# Supplementary material for: Transcriptome Profiling of Transposon-Derived Long Non-coding RNAs Response to Hormone in Strawberry Fruit Development
Source: Front Plant Sci. 2022 Jun 16;13:915569. doi: 10.3389/fpls.2022.915569 (PMC9244616; doi:10.3389/fpls.2022.915569)
Supplement: Supplementary Table 1 — Updated annotation based on RNA-Seq of ABA/NDGA treatments. [file Table_1.XLSX]

## Sheet: Sheet1
Transcript_id	Gene_id	Chr	Pos	v1.0.a2_Transcript_id	v1.0.a2_gene_id	class_code
FxaC_4g00020.t1	MSTRG.1	Fvb1-1	5556	FxaC_4g00020.t1	FxaC_4g00020	=
MSTRG.2.1	MSTRG.2	Fvb1-1	8458	FxaC_4g00050.t1	FxaC_4g00050	k
MSTRG.2.2	MSTRG.2	Fvb1-1	8458	FxaC_4g00030.t1	FxaC_4g00030	n
MSTRG.2.3	MSTRG.2	Fvb1-1	8458	FxaC_4g00030.t1	FxaC_4g00030	n
FxaC_4g00030.t1	MSTRG.2	Fvb1-1	8487	FxaC_4g00030.t1	FxaC_4g00030	=
FxaC_4g00050.t1	MSTRG.2	Fvb1-1	11127	FxaC_4g00050.t1	FxaC_4g00050	k
MSTRG.3.1	MSTRG.3	Fvb1-1	8458	FxaC_4g00040.t1	FxaC_4g00040	n
MSTRG.3.2	MSTRG.3	Fvb1-1	8462	FxaC_4g00040.t1	FxaC_4g00040	n
FxaC_4g00040.t1	MSTRG.3	Fvb1-1	9361	FxaC_4g00040.t1	FxaC_4g00040	=
MSTRG.4.1	MSTRG.4	Fvb1-1	11373	FxaC_4g00050.t1	FxaC_4g00050	x
FxaC_4g00110.t1	MSTRG.5	Fvb1-1	84598	FxaC_4g00110.t1	FxaC_4g00110	=
MSTRG.5.2	MSTRG.5	Fvb1-1	84662	FxaC_4g00110.t1	FxaC_4g00110	j
MSTRG.5.3	MSTRG.5	Fvb1-1	84663	FxaC_4g00110.t1	FxaC_4g00110	j
MSTRG.5.4	MSTRG.5	Fvb1-1	84670	FxaC_4g00110.t1	FxaC_4g00110	j
FxaC_4g00051.t1	MSTRG.6	Fvb1-1	188693	FxaC_4g00051.t1	FxaC_4g00051	=
MSTRG.7.1	MSTRG.7	Fvb1-1	223455	FxaC_4g00111.t1	FxaC_4g00111	x
MSTRG.8.1	MSTRG.8	Fvb1-1	226864	FxaC_4g00111.t1	FxaC_4g00111	x
FxaC_4g00111.t1	MSTRG.9	Fvb1-1	260645	FxaC_4g00111.t1	FxaC_4g00111	=
FxaC_4g00200.t1	MSTRG.10	Fvb1-1	314444	FxaC_4g00200.t1	FxaC_4g00200	=
FxaC_4g00230.t1	MSTRG.11	Fvb1-1	346168	FxaC_4g00230.t1	FxaC_4g00230	=
MSTRG.11.2	MSTRG.11	Fvb1-1	355597	FxaC_4g00230.t1	FxaC_4g00230	j
MSTRG.11.3	MSTRG.11	Fvb1-1	355608	FxaC_4g00230.t1	FxaC_4g00230	j
MSTRG.11.4	MSTRG.11	Fvb1-1	355928	FxaC_4g00230.t1	FxaC_4g00230	j
MSTRG.11.5	MSTRG.11	Fvb1-1	356275	FxaC_4g00230.t1	FxaC_4g00230	j
FxaC_4g00300.t1	MSTRG.12	Fvb1-1	412512	FxaC_4g00300.t1	FxaC_4g00300	=
FxaC_4g00320.t1	MSTRG.13	Fvb1-1	437414	FxaC_4g00320.t1	FxaC_4g00320	=
MSTRG.14.1	MSTRG.14	Fvb1-1	513192	-	-	u
FxaC_4g00410.t1	MSTRG.15	Fvb1-1	523489	FxaC_4g00410.t1	FxaC_4g00410	=
MSTRG.15.2	MSTRG.15	Fvb1-1	524023	FxaC_4g00410.t1	FxaC_4g00410	j
FxaC_4g00480.t1	MSTRG.16	Fvb1-1	567884	FxaC_4g00480.t1	FxaC_4g00480	=
FxaC_4g00412.t1	MSTRG.17	Fvb1-1	590461	FxaC_4g00412.t1	FxaC_4g00412	=
MSTRG.17.2	MSTRG.17	Fvb1-1	593066	FxaC_4g00412.t1	FxaC_4g00412	o
MSTRG.17.3	MSTRG.17	Fvb1-1	594505	FxaC_4g00412.t1	FxaC_4g00412	o
MSTRG.17.4	MSTRG.17	Fvb1-1	594505	FxaC_4g00412.t1	FxaC_4g00412	o
MSTRG.17.5	MSTRG.17	Fvb1-1	594715	FxaC_4g00412.t1	FxaC_4g00412	o
FxaC_4g00530.t1	MSTRG.18	Fvb1-1	601263	FxaC_4g00530.t1	FxaC_4g00530	=
FxaC_4g00570.t1	MSTRG.19	Fvb1-1	618077	FxaC_4g00570.t1	FxaC_4g00570	=
MSTRG.20.1	MSTRG.20	Fvb1-1	639288	-	-	u
FxaC_4g00590.t1	MSTRG.21	Fvb1-1	641759	FxaC_4g00590.t1	FxaC_4g00590	=
FxaC_4g00590.t2	MSTRG.21	Fvb1-1	641849	FxaC_4g00590.t2	FxaC_4g00590	=
FxaC_4g00590.t3	MSTRG.21	Fvb1-1	641861	FxaC_4g00590.t3	FxaC_4g00590	=
FxaC_4g00640.t1	MSTRG.22	Fvb1-1	719899	FxaC_4g00640.t1	FxaC_4g00640	=
FxaC_4g00650.t1	MSTRG.23	Fvb1-1	723171	FxaC_4g00650.t1	FxaC_4g00650	=
MSTRG.24.1	MSTRG.24	Fvb1-1	780701	-	-	u
FxaC_4g00710.t1	MSTRG.25	Fvb1-1	799576	FxaC_4g00710.t1	FxaC_4g00710	=
FxaC_4g00720.t1	MSTRG.26	Fvb1-1	804213	FxaC_4g00720.t1	FxaC_4g00720	=
FxaC_4g00730.t1	MSTRG.27	Fvb1-1	854341	FxaC_4g00730.t1	FxaC_4g00730	=
FxaC_4g00740.t1	MSTRG.28	Fvb1-1	858574	FxaC_4g00740.t1	FxaC_4g00740	=
FxaC_4g00760.t1	MSTRG.29	Fvb1-1	862318	FxaC_4g00760.t1	FxaC_4g00760	=
MSTRG.30.1	MSTRG.30	Fvb1-1	862726	FxaC_4g00770.t1	FxaC_4g00770	j
FxaC_4g00770.t1	MSTRG.30	Fvb1-1	862726	FxaC_4g00770.t1	FxaC_4g00770	=
FxaC_4g00770.t2	MSTRG.30	Fvb1-1	862863	FxaC_4g00770.t2	FxaC_4g00770	=
FxaC_4g00780.t2	MSTRG.31	Fvb1-1	868032	FxaC_4g00780.t3	FxaC_4g00780	=
FxaC_4g00780.t5	MSTRG.31	Fvb1-1	868093	FxaC_4g00780.t5	FxaC_4g00780	=
FxaC_4g00780.t7	MSTRG.31	Fvb1-1	868105	FxaC_4g00780.t7	FxaC_4g00780	=
MSTRG.31.4	MSTRG.31	Fvb1-1	868114	FxaC_4g00780.t5	FxaC_4g00780	m
MSTRG.31.5	MSTRG.31	Fvb1-1	868185	FxaC_4g00780.t3	FxaC_4g00780	m
MSTRG.31.6	MSTRG.31	Fvb1-1	868185	FxaC_4g00780.t3	FxaC_4g00780	n
FxaC_4g00790.t1	MSTRG.31	Fvb1-1	878073	FxaC_4g00790.t1	FxaC_4g00790	=
FxaC_4g00800.t1	MSTRG.32	Fvb1-1	900750	FxaC_4g00800.t1	FxaC_4g00800	=
FxaC_4g00800.t2	MSTRG.32	Fvb1-1	900798	FxaC_4g00800.t2	FxaC_4g00800	=
FxaC_4g00810.t1	MSTRG.33	Fvb1-1	909279	FxaC_4g00810.t1	FxaC_4g00810	=
FxaC_4g00830.t1	MSTRG.34	Fvb1-1	913288	FxaC_4g00830.t1	FxaC_4g00830	=
MSTRG.34.2	MSTRG.34	Fvb1-1	913318	FxaC_4g00830.t1	FxaC_4g00830	j
FxaC_4g00840.t1	MSTRG.35	Fvb1-1	920425	FxaC_4g00840.t1	FxaC_4g00840	=
MSTRG.35.2	MSTRG.35	Fvb1-1	920503	FxaC_4g00840.t1	FxaC_4g00840	n
FxaC_4g00850.t1	MSTRG.36	Fvb1-1	927197	FxaC_4g00850.t1	FxaC_4g00850	=
FxaC_4g00870.t1	MSTRG.37	Fvb1-1	932639	FxaC_4g00870.t1	FxaC_4g00870	=
FxaC_4g00890.t1	MSTRG.38	Fvb1-1	991890	FxaC_4g00890.t1	FxaC_4g00890	=
FxaC_4g00930.t1	MSTRG.39	Fvb1-1	1036826	FxaC_4g00930.t1	FxaC_4g00930	=
MSTRG.40.1	MSTRG.40	Fvb1-1	1123573	FxaC_4g01070.t1	FxaC_4g01070	j
FxaC_4g01070.t1	MSTRG.40	Fvb1-1	1123573	FxaC_4g01070.t1	FxaC_4g01070	=
FxaC_4g01090.t1	MSTRG.41	Fvb1-1	1142960	FxaC_4g01090.t1	FxaC_4g01090	=
MSTRG.41.2	MSTRG.41	Fvb1-1	1143972	FxaC_4g01090.t1	FxaC_4g01090	n
FxaC_4g01130.t1	MSTRG.42	Fvb1-1	1171465	FxaC_4g01130.t1	FxaC_4g01130	=
MSTRG.43.1	MSTRG.43	Fvb1-1	1173271	FxaC_4g01140.t1	FxaC_4g01140	m
FxaC_4g01140.t1	MSTRG.43	Fvb1-1	1173737	FxaC_4g01140.t1	FxaC_4g01140	=
MSTRG.44.1	MSTRG.44	Fvb1-1	1187120	FxaC_4g01220.t1	FxaC_4g01220	m
FxaC_4g01220.t1	MSTRG.44	Fvb1-1	1187259	FxaC_4g01220.t1	FxaC_4g01220	=
FxaC_4g01250.t1	MSTRG.45	Fvb1-1	1259680	FxaC_4g01250.t1	FxaC_4g01250	=
FxaC_4g01260.t1	MSTRG.46	Fvb1-1	1264989	FxaC_4g01260.t1	FxaC_4g01260	=
FxaC_4g01261.t1	MSTRG.46	Fvb1-1	1270377	FxaC_4g01261.t1	FxaC_4g01261	=
MSTRG.47.1	MSTRG.47	Fvb1-1	1276926	FxaC_4g01280.t1	FxaC_4g01280	x
MSTRG.48.1	MSTRG.48	Fvb1-1	1278000	FxaC_4g01281.t1	FxaC_4g01281	m
MSTRG.48.2	MSTRG.48	Fvb1-1	1278648	FxaC_4g01281.t1	FxaC_4g01281	m
FxaC_4g01280.t1	MSTRG.48	Fvb1-1	1279096	FxaC_4g01280.t1	FxaC_4g01280	=
FxaC_4g01281.t1	MSTRG.48	Fvb1-1	1280409	FxaC_4g01281.t1	FxaC_4g01281	=
MSTRG.49.1	MSTRG.49	Fvb1-1	1279678	FxaC_4g01281.t1	FxaC_4g01281	x
FxaC_4g01320.t1	MSTRG.50	Fvb1-1	1290161	FxaC_4g01320.t1	FxaC_4g01320	=
FxaC_4g01340.t1	MSTRG.51	Fvb1-1	1293701	FxaC_4g01340.t1	FxaC_4g01340	=
FxaC_4g01340.t3	MSTRG.51	Fvb1-1	1293725	FxaC_4g01340.t3	FxaC_4g01340	=
FxaC_4g01490.t1	MSTRG.52	Fvb1-1	1419183	FxaC_4g01490.t1	FxaC_4g01490	=
FxaC_4g01500.t1	MSTRG.52	Fvb1-1	1420517	FxaC_4g01500.t1	FxaC_4g01500	=
FxaC_4g01481.t1	MSTRG.53	Fvb1-1	1430510	FxaC_4g01481.t1	FxaC_4g01481	=
FxaC_4g01560.t1	MSTRG.54	Fvb1-1	1441260	FxaC_4g01560.t1	FxaC_4g01560	=
MSTRG.54.2	MSTRG.54	Fvb1-1	1442925	FxaC_4g01560.t1	FxaC_4g01560	j
MSTRG.54.3	MSTRG.54	Fvb1-1	1442925	FxaC_4g01560.t1	FxaC_4g01560	j
MSTRG.54.4	MSTRG.54	Fvb1-1	1442993	FxaC_4g01560.t1	FxaC_4g01560	n
MSTRG.54.5	MSTRG.54	Fvb1-1	1442993	FxaC_4g01560.t1	FxaC_4g01560	j
FxaC_4g01590.t1	MSTRG.55	Fvb1-1	1449868	FxaC_4g01590.t1	FxaC_4g01590	=
MSTRG.55.2	MSTRG.55	Fvb1-1	1449902	FxaC_4g01590.t1	FxaC_4g01590	j
FxaC_4g01620.t1	MSTRG.56	Fvb1-1	1463582	FxaC_4g01620.t1	FxaC_4g01620	=
FxaC_4g01630.t1	MSTRG.57	Fvb1-1	1465072	FxaC_4g01630.t1	FxaC_4g01630	=
FxaC_4g01640.t1	MSTRG.58	Fvb1-1	1466325	FxaC_4g01640.t1	FxaC_4g01640	=
FxaC_4g01650.t1	MSTRG.59	Fvb1-1	1468757	FxaC_4g01650.t1	FxaC_4g01650	=
FxaC_4g01680.t1	MSTRG.60	Fvb1-1	1519868	FxaC_4g01680.t1	FxaC_4g01680	=
MSTRG.60.2	MSTRG.60	Fvb1-1	1520315	FxaC_4g01680.t1	FxaC_4g01680	j
FxaC_4g01720.t1	MSTRG.61	Fvb1-1	1569565	FxaC_4g01720.t1	FxaC_4g01720	=
FxaC_4g01720.t2	MSTRG.61	Fvb1-1	1569733	FxaC_4g01720.t2	FxaC_4g01720	=
MSTRG.61.3	MSTRG.61	Fvb1-1	1569741	FxaC_4g01720.t1	FxaC_4g01720	m
MSTRG.62.1	MSTRG.62	Fvb1-1	1609627	FxaC_4g01740.t1	FxaC_4g01740	j
MSTRG.62.2	MSTRG.62	Fvb1-1	1614518	FxaC_4g01740.t1	FxaC_4g01740	j
FxaC_4g01740.t1	MSTRG.62	Fvb1-1	1614518	FxaC_4g01740.t1	FxaC_4g01740	=
MSTRG.62.4	MSTRG.62	Fvb1-1	1618987	FxaC_4g01750.t1	FxaC_4g01750	j
FxaC_4g01750.t1	MSTRG.62	Fvb1-1	1619639	FxaC_4g01750.t1	FxaC_4g01750	=
FxaC_4g01760.t1	MSTRG.63	Fvb1-1	1632239	FxaC_4g01760.t1	FxaC_4g01760	=
MSTRG.63.2	MSTRG.63	Fvb1-1	1632266	FxaC_4g01760.t1	FxaC_4g01760	j
MSTRG.63.3	MSTRG.63	Fvb1-1	1632371	FxaC_4g01760.t1	FxaC_4g01760	m
FxaC_4g01810.t1	MSTRG.64	Fvb1-1	1690559	FxaC_4g01810.t1	FxaC_4g01810	=
FxaC_4g01830.t1	MSTRG.65	Fvb1-1	1742586	FxaC_4g01830.t1	FxaC_4g01830	=
FxaC_4g01840.t1	MSTRG.66	Fvb1-1	1750641	FxaC_4g01840.t1	FxaC_4g01840	=
MSTRG.66.2	MSTRG.66	Fvb1-1	1750962	FxaC_4g01840.t1	FxaC_4g01840	o
FxaC_4g01850.t1	MSTRG.67	Fvb1-1	1752661	FxaC_4g01850.t1	FxaC_4g01850	=
FxaC_4g01920.t1	MSTRG.68	Fvb1-1	1813469	FxaC_4g01920.t1	FxaC_4g01920	=
FxaC_4g01920.t2	MSTRG.68	Fvb1-1	1813551	FxaC_4g01920.t2	FxaC_4g01920	=
MSTRG.69.1	MSTRG.69	Fvb1-1	1816603	-	-	u
FxaC_4g01930.t1	MSTRG.70	Fvb1-1	1849157	FxaC_4g01930.t1	FxaC_4g01930	=
FxaC_4g01940.t1	MSTRG.70	Fvb1-1	1849605	FxaC_4g01940.t1	FxaC_4g01940	=
MSTRG.70.3	MSTRG.70	Fvb1-1	1849619	FxaC_4g01940.t1	FxaC_4g01940	m
MSTRG.70.4	MSTRG.70	Fvb1-1	1849626	FxaC_4g01940.t1	FxaC_4g01940	j
FxaC_4g01970.t1	MSTRG.71	Fvb1-1	1905291	FxaC_4g01970.t1	FxaC_4g01970	=
FxaC_4g01980.t1	MSTRG.72	Fvb1-1	1906784	FxaC_4g01980.t1	FxaC_4g01980	=
FxaC_4g01990.t1	MSTRG.73	Fvb1-1	1925158	FxaC_4g01990.t1	FxaC_4g01990	=
FxaC_4g01990.t2	MSTRG.73	Fvb1-1	1925161	FxaC_4g01990.t2	FxaC_4g01990	=
MSTRG.73.3	MSTRG.73	Fvb1-1	1925224	FxaC_4g01990.t2	FxaC_4g01990	n
FxaC_4g02010.t1	MSTRG.74	Fvb1-1	1943340	FxaC_4g02010.t1	FxaC_4g02010	=
FxaC_4g02030.t1	MSTRG.75	Fvb1-1	1964906	FxaC_4g02030.t1	FxaC_4g02030	=
MSTRG.75.2	MSTRG.75	Fvb1-1	1964915	FxaC_4g02030.t1	FxaC_4g02030	j
MSTRG.75.3	MSTRG.75	Fvb1-1	1964919	FxaC_4g02030.t1	FxaC_4g02030	j
FxaC_4g02040.t1	MSTRG.76	Fvb1-1	1971279	FxaC_4g02040.t1	FxaC_4g02040	=
FxaC_4g02040.t2	MSTRG.76	Fvb1-1	1971319	FxaC_4g02040.t2	FxaC_4g02040	=
MSTRG.76.3	MSTRG.76	Fvb1-1	1973212	FxaC_4g02040.t2	FxaC_4g02040	j
MSTRG.77.1	MSTRG.77	Fvb1-1	2086955	FxaC_4g02120.t1	FxaC_4g02120	j
FxaC_4g02120.t1	MSTRG.77	Fvb1-1	2086961	FxaC_4g02120.t1	FxaC_4g02120	=
FxaC_4g02130.t1	MSTRG.78	Fvb1-1	2095449	FxaC_4g02130.t1	FxaC_4g02130	=
FxaC_4g02170.t1	MSTRG.79	Fvb1-1	2121713	FxaC_4g02170.t1	FxaC_4g02170	=
MSTRG.80.1	MSTRG.80	Fvb1-1	2191396	-	-	u
FxaC_4g02230.t1	MSTRG.81	Fvb1-1	2192798	FxaC_4g02230.t1	FxaC_4g02230	=
MSTRG.82.1	MSTRG.82	Fvb1-1	2199970	FxaC_4g02250.t1	FxaC_4g02250	m
FxaC_4g02250.t1	MSTRG.82	Fvb1-1	2200055	FxaC_4g02250.t1	FxaC_4g02250	=
MSTRG.83.1	MSTRG.83	Fvb1-1	2205059	FxaC_4g02271.t1	FxaC_4g02271	j
FxaC_4g02270.t1	MSTRG.83	Fvb1-1	2205059	FxaC_4g02270.t1	FxaC_4g02270	=
FxaC_4g02271.t1	MSTRG.83	Fvb1-1	2211090	FxaC_4g02271.t1	FxaC_4g02271	=
FxaC_4g02280.t1	MSTRG.84	Fvb1-1	2210509	FxaC_4g02280.t1	FxaC_4g02280	=
MSTRG.85.1	MSTRG.85	Fvb1-1	2233006	FxaC_4g02300.t1	FxaC_4g02300	j
FxaC_4g02300.t1	MSTRG.85	Fvb1-1	2233018	FxaC_4g02300.t1	FxaC_4g02300	=
MSTRG.85.3	MSTRG.85	Fvb1-1	2233175	FxaC_4g02300.t1	FxaC_4g02300	j
FxaC_4g02330.t1	MSTRG.85	Fvb1-1	2256094	FxaC_4g02330.t1	FxaC_4g02330	=
MSTRG.86.1	MSTRG.86	Fvb1-1	2258788	FxaC_4g02350.t1	FxaC_4g02350	j
FxaC_4g02350.t1	MSTRG.86	Fvb1-1	2258945	FxaC_4g02350.t1	FxaC_4g02350	=
MSTRG.86.3	MSTRG.86	Fvb1-1	2259116	FxaC_4g02350.t1	FxaC_4g02350	j
FxaC_4g02350.t2	MSTRG.86	Fvb1-1	2265058	FxaC_4g02350.t2	FxaC_4g02350	=
FxaC_4g02420.t1	MSTRG.87	Fvb1-1	2337107	FxaC_4g02420.t1	FxaC_4g02420	=
MSTRG.87.2	MSTRG.87	Fvb1-1	2337902	FxaC_4g02420.t1	FxaC_4g02420	j
MSTRG.87.3	MSTRG.87	Fvb1-1	2338162	FxaC_4g02420.t1	FxaC_4g02420	j
MSTRG.88.1	MSTRG.88	Fvb1-1	2349662	FxaC_4g02430.t1	FxaC_4g02430	j
FxaC_4g02430.t1	MSTRG.88	Fvb1-1	2349745	FxaC_4g02430.t1	FxaC_4g02430	=
FxaC_4g02450.t1	MSTRG.89	Fvb1-1	2358574	FxaC_4g02450.t1	FxaC_4g02450	=
FxaC_4g02480.t1	MSTRG.90	Fvb1-1	2399405	FxaC_4g02480.t1	FxaC_4g02480	=
MSTRG.91.1	MSTRG.91	Fvb1-1	2400280	FxaC_4g02480.t1	FxaC_4g02480	x
FxaC_4g02520.t1	MSTRG.92	Fvb1-1	2440746	FxaC_4g02520.t1	FxaC_4g02520	=
MSTRG.92.2	MSTRG.92	Fvb1-1	2440780	FxaC_4g02520.t1	FxaC_4g02520	j
MSTRG.92.3	MSTRG.92	Fvb1-1	2440780	FxaC_4g02520.t1	FxaC_4g02520	j
MSTRG.92.4	MSTRG.92	Fvb1-1	2440788	FxaC_4g02520.t1	FxaC_4g02520	j
MSTRG.93.1	MSTRG.93	Fvb1-1	2490333	-	-	u
FxaC_4g02600.t1	MSTRG.94	Fvb1-1	2540224	FxaC_4g02600.t1	FxaC_4g02600	=
FxaC_4g02640.t1	MSTRG.95	Fvb1-1	2598850	FxaC_4g02640.t1	FxaC_4g02640	=
FxaC_4g02670.t1	MSTRG.96	Fvb1-1	2627408	FxaC_4g02670.t1	FxaC_4g02670	=
MSTRG.96.2	MSTRG.96	Fvb1-1	2627464	FxaC_4g02670.t1	FxaC_4g02670	j
FxaC_4g02690.t2	MSTRG.97	Fvb1-1	2709039	FxaC_4g02690.t2	FxaC_4g02690	=
MSTRG.98.1	MSTRG.98	Fvb1-1	2748909	FxaC_4g02780.t1	FxaC_4g02780	j
FxaC_4g02780.t1	MSTRG.98	Fvb1-1	2750353	FxaC_4g02780.t1	FxaC_4g02780	=
FxaC_4g02810.t1	MSTRG.99	Fvb1-1	2770452	FxaC_4g02810.t1	FxaC_4g02810	=
FxaC_4g02840.t1	MSTRG.100	Fvb1-1	2807840	FxaC_4g02840.t1	FxaC_4g02840	=
MSTRG.100.2	MSTRG.100	Fvb1-1	2815330	FxaC_4g02840.t1	FxaC_4g02840	j
FxaC_4g02870.t1	MSTRG.101	Fvb1-1	2835106	FxaC_4g02870.t1	FxaC_4g02870	=
FxaC_4g02900.t1	MSTRG.102	Fvb1-1	2865945	FxaC_4g02900.t1	FxaC_4g02900	=
FxaC_4g02920.t1	MSTRG.103	Fvb1-1	2912583	FxaC_4g02920.t1	FxaC_4g02920	=
FxaC_4g02930.t1	MSTRG.104	Fvb1-1	2931715	FxaC_4g02930.t1	FxaC_4g02930	=
MSTRG.105.1	MSTRG.105	Fvb1-1	2943409	FxaC_4g02950.t1	FxaC_4g02950	j
MSTRG.105.2	MSTRG.105	Fvb1-1	2943524	FxaC_4g02950.t1	FxaC_4g02950	j
FxaC_4g02950.t1	MSTRG.105	Fvb1-1	2943542	FxaC_4g02950.t1	FxaC_4g02950	=
MSTRG.106.1	MSTRG.106	Fvb1-1	2990131	-	-	u
FxaC_4g03100.t1	MSTRG.107	Fvb1-1	2992919	FxaC_4g03100.t1	FxaC_4g03100	=
MSTRG.108.1	MSTRG.108	Fvb1-1	2997246	FxaC_4g03110.t1	FxaC_4g03110	n
MSTRG.108.2	MSTRG.108	Fvb1-1	2997256	FxaC_4g03110.t1	FxaC_4g03110	n
FxaC_4g03110.t1	MSTRG.108	Fvb1-1	2997269	FxaC_4g03110.t1	FxaC_4g03110	=
FxaC_4g03120.t1	MSTRG.109	Fvb1-1	3011506	FxaC_4g03120.t1	FxaC_4g03120	=
MSTRG.109.2	MSTRG.109	Fvb1-1	3011535	FxaC_4g03120.t1	FxaC_4g03120	j
FxaC_4g03140.t1	MSTRG.110	Fvb1-1	3047861	FxaC_4g03140.t1	FxaC_4g03140	=
MSTRG.110.2	MSTRG.110	Fvb1-1	3047886	FxaC_4g03140.t1	FxaC_4g03140	j
FxaC_4g03160.t1	MSTRG.111	Fvb1-1	3094152	FxaC_4g03160.t1	FxaC_4g03160	=
FxaC_4g03161.t1	MSTRG.111	Fvb1-1	3094346	FxaC_4g03161.t1	FxaC_4g03161	=
FxaC_4g03190.t1	MSTRG.112	Fvb1-1	3144012	FxaC_4g03190.t1	FxaC_4g03190	=
MSTRG.112.2	MSTRG.112	Fvb1-1	3144029	FxaC_4g03190.t1	FxaC_4g03190	j
MSTRG.112.3	MSTRG.112	Fvb1-1	3144047	FxaC_4g03190.t1	FxaC_4g03190	j
MSTRG.113.1	MSTRG.113	Fvb1-1	3147792	FxaC_4g03210.t1	FxaC_4g03210	m
FxaC_4g03200.t1	MSTRG.113	Fvb1-1	3148023	FxaC_4g03200.t1	FxaC_4g03200	=
FxaC_4g03210.t1	MSTRG.113	Fvb1-1	3148595	FxaC_4g03210.t1	FxaC_4g03210	=
MSTRG.114.1	MSTRG.114	Fvb1-1	3166219	FxaC_4g03330.t1	FxaC_4g03330	j
MSTRG.114.2	MSTRG.114	Fvb1-1	3166219	FxaC_4g03330.t1	FxaC_4g03330	j
FxaC_4g03330.t1	MSTRG.114	Fvb1-1	3171144	FxaC_4g03330.t1	FxaC_4g03330	=
FxaC_4g03300.t1	MSTRG.114	Fvb1-1	3172504	FxaC_4g03300.t1	FxaC_4g03300	=
FxaC_4g03310.t1	MSTRG.114	Fvb1-1	3172916	FxaC_4g03310.t1	FxaC_4g03310	=
MSTRG.115.1	MSTRG.115	Fvb1-1	3185712	-	-	u
MSTRG.116.1	MSTRG.116	Fvb1-1	3187311	-	-	u
MSTRG.116.2	MSTRG.116	Fvb1-1	3187312	-	-	u
FxaC_4g03380.t2	MSTRG.117	Fvb1-1	3212179	FxaC_4g03380.t2	FxaC_4g03380	=
FxaC_4g03390.t1	MSTRG.118	Fvb1-1	3219041	FxaC_4g03390.t1	FxaC_4g03390	=
MSTRG.119.1	MSTRG.119	Fvb1-1	3242098	FxaC_4g03382.t2	FxaC_4g03382	j
MSTRG.119.2	MSTRG.119	Fvb1-1	3242115	FxaC_4g03382.t2	FxaC_4g03382	m
FxaC_4g03382.t2	MSTRG.119	Fvb1-1	3242531	FxaC_4g03382.t2	FxaC_4g03382	=
MSTRG.120.1	MSTRG.120	Fvb1-1	3264328	-	-	u
MSTRG.121.1	MSTRG.121	Fvb1-1	3298414	FxaC_4g03480.t1	FxaC_4g03480	m
FxaC_4g03480.t1	MSTRG.121	Fvb1-1	3298490	FxaC_4g03480.t1	FxaC_4g03480	=
MSTRG.122.1	MSTRG.122	Fvb1-1	3309711	-	-	u
FxaC_4g03510.t2	MSTRG.123	Fvb1-1	3313458	FxaC_4g03510.t2	FxaC_4g03510	=
MSTRG.123.2	MSTRG.123	Fvb1-1	3313485	FxaC_4g03510.t2	FxaC_4g03510	j
MSTRG.123.3	MSTRG.123	Fvb1-1	3320862	FxaC_4g03510.t2	FxaC_4g03510	m
MSTRG.124.1	MSTRG.124	Fvb1-1	3437552	-	-	u
FxaC_4g03600.t1	MSTRG.125	Fvb1-1	3517330	FxaC_4g03600.t1	FxaC_4g03600	=
FxaC_4g03600.t2	MSTRG.125	Fvb1-1	3517366	FxaC_4g03600.t2	FxaC_4g03600	=
FxaC_4g03571.t1	MSTRG.126	Fvb1-1	3519844	FxaC_4g03571.t1	FxaC_4g03571	=
FxaC_4g03571.t2	MSTRG.126	Fvb1-1	3520219	FxaC_4g03571.t2	FxaC_4g03571	=
FxaC_4g03690.t1	MSTRG.127	Fvb1-1	3647536	FxaC_4g03690.t1	FxaC_4g03690	=
FxaC_4g03760.t1	MSTRG.128	Fvb1-1	3750116	FxaC_4g03760.t1	FxaC_4g03760	=
FxaC_4g03860.t1	MSTRG.129	Fvb1-1	3811832	FxaC_4g03860.t1	FxaC_4g03860	=
MSTRG.129.2	MSTRG.129	Fvb1-1	3811867	FxaC_4g03860.t1	FxaC_4g03860	j
FxaC_4g03880.t1	MSTRG.130	Fvb1-1	3826493	FxaC_4g03880.t1	FxaC_4g03880	=
FxaC_4g03891.t1	MSTRG.131	Fvb1-1	3834573	FxaC_4g03891.t1	FxaC_4g03891	=
FxaC_4g03891.t2	MSTRG.131	Fvb1-1	3835390	FxaC_4g03891.t2	FxaC_4g03891	=
FxaC_4g03900.t1	MSTRG.132	Fvb1-1	3837814	FxaC_4g03900.t1	FxaC_4g03900	=
MSTRG.132.2	MSTRG.132	Fvb1-1	3837872	FxaC_4g03900.t1	FxaC_4g03900	j
FxaC_4g03930.t1	MSTRG.133	Fvb1-1	3863942	FxaC_4g03930.t1	FxaC_4g03930	=
MSTRG.133.2	MSTRG.133	Fvb1-1	3869673	FxaC_4g03930.t1	FxaC_4g03930	j
FxaC_4g03940.t1	MSTRG.134	Fvb1-1	3870594	FxaC_4g03940.t1	FxaC_4g03940	=
MSTRG.134.2	MSTRG.134	Fvb1-1	3870676	FxaC_4g03940.t1	FxaC_4g03940	j
MSTRG.135.1	MSTRG.135	Fvb1-1	4010262	-	-	u
MSTRG.136.1	MSTRG.136	Fvb1-1	4025367	-	-	u
MSTRG.137.1	MSTRG.137	Fvb1-1	4050347	-	-	u
MSTRG.137.2	MSTRG.137	Fvb1-1	4050347	-	-	u
FxaC_4g04320.t2	MSTRG.138	Fvb1-1	4245509	FxaC_4g04320.t4	FxaC_4g04320	=
FxaC_4g04320.t7	MSTRG.138	Fvb1-1	4245509	FxaC_4g04320.t7	FxaC_4g04320	=
MSTRG.138.3	MSTRG.138	Fvb1-1	4245538	FxaC_4g04320.t4	FxaC_4g04320	j
MSTRG.138.4	MSTRG.138	Fvb1-1	4245551	FxaC_4g04320.t4	FxaC_4g04320	j
FxaC_4g04360.t1	MSTRG.139	Fvb1-1	4264558	FxaC_4g04360.t1	FxaC_4g04360	=
FxaC_4g04340.t1	MSTRG.139	Fvb1-1	4270352	FxaC_4g04340.t1	FxaC_4g04340	=
FxaC_4g04370.t1	MSTRG.140	Fvb1-1	4287278	FxaC_4g04370.t1	FxaC_4g04370	=
FxaC_4g04370.t2	MSTRG.140	Fvb1-1	4287328	FxaC_4g04370.t2	FxaC_4g04370	=
MSTRG.140.3	MSTRG.140	Fvb1-1	4287391	FxaC_4g04370.t1	FxaC_4g04370	m
MSTRG.141.1	MSTRG.141	Fvb1-1	4322713	FxaC_4g04390.t1	FxaC_4g04390	j
FxaC_4g04390.t1	MSTRG.141	Fvb1-1	4322798	FxaC_4g04390.t1	FxaC_4g04390	=
MSTRG.141.3	MSTRG.141	Fvb1-1	4322872	FxaC_4g04390.t1	FxaC_4g04390	j
FxaC_4g04420.t1	MSTRG.142	Fvb1-1	4436068	FxaC_4g04420.t1	FxaC_4g04420	=
MSTRG.142.2	MSTRG.142	Fvb1-1	4436070	FxaC_4g04420.t1	FxaC_4g04420	j
MSTRG.142.3	MSTRG.142	Fvb1-1	4436070	FxaC_4g04430.t1	FxaC_4g04430	j
FxaC_4g04430.t1	MSTRG.142	Fvb1-1	4450667	FxaC_4g04430.t1	FxaC_4g04430	=
FxaC_4g04450.t1	MSTRG.143	Fvb1-1	4501364	FxaC_4g04450.t1	FxaC_4g04450	=
FxaC_4g04450.t2	MSTRG.143	Fvb1-1	4501374	FxaC_4g04450.t2	FxaC_4g04450	=
MSTRG.143.3	MSTRG.143	Fvb1-1	4501393	FxaC_4g04450.t1	FxaC_4g04450	n
MSTRG.143.4	MSTRG.143	Fvb1-1	4501393	FxaC_4g04450.t1	FxaC_4g04450	n
MSTRG.143.5	MSTRG.143	Fvb1-1	4501410	FxaC_4g04450.t2	FxaC_4g04450	m
MSTRG.143.6	MSTRG.143	Fvb1-1	4501411	FxaC_4g04450.t1	FxaC_4g04450	n
MSTRG.143.7	MSTRG.143	Fvb1-1	4501416	FxaC_4g04450.t1	FxaC_4g04450	m
MSTRG.143.8	MSTRG.143	Fvb1-1	4501433	FxaC_4g04450.t2	FxaC_4g04450	j
MSTRG.143.9	MSTRG.143	Fvb1-1	4501433	FxaC_4g04450.t2	FxaC_4g04450	j
MSTRG.143.10	MSTRG.143	Fvb1-1	4501454	FxaC_4g04450.t2	FxaC_4g04450	n
MSTRG.143.11	MSTRG.143	Fvb1-1	4501454	FxaC_4g04450.t1	FxaC_4g04450	m
MSTRG.143.12	MSTRG.143	Fvb1-1	4504651	FxaC_4g04450.t1	FxaC_4g04450	n
MSTRG.143.13	MSTRG.143	Fvb1-1	4504681	FxaC_4g04450.t1	FxaC_4g04450	n
MSTRG.143.14	MSTRG.143	Fvb1-1	4504703	FxaC_4g04450.t2	FxaC_4g04450	j
MSTRG.143.15	MSTRG.143	Fvb1-1	4505140	FxaC_4g04450.t1	FxaC_4g04450	j
MSTRG.143.16	MSTRG.143	Fvb1-1	4505164	FxaC_4g04450.t2	FxaC_4g04450	n
FxaC_4g04460.t1	MSTRG.144	Fvb1-1	4516946	FxaC_4g04460.t1	FxaC_4g04460	=
FxaC_4g04480.t2	MSTRG.145	Fvb1-1	4524937	FxaC_4g04480.t2	FxaC_4g04480	=
FxaC_4g04560.t1	MSTRG.146	Fvb1-1	4613758	FxaC_4g04560.t1	FxaC_4g04560	=
MSTRG.147.1	MSTRG.147	Fvb1-1	4634419	FxaC_4g04600.t1	FxaC_4g04600	k
FxaC_4g04600.t1	MSTRG.147	Fvb1-1	4634419	FxaC_4g04600.t1	FxaC_4g04600	=
FxaC_4g04630.t1	MSTRG.148	Fvb1-1	4660242	FxaC_4g04630.t1	FxaC_4g04630	=
FxaC_4g04630.t2	MSTRG.148	Fvb1-1	4660242	FxaC_4g04630.t2	FxaC_4g04630	=
FxaC_4g04640.t1	MSTRG.149	Fvb1-1	4677514	FxaC_4g04640.t1	FxaC_4g04640	=
MSTRG.149.2	MSTRG.149	Fvb1-1	4677888	FxaC_4g04640.t1	FxaC_4g04640	n
MSTRG.149.3	MSTRG.149	Fvb1-1	4677888	FxaC_4g04640.t1	FxaC_4g04640	m
FxaC_4g04641.t1	MSTRG.149	Fvb1-1	4678534	FxaC_4g04641.t1	FxaC_4g04641	=
FxaC_4g04640.t2	MSTRG.149	Fvb1-1	4678538	FxaC_4g04640.t2	FxaC_4g04640	=
MSTRG.149.6	MSTRG.149	Fvb1-1	4680439	FxaC_4g04640.t2	FxaC_4g04640	n
MSTRG.149.7	MSTRG.149	Fvb1-1	4680491	FxaC_4g04640.t2	FxaC_4g04640	n
MSTRG.149.8	MSTRG.149	Fvb1-1	4680491	FxaC_4g04640.t1	FxaC_4g04640	n
MSTRG.149.9	MSTRG.149	Fvb1-1	4680491	FxaC_4g04640.t2	FxaC_4g04640	n
FxaC_4g04670.t1	MSTRG.150	Fvb1-1	4697574	FxaC_4g04670.t1	FxaC_4g04670	=
FxaC_4g04670.t2	MSTRG.150	Fvb1-1	4697574	FxaC_4g04670.t2	FxaC_4g04670	=
MSTRG.150.3	MSTRG.150	Fvb1-1	4697627	FxaC_4g04670.t1	FxaC_4g04670	j
MSTRG.150.4	MSTRG.150	Fvb1-1	4697631	FxaC_4g04670.t1	FxaC_4g04670	j
MSTRG.151.1	MSTRG.151	Fvb1-1	4744619	FxaC_4g04760.t1	FxaC_4g04760	p
MSTRG.152.1	MSTRG.152	Fvb1-1	4746313	FxaC_4g04880.t1	FxaC_4g04880	j
FxaC_4g04760.t1	MSTRG.152	Fvb1-1	4746313	FxaC_4g04760.t1	FxaC_4g04760	=
FxaC_4g04880.t1	MSTRG.152	Fvb1-1	4754235	FxaC_4g04880.t1	FxaC_4g04880	=
FxaC_4g04880.t2	MSTRG.152	Fvb1-1	4761479	FxaC_4g04880.t2	FxaC_4g04880	=
FxaC_4g04920.t1	MSTRG.153	Fvb1-1	4791276	FxaC_4g04920.t1	FxaC_4g04920	=
FxaC_4g04930.t1	MSTRG.154	Fvb1-1	4796198	FxaC_4g04930.t1	FxaC_4g04930	=
FxaC_4g04930.t2	MSTRG.154	Fvb1-1	4796240	FxaC_4g04930.t2	FxaC_4g04930	=
FxaC_4g05000.t1	MSTRG.155	Fvb1-1	4864311	FxaC_4g05000.t1	FxaC_4g05000	=
MSTRG.156.1	MSTRG.156	Fvb1-1	4868546	FxaC_4g05010.t1	FxaC_4g05010	j
FxaC_4g05010.t1	MSTRG.156	Fvb1-1	4868659	FxaC_4g05010.t1	FxaC_4g05010	=
FxaC_4g05030.t1	MSTRG.157	Fvb1-1	4876992	FxaC_4g05030.t1	FxaC_4g05030	=
FxaC_4g05030.t2	MSTRG.157	Fvb1-1	4877006	FxaC_4g05030.t2	FxaC_4g05030	=
FxaC_4g05040.t1	MSTRG.158	Fvb1-1	4880231	FxaC_4g05040.t1	FxaC_4g05040	=
FxaC_4g05040.t2	MSTRG.158	Fvb1-1	4880368	FxaC_4g05040.t2	FxaC_4g05040	=
MSTRG.158.3	MSTRG.158	Fvb1-1	4880540	FxaC_4g05040.t1	FxaC_4g05040	m
FxaC_4g05060.t1	MSTRG.159	Fvb1-1	4915461	FxaC_4g05060.t1	FxaC_4g05060	=
FxaC_4g05090.t1	MSTRG.160	Fvb1-1	4936557	FxaC_4g05090.t1	FxaC_4g05090	=
FxaC_4g05090.t2	MSTRG.160	Fvb1-1	4936557	FxaC_4g05090.t2	FxaC_4g05090	=
MSTRG.160.3	MSTRG.160	Fvb1-1	4936566	FxaC_4g05090.t2	FxaC_4g05090	m
FxaC_4g05100.t1	MSTRG.161	Fvb1-1	4962722	FxaC_4g05100.t1	FxaC_4g05100	=
MSTRG.161.2	MSTRG.161	Fvb1-1	4962733	FxaC_4g05100.t1	FxaC_4g05100	m
FxaC_4g05130.t1	MSTRG.162	Fvb1-1	5002151	FxaC_4g05130.t1	FxaC_4g05130	=
FxaC_4g05130.t2	MSTRG.162	Fvb1-1	5002164	FxaC_4g05130.t2	FxaC_4g05130	=
FxaC_4g05170.t1	MSTRG.163	Fvb1-1	5055565	FxaC_4g05170.t1	FxaC_4g05170	=
MSTRG.163.2	MSTRG.163	Fvb1-1	5055619	FxaC_4g05170.t1	FxaC_4g05170	j
FxaC_4g05180.t1	MSTRG.164	Fvb1-1	5064248	FxaC_4g05180.t1	FxaC_4g05180	=
FxaC_4g05250.t1	MSTRG.165	Fvb1-1	5126760	FxaC_4g05250.t1	FxaC_4g05250	=
FxaC_4g05250.t2	MSTRG.165	Fvb1-1	5126767	FxaC_4g05250.t2	FxaC_4g05250	=
FxaC_4g05270.t1	MSTRG.166	Fvb1-1	5137858	FxaC_4g05270.t1	FxaC_4g05270	=
MSTRG.166.2	MSTRG.166	Fvb1-1	5138206	FxaC_4g05270.t1	FxaC_4g05270	j
FxaC_4g05310.t1	MSTRG.167	Fvb1-1	5152680	FxaC_4g05310.t1	FxaC_4g05310	=
FxaC_4g05320.t1	MSTRG.168	Fvb1-1	5155316	FxaC_4g05320.t1	FxaC_4g05320	=
FxaC_4g05330.t1	MSTRG.169	Fvb1-1	5200164	FxaC_4g05330.t1	FxaC_4g05330	=
FxaC_4g05360.t1	MSTRG.170	Fvb1-1	5248926	FxaC_4g05360.t1	FxaC_4g05360	=
MSTRG.170.2	MSTRG.170	Fvb1-1	5249898	FxaC_4g05360.t1	FxaC_4g05360	j
FxaC_4g05380.t1	MSTRG.171	Fvb1-1	5297070	FxaC_4g05380.t1	FxaC_4g05380	=
FxaC_4g05430.t1	MSTRG.172	Fvb1-1	5326886	FxaC_4g05430.t1	FxaC_4g05430	=
MSTRG.172.2	MSTRG.172	Fvb1-1	5326914	FxaC_4g05430.t1	FxaC_4g05430	j
MSTRG.173.1	MSTRG.173	Fvb1-1	5413677	FxaC_4g05460.t1	FxaC_4g05460	j
MSTRG.173.2	MSTRG.173	Fvb1-1	5413733	FxaC_4g05460.t1	FxaC_4g05460	j
MSTRG.173.3	MSTRG.173	Fvb1-1	5413759	FxaC_4g05460.t1	FxaC_4g05460	j
MSTRG.173.4	MSTRG.173	Fvb1-1	5413759	FxaC_4g05460.t1	FxaC_4g05460	j
MSTRG.173.5	MSTRG.173	Fvb1-1	5413759	FxaC_4g05460.t1	FxaC_4g05460	j
FxaC_4g05460.t1	MSTRG.173	Fvb1-1	5413759	FxaC_4g05460.t1	FxaC_4g05460	=
MSTRG.173.7	MSTRG.173	Fvb1-1	5413783	FxaC_4g05460.t1	FxaC_4g05460	j
MSTRG.174.1	MSTRG.174	Fvb1-1	5480257	-	-	u
MSTRG.174.2	MSTRG.174	Fvb1-1	5480340	-	-	u
FxaC_4g05520.t1	MSTRG.175	Fvb1-1	5537382	FxaC_4g05520.t1	FxaC_4g05520	=
FxaC_4g05381.t1	MSTRG.176	Fvb1-1	5620402	FxaC_4g05381.t1	FxaC_4g05381	=
FxaC_4g05660.t2	MSTRG.177	Fvb1-1	5708262	FxaC_4g05660.t2	FxaC_4g05660	=
FxaC_4g05680.t1	MSTRG.178	Fvb1-1	5745723	FxaC_4g05680.t1	FxaC_4g05680	=
FxaC_4g05690.t1	MSTRG.179	Fvb1-1	5788286	FxaC_4g05690.t1	FxaC_4g05690	=
MSTRG.180.1	MSTRG.180	Fvb1-1	5789832	FxaC_4g05700.t1	FxaC_4g05700	j
MSTRG.180.2	MSTRG.180	Fvb1-1	5800993	FxaC_4g05700.t1	FxaC_4g05700	j
FxaC_4g05700.t1	MSTRG.180	Fvb1-1	5801033	FxaC_4g05700.t1	FxaC_4g05700	=
FxaC_4g05760.t1	MSTRG.181	Fvb1-1	5853655	FxaC_4g05760.t1	FxaC_4g05760	=
FxaC_4g05780.t1	MSTRG.182	Fvb1-1	5880160	FxaC_4g05780.t1	FxaC_4g05780	=
MSTRG.183.1	MSTRG.183	Fvb1-1	5922277	FxaC_4g05820.t1	FxaC_4g05820	j
MSTRG.183.2	MSTRG.183	Fvb1-1	5922306	FxaC_4g05820.t1	FxaC_4g05820	n
FxaC_4g05820.t1	MSTRG.183	Fvb1-1	5922707	FxaC_4g05820.t1	FxaC_4g05820	=
FxaC_4g05840.t1	MSTRG.184	Fvb1-1	5950204	FxaC_4g05840.t1	FxaC_4g05840	=
MSTRG.184.2	MSTRG.184	Fvb1-1	5950238	FxaC_4g05840.t1	FxaC_4g05840	j
MSTRG.185.1	MSTRG.185	Fvb1-1	5956863	FxaC_4g05870.t1	FxaC_4g05870	k
FxaC_4g05870.t1	MSTRG.185	Fvb1-1	5983043	FxaC_4g05870.t1	FxaC_4g05870	k
MSTRG.186.1	MSTRG.186	Fvb1-1	6043378	-	-	u
MSTRG.187.1	MSTRG.187	Fvb1-1	6209697	-	-	u
MSTRG.188.1	MSTRG.188	Fvb1-1	6263965	FxaC_4g06040.t1	FxaC_4g06040	n
FxaC_4g06040.t1	MSTRG.188	Fvb1-1	6263966	FxaC_4g06040.t1	FxaC_4g06040	=
MSTRG.189.1	MSTRG.189	Fvb1-1	6343312	-	-	u
FxaC_4g06190.t1	MSTRG.190	Fvb1-1	6391539	FxaC_4g06190.t1	FxaC_4g06190	=
FxaC_4g06190.t3	MSTRG.190	Fvb1-1	6392344	FxaC_4g06190.t3	FxaC_4g06190	=
MSTRG.190.3	MSTRG.190	Fvb1-1	6393833	FxaC_4g06190.t3	FxaC_4g06190	j
FxaC_4g06190.t5	MSTRG.190	Fvb1-1	6393833	FxaC_4g06190.t5	FxaC_4g06190	=
FxaC_4g06190.t6	MSTRG.190	Fvb1-1	6393835	FxaC_4g06190.t6	FxaC_4g06190	=
FxaC_4g06190.t8	MSTRG.190	Fvb1-1	6397005	FxaC_4g06190.t8	FxaC_4g06190	=
FxaC_4g06230.t1	MSTRG.191	Fvb1-1	6432353	FxaC_4g06230.t1	FxaC_4g06230	=
FxaC_4g06270.t1	MSTRG.192	Fvb1-1	6552864	FxaC_4g06270.t1	FxaC_4g06270	=
MSTRG.192.2	MSTRG.192	Fvb1-1	6552866	FxaC_4g06270.t1	FxaC_4g06270	m
FxaC_4g06280.t1	MSTRG.193	Fvb1-1	6561720	FxaC_4g06280.t1	FxaC_4g06280	=
MSTRG.193.2	MSTRG.193	Fvb1-1	6561742	FxaC_4g06280.t1	FxaC_4g06280	n
FxaC_4g06280.t2	MSTRG.193	Fvb1-1	6561742	FxaC_4g06280.t2	FxaC_4g06280	=
FxaC_4g06281.t1	MSTRG.193	Fvb1-1	6561762	FxaC_4g06281.t1	FxaC_4g06281	=
FxaC_4g06310.t2	MSTRG.194	Fvb1-1	6583118	FxaC_4g06310.t2	FxaC_4g06310	=
FxaC_4g06310.t3	MSTRG.194	Fvb1-1	6583147	FxaC_4g06310.t4	FxaC_4g06310	=
MSTRG.194.3	MSTRG.194	Fvb1-1	6583160	FxaC_4g06310.t2	FxaC_4g06310	m
FxaC_4g06320.t2	MSTRG.195	Fvb1-1	6584716	FxaC_4g06320.t2	FxaC_4g06320	=
MSTRG.195.2	MSTRG.195	Fvb1-1	6587828	FxaC_4g06320.t2	FxaC_4g06320	j
MSTRG.195.3	MSTRG.195	Fvb1-1	6587831	FxaC_4g06320.t2	FxaC_4g06320	j
MSTRG.195.4	MSTRG.195	Fvb1-1	6587834	FxaC_4g06320.t3	FxaC_4g06320	k
MSTRG.195.5	MSTRG.195	Fvb1-1	6587939	FxaC_4g06320.t2	FxaC_4g06320	j
FxaC_4g06320.t3	MSTRG.195	Fvb1-1	6590130	FxaC_4g06320.t3	FxaC_4g06320	=
FxaC_4g06320.t4	MSTRG.195	Fvb1-1	6590130	FxaC_4g06320.t4	FxaC_4g06320	=
FxaC_4g06380.t1	MSTRG.196	Fvb1-1	6684825	FxaC_4g06380.t1	FxaC_4g06380	=
MSTRG.196.2	MSTRG.196	Fvb1-1	6685568	FxaC_4g06380.t1	FxaC_4g06380	j
MSTRG.197.1	MSTRG.197	Fvb1-1	6854613	-	-	u
FxaC_4g06470.t1	MSTRG.198	Fvb1-1	6928374	FxaC_4g06470.t1	FxaC_4g06470	=
MSTRG.198.2	MSTRG.198	Fvb1-1	6928382	FxaC_4g06470.t1	FxaC_4g06470	j
MSTRG.198.3	MSTRG.198	Fvb1-1	6928392	FxaC_4g06470.t1	FxaC_4g06470	j
MSTRG.199.1	MSTRG.199	Fvb1-1	7018943	-	-	u
FxaC_4g06550.t1	MSTRG.200	Fvb1-1	7030190	FxaC_4g06550.t1	FxaC_4g06550	=
MSTRG.201.1	MSTRG.201	Fvb1-1	7052112	FxaC_4g06560.t1	FxaC_4g06560	n
MSTRG.201.2	MSTRG.201	Fvb1-1	7052112	FxaC_4g06560.t1	FxaC_4g06560	k
FxaC_4g06560.t1	MSTRG.201	Fvb1-1	7052459	FxaC_4g06560.t1	FxaC_4g06560	=
FxaC_4g06641.t1	MSTRG.202	Fvb1-1	7113975	FxaC_4g06641.t1	FxaC_4g06641	=
FxaC_4g06640.t1	MSTRG.202	Fvb1-1	7113993	FxaC_4g06640.t1	FxaC_4g06640	=
MSTRG.203.1	MSTRG.203	Fvb1-1	7137291	FxaC_4g06670.t2	FxaC_4g06670	j
FxaC_4g06670.t2	MSTRG.203	Fvb1-1	7137291	FxaC_4g06670.t2	FxaC_4g06670	=
FxaC_4g06750.t1	MSTRG.204	Fvb1-1	7181632	FxaC_4g06750.t1	FxaC_4g06750	=
MSTRG.204.2	MSTRG.204	Fvb1-1	7181657	FxaC_4g06750.t1	FxaC_4g06750	j
FxaC_4g06760.t1	MSTRG.205	Fvb1-1	7189940	FxaC_4g06760.t1	FxaC_4g06760	=
FxaC_4g06830.t1	MSTRG.206	Fvb1-1	7229337	FxaC_4g06830.t1	FxaC_4g06830	=
FxaC_4g06840.t1	MSTRG.207	Fvb1-1	7232975	FxaC_4g06840.t1	FxaC_4g06840	=
MSTRG.208.1	MSTRG.208	Fvb1-1	7294496	FxaC_4g06940.t1	FxaC_4g06940	m
MSTRG.208.2	MSTRG.208	Fvb1-1	7294660	FxaC_4g06940.t1	FxaC_4g06940	n
FxaC_4g06940.t1	MSTRG.208	Fvb1-1	7294692	FxaC_4g06940.t1	FxaC_4g06940	=
MSTRG.209.1	MSTRG.209	Fvb1-1	7297908	FxaC_4g06940.t1	FxaC_4g06940	x
FxaC_4g06970.t1	MSTRG.210	Fvb1-1	7375844	FxaC_4g06970.t1	FxaC_4g06970	=
FxaC_4g06990.t1	MSTRG.211	Fvb1-1	7385226	FxaC_4g06990.t1	FxaC_4g06990	=
FxaC_4g07020.t1	MSTRG.212	Fvb1-1	7399581	FxaC_4g07020.t1	FxaC_4g07020	=
MSTRG.212.2	MSTRG.212	Fvb1-1	7400908	FxaC_4g07041.t4	FxaC_4g07041	j
MSTRG.212.3	MSTRG.212	Fvb1-1	7400908	FxaC_4g07041.t4	FxaC_4g07041	n
MSTRG.212.4	MSTRG.212	Fvb1-1	7400908	FxaC_4g07041.t4	FxaC_4g07041	j
MSTRG.212.5	MSTRG.212	Fvb1-1	7400908	FxaC_4g07041.t4	FxaC_4g07041	j
MSTRG.212.6	MSTRG.212	Fvb1-1	7403791	FxaC_4g07050.t1	FxaC_4g07050	k
MSTRG.212.7	MSTRG.212	Fvb1-1	7403791	FxaC_4g07041.t4	FxaC_4g07041	n
FxaC_4g07041.t4	MSTRG.212	Fvb1-1	7404101	FxaC_4g07041.t4	FxaC_4g07041	=
FxaC_4g07040.t1	MSTRG.212	Fvb1-1	7405525	FxaC_4g07040.t1	FxaC_4g07040	=
MSTRG.212.10	MSTRG.212	Fvb1-1	7405877	FxaC_4g07041.t2	FxaC_4g07041	j
MSTRG.212.11	MSTRG.212	Fvb1-1	7405877	FxaC_4g07041.t3	FxaC_4g07041	j
MSTRG.212.12	MSTRG.212	Fvb1-1	7405877	FxaC_4g07041.t1	FxaC_4g07041	m
MSTRG.212.13	MSTRG.212	Fvb1-1	7405877	FxaC_4g07041.t2	FxaC_4g07041	j
FxaC_4g07041.t1	MSTRG.212	Fvb1-1	7405877	FxaC_4g07041.t1	FxaC_4g07041	=
FxaC_4g07041.t2	MSTRG.212	Fvb1-1	7405893	FxaC_4g07041.t2	FxaC_4g07041	=
FxaC_4g07041.t3	MSTRG.212	Fvb1-1	7405896	FxaC_4g07041.t3	FxaC_4g07041	=
FxaC_4g07050.t1	MSTRG.212	Fvb1-1	7410498	FxaC_4g07050.t1	FxaC_4g07050	=
MSTRG.213.1	MSTRG.213	Fvb1-1	7415124	FxaC_4g07060.t1	FxaC_4g07060	j
FxaC_4g07060.t1	MSTRG.213	Fvb1-1	7415124	FxaC_4g07060.t1	FxaC_4g07060	=
MSTRG.213.3	MSTRG.213	Fvb1-1	7415140	FxaC_4g07060.t1	FxaC_4g07060	j
FxaC_4g07070.t1	MSTRG.214	Fvb1-1	7418376	FxaC_4g07070.t1	FxaC_4g07070	=
FxaC_4g07080.t1	MSTRG.215	Fvb1-1	7424187	FxaC_4g07080.t1	FxaC_4g07080	=
FxaC_4g07090.t1	MSTRG.216	Fvb1-1	7431479	FxaC_4g07090.t1	FxaC_4g07090	=
FxaC_4g07190.t1	MSTRG.217	Fvb1-1	7464766	FxaC_4g07190.t1	FxaC_4g07190	=
MSTRG.217.2	MSTRG.217	Fvb1-1	7465028	FxaC_4g07190.t1	FxaC_4g07190	j
FxaC_4g07290.t1	MSTRG.218	Fvb1-1	7508516	FxaC_4g07290.t1	FxaC_4g07290	=
MSTRG.218.2	MSTRG.218	Fvb1-1	7508695	FxaC_4g07290.t1	FxaC_4g07290	m
MSTRG.219.1	MSTRG.219	Fvb1-1	7519869	FxaC_4g07320.t1	FxaC_4g07320	j
FxaC_4g07320.t1	MSTRG.219	Fvb1-1	7524783	FxaC_4g07320.t1	FxaC_4g07320	=
MSTRG.219.3	MSTRG.219	Fvb1-1	7524796	FxaC_4g07320.t1	FxaC_4g07320	m
MSTRG.220.1	MSTRG.220	Fvb1-1	7530176	FxaC_4g07320.t1	FxaC_4g07320	p
MSTRG.221.1	MSTRG.221	Fvb1-1	7538692	-	-	u
MSTRG.222.1	MSTRG.222	Fvb1-1	7546245	FxaC_4g07340.t1	FxaC_4g07340	j
FxaC_4g07340.t1	MSTRG.222	Fvb1-1	7546247	FxaC_4g07340.t1	FxaC_4g07340	=
FxaC_4g07430.t1	MSTRG.223	Fvb1-1	7599936	FxaC_4g07430.t1	FxaC_4g07430	=
FxaC_4g07440.t1	MSTRG.224	Fvb1-1	7610747	FxaC_4g07440.t1	FxaC_4g07440	=
FxaC_4g07460.t1	MSTRG.225	Fvb1-1	7683424	FxaC_4g07460.t1	FxaC_4g07460	=
FxaC_4g07540.t1	MSTRG.226	Fvb1-1	7798708	FxaC_4g07540.t1	FxaC_4g07540	=
FxaC_4g07550.t2	MSTRG.227	Fvb1-1	7804811	FxaC_4g07550.t2	FxaC_4g07550	=
FxaC_4g07550.t5	MSTRG.227	Fvb1-1	7804818	FxaC_4g07550.t5	FxaC_4g07550	=
MSTRG.227.3	MSTRG.227	Fvb1-1	7804922	FxaC_4g07550.t2	FxaC_4g07550	m
MSTRG.227.4	MSTRG.227	Fvb1-1	7804930	FxaC_4g07550.t5	FxaC_4g07550	j
FxaC_4g07570.t1	MSTRG.228	Fvb1-1	7825442	FxaC_4g07570.t1	FxaC_4g07570	=
FxaC_4g07570.t3	MSTRG.228	Fvb1-1	7825739	FxaC_4g07570.t3	FxaC_4g07570	=
FxaC_4g07580.t1	MSTRG.229	Fvb1-1	7847749	FxaC_4g07580.t1	FxaC_4g07580	=
FxaC_4g07590.t2	MSTRG.230	Fvb1-1	7849885	FxaC_4g07590.t2	FxaC_4g07590	=
FxaC_4g07600.t1	MSTRG.231	Fvb1-1	7853036	FxaC_4g07600.t1	FxaC_4g07600	=
MSTRG.232.1	MSTRG.232	Fvb1-1	7860243	FxaC_4g07620.t1	FxaC_4g07620	n
MSTRG.232.2	MSTRG.232	Fvb1-1	7860243	FxaC_4g07620.t1	FxaC_4g07620	n
FxaC_4g07610.t1	MSTRG.232	Fvb1-1	7860552	FxaC_4g07610.t1	FxaC_4g07610	=
FxaC_4g07620.t1	MSTRG.232	Fvb1-1	7862309	FxaC_4g07620.t1	FxaC_4g07620	=
MSTRG.232.5	MSTRG.232	Fvb1-1	7864213	FxaC_4g07620.t1	FxaC_4g07620	n
MSTRG.232.6	MSTRG.232	Fvb1-1	7865980	FxaC_4g07620.t2	FxaC_4g07620	j
FxaC_4g07620.t2	MSTRG.232	Fvb1-1	7865980	FxaC_4g07620.t2	FxaC_4g07620	=
MSTRG.232.8	MSTRG.232	Fvb1-1	7866212	FxaC_4g07620.t1	FxaC_4g07620	j
FxaC_4g07690.t1	MSTRG.233	Fvb1-1	7909435	FxaC_4g07690.t1	FxaC_4g07690	=
MSTRG.234.1	MSTRG.234	Fvb1-1	7939226	-	-	u
MSTRG.235.1	MSTRG.235	Fvb1-1	8116852	FxaC_4g07840.t2	FxaC_4g07840	m
FxaC_4g07840.t2	MSTRG.235	Fvb1-1	8116875	FxaC_4g07840.t2	FxaC_4g07840	=
MSTRG.235.3	MSTRG.235	Fvb1-1	8116882	FxaC_4g07840.t2	FxaC_4g07840	m
MSTRG.235.4	MSTRG.235	Fvb1-1	8116882	FxaC_4g07840.t2	FxaC_4g07840	j
FxaC_4g08100.t1	MSTRG.236	Fvb1-1	8247121	FxaC_4g08100.t1	FxaC_4g08100	=
FxaC_4g08100.t2	MSTRG.236	Fvb1-1	8247128	FxaC_4g08100.t2	FxaC_4g08100	=
FxaC_4g08100.t3	MSTRG.236	Fvb1-1	8247137	FxaC_4g08100.t3	FxaC_4g08100	=
MSTRG.236.4	MSTRG.236	Fvb1-1	8247150	FxaC_4g08100.t1	FxaC_4g08100	j
FxaC_4g08130.t1	MSTRG.237	Fvb1-1	8272905	FxaC_4g08130.t1	FxaC_4g08130	=
FxaC_4g08140.t1	MSTRG.238	Fvb1-1	8276896	FxaC_4g08140.t1	FxaC_4g08140	=
MSTRG.239.1	MSTRG.239	Fvb1-1	8335713	FxaC_4g08200.t1	FxaC_4g08200	j
FxaC_4g08170.t1	MSTRG.239	Fvb1-1	8335713	FxaC_4g08170.t1	FxaC_4g08170	=
FxaC_4g08200.t1	MSTRG.239	Fvb1-1	8423499	FxaC_4g08200.t1	FxaC_4g08200	=
FxaC_4g08180.t1	MSTRG.240	Fvb1-1	8366848	FxaC_4g08180.t1	FxaC_4g08180	=
FxaC_4g08210.t1	MSTRG.241	Fvb1-1	8426165	FxaC_4g08210.t1	FxaC_4g08210	=
FxaC_4g08270.t1	MSTRG.242	Fvb1-1	8514175	FxaC_4g08270.t1	FxaC_4g08270	=
FxaC_4g08310.t1	MSTRG.243	Fvb1-1	8570515	FxaC_4g08310.t1	FxaC_4g08310	=
FxaC_4g08330.t1	MSTRG.244	Fvb1-1	8576194	FxaC_4g08330.t1	FxaC_4g08330	=
FxaC_4g08320.t1	MSTRG.245	Fvb1-1	8576866	FxaC_4g08320.t1	FxaC_4g08320	=
MSTRG.246.1	MSTRG.246	Fvb1-1	8644916	FxaC_4g08430.t1	FxaC_4g08430	j
FxaC_4g08430.t1	MSTRG.246	Fvb1-1	8644916	FxaC_4g08430.t1	FxaC_4g08430	=
FxaC_4g08431.t1	MSTRG.246	Fvb1-1	8651342	FxaC_4g08431.t1	FxaC_4g08431	=
FxaC_4g08470.t1	MSTRG.247	Fvb1-1	8666537	FxaC_4g08470.t1	FxaC_4g08470	=
FxaC_4g08490.t1	MSTRG.248	Fvb1-1	8717124	FxaC_4g08490.t1	FxaC_4g08490	=
MSTRG.248.2	MSTRG.248	Fvb1-1	8717343	FxaC_4g08490.t1	FxaC_4g08490	n
FxaC_4g08510.t1	MSTRG.249	Fvb1-1	8730694	FxaC_4g08510.t1	FxaC_4g08510	=
FxaC_4g08520.t1	MSTRG.250	Fvb1-1	8739312	FxaC_4g08520.t1	FxaC_4g08520	=
MSTRG.251.1	MSTRG.251	Fvb1-1	8742921	FxaC_4g08530.t1	FxaC_4g08530	j
FxaC_4g08530.t1	MSTRG.251	Fvb1-1	8742991	FxaC_4g08530.t1	FxaC_4g08530	=
FxaC_4g08560.t1	MSTRG.252	Fvb1-1	8765059	FxaC_4g08560.t1	FxaC_4g08560	=
FxaC_4g08590.t1	MSTRG.253	Fvb1-1	8792721	FxaC_4g08590.t1	FxaC_4g08590	=
FxaC_4g08650.t1	MSTRG.254	Fvb1-1	8876191	FxaC_4g08650.t1	FxaC_4g08650	=
FxaC_4g08730.t1	MSTRG.255	Fvb1-1	8935668	FxaC_4g08730.t1	FxaC_4g08730	=
MSTRG.255.2	MSTRG.255	Fvb1-1	8935752	FxaC_4g08730.t2	FxaC_4g08730	j
MSTRG.255.3	MSTRG.255	Fvb1-1	8935787	FxaC_4g08730.t2	FxaC_4g08730	j
MSTRG.255.4	MSTRG.255	Fvb1-1	8935857	FxaC_4g08730.t2	FxaC_4g08730	m
MSTRG.255.5	MSTRG.255	Fvb1-1	8935892	FxaC_4g08730.t2	FxaC_4g08730	j
FxaC_4g08730.t2	MSTRG.255	Fvb1-1	8935894	FxaC_4g08730.t2	FxaC_4g08730	=
MSTRG.256.1	MSTRG.256	Fvb1-1	8966474	FxaC_4g08860.t1	FxaC_4g08860	k
FxaC_4g08800.t1	MSTRG.256	Fvb1-1	8966715	FxaC_4g08800.t1	FxaC_4g08800	=
FxaC_4g08860.t1	MSTRG.256	Fvb1-1	8971853	FxaC_4g08860.t1	FxaC_4g08860	=
MSTRG.257.1	MSTRG.257	Fvb1-1	9025463	FxaC_4g08930.t1	FxaC_4g08930	j
FxaC_4g08930.t1	MSTRG.257	Fvb1-1	9025533	FxaC_4g08930.t1	FxaC_4g08930	=
FxaC_4g08940.t1	MSTRG.258	Fvb1-1	9030361	FxaC_4g08940.t1	FxaC_4g08940	=
MSTRG.258.2	MSTRG.258	Fvb1-1	9030404	FxaC_4g08940.t1	FxaC_4g08940	j
FxaC_4g08950.t1	MSTRG.259	Fvb1-1	9030446	FxaC_4g08950.t1	FxaC_4g08950	=
FxaC_4g08960.t1	MSTRG.260	Fvb1-1	9034446	FxaC_4g08960.t1	FxaC_4g08960	=
FxaC_4g08961.t3	MSTRG.261	Fvb1-1	9038463	FxaC_4g08961.t3	FxaC_4g08961	=
FxaC_4g08970.t1	MSTRG.262	Fvb1-1	9056126	FxaC_4g08970.t1	FxaC_4g08970	=
MSTRG.263.1	MSTRG.263	Fvb1-1	9066646	-	-	u
FxaC_4g09010.t1	MSTRG.264	Fvb1-1	9071365	FxaC_4g09010.t1	FxaC_4g09010	=
MSTRG.264.2	MSTRG.264	Fvb1-1	9071458	FxaC_4g09010.t1	FxaC_4g09010	n
MSTRG.264.3	MSTRG.264	Fvb1-1	9071641	FxaC_4g09010.t1	FxaC_4g09010	n
MSTRG.264.4	MSTRG.264	Fvb1-1	9071842	FxaC_4g09010.t1	FxaC_4g09010	n
FxaC_4g09030.t1	MSTRG.265	Fvb1-1	9081809	FxaC_4g09030.t1	FxaC_4g09030	=
FxaC_4g09050.t1	MSTRG.266	Fvb1-1	9086212	FxaC_4g09050.t1	FxaC_4g09050	=
FxaC_4g09070.t1	MSTRG.267	Fvb1-1	9090753	FxaC_4g09070.t1	FxaC_4g09070	=
FxaC_4g09140.t1	MSTRG.268	Fvb1-1	9114178	FxaC_4g09140.t1	FxaC_4g09140	=
MSTRG.269.1	MSTRG.269	Fvb1-1	9117180	FxaC_4g09150.t1	FxaC_4g09150	o
FxaC_4g09150.t1	MSTRG.269	Fvb1-1	9117238	FxaC_4g09150.t1	FxaC_4g09150	=
FxaC_4g09160.t1	MSTRG.270	Fvb1-1	9150894	FxaC_4g09160.t1	FxaC_4g09160	=
FxaC_4g09220.t1	MSTRG.271	Fvb1-1	9223707	FxaC_4g09220.t1	FxaC_4g09220	=
MSTRG.272.1	MSTRG.272	Fvb1-1	9231111	FxaC_4g09280.t1	FxaC_4g09280	j
FxaC_4g09280.t1	MSTRG.272	Fvb1-1	9231214	FxaC_4g09280.t1	FxaC_4g09280	=
FxaC_4g09290.t1	MSTRG.273	Fvb1-1	9233866	FxaC_4g09290.t1	FxaC_4g09290	=
FxaC_4g09300.t1	MSTRG.274	Fvb1-1	9235427	FxaC_4g09300.t1	FxaC_4g09300	=
FxaC_4g09360.t1	MSTRG.275	Fvb1-1	9265535	FxaC_4g09360.t1	FxaC_4g09360	=
MSTRG.276.1	MSTRG.276	Fvb1-1	9308970	FxaC_4g09400.t1	FxaC_4g09400	j
MSTRG.276.2	MSTRG.276	Fvb1-1	9308970	FxaC_4g09400.t1	FxaC_4g09400	j
FxaC_4g09400.t1	MSTRG.276	Fvb1-1	9308997	FxaC_4g09400.t1	FxaC_4g09400	=
MSTRG.276.4	MSTRG.276	Fvb1-1	9309078	FxaC_4g09400.t1	FxaC_4g09400	j
MSTRG.276.5	MSTRG.276	Fvb1-1	9309425	FxaC_4g09400.t1	FxaC_4g09400	j
MSTRG.277.1	MSTRG.277	Fvb1-1	9316003	FxaC_4g09410.t2	FxaC_4g09410	j
FxaC_4g09410.t2	MSTRG.277	Fvb1-1	9316003	FxaC_4g09410.t2	FxaC_4g09410	=
MSTRG.278.1	MSTRG.278	Fvb1-1	9323085	FxaC_4g09410.t2	FxaC_4g09410	x
MSTRG.279.1	MSTRG.279	Fvb1-1	9327562	FxaC_4g09430.t1	FxaC_4g09430	j
FxaC_4g09430.t1	MSTRG.279	Fvb1-1	9327582	FxaC_4g09430.t1	FxaC_4g09430	=
MSTRG.279.3	MSTRG.279	Fvb1-1	9327635	FxaC_4g09430.t1	FxaC_4g09430	j
MSTRG.279.4	MSTRG.279	Fvb1-1	9328184	FxaC_4g09430.t1	FxaC_4g09430	j
FxaC_4g09440.t1	MSTRG.280	Fvb1-1	9331667	FxaC_4g09440.t1	FxaC_4g09440	=
FxaC_4g09470.t2	MSTRG.281	Fvb1-1	9358582	FxaC_4g09470.t2	FxaC_4g09470	=
FxaC_4g09490.t1	MSTRG.282	Fvb1-1	9389138	FxaC_4g09490.t1	FxaC_4g09490	=
MSTRG.283.1	MSTRG.283	Fvb1-1	9404632	FxaC_4g09500.t1	FxaC_4g09500	k
FxaC_4g09500.t1	MSTRG.283	Fvb1-1	9406035	FxaC_4g09500.t1	FxaC_4g09500	=
FxaC_4g09501.t1	MSTRG.283	Fvb1-1	9409300	FxaC_4g09501.t1	FxaC_4g09501	=
FxaC_4g09502.t1	MSTRG.283	Fvb1-1	9410624	FxaC_4g09502.t1	FxaC_4g09502	=
FxaC_4g09520.t1	MSTRG.284	Fvb1-1	9419187	FxaC_4g09520.t1	FxaC_4g09520	=
FxaC_4g09530.t2	MSTRG.285	Fvb1-1	9421697	FxaC_4g09530.t2	FxaC_4g09530	=
MSTRG.285.2	MSTRG.285	Fvb1-1	9421939	FxaC_4g09530.t2	FxaC_4g09530	j
MSTRG.285.3	MSTRG.285	Fvb1-1	9422006	FxaC_4g09530.t2	FxaC_4g09530	j
MSTRG.285.4	MSTRG.285	Fvb1-1	9422129	FxaC_4g09530.t2	FxaC_4g09530	j
MSTRG.285.5	MSTRG.285	Fvb1-1	9422623	FxaC_4g09530.t2	FxaC_4g09530	j
MSTRG.285.6	MSTRG.285	Fvb1-1	9422807	FxaC_4g09530.t2	FxaC_4g09530	j
FxaC_4g09540.t1	MSTRG.286	Fvb1-1	9428444	FxaC_4g09540.t2	FxaC_4g09540	=
FxaC_4g09640.t1	MSTRG.287	Fvb1-1	9491268	FxaC_4g09640.t1	FxaC_4g09640	=
FxaC_4g09650.t1	MSTRG.288	Fvb1-1	9493122	FxaC_4g09650.t1	FxaC_4g09650	=
MSTRG.288.2	MSTRG.288	Fvb1-1	9493470	FxaC_4g09650.t1	FxaC_4g09650	j
FxaC_4g09660.t1	MSTRG.289	Fvb1-1	9495410	FxaC_4g09660.t1	FxaC_4g09660	=
MSTRG.290.1	MSTRG.290	Fvb1-1	9524894	FxaC_4g09710.t1	FxaC_4g09710	p
FxaC_4g09750.t1	MSTRG.291	Fvb1-1	9535466	FxaC_4g09750.t1	FxaC_4g09750	=
FxaC_4g09760.t1	MSTRG.292	Fvb1-1	9537340	FxaC_4g09760.t1	FxaC_4g09760	=
MSTRG.292.2	MSTRG.292	Fvb1-1	9537958	FxaC_4g09760.t1	FxaC_4g09760	n
MSTRG.292.3	MSTRG.292	Fvb1-1	9537988	FxaC_4g09760.t1	FxaC_4g09760	j
MSTRG.292.4	MSTRG.292	Fvb1-1	9538011	FxaC_4g09760.t1	FxaC_4g09760	n
FxaC_4g09770.t1	MSTRG.293	Fvb1-1	9541925	FxaC_4g09770.t1	FxaC_4g09770	=
FxaC_4g09820.t1	MSTRG.294	Fvb1-1	9607288	FxaC_4g09820.t1	FxaC_4g09820	=
MSTRG.294.2	MSTRG.294	Fvb1-1	9610764	FxaC_4g09820.t1	FxaC_4g09820	j
FxaC_4g09830.t1	MSTRG.295	Fvb1-1	9615215	FxaC_4g09830.t1	FxaC_4g09830	=
MSTRG.295.2	MSTRG.295	Fvb1-1	9615231	FxaC_4g09830.t1	FxaC_4g09830	j
MSTRG.295.3	MSTRG.295	Fvb1-1	9615254	FxaC_4g09830.t1	FxaC_4g09830	j
MSTRG.295.4	MSTRG.295	Fvb1-1	9615254	FxaC_4g09830.t1	FxaC_4g09830	j
FxaC_4g09870.t1	MSTRG.296	Fvb1-1	9657557	FxaC_4g09870.t1	FxaC_4g09870	=
MSTRG.296.2	MSTRG.296	Fvb1-1	9657580	FxaC_4g09870.t1	FxaC_4g09870	j
MSTRG.297.1	MSTRG.297	Fvb1-1	9671552	FxaC_4g09880.t1	FxaC_4g09880	n
FxaC_4g09880.t1	MSTRG.297	Fvb1-1	9672155	FxaC_4g09880.t1	FxaC_4g09880	=
FxaC_4g09900.t1	MSTRG.298	Fvb1-1	9693505	FxaC_4g09900.t1	FxaC_4g09900	=
FxaC_4g09900.t2	MSTRG.298	Fvb1-1	9693542	FxaC_4g09900.t2	FxaC_4g09900	=
FxaC_4g09900.t3	MSTRG.298	Fvb1-1	9693548	FxaC_4g09900.t3	FxaC_4g09900	=
MSTRG.299.1	MSTRG.299	Fvb1-1	9695350	FxaC_4g09910.t1	FxaC_4g09910	j
FxaC_4g09910.t1	MSTRG.299	Fvb1-1	9695350	FxaC_4g09910.t1	FxaC_4g09910	=
MSTRG.299.3	MSTRG.299	Fvb1-1	9695371	FxaC_4g09910.t1	FxaC_4g09910	j
MSTRG.299.4	MSTRG.299	Fvb1-1	9695388	FxaC_4g09910.t1	FxaC_4g09910	j
MSTRG.300.1	MSTRG.300	Fvb1-1	9704661	FxaC_4g09940.t1	FxaC_4g09940	j
FxaC_4g09940.t1	MSTRG.300	Fvb1-1	9704686	FxaC_4g09940.t1	FxaC_4g09940	=
MSTRG.301.1	MSTRG.301	Fvb1-1	9708249	FxaC_4g09950.t1	FxaC_4g09950	k
FxaC_4g09950.t1	MSTRG.301	Fvb1-1	9708249	FxaC_4g09950.t1	FxaC_4g09950	=
MSTRG.301.3	MSTRG.301	Fvb1-1	9708252	FxaC_4g09960.t1	FxaC_4g09960	k
MSTRG.301.4	MSTRG.301	Fvb1-1	9708302	FxaC_4g09950.t1	FxaC_4g09950	j
MSTRG.301.5	MSTRG.301	Fvb1-1	9712939	FxaC_4g09960.t1	FxaC_4g09960	j
MSTRG.301.6	MSTRG.301	Fvb1-1	9712966	FxaC_4g09960.t1	FxaC_4g09960	j
FxaC_4g09960.t1	MSTRG.301	Fvb1-1	9712974	FxaC_4g09960.t1	FxaC_4g09960	=
MSTRG.301.8	MSTRG.301	Fvb1-1	9712981	FxaC_4g09960.t1	FxaC_4g09960	j
FxaC_4g09960.t2	MSTRG.301	Fvb1-1	9712981	FxaC_4g09960.t2	FxaC_4g09960	=
MSTRG.301.10	MSTRG.301	Fvb1-1	9712993	FxaC_4g09960.t2	FxaC_4g09960	j
FxaC_4g09970.t1	MSTRG.302	Fvb1-1	9716683	FxaC_4g09970.t1	FxaC_4g09970	=
FxaC_4g09970.t2	MSTRG.302	Fvb1-1	9716722	FxaC_4g09970.t2	FxaC_4g09970	=
FxaC_4g10000.t1	MSTRG.303	Fvb1-1	9721173	FxaC_4g10000.t1	FxaC_4g10000	=
MSTRG.303.2	MSTRG.303	Fvb1-1	9721181	FxaC_4g10030.t1	FxaC_4g10030	j
FxaC_4g10030.t1	MSTRG.303	Fvb1-1	9738181	FxaC_4g10030.t1	FxaC_4g10030	=
MSTRG.303.4	MSTRG.303	Fvb1-1	9738367	FxaC_4g10030.t1	FxaC_4g10030	j
FxaC_4g10010.t1	MSTRG.304	Fvb1-1	9722300	FxaC_4g10010.t1	FxaC_4g10010	=
FxaC_4g10020.t1	MSTRG.305	Fvb1-1	9722660	FxaC_4g10020.t1	FxaC_4g10020	=
MSTRG.306.1	MSTRG.306	Fvb1-1	9742546	FxaC_4g10040.t1	FxaC_4g10040	j
FxaC_4g10040.t1	MSTRG.306	Fvb1-1	9742546	FxaC_4g10040.t1	FxaC_4g10040	=
FxaC_4g10041.t1	MSTRG.306	Fvb1-1	9748240	FxaC_4g10041.t1	FxaC_4g10041	=
MSTRG.307.1	MSTRG.307	Fvb1-1	9749457	FxaC_4g10041.t1	FxaC_4g10041	x
FxaC_4g10060.t1	MSTRG.308	Fvb1-1	9759786	FxaC_4g10060.t1	FxaC_4g10060	=
FxaC_4g10070.t1	MSTRG.309	Fvb1-1	9760560	FxaC_4g10070.t1	FxaC_4g10070	=
FxaC_4g10080.t1	MSTRG.310	Fvb1-1	9767970	FxaC_4g10080.t1	FxaC_4g10080	=
MSTRG.311.1	MSTRG.311	Fvb1-1	9769940	FxaC_4g10090.t1	FxaC_4g10090	j
MSTRG.311.2	MSTRG.311	Fvb1-1	9769940	FxaC_4g10090.t1	FxaC_4g10090	j
MSTRG.311.3	MSTRG.311	Fvb1-1	9769957	FxaC_4g10090.t1	FxaC_4g10090	j
FxaC_4g10090.t1	MSTRG.311	Fvb1-1	9769973	FxaC_4g10090.t1	FxaC_4g10090	=
FxaC_4g10100.t1	MSTRG.312	Fvb1-1	9814495	FxaC_4g10100.t1	FxaC_4g10100	=
MSTRG.312.2	MSTRG.312	Fvb1-1	9814582	FxaC_4g10100.t1	FxaC_4g10100	j
MSTRG.313.1	MSTRG.313	Fvb1-1	9850101	FxaC_4g10120.t1	FxaC_4g10120	k
FxaC_4g10120.t1	MSTRG.313	Fvb1-1	9850101	FxaC_4g10120.t1	FxaC_4g10120	=
FxaC_4g10130.t1	MSTRG.314	Fvb1-1	9854560	FxaC_4g10130.t1	FxaC_4g10130	=
FxaC_4g10150.t1	MSTRG.315	Fvb1-1	9898369	FxaC_4g10150.t1	FxaC_4g10150	=
FxaC_4g10160.t1	MSTRG.316	Fvb1-1	9906881	FxaC_4g10160.t1	FxaC_4g10160	=
FxaC_4g10170.t1	MSTRG.317	Fvb1-1	9912517	FxaC_4g10170.t1	FxaC_4g10170	=
MSTRG.318.1	MSTRG.318	Fvb1-1	9930327	-	-	u
FxaC_4g10220.t1	MSTRG.319	Fvb1-1	9953691	FxaC_4g10220.t1	FxaC_4g10220	=
FxaC_4g10230.t1	MSTRG.320	Fvb1-1	9982343	FxaC_4g10230.t1	FxaC_4g10230	=
FxaC_4g10240.t1	MSTRG.321	Fvb1-1	10010682	FxaC_4g10240.t1	FxaC_4g10240	=
FxaC_4g10280.t1	MSTRG.322	Fvb1-1	10049762	FxaC_4g10280.t1	FxaC_4g10280	=
FxaC_4g10290.t1	MSTRG.323	Fvb1-1	10057710	FxaC_4g10290.t1	FxaC_4g10290	=
FxaC_4g10300.t1	MSTRG.324	Fvb1-1	10058530	FxaC_4g10300.t1	FxaC_4g10300	=
FxaC_4g10310.t1	MSTRG.324	Fvb1-1	10064825	FxaC_4g10310.t1	FxaC_4g10310	=
MSTRG.325.1	MSTRG.325	Fvb1-1	10067146	FxaC_4g10320.t1	FxaC_4g10320	m
FxaC_4g10320.t1	MSTRG.325	Fvb1-1	10067146	FxaC_4g10320.t1	FxaC_4g10320	=
MSTRG.326.1	MSTRG.326	Fvb1-1	10072275	FxaC_4g10330.t1	FxaC_4g10330	j
FxaC_4g10330.t1	MSTRG.326	Fvb1-1	10072275	FxaC_4g10330.t1	FxaC_4g10330	=
FxaC_4g10350.t1	MSTRG.327	Fvb1-1	10093217	FxaC_4g10350.t1	FxaC_4g10350	=
FxaC_4g10400.t1	MSTRG.328	Fvb1-1	10123659	FxaC_4g10400.t1	FxaC_4g10400	=
FxaC_4g10410.t1	MSTRG.329	Fvb1-1	10135197	FxaC_4g10410.t1	FxaC_4g10410	=
MSTRG.330.1	MSTRG.330	Fvb1-1	10227259	-	-	u
FxaC_4g10450.t1	MSTRG.331	Fvb1-1	10275830	FxaC_4g10450.t2	FxaC_4g10450	=
FxaC_4g10460.t1	MSTRG.332	Fvb1-1	10283447	FxaC_4g10460.t1	FxaC_4g10460	=
MSTRG.332.2	MSTRG.332	Fvb1-1	10283513	FxaC_4g10460.t1	FxaC_4g10460	n
MSTRG.332.3	MSTRG.332	Fvb1-1	10283531	FxaC_4g10460.t1	FxaC_4g10460	n
MSTRG.332.4	MSTRG.332	Fvb1-1	10283606	FxaC_4g10460.t1	FxaC_4g10460	n
MSTRG.332.5	MSTRG.332	Fvb1-1	10283606	FxaC_4g10460.t1	FxaC_4g10460	n
MSTRG.332.6	MSTRG.332	Fvb1-1	10283606	FxaC_4g10460.t1	FxaC_4g10460	n
MSTRG.332.7	MSTRG.332	Fvb1-1	10283615	FxaC_4g10460.t1	FxaC_4g10460	n
MSTRG.332.8	MSTRG.332	Fvb1-1	10283615	FxaC_4g10460.t1	FxaC_4g10460	n
MSTRG.332.9	MSTRG.332	Fvb1-1	10283681	FxaC_4g10460.t1	FxaC_4g10460	n
FxaC_4g10560.t1	MSTRG.333	Fvb1-1	10363662	FxaC_4g10560.t1	FxaC_4g10560	=
FxaC_4g10560.t2	MSTRG.333	Fvb1-1	10363737	FxaC_4g10560.t2	FxaC_4g10560	=
FxaC_4g10590.t1	MSTRG.334	Fvb1-1	10384462	FxaC_4g10590.t1	FxaC_4g10590	=
FxaC_4g10600.t1	MSTRG.335	Fvb1-1	10393217	FxaC_4g10600.t2	FxaC_4g10600	=
FxaC_4g10670.t1	MSTRG.336	Fvb1-1	10433833	FxaC_4g10670.t1	FxaC_4g10670	=
FxaC_4g10680.t1	MSTRG.337	Fvb1-1	10440150	FxaC_4g10680.t1	FxaC_4g10680	=
FxaC_4g10690.t1	MSTRG.338	Fvb1-1	10473272	FxaC_4g10690.t1	FxaC_4g10690	=
FxaC_4g10700.t1	MSTRG.339	Fvb1-1	10479745	FxaC_4g10700.t1	FxaC_4g10700	=
FxaC_4g10700.t2	MSTRG.339	Fvb1-1	10479745	FxaC_4g10700.t2	FxaC_4g10700	=
MSTRG.339.3	MSTRG.339	Fvb1-1	10479774	FxaC_4g10700.t1	FxaC_4g10700	j
FxaC_4g10710.t1	MSTRG.340	Fvb1-1	10489529	FxaC_4g10710.t1	FxaC_4g10710	=
MSTRG.340.2	MSTRG.340	Fvb1-1	10489542	FxaC_4g10710.t1	FxaC_4g10710	m
FxaC_4g10720.t1	MSTRG.341	Fvb1-1	10496603	FxaC_4g10720.t1	FxaC_4g10720	=
FxaC_4g10720.t2	MSTRG.341	Fvb1-1	10496618	FxaC_4g10720.t2	FxaC_4g10720	=
MSTRG.342.1	MSTRG.342	Fvb1-1	10515224	-	-	u
FxaC_4g10750.t1	MSTRG.343	Fvb1-1	10545677	FxaC_4g10750.t1	FxaC_4g10750	=
FxaC_4g10780.t1	MSTRG.344	Fvb1-1	10558657	FxaC_4g10780.t1	FxaC_4g10780	=
MSTRG.344.2	MSTRG.344	Fvb1-1	10558836	FxaC_4g10780.t1	FxaC_4g10780	m
FxaC_4g10790.t1	MSTRG.345	Fvb1-1	10561650	FxaC_4g10790.t1	FxaC_4g10790	=
FxaC_4g10800.t1	MSTRG.346	Fvb1-1	10563196	FxaC_4g10800.t1	FxaC_4g10800	=
FxaC_4g10820.t1	MSTRG.347	Fvb1-1	10596604	FxaC_4g10820.t1	FxaC_4g10820	=
MSTRG.347.2	MSTRG.347	Fvb1-1	10596903	FxaC_4g10820.t1	FxaC_4g10820	j
FxaC_4g10840.t1	MSTRG.348	Fvb1-1	10603223	FxaC_4g10840.t1	FxaC_4g10840	=
FxaC_4g10850.t1	MSTRG.349	Fvb1-1	10621761	FxaC_4g10850.t1	FxaC_4g10850	=
FxaC_4g10850.t2	MSTRG.349	Fvb1-1	10621772	FxaC_4g10850.t2	FxaC_4g10850	=
FxaC_4g10940.t1	MSTRG.350	Fvb1-1	10709867	FxaC_4g10940.t1	FxaC_4g10940	=
MSTRG.350.2	MSTRG.350	Fvb1-1	10709958	FxaC_4g10940.t1	FxaC_4g10940	j
FxaC_4g10950.t1	MSTRG.351	Fvb1-1	10759773	FxaC_4g10950.t1	FxaC_4g10950	=
FxaC_4g11080.t1	MSTRG.352	Fvb1-1	10880009	FxaC_4g11080.t1	FxaC_4g11080	=
FxaC_4g11120.t1	MSTRG.353	Fvb1-1	10941662	FxaC_4g11120.t1	FxaC_4g11120	=
MSTRG.353.2	MSTRG.353	Fvb1-1	10941795	FxaC_4g11120.t1	FxaC_4g11120	j
FxaC_4g11130.t2	MSTRG.354	Fvb1-1	10951680	FxaC_4g11130.t2	FxaC_4g11130	=
FxaC_4g11130.t3	MSTRG.354	Fvb1-1	10954004	FxaC_4g11130.t3	FxaC_4g11130	=
FxaC_4g11140.t1	MSTRG.355	Fvb1-1	10951843	FxaC_4g11140.t1	FxaC_4g11140	=
FxaC_4g11150.t1	MSTRG.356	Fvb1-1	10959050	FxaC_4g11150.t1	FxaC_4g11150	=
MSTRG.356.2	MSTRG.356	Fvb1-1	10959123	FxaC_4g11150.t1	FxaC_4g11150	j
FxaC_4g11210.t1	MSTRG.357	Fvb1-1	11018434	FxaC_4g11210.t1	FxaC_4g11210	=
FxaC_4g11210.t2	MSTRG.357	Fvb1-1	11018434	FxaC_4g11210.t2	FxaC_4g11210	=
MSTRG.358.1	MSTRG.358	Fvb1-1	11082412	FxaC_4g11300.t1	FxaC_4g11300	j
FxaC_4g11300.t1	MSTRG.358	Fvb1-1	11082412	FxaC_4g11300.t1	FxaC_4g11300	=
MSTRG.358.3	MSTRG.358	Fvb1-1	11082578	FxaC_4g11300.t1	FxaC_4g11300	j
FxaC_4g11301.t1	MSTRG.358	Fvb1-1	11087966	FxaC_4g11301.t1	FxaC_4g11301	=
FxaC_4g11301.t3	MSTRG.358	Fvb1-1	11088124	FxaC_4g11301.t3	FxaC_4g11301	=
FxaC_4g11390.t1	MSTRG.359	Fvb1-1	11143436	FxaC_4g11390.t1	FxaC_4g11390	=
MSTRG.359.2	MSTRG.359	Fvb1-1	11143437	FxaC_4g11390.t1	FxaC_4g11390	j
MSTRG.360.1	MSTRG.360	Fvb1-1	11299309	-	-	u
FxaC_4g11580.t1	MSTRG.361	Fvb1-1	11306006	FxaC_4g11580.t1	FxaC_4g11580	=
MSTRG.362.1	MSTRG.362	Fvb1-1	11327288	FxaC_4g11640.t1	FxaC_4g11640	j
FxaC_4g11640.t1	MSTRG.362	Fvb1-1	11327687	FxaC_4g11640.t1	FxaC_4g11640	=
MSTRG.362.3	MSTRG.362	Fvb1-1	11327981	FxaC_4g11640.t1	FxaC_4g11640	j
FxaC_4g11710.t1	MSTRG.363	Fvb1-1	11364608	FxaC_4g11710.t1	FxaC_4g11710	=
MSTRG.363.2	MSTRG.363	Fvb1-1	11364906	FxaC_4g11710.t1	FxaC_4g11710	j
FxaC_4g11790.t1	MSTRG.364	Fvb1-1	11431929	FxaC_4g11790.t1	FxaC_4g11790	=
FxaC_4g11800.t1	MSTRG.365	Fvb1-1	11433996	FxaC_4g11800.t1	FxaC_4g11800	=
FxaC_4g11800.t2	MSTRG.365	Fvb1-1	11433999	FxaC_4g11800.t2	FxaC_4g11800	=
FxaC_4g11860.t1	MSTRG.366	Fvb1-1	11525303	FxaC_4g11860.t1	FxaC_4g11860	=
FxaC_4g11870.t1	MSTRG.367	Fvb1-1	11529133	FxaC_4g11870.t1	FxaC_4g11870	=
FxaC_4g11910.t1	MSTRG.368	Fvb1-1	11552425	FxaC_4g11910.t1	FxaC_4g11910	=
FxaC_4g11930.t1	MSTRG.369	Fvb1-1	11559254	FxaC_4g11930.t1	FxaC_4g11930	=
FxaC_4g11940.t1	MSTRG.370	Fvb1-1	11564272	FxaC_4g11940.t1	FxaC_4g11940	=
FxaC_4g11960.t1	MSTRG.371	Fvb1-1	11570359	FxaC_4g11960.t1	FxaC_4g11960	=
FxaC_4g11970.t1	MSTRG.372	Fvb1-1	11575123	FxaC_4g11970.t1	FxaC_4g11970	=
MSTRG.373.1	MSTRG.373	Fvb1-1	11578438	FxaC_4g11980.t1	FxaC_4g11980	j
FxaC_4g11980.t1	MSTRG.373	Fvb1-1	11578443	FxaC_4g11980.t1	FxaC_4g11980	=
FxaC_4g12000.t1	MSTRG.374	Fvb1-1	11600994	FxaC_4g12000.t1	FxaC_4g12000	=
FxaC_4g12010.t1	MSTRG.375	Fvb1-1	11604744	FxaC_4g12010.t1	FxaC_4g12010	=
FxaC_4g12020.t1	MSTRG.376	Fvb1-1	11607491	FxaC_4g12020.t1	FxaC_4g12020	=
FxaC_4g12030.t1	MSTRG.377	Fvb1-1	11609346	FxaC_4g12030.t1	FxaC_4g12030	=
MSTRG.377.2	MSTRG.377	Fvb1-1	11611495	FxaC_4g12030.t1	FxaC_4g12030	j
FxaC_4g12040.t1	MSTRG.378	Fvb1-1	11654960	FxaC_4g12040.t1	FxaC_4g12040	=
FxaC_4g12050.t1	MSTRG.379	Fvb1-1	11682497	FxaC_4g12050.t1	FxaC_4g12050	=
FxaC_4g12090.t1	MSTRG.380	Fvb1-1	11725181	FxaC_4g12090.t1	FxaC_4g12090	=
FxaC_4g12100.t1	MSTRG.381	Fvb1-1	11728635	FxaC_4g12100.t1	FxaC_4g12100	=
FxaC_4g12140.t1	MSTRG.382	Fvb1-1	11774548	FxaC_4g12140.t1	FxaC_4g12140	=
FxaC_4g12150.t1	MSTRG.383	Fvb1-1	11778517	FxaC_4g12150.t1	FxaC_4g12150	=
MSTRG.383.2	MSTRG.383	Fvb1-1	11779489	FxaC_4g12150.t1	FxaC_4g12150	m
FxaC_4g12151.t1	MSTRG.384	Fvb1-1	11780635	FxaC_4g12151.t1	FxaC_4g12151	=
FxaC_4g12170.t1	MSTRG.385	Fvb1-1	11795495	FxaC_4g12170.t1	FxaC_4g12170	=
MSTRG.385.2	MSTRG.385	Fvb1-1	11795582	FxaC_4g12170.t1	FxaC_4g12170	j
MSTRG.385.3	MSTRG.385	Fvb1-1	11795699	FxaC_4g12170.t1	FxaC_4g12170	j
MSTRG.385.4	MSTRG.385	Fvb1-1	11795784	FxaC_4g12170.t1	FxaC_4g12170	j
MSTRG.385.5	MSTRG.385	Fvb1-1	11795791	FxaC_4g12170.t1	FxaC_4g12170	j
FxaC_4g12180.t1	MSTRG.386	Fvb1-1	11800517	FxaC_4g12180.t1	FxaC_4g12180	=
MSTRG.387.1	MSTRG.387	Fvb1-1	11826303	FxaC_4g12230.t1	FxaC_4g12230	j
MSTRG.387.2	MSTRG.387	Fvb1-1	11826303	FxaC_4g12230.t1	FxaC_4g12230	j
FxaC_4g12230.t1	MSTRG.387	Fvb1-1	11826499	FxaC_4g12230.t1	FxaC_4g12230	=
MSTRG.388.1	MSTRG.388	Fvb1-1	11848887	FxaC_4g12270.t1	FxaC_4g12270	p
FxaC_4g12270.t1	MSTRG.389	Fvb1-1	11850492	FxaC_4g12270.t1	FxaC_4g12270	=
FxaC_4g12280.t1	MSTRG.390	Fvb1-1	11854488	FxaC_4g12280.t1	FxaC_4g12280	=
FxaC_4g12300.t1	MSTRG.391	Fvb1-1	11871544	FxaC_4g12300.t1	FxaC_4g12300	=
MSTRG.391.2	MSTRG.391	Fvb1-1	11871646	FxaC_4g12300.t1	FxaC_4g12300	j
MSTRG.391.3	MSTRG.391	Fvb1-1	11871653	FxaC_4g12300.t1	FxaC_4g12300	j
FxaC_4g12320.t1	MSTRG.392	Fvb1-1	11879507	FxaC_4g12320.t1	FxaC_4g12320	=
FxaC_4g12330.t1	MSTRG.392	Fvb1-1	11882895	FxaC_4g12330.t1	FxaC_4g12330	=
FxaC_4g12350.t1	MSTRG.393	Fvb1-1	11891944	FxaC_4g12350.t1	FxaC_4g12350	=
FxaC_4g12380.t2	MSTRG.394	Fvb1-1	11919244	FxaC_4g12380.t2	FxaC_4g12380	=
FxaC_4g12380.t1	MSTRG.394	Fvb1-1	11919244	FxaC_4g12380.t1	FxaC_4g12380	=
FxaC_4g12380.t3	MSTRG.394	Fvb1-1	11919244	FxaC_4g12380.t3	FxaC_4g12380	=
FxaC_4g12470.t1	MSTRG.395	Fvb1-1	11965020	FxaC_4g12470.t1	FxaC_4g12470	=
FxaC_4g12480.t1	MSTRG.396	Fvb1-1	11971674	FxaC_4g12480.t1	FxaC_4g12480	=
MSTRG.397.1	MSTRG.397	Fvb1-1	11972927	FxaC_4g12490.t1	FxaC_4g12490	j
FxaC_4g12490.t1	MSTRG.397	Fvb1-1	11972931	FxaC_4g12490.t1	FxaC_4g12490	=
FxaC_4g12500.t1	MSTRG.398	Fvb1-1	11982491	FxaC_4g12500.t1	FxaC_4g12500	=
FxaC_4g12600.t1	MSTRG.399	Fvb1-1	12055625	FxaC_4g12600.t1	FxaC_4g12600	=
MSTRG.399.2	MSTRG.399	Fvb1-1	12055692	FxaC_4g12600.t1	FxaC_4g12600	j
FxaC_4g12610.t1	MSTRG.400	Fvb1-1	12082460	FxaC_4g12610.t1	FxaC_4g12610	=
MSTRG.400.2	MSTRG.400	Fvb1-1	12082548	FxaC_4g12610.t1	FxaC_4g12610	j
FxaC_4g12620.t1	MSTRG.401	Fvb1-1	12088634	FxaC_4g12620.t1	FxaC_4g12620	=
FxaC_4g12680.t1	MSTRG.402	Fvb1-1	12118196	FxaC_4g12680.t1	FxaC_4g12680	=
MSTRG.402.2	MSTRG.402	Fvb1-1	12118450	FxaC_4g12680.t1	FxaC_4g12680	o
MSTRG.402.3	MSTRG.402	Fvb1-1	12118450	FxaC_4g12680.t1	FxaC_4g12680	o
MSTRG.403.1	MSTRG.403	Fvb1-1	12140923	FxaC_4g12700.t1	FxaC_4g12700	j
FxaC_4g12700.t1	MSTRG.403	Fvb1-1	12140923	FxaC_4g12700.t1	FxaC_4g12700	=
FxaC_4g12710.t1	MSTRG.404	Fvb1-1	12156291	FxaC_4g12710.t1	FxaC_4g12710	=
MSTRG.404.2	MSTRG.404	Fvb1-1	12156310	FxaC_4g12710.t1	FxaC_4g12710	j
MSTRG.404.3	MSTRG.404	Fvb1-1	12156310	FxaC_4g12710.t1	FxaC_4g12710	j
MSTRG.404.4	MSTRG.404	Fvb1-1	12156315	FxaC_4g12710.t1	FxaC_4g12710	j
MSTRG.404.5	MSTRG.404	Fvb1-1	12156324	FxaC_4g12710.t1	FxaC_4g12710	n
FxaC_4g12750.t1	MSTRG.405	Fvb1-1	12167999	FxaC_4g12750.t1	FxaC_4g12750	=
FxaC_4g12800.t1	MSTRG.406	Fvb1-1	12192807	FxaC_4g12800.t1	FxaC_4g12800	=
FxaC_4g12820.t1	MSTRG.407	Fvb1-1	12198576	FxaC_4g12820.t1	FxaC_4g12820	=
MSTRG.407.2	MSTRG.407	Fvb1-1	12198639	FxaC_4g12820.t1	FxaC_4g12820	j
FxaC_4g12830.t1	MSTRG.408	Fvb1-1	12202855	FxaC_4g12830.t1	FxaC_4g12830	=
FxaC_4g12840.t1	MSTRG.409	Fvb1-1	12204671	FxaC_4g12840.t1	FxaC_4g12840	=
MSTRG.409.2	MSTRG.409	Fvb1-1	12205301	FxaC_4g12840.t1	FxaC_4g12840	m
MSTRG.410.1	MSTRG.410	Fvb1-1	12215782	-	-	u
MSTRG.411.1	MSTRG.411	Fvb1-1	12219130	FxaC_4g12860.t1	FxaC_4g12860	j
MSTRG.411.2	MSTRG.411	Fvb1-1	12219130	FxaC_4g12860.t1	FxaC_4g12860	j
MSTRG.411.3	MSTRG.411	Fvb1-1	12219130	FxaC_4g12860.t1	FxaC_4g12860	j
MSTRG.411.4	MSTRG.411	Fvb1-1	12219156	FxaC_4g12860.t1	FxaC_4g12860	j
MSTRG.411.5	MSTRG.411	Fvb1-1	12219156	FxaC_4g12860.t1	FxaC_4g12860	j
FxaC_4g12860.t1	MSTRG.411	Fvb1-1	12219201	FxaC_4g12860.t1	FxaC_4g12860	=
MSTRG.411.7	MSTRG.411	Fvb1-1	12219223	FxaC_4g12860.t1	FxaC_4g12860	j
MSTRG.411.8	MSTRG.411	Fvb1-1	12222558	FxaC_4g12890.t1	FxaC_4g12890	j
MSTRG.411.9	MSTRG.411	Fvb1-1	12238593	FxaC_4g12890.t1	FxaC_4g12890	m
FxaC_4g12890.t1	MSTRG.411	Fvb1-1	12238601	FxaC_4g12890.t1	FxaC_4g12890	=
FxaC_4g12890.t2	MSTRG.411	Fvb1-1	12238627	FxaC_4g12890.t2	FxaC_4g12890	=
MSTRG.411.12	MSTRG.411	Fvb1-1	12238658	FxaC_4g12890.t2	FxaC_4g12890	j
MSTRG.412.1	MSTRG.412	Fvb1-1	12231297	-	-	u
FxaC_4g12880.t1	MSTRG.413	Fvb1-1	12233125	FxaC_4g12880.t1	FxaC_4g12880	=
FxaC_4g12930.t1	MSTRG.414	Fvb1-1	12267680	FxaC_4g12930.t1	FxaC_4g12930	=
FxaC_4g12950.t1	MSTRG.415	Fvb1-1	12314285	FxaC_4g12950.t1	FxaC_4g12950	=
FxaC_4g12960.t1	MSTRG.416	Fvb1-1	12322661	FxaC_4g12960.t1	FxaC_4g12960	=
FxaC_4g12970.t1	MSTRG.417	Fvb1-1	12326427	FxaC_4g12970.t1	FxaC_4g12970	=
MSTRG.417.2	MSTRG.417	Fvb1-1	12326439	FxaC_4g12970.t1	FxaC_4g12970	j
FxaC_4g12980.t1	MSTRG.418	Fvb1-1	12330131	FxaC_4g12980.t1	FxaC_4g12980	=
FxaC_4g12990.t1	MSTRG.419	Fvb1-1	12332325	FxaC_4g12990.t1	FxaC_4g12990	=
FxaC_4g13010.t1	MSTRG.420	Fvb1-1	12337717	FxaC_4g13010.t1	FxaC_4g13010	=
MSTRG.420.2	MSTRG.420	Fvb1-1	12337786	FxaC_4g13010.t1	FxaC_4g13010	j
MSTRG.420.3	MSTRG.420	Fvb1-1	12337833	FxaC_4g13010.t1	FxaC_4g13010	j
MSTRG.421.1	MSTRG.421	Fvb1-1	12377397	FxaC_4g13060.t1	FxaC_4g13060	n
FxaC_4g13051.t1	MSTRG.421	Fvb1-1	12377442	FxaC_4g13051.t1	FxaC_4g13051	=
FxaC_4g13060.t1	MSTRG.421	Fvb1-1	12377601	FxaC_4g13060.t1	FxaC_4g13060	=
FxaC_4g13050.t1	MSTRG.421	Fvb1-1	12377717	FxaC_4g13050.t1	FxaC_4g13050	=
FxaC_4g13130.t1	MSTRG.422	Fvb1-1	12411547	FxaC_4g13130.t1	FxaC_4g13130	=
FxaC_4g13130.t2	MSTRG.422	Fvb1-1	12411626	FxaC_4g13130.t2	FxaC_4g13130	=
FxaC_4g13140.t1	MSTRG.423	Fvb1-1	12418611	FxaC_4g13140.t1	FxaC_4g13140	=
FxaC_4g13140.t2	MSTRG.423	Fvb1-1	12418687	FxaC_4g13140.t2	FxaC_4g13140	=
MSTRG.424.1	MSTRG.424	Fvb1-1	12454935	FxaC_4g13190.t1	FxaC_4g13190	k
FxaC_4g13190.t1	MSTRG.424	Fvb1-1	12454935	FxaC_4g13190.t1	FxaC_4g13190	=
MSTRG.424.3	MSTRG.424	Fvb1-1	12460788	FxaC_4g13200.t1	FxaC_4g13200	m
MSTRG.424.4	MSTRG.424	Fvb1-1	12462061	FxaC_4g13200.t1	FxaC_4g13200	j
FxaC_4g13200.t1	MSTRG.424	Fvb1-1	12462090	FxaC_4g13200.t1	FxaC_4g13200	=
MSTRG.425.1	MSTRG.425	Fvb1-1	12473474	FxaC_4g13210.t1	FxaC_4g13210	j
FxaC_4g13210.t1	MSTRG.425	Fvb1-1	12473502	FxaC_4g13210.t1	FxaC_4g13210	=
MSTRG.425.3	MSTRG.425	Fvb1-1	12473511	FxaC_4g13210.t1	FxaC_4g13210	j
MSTRG.425.4	MSTRG.425	Fvb1-1	12473511	FxaC_4g13210.t1	FxaC_4g13210	j
MSTRG.426.1	MSTRG.426	Fvb1-1	12513999	FxaC_4g13260.t1	FxaC_4g13260	j
MSTRG.426.2	MSTRG.426	Fvb1-1	12514000	FxaC_4g13260.t1	FxaC_4g13260	j
MSTRG.426.3	MSTRG.426	Fvb1-1	12514153	FxaC_4g13260.t1	FxaC_4g13260	j
FxaC_4g13260.t1	MSTRG.426	Fvb1-1	12514785	FxaC_4g13260.t1	FxaC_4g13260	=
MSTRG.426.5	MSTRG.426	Fvb1-1	12516185	FxaC_4g13260.t1	FxaC_4g13260	j
FxaC_4g13270.t1	MSTRG.427	Fvb1-1	12524972	FxaC_4g13270.t1	FxaC_4g13270	=
FxaC_4g13290.t1	MSTRG.428	Fvb1-1	12549700	FxaC_4g13290.t1	FxaC_4g13290	=
MSTRG.429.1	MSTRG.429	Fvb1-1	12554246	FxaC_4g13300.t1	FxaC_4g13300	k
FxaC_4g13300.t1	MSTRG.429	Fvb1-1	12555224	FxaC_4g13300.t1	FxaC_4g13300	=
FxaC_4g13310.t1	MSTRG.430	Fvb1-1	12564709	FxaC_4g13310.t1	FxaC_4g13310	=
FxaC_4g13320.t1	MSTRG.431	Fvb1-1	12572744	FxaC_4g13320.t1	FxaC_4g13320	=
FxaC_4g13330.t1	MSTRG.432	Fvb1-1	12574251	FxaC_4g13330.t1	FxaC_4g13330	=
FxaC_4g13340.t1	MSTRG.433	Fvb1-1	12598167	FxaC_4g13340.t1	FxaC_4g13340	=
MSTRG.433.2	MSTRG.433	Fvb1-1	12598231	FxaC_4g13340.t1	FxaC_4g13340	j
FxaC_4g13350.t1	MSTRG.434	Fvb1-1	12608672	FxaC_4g13350.t1	FxaC_4g13350	=
MSTRG.434.2	MSTRG.434	Fvb1-1	12608681	FxaC_4g13350.t1	FxaC_4g13350	m
FxaC_4g13390.t1	MSTRG.435	Fvb1-1	12631646	FxaC_4g13390.t1	FxaC_4g13390	=
MSTRG.436.1	MSTRG.436	Fvb1-1	12641309	FxaC_4g13410.t1	FxaC_4g13410	p
MSTRG.436.2	MSTRG.436	Fvb1-1	12641309	-	-	u
FxaC_4g13440.t1	MSTRG.437	Fvb1-1	12670579	FxaC_4g13440.t1	FxaC_4g13440	=
MSTRG.437.2	MSTRG.437	Fvb1-1	12670581	FxaC_4g13440.t1	FxaC_4g13440	j
MSTRG.437.3	MSTRG.437	Fvb1-1	12670592	FxaC_4g13440.t1	FxaC_4g13440	j
FxaC_4g13450.t1	MSTRG.438	Fvb1-1	12684989	FxaC_4g13450.t1	FxaC_4g13450	=
FxaC_4g13460.t1	MSTRG.439	Fvb1-1	12689193	FxaC_4g13460.t2	FxaC_4g13460	=
FxaC_4g13520.t1	MSTRG.440	Fvb1-1	12725304	FxaC_4g13520.t1	FxaC_4g13520	=
MSTRG.441.1	MSTRG.441	Fvb1-1	12730202	FxaC_4g13530.t1	FxaC_4g13530	n
FxaC_4g13530.t1	MSTRG.441	Fvb1-1	12730230	FxaC_4g13530.t1	FxaC_4g13530	=
MSTRG.441.3	MSTRG.441	Fvb1-1	12730247	FxaC_4g13530.t1	FxaC_4g13530	n
MSTRG.441.4	MSTRG.441	Fvb1-1	12730282	FxaC_4g13530.t1	FxaC_4g13530	j
MSTRG.441.5	MSTRG.441	Fvb1-1	12730396	FxaC_4g13530.t1	FxaC_4g13530	n
MSTRG.441.6	MSTRG.441	Fvb1-1	12731640	FxaC_4g13530.t1	FxaC_4g13530	j
FxaC_4g13540.t1	MSTRG.442	Fvb1-1	12730580	FxaC_4g13540.t1	FxaC_4g13540	=
FxaC_4g13570.t1	MSTRG.443	Fvb1-1	12785123	FxaC_4g13570.t1	FxaC_4g13570	=
MSTRG.444.1	MSTRG.444	Fvb1-1	12788830	FxaC_4g13580.t1	FxaC_4g13580	j
FxaC_4g13580.t1	MSTRG.444	Fvb1-1	12788845	FxaC_4g13580.t1	FxaC_4g13580	=
MSTRG.444.3	MSTRG.444	Fvb1-1	12788855	FxaC_4g13580.t1	FxaC_4g13580	j
FxaC_4g13610.t1	MSTRG.445	Fvb1-1	12800724	FxaC_4g13610.t1	FxaC_4g13610	=
FxaC_4g13620.t1	MSTRG.446	Fvb1-1	12807463	FxaC_4g13620.t1	FxaC_4g13620	=
MSTRG.446.2	MSTRG.446	Fvb1-1	12807635	FxaC_4g13620.t1	FxaC_4g13620	j
FxaC_4g13620.t2	MSTRG.446	Fvb1-1	12807896	FxaC_4g13620.t2	FxaC_4g13620	=
FxaC_4g13650.t1	MSTRG.447	Fvb1-1	12817218	FxaC_4g13650.t1	FxaC_4g13650	=
FxaC_4g13650.t2	MSTRG.447	Fvb1-1	12817218	FxaC_4g13650.t2	FxaC_4g13650	=
FxaC_4g13710.t1	MSTRG.448	Fvb1-1	12869641	FxaC_4g13710.t1	FxaC_4g13710	=
MSTRG.448.2	MSTRG.448	Fvb1-1	12869642	FxaC_4g13710.t1	FxaC_4g13710	j
FxaC_4g13720.t1	MSTRG.449	Fvb1-1	12876464	FxaC_4g13720.t1	FxaC_4g13720	=
FxaC_4g13770.t1	MSTRG.450	Fvb1-1	12892621	FxaC_4g13770.t1	FxaC_4g13770	=
MSTRG.450.2	MSTRG.450	Fvb1-1	12892634	FxaC_4g13770.t1	FxaC_4g13770	j
FxaC_4g13800.t1	MSTRG.451	Fvb1-1	12909809	FxaC_4g13800.t1	FxaC_4g13800	=
MSTRG.451.2	MSTRG.451	Fvb1-1	12909871	FxaC_4g13800.t1	FxaC_4g13800	m
FxaC_4g13850.t1	MSTRG.452	Fvb1-1	12966394	FxaC_4g13850.t1	FxaC_4g13850	=
FxaC_4g13860.t1	MSTRG.453	Fvb1-1	12970274	FxaC_4g13860.t1	FxaC_4g13860	=
MSTRG.454.1	MSTRG.454	Fvb1-1	12992292	FxaC_4g13910.t1	FxaC_4g13910	m
FxaC_4g13910.t1	MSTRG.454	Fvb1-1	12992316	FxaC_4g13910.t1	FxaC_4g13910	=
FxaC_4g13940.t1	MSTRG.455	Fvb1-1	13014603	FxaC_4g13940.t1	FxaC_4g13940	=
MSTRG.455.2	MSTRG.455	Fvb1-1	13014655	FxaC_4g13940.t1	FxaC_4g13940	m
FxaC_4g13970.t1	MSTRG.456	Fvb1-1	13050169	FxaC_4g13970.t1	FxaC_4g13970	=
MSTRG.456.2	MSTRG.456	Fvb1-1	13050251	FxaC_4g13970.t1	FxaC_4g13970	o
FxaC_4g14030.t1	MSTRG.457	Fvb1-1	13096779	FxaC_4g14030.t1	FxaC_4g14030	=
MSTRG.457.2	MSTRG.457	Fvb1-1	13096886	FxaC_4g14030.t1	FxaC_4g14030	j
MSTRG.457.3	MSTRG.457	Fvb1-1	13096910	FxaC_4g14030.t1	FxaC_4g14030	j
MSTRG.457.4	MSTRG.457	Fvb1-1	13096940	FxaC_4g14030.t1	FxaC_4g14030	j
FxaC_4g14050.t1	MSTRG.458	Fvb1-1	13111743	FxaC_4g14050.t1	FxaC_4g14050	=
MSTRG.458.2	MSTRG.458	Fvb1-1	13112303	FxaC_4g14050.t2	FxaC_4g14050	j
MSTRG.458.3	MSTRG.458	Fvb1-1	13112441	FxaC_4g14050.t1	FxaC_4g14050	j
MSTRG.458.4	MSTRG.458	Fvb1-1	13112888	FxaC_4g14051.t1	FxaC_4g14051	k
FxaC_4g14050.t2	MSTRG.458	Fvb1-1	13113031	FxaC_4g14050.t2	FxaC_4g14050	=
MSTRG.458.6	MSTRG.458	Fvb1-1	13113069	FxaC_4g14051.t1	FxaC_4g14051	k
MSTRG.458.7	MSTRG.458	Fvb1-1	13113366	FxaC_4g14050.t2	FxaC_4g14050	j
FxaC_4g14051.t1	MSTRG.458	Fvb1-1	13113366	FxaC_4g14051.t1	FxaC_4g14051	=
FxaC_4g14060.t1	MSTRG.459	Fvb1-1	13130661	FxaC_4g14060.t1	FxaC_4g14060	=
FxaC_4g14070.t1	MSTRG.460	Fvb1-1	13156094	FxaC_4g14070.t1	FxaC_4g14070	=
MSTRG.460.2	MSTRG.460	Fvb1-1	13156101	FxaC_4g14070.t1	FxaC_4g14070	m
MSTRG.460.3	MSTRG.460	Fvb1-1	13156110	FxaC_4g14070.t1	FxaC_4g14070	j
MSTRG.461.1	MSTRG.461	Fvb1-1	13168238	FxaC_4g14110.t1	FxaC_4g14110	j
MSTRG.461.2	MSTRG.461	Fvb1-1	13168281	FxaC_4g14110.t1	FxaC_4g14110	k
FxaC_4g14110.t1	MSTRG.461	Fvb1-1	13168340	FxaC_4g14110.t1	FxaC_4g14110	=
FxaC_4g14111.t1	MSTRG.461	Fvb1-1	13172288	FxaC_4g14111.t1	FxaC_4g14111	=
FxaC_4g14130.t1	MSTRG.462	Fvb1-1	13177807	FxaC_4g14130.t1	FxaC_4g14130	=
FxaC_4g14290.t1	MSTRG.463	Fvb1-1	13316002	FxaC_4g14290.t1	FxaC_4g14290	=
MSTRG.464.1	MSTRG.464	Fvb1-1	13348706	FxaC_4g14330.t1	FxaC_4g14330	p
FxaC_4g14340.t1	MSTRG.465	Fvb1-1	13350231	FxaC_4g14340.t1	FxaC_4g14340	=
FxaC_4g14360.t1	MSTRG.466	Fvb1-1	13352955	FxaC_4g14360.t1	FxaC_4g14360	=
FxaC_4g14350.t1	MSTRG.467	Fvb1-1	13354605	FxaC_4g14350.t1	FxaC_4g14350	=
FxaC_4g14350.t2	MSTRG.467	Fvb1-1	13354607	FxaC_4g14350.t2	FxaC_4g14350	=
FxaC_4g14380.t1	MSTRG.468	Fvb1-1	13357532	FxaC_4g14380.t1	FxaC_4g14380	=
FxaC_4g14420.t1	MSTRG.469	Fvb1-1	13380660	FxaC_4g14420.t2	FxaC_4g14420	=
MSTRG.469.2	MSTRG.469	Fvb1-1	13380771	FxaC_4g14420.t2	FxaC_4g14420	n
MSTRG.469.3	MSTRG.469	Fvb1-1	13380919	FxaC_4g14420.t2	FxaC_4g14420	n
MSTRG.469.4	MSTRG.469	Fvb1-1	13380978	FxaC_4g14420.t2	FxaC_4g14420	m
MSTRG.469.5	MSTRG.469	Fvb1-1	13381012	FxaC_4g14420.t2	FxaC_4g14420	n
FxaC_4g14430.t1	MSTRG.470	Fvb1-1	13389092	FxaC_4g14430.t1	FxaC_4g14430	=
FxaC_4g14430.t2	MSTRG.470	Fvb1-1	13389160	FxaC_4g14430.t2	FxaC_4g14430	=
MSTRG.470.3	MSTRG.470	Fvb1-1	13389163	FxaC_4g14430.t2	FxaC_4g14430	m
MSTRG.471.1	MSTRG.471	Fvb1-1	13398389	FxaC_4g14450.t1	FxaC_4g14450	j
MSTRG.471.2	MSTRG.471	Fvb1-1	13398524	FxaC_4g14450.t1	FxaC_4g14450	j
MSTRG.471.3	MSTRG.471	Fvb1-1	13399090	FxaC_4g14450.t1	FxaC_4g14450	j
FxaC_4g14450.t1	MSTRG.471	Fvb1-1	13399090	FxaC_4g14450.t1	FxaC_4g14450	=
MSTRG.471.5	MSTRG.471	Fvb1-1	13399151	FxaC_4g14450.t1	FxaC_4g14450	j
MSTRG.471.6	MSTRG.471	Fvb1-1	13400135	FxaC_4g14450.t1	FxaC_4g14450	j
FxaC_4g14451.t1	MSTRG.471	Fvb1-1	13403533	FxaC_4g14451.t1	FxaC_4g14451	=
MSTRG.472.1	MSTRG.472	Fvb1-1	13422317	-	-	u
MSTRG.472.2	MSTRG.472	Fvb1-1	13422425	-	-	u
FxaC_4g14470.t1	MSTRG.473	Fvb1-1	13424956	FxaC_4g14470.t1	FxaC_4g14470	=
MSTRG.474.1	MSTRG.474	Fvb1-1	13461705	FxaC_4g14540.t1	FxaC_4g14540	m
FxaC_4g14540.t1	MSTRG.474	Fvb1-1	13461728	FxaC_4g14540.t1	FxaC_4g14540	=
MSTRG.475.1	MSTRG.475	Fvb1-1	13468153	-	-	u
MSTRG.475.2	MSTRG.475	Fvb1-1	13468279	-	-	u
MSTRG.476.1	MSTRG.476	Fvb1-1	13473366	FxaC_4g14550.t1	FxaC_4g14550	p
MSTRG.477.1	MSTRG.477	Fvb1-1	13494035	FxaC_4g14610.t1	FxaC_4g14610	j
FxaC_4g14570.t1	MSTRG.477	Fvb1-1	13494113	FxaC_4g14570.t1	FxaC_4g14570	=
MSTRG.477.3	MSTRG.477	Fvb1-1	13494520	FxaC_4g14610.t1	FxaC_4g14610	j
MSTRG.477.4	MSTRG.477	Fvb1-1	13494520	FxaC_4g14570.t1	FxaC_4g14570	j
MSTRG.477.5	MSTRG.477	Fvb1-1	13494615	FxaC_4g14610.t1	FxaC_4g14610	j
MSTRG.477.6	MSTRG.477	Fvb1-1	13494958	FxaC_4g14570.t1	FxaC_4g14570	j
FxaC_4g14610.t1	MSTRG.477	Fvb1-1	13515012	FxaC_4g14610.t1	FxaC_4g14610	=
MSTRG.477.8	MSTRG.477	Fvb1-1	13515253	FxaC_4g14610.t1	FxaC_4g14610	j
MSTRG.477.9	MSTRG.477	Fvb1-1	13516240	FxaC_4g14610.t1	FxaC_4g14610	j
FxaC_4g14600.t1	MSTRG.478	Fvb1-1	13512681	FxaC_4g14600.t1	FxaC_4g14600	=
FxaC_4g14640.t1	MSTRG.479	Fvb1-1	13552652	FxaC_4g14640.t1	FxaC_4g14640	=
MSTRG.479.2	MSTRG.479	Fvb1-1	13552685	FxaC_4g14640.t1	FxaC_4g14640	j
MSTRG.479.3	MSTRG.479	Fvb1-1	13552707	FxaC_4g14640.t1	FxaC_4g14640	j
MSTRG.479.4	MSTRG.479	Fvb1-1	13552707	FxaC_4g14640.t1	FxaC_4g14640	j
FxaC_4g14670.t1	MSTRG.480	Fvb1-1	13558810	FxaC_4g14670.t1	FxaC_4g14670	=
MSTRG.481.1	MSTRG.481	Fvb1-1	13584982	FxaC_4g14700.t1	FxaC_4g14700	j
MSTRG.481.2	MSTRG.481	Fvb1-1	13585031	FxaC_4g14700.t2	FxaC_4g14700	j
MSTRG.481.3	MSTRG.481	Fvb1-1	13585040	FxaC_4g14700.t1	FxaC_4g14700	j
FxaC_4g14700.t1	MSTRG.481	Fvb1-1	13585040	FxaC_4g14700.t1	FxaC_4g14700	=
MSTRG.481.5	MSTRG.481	Fvb1-1	13585082	FxaC_4g14700.t1	FxaC_4g14700	j
MSTRG.481.6	MSTRG.481	Fvb1-1	13585082	FxaC_4g14700.t1	FxaC_4g14700	j
FxaC_4g14700.t2	MSTRG.481	Fvb1-1	13585188	FxaC_4g14700.t2	FxaC_4g14700	=
FxaC_4g14710.t1	MSTRG.481	Fvb1-1	13602309	FxaC_4g14710.t1	FxaC_4g14710	=
FxaC_4g14730.t1	MSTRG.482	Fvb1-1	13621187	FxaC_4g14730.t1	FxaC_4g14730	=
MSTRG.483.1	MSTRG.483	Fvb1-1	13622650	FxaC_4g14730.t1	FxaC_4g14730	i
FxaC_4g14750.t1	MSTRG.484	Fvb1-1	13637213	FxaC_4g14750.t1	FxaC_4g14750	=
MSTRG.484.2	MSTRG.484	Fvb1-1	13637270	FxaC_4g14750.t1	FxaC_4g14750	j
FxaC_4g14780.t1	MSTRG.485	Fvb1-1	13676981	FxaC_4g14780.t1	FxaC_4g14780	=
MSTRG.485.2	MSTRG.485	Fvb1-1	13677013	FxaC_4g14780.t1	FxaC_4g14780	j
FxaC_4g14850.t1	MSTRG.486	Fvb1-1	13722374	FxaC_4g14850.t1	FxaC_4g14850	=
FxaC_4g14860.t1	MSTRG.487	Fvb1-1	13726008	FxaC_4g14860.t1	FxaC_4g14860	=
FxaC_4g14870.t1	MSTRG.488	Fvb1-1	13729663	FxaC_4g14870.t1	FxaC_4g14870	=
MSTRG.488.2	MSTRG.488	Fvb1-1	13729668	FxaC_4g14870.t1	FxaC_4g14870	j
FxaC_4g14880.t1	MSTRG.489	Fvb1-1	13741721	FxaC_4g14880.t1	FxaC_4g14880	=
FxaC_4g14880.t2	MSTRG.489	Fvb1-1	13741825	FxaC_4g14880.t2	FxaC_4g14880	=
FxaC_4g14880.t5	MSTRG.489	Fvb1-1	13741856	FxaC_4g14880.t5	FxaC_4g14880	=
FxaC_4g14900.t2	MSTRG.490	Fvb1-1	13758731	FxaC_4g14900.t2	FxaC_4g14900	=
FxaC_4g14900.t7	MSTRG.490	Fvb1-1	13758731	FxaC_4g14900.t7	FxaC_4g14900	=
FxaC_4g14900.t9	MSTRG.490	Fvb1-1	13758753	FxaC_4g14900.t9	FxaC_4g14900	=
MSTRG.490.4	MSTRG.490	Fvb1-1	13758761	FxaC_4g14900.t9	FxaC_4g14900	j
FxaC_4g14900.t11	MSTRG.490	Fvb1-1	13758768	FxaC_4g14900.t11	FxaC_4g14900	=
MSTRG.490.6	MSTRG.490	Fvb1-1	13758786	FxaC_4g14900.t9	FxaC_4g14900	n
MSTRG.490.7	MSTRG.490	Fvb1-1	13758786	FxaC_4g14900.t9	FxaC_4g14900	n
MSTRG.490.8	MSTRG.490	Fvb1-1	13758791	FxaC_4g14900.t11	FxaC_4g14900	j
FxaC_4g14900.t12	MSTRG.490	Fvb1-1	13758791	FxaC_4g14900.t12	FxaC_4g14900	=
MSTRG.490.10	MSTRG.490	Fvb1-1	13758798	FxaC_4g14900.t9	FxaC_4g14900	n
MSTRG.490.11	MSTRG.490	Fvb1-1	13758798	FxaC_4g14900.t11	FxaC_4g14900	j
MSTRG.490.12	MSTRG.490	Fvb1-1	13758808	FxaC_4g14900.t5	FxaC_4g14900	j
MSTRG.490.13	MSTRG.490	Fvb1-1	13758808	FxaC_4g14900.t5	FxaC_4g14900	n
MSTRG.490.14	MSTRG.490	Fvb1-1	13758809	FxaC_4g14900.t5	FxaC_4g14900	j
MSTRG.490.15	MSTRG.490	Fvb1-1	13758809	FxaC_4g14900.t11	FxaC_4g14900	j
MSTRG.490.16	MSTRG.490	Fvb1-1	13758809	FxaC_4g14900.t5	FxaC_4g14900	n
MSTRG.490.17	MSTRG.490	Fvb1-1	13758809	FxaC_4g14900.t9	FxaC_4g14900	j
MSTRG.490.18	MSTRG.490	Fvb1-1	13758809	FxaC_4g14900.t11	FxaC_4g14900	j
MSTRG.490.19	MSTRG.490	Fvb1-1	13758809	FxaC_4g14900.t5	FxaC_4g14900	j
MSTRG.490.20	MSTRG.490	Fvb1-1	13758809	FxaC_4g14900.t13	FxaC_4g14900	j
FxaC_4g14900.t15	MSTRG.490	Fvb1-1	13758809	FxaC_4g14900.t15	FxaC_4g14900	=
FxaC_4g14900.t13	MSTRG.490	Fvb1-1	13758809	FxaC_4g14900.t13	FxaC_4g14900	=
MSTRG.490.23	MSTRG.490	Fvb1-1	13758817	FxaC_4g14900.t11	FxaC_4g14900	j
FxaC_4g14900.t3	MSTRG.490	Fvb1-1	13758817	FxaC_4g14900.t3	FxaC_4g14900	=
MSTRG.490.25	MSTRG.490	Fvb1-1	13758820	FxaC_4g14900.t5	FxaC_4g14900	n
MSTRG.490.26	MSTRG.490	Fvb1-1	13758830	FxaC_4g14900.t9	FxaC_4g14900	n
FxaC_4g14900.t5	MSTRG.490	Fvb1-1	13758831	FxaC_4g14900.t5	FxaC_4g14900	=
FxaC_4g14920.t1	MSTRG.491	Fvb1-1	13774250	FxaC_4g14920.t1	FxaC_4g14920	=
FxaC_4g14921.t1	MSTRG.492	Fvb1-1	13779267	FxaC_4g14921.t1	FxaC_4g14921	=
FxaC_4g14950.t1	MSTRG.493	Fvb1-1	13816475	FxaC_4g14950.t1	FxaC_4g14950	=
MSTRG.494.1	MSTRG.494	Fvb1-1	13841549	-	-	u
FxaC_4g15000.t2	MSTRG.495	Fvb1-1	13844131	FxaC_4g15000.t3	FxaC_4g15000	=
FxaC_4g15021.t1	MSTRG.496	Fvb1-1	13909334	FxaC_4g15021.t1	FxaC_4g15021	=
MSTRG.496.2	MSTRG.496	Fvb1-1	13909347	FxaC_4g15021.t1	FxaC_4g15021	j
FxaC_4g15040.t1	MSTRG.497	Fvb1-1	13965979	FxaC_4g15040.t1	FxaC_4g15040	=
MSTRG.497.2	MSTRG.497	Fvb1-1	13966003	FxaC_4g15040.t1	FxaC_4g15040	m
MSTRG.498.1	MSTRG.498	Fvb1-1	14105990	FxaC_4g15190.t1	FxaC_4g15190	n
FxaC_4g15190.t1	MSTRG.498	Fvb1-1	14105992	FxaC_4g15190.t1	FxaC_4g15190	=
MSTRG.499.1	MSTRG.499	Fvb1-1	14106818	FxaC_4g15190.t1	FxaC_4g15190	x
MSTRG.500.1	MSTRG.500	Fvb1-1	14109515	FxaC_4g15200.t1	FxaC_4g15200	j
MSTRG.500.2	MSTRG.500	Fvb1-1	14109515	FxaC_4g15240.t1	FxaC_4g15240	j
FxaC_4g15200.t1	MSTRG.500	Fvb1-1	14109528	FxaC_4g15200.t1	FxaC_4g15200	=
FxaC_4g15240.t1	MSTRG.500	Fvb1-1	14133015	FxaC_4g15240.t1	FxaC_4g15240	=
MSTRG.500.5	MSTRG.500	Fvb1-1	14134593	FxaC_4g15240.t1	FxaC_4g15240	j
MSTRG.501.1	MSTRG.501	Fvb1-1	14111907	FxaC_4g15210.t1	FxaC_4g15210	j
FxaC_4g15210.t1	MSTRG.501	Fvb1-1	14111909	FxaC_4g15210.t1	FxaC_4g15210	=
MSTRG.502.1	MSTRG.502	Fvb1-1	14171698	-	-	u
MSTRG.503.1	MSTRG.503	Fvb1-1	14222410	FxaC_4g15320.t1	FxaC_4g15320	k
FxaC_4g15320.t1	MSTRG.503	Fvb1-1	14222410	FxaC_4g15320.t1	FxaC_4g15320	=
MSTRG.503.3	MSTRG.503	Fvb1-1	14222439	FxaC_4g15320.t1	FxaC_4g15320	n
MSTRG.504.1	MSTRG.504	Fvb1-1	14225614	FxaC_4g15330.t1	FxaC_4g15330	j
FxaC_4g15330.t1	MSTRG.504	Fvb1-1	14225977	FxaC_4g15330.t1	FxaC_4g15330	=
FxaC_4g15390.t1	MSTRG.505	Fvb1-1	14274607	FxaC_4g15390.t1	FxaC_4g15390	=
FxaC_4g15480.t1	MSTRG.506	Fvb1-1	14330606	FxaC_4g15480.t1	FxaC_4g15480	=
MSTRG.506.2	MSTRG.506	Fvb1-1	14330627	FxaC_4g15480.t1	FxaC_4g15480	j
MSTRG.507.1	MSTRG.507	Fvb1-1	14362782	FxaC_4g15510.t1	FxaC_4g15510	j
MSTRG.507.2	MSTRG.507	Fvb1-1	14362928	FxaC_4g15510.t1	FxaC_4g15510	j
MSTRG.507.3	MSTRG.507	Fvb1-1	14362929	FxaC_4g15510.t1	FxaC_4g15510	j
FxaC_4g15510.t1	MSTRG.507	Fvb1-1	14362973	FxaC_4g15510.t1	FxaC_4g15510	=
FxaC_4g15520.t1	MSTRG.508	Fvb1-1	14369226	FxaC_4g15520.t1	FxaC_4g15520	=
MSTRG.509.1	MSTRG.509	Fvb1-1	14390150	-	-	u
FxaC_4g15550.t1	MSTRG.510	Fvb1-1	14395278	FxaC_4g15550.t1	FxaC_4g15550	=
FxaC_4g15560.t1	MSTRG.511	Fvb1-1	14400105	FxaC_4g15560.t1	FxaC_4g15560	=
MSTRG.512.1	MSTRG.512	Fvb1-1	14401963	FxaC_4g15570.t1	FxaC_4g15570	j
FxaC_4g15570.t1	MSTRG.512	Fvb1-1	14401992	FxaC_4g15570.t1	FxaC_4g15570	=
FxaC_4g15600.t1	MSTRG.513	Fvb1-1	14410293	FxaC_4g15600.t1	FxaC_4g15600	=
FxaC_4g15601.t1	MSTRG.513	Fvb1-1	14411403	FxaC_4g15601.t1	FxaC_4g15601	=
MSTRG.514.1	MSTRG.514	Fvb1-1	14411593	FxaC_4g15600.t1	FxaC_4g15600	i
FxaC_4g15610.t1	MSTRG.515	Fvb1-1	14415021	FxaC_4g15610.t2	FxaC_4g15610	=
MSTRG.516.1	MSTRG.516	Fvb1-1	14423826	-	-	u
MSTRG.516.2	MSTRG.516	Fvb1-1	14431653	-	-	u
MSTRG.516.3	MSTRG.516	Fvb1-1	14431653	-	-	u
FxaC_4g15680.t1	MSTRG.517	Fvb1-1	14459053	FxaC_4g15680.t1	FxaC_4g15680	=
FxaC_4g15740.t1	MSTRG.518	Fvb1-1	14488525	FxaC_4g15740.t1	FxaC_4g15740	=
FxaC_4g15750.t1	MSTRG.519	Fvb1-1	14491139	FxaC_4g15750.t1	FxaC_4g15750	=
MSTRG.520.1	MSTRG.520	Fvb1-1	14496600	FxaC_4g15760.t1	FxaC_4g15760	j
FxaC_4g15760.t1	MSTRG.520	Fvb1-1	14496608	FxaC_4g15760.t1	FxaC_4g15760	=
FxaC_4g15770.t1	MSTRG.521	Fvb1-1	14501599	FxaC_4g15770.t1	FxaC_4g15770	=
MSTRG.521.2	MSTRG.521	Fvb1-1	14501626	FxaC_4g15770.t1	FxaC_4g15770	j
MSTRG.521.3	MSTRG.521	Fvb1-1	14501626	FxaC_4g15770.t1	FxaC_4g15770	j
MSTRG.521.4	MSTRG.521	Fvb1-1	14501646	FxaC_4g15770.t1	FxaC_4g15770	j
MSTRG.522.1	MSTRG.522	Fvb1-1	14506066	FxaC_4g15780.t1	FxaC_4g15780	j
MSTRG.522.2	MSTRG.522	Fvb1-1	14506085	FxaC_4g15780.t1	FxaC_4g15780	j
FxaC_4g15780.t1	MSTRG.522	Fvb1-1	14506626	FxaC_4g15780.t1	FxaC_4g15780	=
MSTRG.523.1	MSTRG.523	Fvb1-1	14524469	FxaC_4g15810.t1	FxaC_4g15810	k
MSTRG.523.2	MSTRG.523	Fvb1-1	14524610	FxaC_4g15810.t1	FxaC_4g15810	k
MSTRG.523.3	MSTRG.523	Fvb1-1	14524616	FxaC_4g15810.t1	FxaC_4g15810	k
FxaC_4g15810.t1	MSTRG.523	Fvb1-1	14525806	FxaC_4g15810.t1	FxaC_4g15810	=
FxaC_4g15820.t1	MSTRG.524	Fvb1-1	14528682	FxaC_4g15820.t1	FxaC_4g15820	=
FxaC_4g15830.t1	MSTRG.525	Fvb1-1	14539960	FxaC_4g15830.t1	FxaC_4g15830	=
MSTRG.526.1	MSTRG.526	Fvb1-1	14549810	FxaC_4g15840.t1	FxaC_4g15840	k
FxaC_4g15840.t1	MSTRG.526	Fvb1-1	14549936	FxaC_4g15840.t1	FxaC_4g15840	=
FxaC_4g15870.t1	MSTRG.527	Fvb1-1	14570745	FxaC_4g15870.t1	FxaC_4g15870	=
FxaC_4g15910.t1	MSTRG.528	Fvb1-1	14602457	FxaC_4g15910.t1	FxaC_4g15910	=
MSTRG.528.2	MSTRG.528	Fvb1-1	14602712	FxaC_4g15910.t1	FxaC_4g15910	j
FxaC_4g16110.t1	MSTRG.529	Fvb1-1	14749202	FxaC_4g16110.t1	FxaC_4g16110	=
FxaC_4g16110.t2	MSTRG.529	Fvb1-1	14749569	FxaC_4g16110.t2	FxaC_4g16110	=
FxaC_4g16130.t1	MSTRG.530	Fvb1-1	14760508	FxaC_4g16130.t1	FxaC_4g16130	=
MSTRG.531.1	MSTRG.531	Fvb1-1	14813685	FxaC_4g16230.t1	FxaC_4g16230	n
FxaC_4g16230.t1	MSTRG.531	Fvb1-1	14813853	FxaC_4g16230.t1	FxaC_4g16230	=
FxaC_4g16290.t1	MSTRG.532	Fvb1-1	14853228	FxaC_4g16290.t1	FxaC_4g16290	=
MSTRG.532.2	MSTRG.532	Fvb1-1	14853314	FxaC_4g16290.t1	FxaC_4g16290	j
MSTRG.532.3	MSTRG.532	Fvb1-1	14853325	FxaC_4g16290.t1	FxaC_4g16290	j
FxaC_4g16300.t1	MSTRG.533	Fvb1-1	14870034	FxaC_4g16300.t1	FxaC_4g16300	=
FxaC_4g16310.t1	MSTRG.534	Fvb1-1	14874022	FxaC_4g16310.t1	FxaC_4g16310	=
FxaC_4g16340.t1	MSTRG.535	Fvb1-1	14888541	FxaC_4g16340.t1	FxaC_4g16340	=
MSTRG.535.2	MSTRG.535	Fvb1-1	14888565	FxaC_4g16340.t1	FxaC_4g16340	j
MSTRG.536.1	MSTRG.536	Fvb1-1	14903084	FxaC_4g16380.t1	FxaC_4g16380	o
FxaC_4g16380.t1	MSTRG.536	Fvb1-1	14903084	FxaC_4g16380.t1	FxaC_4g16380	=
MSTRG.536.3	MSTRG.536	Fvb1-1	14903157	FxaC_4g16380.t1	FxaC_4g16380	o
FxaC_4g16390.t1	MSTRG.537	Fvb1-1	14917699	FxaC_4g16390.t1	FxaC_4g16390	=
FxaC_4g16460.t1	MSTRG.538	Fvb1-1	14960332	FxaC_4g16460.t1	FxaC_4g16460	=
MSTRG.538.2	MSTRG.538	Fvb1-1	14960430	FxaC_4g16460.t1	FxaC_4g16460	m
MSTRG.539.1	MSTRG.539	Fvb1-1	14962677	FxaC_4g16490.t1	FxaC_4g16490	j
MSTRG.539.2	MSTRG.539	Fvb1-1	14962765	FxaC_4g16490.t1	FxaC_4g16490	j
FxaC_4g16470.t1	MSTRG.539	Fvb1-1	14962770	FxaC_4g16470.t1	FxaC_4g16470	=
MSTRG.539.4	MSTRG.539	Fvb1-1	14962864	FxaC_4g16470.t1	FxaC_4g16470	j
FxaC_4g16490.t1	MSTRG.539	Fvb1-1	14968914	FxaC_4g16490.t1	FxaC_4g16490	=
FxaC_4g16500.t1	MSTRG.540	Fvb1-1	14973130	FxaC_4g16500.t1	FxaC_4g16500	=
FxaC_4g16520.t1	MSTRG.541	Fvb1-1	15008551	FxaC_4g16520.t2	FxaC_4g16520	=
MSTRG.542.1	MSTRG.542	Fvb1-1	15012100	FxaC_4g16530.t1	FxaC_4g16530	m
MSTRG.542.2	MSTRG.542	Fvb1-1	15012144	FxaC_4g16530.t1	FxaC_4g16530	n
FxaC_4g16530.t1	MSTRG.542	Fvb1-1	15012171	FxaC_4g16530.t1	FxaC_4g16530	=
FxaC_4g16540.t1	MSTRG.543	Fvb1-1	15013597	FxaC_4g16540.t1	FxaC_4g16540	=
FxaC_4g16560.t1	MSTRG.544	Fvb1-1	15021726	FxaC_4g16560.t1	FxaC_4g16560	=
FxaC_4g16580.t1	MSTRG.545	Fvb1-1	15051530	FxaC_4g16580.t1	FxaC_4g16580	=
FxaC_4g16590.t1	MSTRG.546	Fvb1-1	15075936	FxaC_4g16590.t1	FxaC_4g16590	=
FxaC_4g16650.t1	MSTRG.547	Fvb1-1	15102387	FxaC_4g16650.t1	FxaC_4g16650	=
MSTRG.548.1	MSTRG.548	Fvb1-1	15108184	FxaC_4g16660.t1	FxaC_4g16660	j
MSTRG.548.2	MSTRG.548	Fvb1-1	15108189	FxaC_4g16660.t1	FxaC_4g16660	j
FxaC_4g16660.t1	MSTRG.548	Fvb1-1	15108206	FxaC_4g16660.t1	FxaC_4g16660	=
MSTRG.548.4	MSTRG.548	Fvb1-1	15108209	FxaC_4g16660.t1	FxaC_4g16660	j
FxaC_4g16661.t1	MSTRG.548	Fvb1-1	15111271	FxaC_4g16661.t1	FxaC_4g16661	=
FxaC_4g16651.t1	MSTRG.549	Fvb1-1	15132014	FxaC_4g16651.t1	FxaC_4g16651	=
MSTRG.550.1	MSTRG.550	Fvb1-1	15141336	FxaC_4g16800.t1	FxaC_4g16800	p
MSTRG.551.1	MSTRG.551	Fvb1-1	15144094	FxaC_4g16800.t1	FxaC_4g16800	n
FxaC_4g16800.t1	MSTRG.551	Fvb1-1	15144194	FxaC_4g16800.t1	FxaC_4g16800	=
FxaC_4g16810.t1	MSTRG.552	Fvb1-1	15147557	FxaC_4g16810.t1	FxaC_4g16810	=
FxaC_4g16860.t1	MSTRG.553	Fvb1-1	15161557	FxaC_4g16860.t1	FxaC_4g16860	=
FxaC_4g16860.t2	MSTRG.553	Fvb1-1	15161619	FxaC_4g16860.t2	FxaC_4g16860	=
MSTRG.553.3	MSTRG.553	Fvb1-1	15161650	FxaC_4g16860.t2	FxaC_4g16860	j
FxaC_4g16860.t3	MSTRG.553	Fvb1-1	15161661	FxaC_4g16860.t3	FxaC_4g16860	=
FxaC_4g16860.t4	MSTRG.553	Fvb1-1	15161683	FxaC_4g16860.t4	FxaC_4g16860	=
FxaC_4g16860.t5	MSTRG.553	Fvb1-1	15161686	FxaC_4g16860.t5	FxaC_4g16860	=
FxaC_4g16860.t6	MSTRG.553	Fvb1-1	15161701	FxaC_4g16860.t6	FxaC_4g16860	=
FxaC_4g16900.t1	MSTRG.554	Fvb1-1	15216922	FxaC_4g16900.t1	FxaC_4g16900	=
FxaC_4g16910.t1	MSTRG.555	Fvb1-1	15217568	FxaC_4g16910.t1	FxaC_4g16910	=
FxaC_4g16920.t1	MSTRG.556	Fvb1-1	15218731	FxaC_4g16920.t1	FxaC_4g16920	=
FxaC_4g16950.t1	MSTRG.557	Fvb1-1	15251760	FxaC_4g16950.t1	FxaC_4g16950	=
FxaC_4g16950.t2	MSTRG.557	Fvb1-1	15251769	FxaC_4g16950.t2	FxaC_4g16950	=
FxaC_4g16980.t1	MSTRG.558	Fvb1-1	15267257	FxaC_4g16980.t1	FxaC_4g16980	=
FxaC_4g17000.t1	MSTRG.559	Fvb1-1	15314740	FxaC_4g17000.t1	FxaC_4g17000	=
FxaC_4g17010.t1	MSTRG.560	Fvb1-1	15319484	FxaC_4g17010.t1	FxaC_4g17010	=
FxaC_4g17010.t2	MSTRG.560	Fvb1-1	15319536	FxaC_4g17010.t2	FxaC_4g17010	=
MSTRG.560.3	MSTRG.560	Fvb1-1	15319598	FxaC_4g17020.t1	FxaC_4g17020	j
FxaC_4g17020.t1	MSTRG.560	Fvb1-1	15324645	FxaC_4g17020.t1	FxaC_4g17020	=
MSTRG.560.5	MSTRG.560	Fvb1-1	15324685	FxaC_4g17020.t1	FxaC_4g17020	j
FxaC_4g17040.t1	MSTRG.561	Fvb1-1	15331094	FxaC_4g17040.t1	FxaC_4g17040	=
FxaC_4g17080.t1	MSTRG.562	Fvb1-1	15365623	FxaC_4g17080.t1	FxaC_4g17080	=
MSTRG.563.1	MSTRG.563	Fvb1-1	15368306	FxaC_4g17090.t1	FxaC_4g17090	j
FxaC_4g17090.t1	MSTRG.563	Fvb1-1	15371783	FxaC_4g17090.t1	FxaC_4g17090	=
FxaC_4g17100.t1	MSTRG.564	Fvb1-1	15378362	FxaC_4g17100.t1	FxaC_4g17100	=
FxaC_4g17101.t1	MSTRG.565	Fvb1-1	15382918	FxaC_4g17101.t1	FxaC_4g17101	=
MSTRG.566.1	MSTRG.566	Fvb1-1	15384149	FxaC_4g17110.t1	FxaC_4g17110	j
FxaC_4g17110.t1	MSTRG.566	Fvb1-1	15384901	FxaC_4g17110.t1	FxaC_4g17110	=
FxaC_4g17130.t1	MSTRG.567	Fvb1-1	15390002	FxaC_4g17130.t1	FxaC_4g17130	=
MSTRG.567.2	MSTRG.567	Fvb1-1	15390767	FxaC_4g17130.t1	FxaC_4g17130	j
MSTRG.568.1	MSTRG.568	Fvb1-1	15410952	-	-	u
FxaC_4g17170.t1	MSTRG.569	Fvb1-1	15428571	FxaC_4g17170.t1	FxaC_4g17170	=
FxaC_4g17180.t1	MSTRG.570	Fvb1-1	15433773	FxaC_4g17180.t1	FxaC_4g17180	=
MSTRG.570.2	MSTRG.570	Fvb1-1	15434101	FxaC_4g17180.t1	FxaC_4g17180	j
MSTRG.570.3	MSTRG.570	Fvb1-1	15434128	FxaC_4g17180.t1	FxaC_4g17180	j
MSTRG.570.4	MSTRG.570	Fvb1-1	15434187	FxaC_4g17180.t1	FxaC_4g17180	j
MSTRG.570.5	MSTRG.570	Fvb1-1	15434187	FxaC_4g17180.t1	FxaC_4g17180	j
MSTRG.570.6	MSTRG.570	Fvb1-1	15434187	FxaC_4g17180.t1	FxaC_4g17180	j
FxaC_4g17220.t1	MSTRG.571	Fvb1-1	15449432	FxaC_4g17220.t1	FxaC_4g17220	=
MSTRG.571.2	MSTRG.571	Fvb1-1	15449447	FxaC_4g17220.t1	FxaC_4g17220	j
FxaC_4g17230.t1	MSTRG.572	Fvb1-1	15451839	FxaC_4g17230.t1	FxaC_4g17230	=
MSTRG.572.2	MSTRG.572	Fvb1-1	15451883	FxaC_4g17230.t1	FxaC_4g17230	j
MSTRG.572.3	MSTRG.572	Fvb1-1	15451883	FxaC_4g17230.t1	FxaC_4g17230	j
FxaC_4g17240.t1	MSTRG.573	Fvb1-1	15467974	FxaC_4g17240.t1	FxaC_4g17240	=
FxaC_4g17250.t1	MSTRG.574	Fvb1-1	15475891	FxaC_4g17250.t1	FxaC_4g17250	=
FxaC_4g17290.t1	MSTRG.575	Fvb1-1	15502936	FxaC_4g17290.t1	FxaC_4g17290	=
MSTRG.575.2	MSTRG.575	Fvb1-1	15502970	FxaC_4g17290.t1	FxaC_4g17290	m
FxaC_4g17290.t2	MSTRG.575	Fvb1-1	15502988	FxaC_4g17290.t2	FxaC_4g17290	=
FxaC_4g17310.t2	MSTRG.576	Fvb1-1	15513124	FxaC_4g17310.t3	FxaC_4g17310	=
MSTRG.576.2	MSTRG.576	Fvb1-1	15516421	FxaC_4g17310.t3	FxaC_4g17310	j
FxaC_4g17311.t1	MSTRG.577	Fvb1-1	15520257	FxaC_4g17311.t1	FxaC_4g17311	=
FxaC_4g17330.t1	MSTRG.578	Fvb1-1	15537440	FxaC_4g17330.t1	FxaC_4g17330	=
FxaC_4g17340.t1	MSTRG.579	Fvb1-1	15544183	FxaC_4g17340.t1	FxaC_4g17340	=
FxaC_4g17340.t2	MSTRG.579	Fvb1-1	15544253	FxaC_4g17340.t2	FxaC_4g17340	=
FxaC_4g17350.t1	MSTRG.580	Fvb1-1	15545903	FxaC_4g17350.t1	FxaC_4g17350	=
FxaC_4g17360.t1	MSTRG.581	Fvb1-1	15565992	FxaC_4g17360.t1	FxaC_4g17360	=
FxaC_4g17390.t1	MSTRG.582	Fvb1-1	15598223	FxaC_4g17390.t1	FxaC_4g17390	=
FxaC_4g17430.t1	MSTRG.583	Fvb1-1	15637860	FxaC_4g17430.t1	FxaC_4g17430	=
MSTRG.584.1	MSTRG.584	Fvb1-1	15645034	FxaC_4g17450.t5	FxaC_4g17450	j
FxaC_4g17450.t3	MSTRG.584	Fvb1-1	15645122	FxaC_4g17450.t3	FxaC_4g17450	=
FxaC_4g17450.t5	MSTRG.584	Fvb1-1	15645185	FxaC_4g17450.t5	FxaC_4g17450	=
FxaC_4g17480.t1	MSTRG.585	Fvb1-1	15657900	FxaC_4g17480.t1	FxaC_4g17480	=
MSTRG.585.2	MSTRG.585	Fvb1-1	15657961	FxaC_4g17480.t1	FxaC_4g17480	m
MSTRG.586.1	MSTRG.586	Fvb1-1	15669855	FxaC_4g17490.t1	FxaC_4g17490	k
FxaC_4g17490.t1	MSTRG.586	Fvb1-1	15670232	FxaC_4g17490.t1	FxaC_4g17490	k
FxaC_4g17500.t1	MSTRG.587	Fvb1-1	15672942	FxaC_4g17500.t1	FxaC_4g17500	=
FxaC_4g17510.t1	MSTRG.588	Fvb1-1	15681779	FxaC_4g17510.t1	FxaC_4g17510	=
MSTRG.589.1	MSTRG.589	Fvb1-1	15720072	-	-	u
MSTRG.590.1	MSTRG.590	Fvb1-1	15743315	FxaC_4g17620.t1	FxaC_4g17620	p
FxaC_4g17700.t1	MSTRG.591	Fvb1-1	15812032	FxaC_4g17700.t1	FxaC_4g17700	=
MSTRG.592.1	MSTRG.592	Fvb1-1	15816788	FxaC_4g17710.t1	FxaC_4g17710	j
MSTRG.592.2	MSTRG.592	Fvb1-1	15816805	FxaC_4g17710.t1	FxaC_4g17710	j
FxaC_4g17710.t1	MSTRG.592	Fvb1-1	15816805	FxaC_4g17710.t1	FxaC_4g17710	=
FxaC_4g17720.t1	MSTRG.593	Fvb1-1	15825419	FxaC_4g17720.t1	FxaC_4g17720	=
MSTRG.593.2	MSTRG.593	Fvb1-1	15825675	FxaC_4g17720.t1	FxaC_4g17720	j
MSTRG.594.1	MSTRG.594	Fvb1-1	15841234	FxaC_4g17730.t1	FxaC_4g17730	m
FxaC_4g17730.t1	MSTRG.594	Fvb1-1	15841286	FxaC_4g17730.t1	FxaC_4g17730	=
FxaC_4g17760.t1	MSTRG.595	Fvb1-1	15868216	FxaC_4g17760.t1	FxaC_4g17760	=
FxaC_4g17830.t1	MSTRG.596	Fvb1-1	15919266	FxaC_4g17830.t1	FxaC_4g17830	=
FxaC_4g17840.t1	MSTRG.597	Fvb1-1	15927662	FxaC_4g17840.t1	FxaC_4g17840	=
MSTRG.597.2	MSTRG.597	Fvb1-1	15927732	FxaC_4g17840.t1	FxaC_4g17840	m
FxaC_4g17850.t1	MSTRG.598	Fvb1-1	15932872	FxaC_4g17850.t1	FxaC_4g17850	=
MSTRG.598.2	MSTRG.598	Fvb1-1	15932987	FxaC_4g17850.t1	FxaC_4g17850	m
FxaC_4g17870.t1	MSTRG.599	Fvb1-1	15945331	FxaC_4g17870.t1	FxaC_4g17870	=
FxaC_4g17870.t2	MSTRG.599	Fvb1-1	15945357	FxaC_4g17870.t2	FxaC_4g17870	=
MSTRG.599.3	MSTRG.599	Fvb1-1	15945441	FxaC_4g17870.t2	FxaC_4g17870	j
FxaC_4g17890.t2	MSTRG.600	Fvb1-1	15953951	FxaC_4g17890.t2	FxaC_4g17890	=
MSTRG.600.2	MSTRG.600	Fvb1-1	15953965	FxaC_4g17890.t5	FxaC_4g17890	j
MSTRG.600.3	MSTRG.600	Fvb1-1	15953966	FxaC_4g17890.t5	FxaC_4g17890	j
MSTRG.600.4	MSTRG.600	Fvb1-1	15953990	FxaC_4g17890.t5	FxaC_4g17890	j
MSTRG.600.5	MSTRG.600	Fvb1-1	15953990	FxaC_4g17890.t5	FxaC_4g17890	j
FxaC_4g17890.t4	MSTRG.600	Fvb1-1	15954022	FxaC_4g17890.t5	FxaC_4g17890	=
FxaC_4g17910.t1	MSTRG.601	Fvb1-1	15958291	FxaC_4g17910.t1	FxaC_4g17910	=
FxaC_4g17950.t1	MSTRG.602	Fvb1-1	16000746	FxaC_4g17950.t1	FxaC_4g17950	=
MSTRG.603.1	MSTRG.603	Fvb1-1	16005617	FxaC_4g17960.t1	FxaC_4g17960	m
FxaC_4g17960.t1	MSTRG.603	Fvb1-1	16005617	FxaC_4g17960.t1	FxaC_4g17960	=
FxaC_4g17970.t1	MSTRG.604	Fvb1-1	16010626	FxaC_4g17970.t1	FxaC_4g17970	=
FxaC_4g17970.t2	MSTRG.604	Fvb1-1	16010626	FxaC_4g17970.t2	FxaC_4g17970	=
MSTRG.604.3	MSTRG.604	Fvb1-1	16010769	FxaC_4g17970.t1	FxaC_4g17970	j
FxaC_4g17980.t1	MSTRG.605	Fvb1-1	16017063	FxaC_4g17980.t1	FxaC_4g17980	=
FxaC_4g17980.t2	MSTRG.605	Fvb1-1	16017063	FxaC_4g17980.t2	FxaC_4g17980	=
MSTRG.605.3	MSTRG.605	Fvb1-1	16017094	FxaC_4g17980.t1	FxaC_4g17980	j
FxaC_4g18020.t1	MSTRG.606	Fvb1-1	16046665	FxaC_4g18020.t1	FxaC_4g18020	=
FxaC_4g18030.t1	MSTRG.607	Fvb1-1	16050989	FxaC_4g18030.t1	FxaC_4g18030	=
FxaC_4g18040.t1	MSTRG.608	Fvb1-1	16060115	FxaC_4g18040.t1	FxaC_4g18040	=
FxaC_4g18050.t1	MSTRG.609	Fvb1-1	16063720	FxaC_4g18050.t1	FxaC_4g18050	=
FxaC_4g18080.t1	MSTRG.610	Fvb1-1	16069559	FxaC_4g18080.t1	FxaC_4g18080	=
MSTRG.610.2	MSTRG.610	Fvb1-1	16072873	FxaC_4g18080.t1	FxaC_4g18080	j
FxaC_4g18110.t2	MSTRG.611	Fvb1-1	16110652	FxaC_4g18110.t2	FxaC_4g18110	=
FxaC_4g18110.t3	MSTRG.611	Fvb1-1	16110680	FxaC_4g18110.t3	FxaC_4g18110	=
MSTRG.611.3	MSTRG.611	Fvb1-1	16111186	FxaC_4g18110.t2	FxaC_4g18110	j
MSTRG.612.1	MSTRG.612	Fvb1-1	16158822	-	-	u
FxaC_4g18140.t1	MSTRG.613	Fvb1-1	16163457	FxaC_4g18140.t1	FxaC_4g18140	=
MSTRG.614.1	MSTRG.614	Fvb1-1	16211861	FxaC_4g18270.t1	FxaC_4g18270	k
MSTRG.614.2	MSTRG.614	Fvb1-1	16211904	FxaC_4g18270.t1	FxaC_4g18270	k
MSTRG.614.3	MSTRG.614	Fvb1-1	16211924	FxaC_4g18271.t1	FxaC_4g18271	k
MSTRG.614.4	MSTRG.614	Fvb1-1	16211953	FxaC_4g18270.t1	FxaC_4g18270	k
FxaC_4g18270.t1	MSTRG.614	Fvb1-1	16212474	FxaC_4g18270.t1	FxaC_4g18270	=
FxaC_4g18271.t1	MSTRG.614	Fvb1-1	16213057	FxaC_4g18271.t1	FxaC_4g18271	=
MSTRG.615.1	MSTRG.615	Fvb1-1	16230827	FxaC_4g18280.t2	FxaC_4g18280	j
FxaC_4g18280.t1	MSTRG.615	Fvb1-1	16230827	FxaC_4g18280.t1	FxaC_4g18280	=
FxaC_4g18280.t2	MSTRG.615	Fvb1-1	16230827	FxaC_4g18280.t2	FxaC_4g18280	=
MSTRG.615.4	MSTRG.615	Fvb1-1	16230839	FxaC_4g18280.t2	FxaC_4g18280	j
MSTRG.615.5	MSTRG.615	Fvb1-1	16230852	FxaC_4g18280.t3	FxaC_4g18280	k
FxaC_4g18280.t3	MSTRG.615	Fvb1-1	16230852	FxaC_4g18280.t3	FxaC_4g18280	=
MSTRG.615.7	MSTRG.615	Fvb1-1	16230912	FxaC_4g18280.t2	FxaC_4g18280	j
FxaC_4g18300.t1	MSTRG.616	Fvb1-1	16279746	FxaC_4g18300.t1	FxaC_4g18300	=
MSTRG.617.1	MSTRG.617	Fvb1-1	16291157	-	-	u
MSTRG.618.1	MSTRG.618	Fvb1-1	16357945	-	-	u
FxaC_4g18450.t1	MSTRG.619	Fvb1-1	16375272	FxaC_4g18450.t1	FxaC_4g18450	=
FxaC_4g18480.t2	MSTRG.620	Fvb1-1	16415293	FxaC_4g18480.t2	FxaC_4g18480	=
FxaC_4g18481.t1	MSTRG.621	Fvb1-1	16418638	FxaC_4g18481.t1	FxaC_4g18481	=
FxaC_4g18540.t1	MSTRG.622	Fvb1-1	16450718	FxaC_4g18540.t1	FxaC_4g18540	=
MSTRG.623.1	MSTRG.623	Fvb1-1	16481273	FxaC_4g18630.t1	FxaC_4g18630	j
MSTRG.623.2	MSTRG.623	Fvb1-1	16481273	FxaC_4g18630.t1	FxaC_4g18630	j
FxaC_4g18570.t1	MSTRG.623	Fvb1-1	16481308	FxaC_4g18570.t1	FxaC_4g18570	=
FxaC_4g18630.t1	MSTRG.623	Fvb1-1	16547008	FxaC_4g18630.t1	FxaC_4g18630	=
MSTRG.624.1	MSTRG.624	Fvb1-1	16501678	FxaC_4g18660.t1	FxaC_4g18660	j
MSTRG.624.2	MSTRG.624	Fvb1-1	16501743	-	-	u
FxaC_4g18660.t1	MSTRG.624	Fvb1-1	16560583	FxaC_4g18660.t1	FxaC_4g18660	=
MSTRG.624.4	MSTRG.624	Fvb1-1	16560764	FxaC_4g18660.t1	FxaC_4g18660	j
FxaC_4g18610.t1	MSTRG.625	Fvb1-1	16505099	FxaC_4g18610.t1	FxaC_4g18610	=
FxaC_4g18620.t1	MSTRG.626	Fvb1-1	16529251	FxaC_4g18620.t1	FxaC_4g18620	=
FxaC_4g18670.t1	MSTRG.627	Fvb1-1	16567946	FxaC_4g18670.t1	FxaC_4g18670	=
FxaC_4g18680.t1	MSTRG.628	Fvb1-1	16573091	FxaC_4g18680.t1	FxaC_4g18680	=
FxaC_4g18690.t1	MSTRG.629	Fvb1-1	16579235	FxaC_4g18690.t1	FxaC_4g18690	=
FxaC_4g18700.t1	MSTRG.630	Fvb1-1	16594984	FxaC_4g18700.t1	FxaC_4g18700	=
FxaC_4g18820.t1	MSTRG.631	Fvb1-1	16615205	FxaC_4g18820.t1	FxaC_4g18820	=
FxaC_4g18830.t1	MSTRG.632	Fvb1-1	16617013	FxaC_4g18830.t1	FxaC_4g18830	=
FxaC_4g18860.t1	MSTRG.633	Fvb1-1	16626383	FxaC_4g18860.t1	FxaC_4g18860	=
FxaC_4g18870.t1	MSTRG.634	Fvb1-1	16627117	FxaC_4g18870.t1	FxaC_4g18870	=
MSTRG.635.1	MSTRG.635	Fvb1-1	16643545	FxaC_4g18880.t1	FxaC_4g18880	j
FxaC_4g18880.t1	MSTRG.635	Fvb1-1	16643643	FxaC_4g18880.t1	FxaC_4g18880	=
MSTRG.635.3	MSTRG.635	Fvb1-1	16643837	FxaC_4g18880.t1	FxaC_4g18880	j
FxaC_4g18940.t1	MSTRG.636	Fvb1-1	16676021	FxaC_4g18940.t1	FxaC_4g18940	=
MSTRG.636.2	MSTRG.636	Fvb1-1	16676127	FxaC_4g18940.t1	FxaC_4g18940	m
FxaC_4g18950.t1	MSTRG.637	Fvb1-1	16682369	FxaC_4g18950.t1	FxaC_4g18950	=
FxaC_4g18960.t1	MSTRG.638	Fvb1-1	16690386	FxaC_4g18960.t1	FxaC_4g18960	=
MSTRG.639.1	MSTRG.639	Fvb1-1	16715204	FxaC_4g19010.t1	FxaC_4g19010	p
FxaC_4g19020.t1	MSTRG.640	Fvb1-1	16719984	FxaC_4g19020.t1	FxaC_4g19020	=
FxaC_4g19070.t1	MSTRG.641	Fvb1-1	16757632	FxaC_4g19070.t1	FxaC_4g19070	=
MSTRG.641.2	MSTRG.641	Fvb1-1	16757634	FxaC_4g19070.t1	FxaC_4g19070	j
MSTRG.642.1	MSTRG.642	Fvb1-1	16760873	FxaC_4g19090.t1	FxaC_4g19090	k
MSTRG.642.2	MSTRG.642	Fvb1-1	16760885	FxaC_4g19090.t1	FxaC_4g19090	m
MSTRG.642.3	MSTRG.642	Fvb1-1	16760893	FxaC_4g19090.t1	FxaC_4g19090	m
MSTRG.642.4	MSTRG.642	Fvb1-1	16760899	FxaC_4g19090.t1	FxaC_4g19090	m
FxaC_4g19090.t1	MSTRG.642	Fvb1-1	16761562	FxaC_4g19090.t1	FxaC_4g19090	=
MSTRG.642.6	MSTRG.642	Fvb1-1	16762909	FxaC_4g19090.t1	FxaC_4g19090	j
MSTRG.643.1	MSTRG.643	Fvb1-1	16761705	FxaC_4g19090.t1	FxaC_4g19090	x
FxaC_4g19100.t1	MSTRG.644	Fvb1-1	16769314	FxaC_4g19100.t1	FxaC_4g19100	=
MSTRG.644.2	MSTRG.644	Fvb1-1	16769333	FxaC_4g19100.t1	FxaC_4g19100	j
MSTRG.645.1	MSTRG.645	Fvb1-1	16771286	FxaC_4g19110.t1	FxaC_4g19110	k
FxaC_4g19110.t1	MSTRG.645	Fvb1-1	16771286	FxaC_4g19110.t1	FxaC_4g19110	=
MSTRG.645.3	MSTRG.645	Fvb1-1	16771574	FxaC_4g19120.t1	FxaC_4g19120	n
MSTRG.645.4	MSTRG.645	Fvb1-1	16771574	FxaC_4g19120.t1	FxaC_4g19120	n
FxaC_4g19120.t1	MSTRG.645	Fvb1-1	16771582	FxaC_4g19120.t1	FxaC_4g19120	=
FxaC_4g19130.t1	MSTRG.646	Fvb1-1	16775173	FxaC_4g19130.t1	FxaC_4g19130	=
MSTRG.646.2	MSTRG.646	Fvb1-1	16775234	FxaC_4g19130.t1	FxaC_4g19130	j
MSTRG.646.3	MSTRG.646	Fvb1-1	16775254	FxaC_4g19130.t1	FxaC_4g19130	j
MSTRG.646.4	MSTRG.646	Fvb1-1	16775259	FxaC_4g19130.t1	FxaC_4g19130	j
FxaC_4g19190.t1	MSTRG.647	Fvb1-1	16821615	FxaC_4g19190.t1	FxaC_4g19190	=
MSTRG.648.1	MSTRG.648	Fvb1-1	16831556	FxaC_4g19200.t1	FxaC_4g19200	j
MSTRG.648.2	MSTRG.648	Fvb1-1	16831558	FxaC_4g19200.t1	FxaC_4g19200	j
MSTRG.648.3	MSTRG.648	Fvb1-1	16831563	FxaC_4g19200.t1	FxaC_4g19200	j
FxaC_4g19200.t1	MSTRG.648	Fvb1-1	16831591	FxaC_4g19200.t1	FxaC_4g19200	=
MSTRG.648.5	MSTRG.648	Fvb1-1	16831605	FxaC_4g19200.t1	FxaC_4g19200	j
MSTRG.648.6	MSTRG.648	Fvb1-1	16831627	FxaC_4g19200.t1	FxaC_4g19200	j
MSTRG.648.7	MSTRG.648	Fvb1-1	16831897	FxaC_4g19200.t1	FxaC_4g19200	j
MSTRG.648.8	MSTRG.648	Fvb1-1	16831905	FxaC_4g19200.t1	FxaC_4g19200	j
MSTRG.648.9	MSTRG.648	Fvb1-1	16832565	FxaC_4g19200.t1	FxaC_4g19200	j
FxaC_4g19201.t1	MSTRG.649	Fvb1-1	16871374	FxaC_4g19201.t1	FxaC_4g19201	=
FxaC_4g19251.t1	MSTRG.650	Fvb1-1	16875141	FxaC_4g19251.t1	FxaC_4g19251	=
FxaC_4g19250.t1	MSTRG.650	Fvb1-1	16875231	FxaC_4g19251.t1	FxaC_4g19251	=
MSTRG.650.3	MSTRG.650	Fvb1-1	16875537	FxaC_4g19251.t1	FxaC_4g19251	j
FxaC_4g19270.t1	MSTRG.651	Fvb1-1	16881994	FxaC_4g19270.t1	FxaC_4g19270	=
FxaC_4g19280.t1	MSTRG.652	Fvb1-1	16891466	FxaC_4g19280.t1	FxaC_4g19280	=
MSTRG.653.1	MSTRG.653	Fvb1-1	16899698	-	-	u
FxaC_4g19310.t1	MSTRG.654	Fvb1-1	16901891	FxaC_4g19310.t1	FxaC_4g19310	=
MSTRG.655.1	MSTRG.655	Fvb1-1	16905905	FxaC_4g19311.t1	FxaC_4g19311	j
FxaC_4g19311.t1	MSTRG.655	Fvb1-1	16905986	FxaC_4g19311.t1	FxaC_4g19311	=
FxaC_4g19350.t1	MSTRG.656	Fvb1-1	16932659	FxaC_4g19350.t1	FxaC_4g19350	=
MSTRG.656.2	MSTRG.656	Fvb1-1	16932779	FxaC_4g19350.t1	FxaC_4g19350	m
FxaC_4g19360.t1	MSTRG.657	Fvb1-1	16938767	FxaC_4g19360.t1	FxaC_4g19360	=
MSTRG.658.1	MSTRG.658	Fvb1-1	16938938	FxaC_4g19360.t1	FxaC_4g19360	x
FxaC_4g19430.t1	MSTRG.659	Fvb1-1	16986427	FxaC_4g19430.t1	FxaC_4g19430	=
MSTRG.660.1	MSTRG.660	Fvb1-1	17003026	FxaC_4g19480.t1	FxaC_4g19480	m
FxaC_4g19480.t1	MSTRG.660	Fvb1-1	17003118	FxaC_4g19480.t1	FxaC_4g19480	=
MSTRG.661.1	MSTRG.661	Fvb1-1	17039921	FxaC_4g19500.t1	FxaC_4g19500	j
FxaC_4g19500.t1	MSTRG.661	Fvb1-1	17039958	FxaC_4g19500.t1	FxaC_4g19500	=
MSTRG.661.3	MSTRG.661	Fvb1-1	17040668	FxaC_4g19500.t1	FxaC_4g19500	j
FxaC_4g19540.t1	MSTRG.662	Fvb1-1	17069019	FxaC_4g19540.t1	FxaC_4g19540	=
FxaC_4g19521.t1	MSTRG.663	Fvb1-1	17078162	FxaC_4g19521.t1	FxaC_4g19521	=
FxaC_4g19590.t1	MSTRG.664	Fvb1-1	17101319	FxaC_4g19590.t1	FxaC_4g19590	=
FxaC_4g19600.t1	MSTRG.665	Fvb1-1	17118043	FxaC_4g19600.t1	FxaC_4g19600	=
MSTRG.666.1	MSTRG.666	Fvb1-1	17142683	-	-	u
FxaC_4g19650.t1	MSTRG.667	Fvb1-1	17144207	FxaC_4g19650.t1	FxaC_4g19650	=
FxaC_4g19660.t1	MSTRG.668	Fvb1-1	17146192	FxaC_4g19660.t1	FxaC_4g19660	=
FxaC_4g19670.t1	MSTRG.669	Fvb1-1	17148403	FxaC_4g19670.t1	FxaC_4g19670	=
FxaC_4g19670.t2	MSTRG.669	Fvb1-1	17148615	FxaC_4g19670.t2	FxaC_4g19670	=
MSTRG.669.3	MSTRG.669	Fvb1-1	17148706	FxaC_4g19670.t1	FxaC_4g19670	j
FxaC_4g19680.t1	MSTRG.670	Fvb1-1	17151817	FxaC_4g19680.t1	FxaC_4g19680	=
FxaC_4g19700.t1	MSTRG.671	Fvb1-1	17156492	FxaC_4g19700.t1	FxaC_4g19700	=
MSTRG.672.1	MSTRG.672	Fvb1-1	17162382	FxaC_4g19700.t1	FxaC_4g19700	i
FxaC_4g19770.t1	MSTRG.673	Fvb1-1	17195963	FxaC_4g19770.t1	FxaC_4g19770	=
FxaC_4g19780.t1	MSTRG.674	Fvb1-1	17203974	FxaC_4g19780.t1	FxaC_4g19780	=
FxaC_4g19781.t1	MSTRG.675	Fvb1-1	17211894	FxaC_4g19781.t1	FxaC_4g19781	=
MSTRG.676.1	MSTRG.676	Fvb1-1	17214124	FxaC_4g19781.t1	FxaC_4g19781	p
FxaC_4g19820.t1	MSTRG.677	Fvb1-1	17228259	FxaC_4g19820.t1	FxaC_4g19820	=
MSTRG.678.1	MSTRG.678	Fvb1-1	17233102	FxaC_4g19830.t1	FxaC_4g19830	m
FxaC_4g19830.t1	MSTRG.678	Fvb1-1	17233107	FxaC_4g19830.t1	FxaC_4g19830	=
FxaC_4g19840.t1	MSTRG.679	Fvb1-1	17235738	FxaC_4g19840.t1	FxaC_4g19840	=
MSTRG.680.1	MSTRG.680	Fvb1-1	17239663	FxaC_4g19850.t1	FxaC_4g19850	j
FxaC_4g19850.t1	MSTRG.680	Fvb1-1	17239680	FxaC_4g19850.t1	FxaC_4g19850	=
MSTRG.680.3	MSTRG.680	Fvb1-1	17239704	FxaC_4g19850.t1	FxaC_4g19850	m
FxaC_4g19860.t1	MSTRG.681	Fvb1-1	17248794	FxaC_4g19860.t1	FxaC_4g19860	=
FxaC_4g19920.t1	MSTRG.682	Fvb1-1	17306856	FxaC_4g19920.t1	FxaC_4g19920	=
FxaC_4g19920.t2	MSTRG.682	Fvb1-1	17306925	FxaC_4g19920.t2	FxaC_4g19920	=
FxaC_4g19930.t1	MSTRG.683	Fvb1-1	17310618	FxaC_4g19930.t1	FxaC_4g19930	=
MSTRG.683.2	MSTRG.683	Fvb1-1	17310654	FxaC_4g19930.t1	FxaC_4g19930	j
FxaC_4g19940.t1	MSTRG.684	Fvb1-1	17315125	FxaC_4g19940.t1	FxaC_4g19940	=
MSTRG.685.1	MSTRG.685	Fvb1-1	17326275	-	-	u
FxaC_4g19980.t1	MSTRG.686	Fvb1-1	17354054	FxaC_4g19980.t1	FxaC_4g19980	=
FxaC_4g20140.t1	MSTRG.687	Fvb1-1	17427696	FxaC_4g20140.t1	FxaC_4g20140	=
FxaC_4g20170.t1	MSTRG.688	Fvb1-1	17439900	FxaC_4g20170.t1	FxaC_4g20170	=
FxaC_4g20220.t1	MSTRG.689	Fvb1-1	17460785	FxaC_4g20220.t1	FxaC_4g20220	k
MSTRG.690.1	MSTRG.690	Fvb1-1	17469619	FxaC_4g20260.t1	FxaC_4g20260	j
FxaC_4g20260.t1	MSTRG.690	Fvb1-1	17469642	FxaC_4g20260.t1	FxaC_4g20260	=
FxaC_4g20270.t1	MSTRG.691	Fvb1-1	17474874	FxaC_4g20270.t1	FxaC_4g20270	=
FxaC_4g20280.t1	MSTRG.692	Fvb1-1	17490029	FxaC_4g20280.t1	FxaC_4g20280	=
FxaC_4g20410.t1	MSTRG.693	Fvb1-1	17536644	FxaC_4g20410.t1	FxaC_4g20410	=
MSTRG.693.2	MSTRG.693	Fvb1-1	17536673	FxaC_4g20410.t1	FxaC_4g20410	j
FxaC_4g20430.t1	MSTRG.694	Fvb1-1	17552216	FxaC_4g20430.t1	FxaC_4g20430	=
FxaC_4g20440.t1	MSTRG.695	Fvb1-1	17560613	FxaC_4g20440.t1	FxaC_4g20440	=
FxaC_4g20470.t1	MSTRG.696	Fvb1-1	17569877	FxaC_4g20470.t1	FxaC_4g20470	=
MSTRG.697.1	MSTRG.697	Fvb1-1	17572236	FxaC_4g20480.t1	FxaC_4g20480	m
FxaC_4g20480.t1	MSTRG.697	Fvb1-1	17572243	FxaC_4g20480.t1	FxaC_4g20480	=
MSTRG.698.1	MSTRG.698	Fvb1-1	17574243	FxaC_4g20490.t1	FxaC_4g20490	j
MSTRG.698.2	MSTRG.698	Fvb1-1	17574243	FxaC_4g20490.t1	FxaC_4g20490	j
FxaC_4g20490.t1	MSTRG.698	Fvb1-1	17574245	FxaC_4g20490.t1	FxaC_4g20490	=
FxaC_4g20510.t1	MSTRG.699	Fvb1-1	17581889	FxaC_4g20510.t1	FxaC_4g20510	=
MSTRG.700.1	MSTRG.700	Fvb1-1	17584356	-	-	u
FxaC_4g20530.t1	MSTRG.701	Fvb1-1	17587803	FxaC_4g20530.t1	FxaC_4g20530	=
FxaC_4g20530.t2	MSTRG.701	Fvb1-1	17590001	FxaC_4g20530.t2	FxaC_4g20530	=
FxaC_4g20530.t3	MSTRG.701	Fvb1-1	17590070	FxaC_4g20530.t3	FxaC_4g20530	=
FxaC_4g20540.t1	MSTRG.702	Fvb1-1	17596377	FxaC_4g20540.t1	FxaC_4g20540	=
FxaC_4g20590.t1	MSTRG.703	Fvb1-1	17606037	FxaC_4g20590.t1	FxaC_4g20590	=
MSTRG.704.1	MSTRG.704	Fvb1-1	17609302	FxaC_4g20600.t1	FxaC_4g20600	m
FxaC_4g20600.t1	MSTRG.704	Fvb1-1	17609311	FxaC_4g20600.t1	FxaC_4g20600	=
FxaC_4g20610.t1	MSTRG.705	Fvb1-1	17615217	FxaC_4g20610.t1	FxaC_4g20610	=
FxaC_4g20630.t1	MSTRG.706	Fvb1-1	17627465	FxaC_4g20630.t1	FxaC_4g20630	=
FxaC_4g20700.t1	MSTRG.707	Fvb1-1	17667543	FxaC_4g20700.t1	FxaC_4g20700	=
FxaC_4g20700.t2	MSTRG.707	Fvb1-1	17667543	FxaC_4g20700.t2	FxaC_4g20700	=
FxaC_4g20700.t3	MSTRG.707	Fvb1-1	17667577	FxaC_4g20700.t3	FxaC_4g20700	=
FxaC_4g20710.t1	MSTRG.708	Fvb1-1	17671937	FxaC_4g20710.t1	FxaC_4g20710	=
MSTRG.708.2	MSTRG.708	Fvb1-1	17671959	FxaC_4g20710.t1	FxaC_4g20710	j
FxaC_4g20720.t1	MSTRG.709	Fvb1-1	17678896	FxaC_4g20720.t1	FxaC_4g20720	=
FxaC_4g20750.t1	MSTRG.710	Fvb1-1	17684820	FxaC_4g20750.t1	FxaC_4g20750	=
FxaC_4g20760.t1	MSTRG.711	Fvb1-1	17692545	FxaC_4g20760.t1	FxaC_4g20760	=
FxaC_4g20780.t1	MSTRG.712	Fvb1-1	17695327	FxaC_4g20780.t1	FxaC_4g20780	=
FxaC_4g20780.t2	MSTRG.712	Fvb1-1	17695428	FxaC_4g20780.t2	FxaC_4g20780	=
MSTRG.713.1	MSTRG.713	Fvb1-1	17704953	FxaC_4g20810.t1	FxaC_4g20810	o
MSTRG.713.2	MSTRG.713	Fvb1-1	17704953	FxaC_4g20810.t1	FxaC_4g20810	o
FxaC_4g20810.t1	MSTRG.713	Fvb1-1	17715632	FxaC_4g20810.t1	FxaC_4g20810	=
FxaC_4g20800.t1	MSTRG.714	Fvb1-1	17706372	FxaC_4g20800.t1	FxaC_4g20800	=
FxaC_4g20820.t1	MSTRG.715	Fvb1-1	17717670	FxaC_4g20820.t1	FxaC_4g20820	=
FxaC_4g20840.t1	MSTRG.716	Fvb1-1	17725676	FxaC_4g20840.t1	FxaC_4g20840	=
FxaC_4g20850.t1	MSTRG.717	Fvb1-1	17731955	FxaC_4g20850.t1	FxaC_4g20850	=
FxaC_4g20860.t1	MSTRG.718	Fvb1-1	17735809	FxaC_4g20860.t1	FxaC_4g20860	=
FxaC_4g20890.t1	MSTRG.719	Fvb1-1	17759273	FxaC_4g20890.t1	FxaC_4g20890	=
MSTRG.719.2	MSTRG.719	Fvb1-1	17759446	FxaC_4g20890.t1	FxaC_4g20890	m
FxaC_4g20920.t1	MSTRG.720	Fvb1-1	17791608	FxaC_4g20920.t1	FxaC_4g20920	=
FxaC_4g20930.t1	MSTRG.721	Fvb1-1	17804376	FxaC_4g20930.t1	FxaC_4g20930	=
MSTRG.721.2	MSTRG.721	Fvb1-1	17804620	FxaC_4g20930.t1	FxaC_4g20930	n
FxaC_4g20940.t1	MSTRG.722	Fvb1-1	17808525	FxaC_4g20940.t1	FxaC_4g20940	=
FxaC_4g20960.t1	MSTRG.723	Fvb1-1	17824890	FxaC_4g20960.t1	FxaC_4g20960	=
MSTRG.724.1	MSTRG.724	Fvb1-1	17854173	FxaC_4g21020.t1	FxaC_4g21020	j
FxaC_4g21020.t1	MSTRG.724	Fvb1-1	17854222	FxaC_4g21020.t1	FxaC_4g21020	=
FxaC_4g21100.t2	MSTRG.725	Fvb1-1	17879145	FxaC_4g21100.t2	FxaC_4g21100	=
FxaC_4g21100.t1	MSTRG.725	Fvb1-1	17879145	FxaC_4g21100.t1	FxaC_4g21100	=
FxaC_4g21150.t1	MSTRG.726	Fvb1-1	17909742	FxaC_4g21150.t1	FxaC_4g21150	=
FxaC_4g21160.t1	MSTRG.727	Fvb1-1	17924610	FxaC_4g21160.t1	FxaC_4g21160	=
MSTRG.728.1	MSTRG.728	Fvb1-1	17935397	FxaC_4g21170.t1	FxaC_4g21170	j
FxaC_4g21170.t1	MSTRG.728	Fvb1-1	17935472	FxaC_4g21170.t1	FxaC_4g21170	=
MSTRG.729.1	MSTRG.729	Fvb1-1	17938715	FxaC_4g21190.t1	FxaC_4g21190	j
MSTRG.729.2	MSTRG.729	Fvb1-1	17938715	FxaC_4g21190.t1	FxaC_4g21190	j
MSTRG.729.3	MSTRG.729	Fvb1-1	17938715	FxaC_4g21190.t1	FxaC_4g21190	j
MSTRG.729.4	MSTRG.729	Fvb1-1	17938739	FxaC_4g21190.t1	FxaC_4g21190	j
FxaC_4g21190.t1	MSTRG.729	Fvb1-1	17938741	FxaC_4g21190.t1	FxaC_4g21190	=
MSTRG.729.6	MSTRG.729	Fvb1-1	17938745	FxaC_4g21190.t2	FxaC_4g21190	j
FxaC_4g21190.t2	MSTRG.729	Fvb1-1	17938745	FxaC_4g21190.t2	FxaC_4g21190	=
FxaC_4g21220.t1	MSTRG.730	Fvb1-1	17950699	FxaC_4g21220.t1	FxaC_4g21220	=
FxaC_4g21260.t1	MSTRG.731	Fvb1-1	17979457	FxaC_4g21260.t1	FxaC_4g21260	=
FxaC_4g21330.t1	MSTRG.732	Fvb1-1	18008069	FxaC_4g21330.t1	FxaC_4g21330	=
MSTRG.733.1	MSTRG.733	Fvb1-1	18009569	FxaC_4g21330.t1	FxaC_4g21330	i
FxaC_4g21350.t1	MSTRG.734	Fvb1-1	18015189	FxaC_4g21350.t1	FxaC_4g21350	=
FxaC_4g21400.t1	MSTRG.735	Fvb1-1	18020555	FxaC_4g21400.t1	FxaC_4g21400	=
FxaC_4g21410.t1	MSTRG.736	Fvb1-1	18024490	FxaC_4g21410.t1	FxaC_4g21410	=
FxaC_4g21410.t2	MSTRG.736	Fvb1-1	18024492	FxaC_4g21410.t2	FxaC_4g21410	=
MSTRG.736.3	MSTRG.736	Fvb1-1	18024519	FxaC_4g21410.t1	FxaC_4g21410	j
MSTRG.737.1	MSTRG.737	Fvb1-1	18044470	FxaC_4g21440.t1	FxaC_4g21440	k
MSTRG.737.2	MSTRG.737	Fvb1-1	18044471	FxaC_4g21440.t1	FxaC_4g21440	o
MSTRG.737.3	MSTRG.737	Fvb1-1	18044485	FxaC_4g21440.t1	FxaC_4g21440	o
FxaC_4g21440.t1	MSTRG.737	Fvb1-1	18044485	FxaC_4g21440.t1	FxaC_4g21440	=
FxaC_4g21510.t1	MSTRG.738	Fvb1-1	18066110	FxaC_4g21510.t1	FxaC_4g21510	=
MSTRG.739.1	MSTRG.739	Fvb1-1	18070215	FxaC_4g21520.t1	FxaC_4g21520	j
FxaC_4g21520.t1	MSTRG.739	Fvb1-1	18070247	FxaC_4g21520.t1	FxaC_4g21520	=
MSTRG.740.1	MSTRG.740	Fvb1-1	18072843	FxaC_4g21530.t1	FxaC_4g21530	j
FxaC_4g21530.t1	MSTRG.740	Fvb1-1	18072941	FxaC_4g21530.t1	FxaC_4g21530	=
FxaC_4g21540.t1	MSTRG.741	Fvb1-1	18077414	FxaC_4g21540.t1	FxaC_4g21540	=
FxaC_4g21550.t1	MSTRG.742	Fvb1-1	18081872	FxaC_4g21550.t1	FxaC_4g21550	=
MSTRG.742.2	MSTRG.742	Fvb1-1	18081927	FxaC_4g21550.t1	FxaC_4g21550	j
FxaC_4g21560.t1	MSTRG.743	Fvb1-1	18085961	FxaC_4g21560.t1	FxaC_4g21560	=
FxaC_4g21570.t1	MSTRG.744	Fvb1-1	18089268	FxaC_4g21570.t1	FxaC_4g21570	=
FxaC_4g21590.t1	MSTRG.745	Fvb1-1	18099440	FxaC_4g21590.t1	FxaC_4g21590	=
FxaC_4g21640.t1	MSTRG.746	Fvb1-1	18107005	FxaC_4g21640.t1	FxaC_4g21640	=
FxaC_4g21660.t1	MSTRG.747	Fvb1-1	18136148	FxaC_4g21660.t1	FxaC_4g21660	=
FxaC_4g21670.t1	MSTRG.748	Fvb1-1	18141132	FxaC_4g21670.t1	FxaC_4g21670	=
FxaC_4g21680.t1	MSTRG.749	Fvb1-1	18146795	FxaC_4g21680.t1	FxaC_4g21680	=
MSTRG.749.2	MSTRG.749	Fvb1-1	18146827	FxaC_4g21680.t1	FxaC_4g21680	j
FxaC_4g21700.t1	MSTRG.750	Fvb1-1	18173540	FxaC_4g21700.t1	FxaC_4g21700	=
MSTRG.750.2	MSTRG.750	Fvb1-1	18173646	FxaC_4g21700.t1	FxaC_4g21700	n
FxaC_4g21730.t1	MSTRG.751	Fvb1-1	18185673	FxaC_4g21730.t1	FxaC_4g21730	=
MSTRG.752.1	MSTRG.752	Fvb1-1	18194890	FxaC_4g21740.t3	FxaC_4g21740	k
MSTRG.752.2	MSTRG.752	Fvb1-1	18194924	FxaC_4g21740.t2	FxaC_4g21740	k
MSTRG.752.3	MSTRG.752	Fvb1-1	18194936	FxaC_4g21740.t2	FxaC_4g21740	j
MSTRG.752.4	MSTRG.752	Fvb1-1	18194938	FxaC_4g21740.t2	FxaC_4g21740	j
MSTRG.752.5	MSTRG.752	Fvb1-1	18194940	FxaC_4g21740.t2	FxaC_4g21740	j
MSTRG.752.6	MSTRG.752	Fvb1-1	18194949	FxaC_4g21740.t2	FxaC_4g21740	j
FxaC_4g21740.t2	MSTRG.752	Fvb1-1	18194949	FxaC_4g21740.t2	FxaC_4g21740	=
FxaC_4g21740.t3	MSTRG.752	Fvb1-1	18199834	FxaC_4g21740.t3	FxaC_4g21740	=
FxaC_4g21760.t1	MSTRG.753	Fvb1-1	18208152	FxaC_4g21760.t1	FxaC_4g21760	=
MSTRG.754.1	MSTRG.754	Fvb1-1	18242653	FxaC_4g21780.t1	FxaC_4g21780	j
FxaC_4g21780.t1	MSTRG.754	Fvb1-1	18242685	FxaC_4g21780.t1	FxaC_4g21780	=
MSTRG.755.1	MSTRG.755	Fvb1-1	18287187	FxaC_4g21830.t1	FxaC_4g21830	o
MSTRG.755.2	MSTRG.755	Fvb1-1	18287187	FxaC_4g21830.t1	FxaC_4g21830	k
FxaC_4g21830.t1	MSTRG.755	Fvb1-1	18288720	FxaC_4g21830.t1	FxaC_4g21830	=
FxaC_4g21850.t1	MSTRG.756	Fvb1-1	18297077	FxaC_4g21850.t1	FxaC_4g21850	=
FxaC_4g21860.t1	MSTRG.757	Fvb1-1	18305521	FxaC_4g21860.t1	FxaC_4g21860	=
MSTRG.758.1	MSTRG.758	Fvb1-1	18317470	FxaC_4g21870.t1	FxaC_4g21870	m
MSTRG.758.2	MSTRG.758	Fvb1-1	18317554	FxaC_4g21870.t1	FxaC_4g21870	m
MSTRG.758.3	MSTRG.758	Fvb1-1	18317554	FxaC_4g21870.t1	FxaC_4g21870	m
MSTRG.758.4	MSTRG.758	Fvb1-1	18317646	FxaC_4g21870.t1	FxaC_4g21870	j
MSTRG.758.5	MSTRG.758	Fvb1-1	18317652	FxaC_4g21870.t1	FxaC_4g21870	j
FxaC_4g21870.t1	MSTRG.758	Fvb1-1	18317652	FxaC_4g21870.t1	FxaC_4g21870	=
FxaC_4g21890.t1	MSTRG.759	Fvb1-1	18321646	FxaC_4g21890.t1	FxaC_4g21890	=
MSTRG.759.2	MSTRG.759	Fvb1-1	18321817	FxaC_4g21890.t1	FxaC_4g21890	j
MSTRG.759.3	MSTRG.759	Fvb1-1	18321831	FxaC_4g21890.t1	FxaC_4g21890	j
MSTRG.759.4	MSTRG.759	Fvb1-1	18321837	FxaC_4g21890.t1	FxaC_4g21890	j
MSTRG.759.5	MSTRG.759	Fvb1-1	18321887	FxaC_4g21890.t1	FxaC_4g21890	j
MSTRG.759.6	MSTRG.759	Fvb1-1	18321944	FxaC_4g21890.t1	FxaC_4g21890	j
MSTRG.760.1	MSTRG.760	Fvb1-1	18334856	FxaC_4g21930.t1	FxaC_4g21930	x
MSTRG.761.1	MSTRG.761	Fvb1-1	18334902	FxaC_4g21930.t1	FxaC_4g21930	o
FxaC_4g21930.t1	MSTRG.761	Fvb1-1	18339419	FxaC_4g21930.t1	FxaC_4g21930	=
FxaC_4g21940.t1	MSTRG.762	Fvb1-1	18353306	FxaC_4g21940.t1	FxaC_4g21940	=
FxaC_4g21940.t2	MSTRG.762	Fvb1-1	18353311	FxaC_4g21940.t2	FxaC_4g21940	=
FxaC_4g21940.t3	MSTRG.762	Fvb1-1	18353325	FxaC_4g21940.t3	FxaC_4g21940	=
FxaC_4g21950.t1	MSTRG.763	Fvb1-1	18356115	FxaC_4g21950.t1	FxaC_4g21950	=
MSTRG.764.1	MSTRG.764	Fvb1-1	18361716	FxaC_4g21960.t1	FxaC_4g21960	m
FxaC_4g21960.t1	MSTRG.764	Fvb1-1	18362447	FxaC_4g21960.t1	FxaC_4g21960	=
FxaC_4g21980.t1	MSTRG.765	Fvb1-1	18369371	FxaC_4g21980.t1	FxaC_4g21980	=
FxaC_4g22000.t1	MSTRG.766	Fvb1-1	18381361	FxaC_4g22000.t1	FxaC_4g22000	=
MSTRG.766.2	MSTRG.766	Fvb1-1	18381467	FxaC_4g22000.t1	FxaC_4g22000	j
FxaC_4g22010.t1	MSTRG.767	Fvb1-1	18390854	FxaC_4g22010.t1	FxaC_4g22010	=
MSTRG.767.2	MSTRG.767	Fvb1-1	18390987	FxaC_4g22010.t1	FxaC_4g22010	j
FxaC_4g22030.t1	MSTRG.768	Fvb1-1	18397649	FxaC_4g22030.t1	FxaC_4g22030	=
FxaC_4g22070.t1	MSTRG.769	Fvb1-1	18424465	FxaC_4g22070.t1	FxaC_4g22070	=
MSTRG.770.1	MSTRG.770	Fvb1-1	18430037	-	-	u
FxaC_4g22110.t1	MSTRG.771	Fvb1-1	18441761	FxaC_4g22110.t1	FxaC_4g22110	=
FxaC_4g22160.t1	MSTRG.772	Fvb1-1	18457007	FxaC_4g22160.t1	FxaC_4g22160	=
FxaC_4g22170.t1	MSTRG.773	Fvb1-1	18461966	FxaC_4g22170.t1	FxaC_4g22170	=
FxaC_4g22200.t1	MSTRG.774	Fvb1-1	18485107	FxaC_4g22200.t1	FxaC_4g22200	=
FxaC_4g22210.t1	MSTRG.775	Fvb1-1	18487814	FxaC_4g22210.t1	FxaC_4g22210	=
FxaC_4g22220.t2	MSTRG.776	Fvb1-1	18495766	FxaC_4g22220.t2	FxaC_4g22220	=
FxaC_4g22230.t1	MSTRG.777	Fvb1-1	18497484	FxaC_4g22230.t1	FxaC_4g22230	=
FxaC_4g22230.t2	MSTRG.777	Fvb1-1	18497515	FxaC_4g22230.t2	FxaC_4g22230	=
MSTRG.778.1	MSTRG.778	Fvb1-1	18502888	FxaC_4g22221.t1	FxaC_4g22221	j
MSTRG.778.2	MSTRG.778	Fvb1-1	18502935	FxaC_4g22221.t1	FxaC_4g22221	j
FxaC_4g22221.t1	MSTRG.778	Fvb1-1	18503568	FxaC_4g22221.t1	FxaC_4g22221	=
FxaC_4g22250.t1	MSTRG.779	Fvb1-1	18506623	FxaC_4g22250.t1	FxaC_4g22250	=
FxaC_4g22250.t2	MSTRG.779	Fvb1-1	18506688	FxaC_4g22250.t2	FxaC_4g22250	=
MSTRG.780.1	MSTRG.780	Fvb1-1	18577282	FxaC_4g22330.t1	FxaC_4g22330	k
FxaC_4g22330.t1	MSTRG.780	Fvb1-1	18577282	FxaC_4g22330.t1	FxaC_4g22330	=
MSTRG.780.3	MSTRG.780	Fvb1-1	18577310	FxaC_4g22330.t1	FxaC_4g22330	j
FxaC_4g22410.t1	MSTRG.781	Fvb1-1	18635330	FxaC_4g22410.t1	FxaC_4g22410	=
FxaC_4g22420.t1	MSTRG.782	Fvb1-1	18640803	FxaC_4g22420.t1	FxaC_4g22420	=
MSTRG.782.2	MSTRG.782	Fvb1-1	18640858	FxaC_4g22420.t1	FxaC_4g22420	j
FxaC_4g22440.t1	MSTRG.783	Fvb1-1	18656655	FxaC_4g22440.t1	FxaC_4g22440	=
FxaC_4g22441.t1	MSTRG.784	Fvb1-1	18662002	FxaC_4g22441.t1	FxaC_4g22441	=
FxaC_4g22450.t1	MSTRG.785	Fvb1-1	18663151	FxaC_4g22450.t1	FxaC_4g22450	=
MSTRG.785.2	MSTRG.785	Fvb1-1	18664020	FxaC_4g22450.t1	FxaC_4g22450	j
FxaC_4g22460.t1	MSTRG.786	Fvb1-1	18671230	FxaC_4g22460.t1	FxaC_4g22460	=
MSTRG.787.1	MSTRG.787	Fvb1-1	18676992	-	-	u
MSTRG.787.2	MSTRG.787	Fvb1-1	18676992	-	-	u
MSTRG.787.3	MSTRG.787	Fvb1-1	18676992	-	-	u
MSTRG.787.4	MSTRG.787	Fvb1-1	18677010	-	-	u
FxaC_4g22500.t1	MSTRG.788	Fvb1-1	18680497	FxaC_4g22500.t1	FxaC_4g22500	=
FxaC_4g22520.t1	MSTRG.789	Fvb1-1	18687214	FxaC_4g22520.t1	FxaC_4g22520	=
MSTRG.790.1	MSTRG.790	Fvb1-1	18691918	-	-	u
FxaC_4g22590.t2	MSTRG.791	Fvb1-1	18711003	FxaC_4g22590.t2	FxaC_4g22590	=
FxaC_4g22580.t1	MSTRG.792	Fvb1-1	18717229	FxaC_4g22580.t1	FxaC_4g22580	=
FxaC_4g22570.t1	MSTRG.793	Fvb1-1	18722857	FxaC_4g22570.t1	FxaC_4g22570	=
FxaC_4g22571.t1	MSTRG.794	Fvb1-1	18727793	FxaC_4g22571.t1	FxaC_4g22571	=
FxaC_4g22572.t1	MSTRG.794	Fvb1-1	18730759	FxaC_4g22572.t1	FxaC_4g22572	=
FxaC_4g22572.t3	MSTRG.794	Fvb1-1	18731390	FxaC_4g22572.t3	FxaC_4g22572	=
MSTRG.795.1	MSTRG.795	Fvb1-1	18736172	FxaC_4g22573.t1	FxaC_4g22573	k
FxaC_4g22573.t1	MSTRG.795	Fvb1-1	18736172	FxaC_4g22573.t1	FxaC_4g22573	=
FxaC_4g22670.t1	MSTRG.796	Fvb1-1	18777160	FxaC_4g22670.t1	FxaC_4g22670	=
MSTRG.797.1	MSTRG.797	Fvb1-1	18784636	FxaC_4g22690.t1	FxaC_4g22690	j
MSTRG.797.2	MSTRG.797	Fvb1-1	18784638	FxaC_4g22690.t1	FxaC_4g22690	j
FxaC_4g22690.t1	MSTRG.797	Fvb1-1	18784843	FxaC_4g22690.t1	FxaC_4g22690	=
FxaC_4g22700.t1	MSTRG.798	Fvb1-1	18793209	FxaC_4g22700.t1	FxaC_4g22700	=
FxaC_4g22750.t1	MSTRG.799	Fvb1-1	18813183	FxaC_4g22750.t1	FxaC_4g22750	=
FxaC_4g22770.t1	MSTRG.800	Fvb1-1	18818149	FxaC_4g22770.t1	FxaC_4g22770	=
FxaC_4g22820.t1	MSTRG.801	Fvb1-1	18839184	FxaC_4g22820.t1	FxaC_4g22820	=
MSTRG.802.1	MSTRG.802	Fvb1-1	18840951	FxaC_4g22830.t1	FxaC_4g22830	n
MSTRG.802.2	MSTRG.802	Fvb1-1	18840951	FxaC_4g22830.t1	FxaC_4g22830	n
FxaC_4g22830.t1	MSTRG.802	Fvb1-1	18841240	FxaC_4g22830.t1	FxaC_4g22830	=
MSTRG.802.4	MSTRG.802	Fvb1-1	18841253	FxaC_4g22840.t1	FxaC_4g22840	o
MSTRG.802.5	MSTRG.802	Fvb1-1	18841253	FxaC_4g22830.t1	FxaC_4g22830	j
MSTRG.802.6	MSTRG.802	Fvb1-1	18841254	FxaC_4g22830.t1	FxaC_4g22830	n
FxaC_4g22840.t1	MSTRG.802	Fvb1-1	18845058	FxaC_4g22840.t1	FxaC_4g22840	=
FxaC_4g22880.t1	MSTRG.803	Fvb1-1	18869588	FxaC_4g22880.t1	FxaC_4g22880	=
FxaC_4g22890.t1	MSTRG.803	Fvb1-1	18871272	FxaC_4g22890.t1	FxaC_4g22890	=
FxaC_4g22920.t1	MSTRG.804	Fvb1-1	18880220	FxaC_4g22920.t1	FxaC_4g22920	=
FxaC_4g22930.t1	MSTRG.805	Fvb1-1	18884182	FxaC_4g22930.t1	FxaC_4g22930	=
FxaC_4g22940.t1	MSTRG.806	Fvb1-1	18893180	FxaC_4g22940.t1	FxaC_4g22940	=
MSTRG.806.2	MSTRG.806	Fvb1-1	18893426	FxaC_4g22940.t1	FxaC_4g22940	j
FxaC_4g22950.t1	MSTRG.807	Fvb1-1	18898328	FxaC_4g22950.t1	FxaC_4g22950	=
FxaC_4g22990.t1	MSTRG.808	Fvb1-1	18915364	FxaC_4g22990.t1	FxaC_4g22990	=
FxaC_4g23030.t1	MSTRG.809	Fvb1-1	18975160	FxaC_4g23030.t1	FxaC_4g23030	=
MSTRG.809.2	MSTRG.809	Fvb1-1	18975166	FxaC_4g23030.t1	FxaC_4g23030	m
MSTRG.810.1	MSTRG.810	Fvb1-1	18978357	FxaC_4g23040.t1	FxaC_4g23040	j
FxaC_4g23040.t1	MSTRG.810	Fvb1-1	18978357	FxaC_4g23040.t1	FxaC_4g23040	=
FxaC_4g23050.t1	MSTRG.811	Fvb1-1	18999675	FxaC_4g23050.t1	FxaC_4g23050	=
FxaC_4g23060.t1	MSTRG.812	Fvb1-1	19001350	FxaC_4g23060.t1	FxaC_4g23060	=
FxaC_4g23110.t1	MSTRG.813	Fvb1-1	19016181	FxaC_4g23110.t1	FxaC_4g23110	=
MSTRG.814.1	MSTRG.814	Fvb1-1	19023212	FxaC_4g23120.t1	FxaC_4g23120	m
MSTRG.814.2	MSTRG.814	Fvb1-1	19023222	FxaC_4g23120.t1	FxaC_4g23120	j
MSTRG.814.3	MSTRG.814	Fvb1-1	19023245	FxaC_4g23120.t1	FxaC_4g23120	j
MSTRG.814.4	MSTRG.814	Fvb1-1	19023245	FxaC_4g23120.t1	FxaC_4g23120	j
FxaC_4g23120.t1	MSTRG.814	Fvb1-1	19023282	FxaC_4g23120.t1	FxaC_4g23120	=
FxaC_4g23170.t1	MSTRG.815	Fvb1-1	19067328	FxaC_4g23170.t1	FxaC_4g23170	=
FxaC_4g23170.t2	MSTRG.815	Fvb1-1	19067375	FxaC_4g23170.t2	FxaC_4g23170	=
MSTRG.815.3	MSTRG.815	Fvb1-1	19067386	FxaC_4g23170.t1	FxaC_4g23170	j
MSTRG.815.4	MSTRG.815	Fvb1-1	19067395	FxaC_4g23170.t1	FxaC_4g23170	j
MSTRG.815.5	MSTRG.815	Fvb1-1	19067399	FxaC_4g23170.t1	FxaC_4g23170	j
MSTRG.815.6	MSTRG.815	Fvb1-1	19067451	FxaC_4g23170.t1	FxaC_4g23170	j
FxaC_4g23161.t1	MSTRG.816	Fvb1-1	19074929	FxaC_4g23161.t1	FxaC_4g23161	=
FxaC_4g23190.t1	MSTRG.817	Fvb1-1	19078108	FxaC_4g23190.t1	FxaC_4g23190	=
MSTRG.817.2	MSTRG.817	Fvb1-1	19078110	FxaC_4g23190.t1	FxaC_4g23190	j
MSTRG.817.3	MSTRG.817	Fvb1-1	19078152	FxaC_4g23190.t1	FxaC_4g23190	j
FxaC_4g23200.t1	MSTRG.818	Fvb1-1	19083312	FxaC_4g23200.t1	FxaC_4g23200	=
FxaC_4g23210.t1	MSTRG.819	Fvb1-1	19087143	FxaC_4g23210.t1	FxaC_4g23210	=
FxaC_4g23220.t1	MSTRG.820	Fvb1-1	19093399	FxaC_4g23220.t1	FxaC_4g23220	=
FxaC_4g23270.t1	MSTRG.821	Fvb1-1	19133642	FxaC_4g23270.t1	FxaC_4g23270	=
FxaC_4g23280.t1	MSTRG.822	Fvb1-1	19138927	FxaC_4g23280.t1	FxaC_4g23280	=
FxaC_4g23340.t1	MSTRG.823	Fvb1-1	19158787	FxaC_4g23340.t1	FxaC_4g23340	=
FxaC_4g23380.t1	MSTRG.824	Fvb1-1	19192417	FxaC_4g23380.t1	FxaC_4g23380	=
FxaC_4g23410.t1	MSTRG.825	Fvb1-1	19204073	FxaC_4g23410.t1	FxaC_4g23410	=
MSTRG.825.2	MSTRG.825	Fvb1-1	19204294	FxaC_4g23420.t1	FxaC_4g23420	k
MSTRG.825.3	MSTRG.825	Fvb1-1	19204294	FxaC_4g23410.t1	FxaC_4g23410	n
MSTRG.825.4	MSTRG.825	Fvb1-1	19204426	FxaC_4g23410.t1	FxaC_4g23410	n
MSTRG.825.5	MSTRG.825	Fvb1-1	19206874	FxaC_4g23410.t1	FxaC_4g23410	j
MSTRG.825.6	MSTRG.825	Fvb1-1	19208737	FxaC_4g23410.t1	FxaC_4g23410	n
FxaC_4g23420.t1	MSTRG.825	Fvb1-1	19209892	FxaC_4g23420.t1	FxaC_4g23420	=
FxaC_4g23460.t1	MSTRG.826	Fvb1-1	19219640	FxaC_4g23460.t2	FxaC_4g23460	=
MSTRG.826.2	MSTRG.826	Fvb1-1	19219959	FxaC_4g23460.t2	FxaC_4g23460	j
FxaC_4g23490.t1	MSTRG.827	Fvb1-1	19241475	FxaC_4g23490.t1	FxaC_4g23490	=
FxaC_4g23500.t1	MSTRG.828	Fvb1-1	19245222	FxaC_4g23500.t1	FxaC_4g23500	=
FxaC_4g23500.t2	MSTRG.828	Fvb1-1	19245229	FxaC_4g23500.t2	FxaC_4g23500	=
FxaC_4g23500.t3	MSTRG.828	Fvb1-1	19245232	FxaC_4g23500.t3	FxaC_4g23500	=
FxaC_4g23510.t1	MSTRG.829	Fvb1-1	19251920	FxaC_4g23510.t1	FxaC_4g23510	=
FxaC_4g23530.t1	MSTRG.830	Fvb1-1	19257461	FxaC_4g23530.t1	FxaC_4g23530	=
MSTRG.830.2	MSTRG.830	Fvb1-1	19257475	FxaC_4g23530.t1	FxaC_4g23530	j
FxaC_4g23550.t1	MSTRG.831	Fvb1-1	19262569	FxaC_4g23550.t1	FxaC_4g23550	=
FxaC_4g23580.t1	MSTRG.832	Fvb1-1	19272866	FxaC_4g23580.t1	FxaC_4g23580	=
FxaC_4g23590.t1	MSTRG.833	Fvb1-1	19278339	FxaC_4g23590.t1	FxaC_4g23590	=
MSTRG.834.1	MSTRG.834	Fvb1-1	19280419	FxaC_4g23600.t1	FxaC_4g23600	j
FxaC_4g23600.t1	MSTRG.834	Fvb1-1	19280419	FxaC_4g23600.t1	FxaC_4g23600	=
MSTRG.834.3	MSTRG.834	Fvb1-1	19280435	FxaC_4g23600.t1	FxaC_4g23600	m
FxaC_4g23620.t1	MSTRG.835	Fvb1-1	19295837	FxaC_4g23620.t1	FxaC_4g23620	=
FxaC_4g23640.t1	MSTRG.836	Fvb1-1	19300123	FxaC_4g23640.t1	FxaC_4g23640	=
MSTRG.836.2	MSTRG.836	Fvb1-1	19300146	FxaC_4g23640.t1	FxaC_4g23640	j
FxaC_4g23650.t1	MSTRG.837	Fvb1-1	19308351	FxaC_4g23650.t1	FxaC_4g23650	=
FxaC_4g23670.t1	MSTRG.838	Fvb1-1	19328233	FxaC_4g23670.t1	FxaC_4g23670	=
MSTRG.839.1	MSTRG.839	Fvb1-1	19342481	FxaC_4g23690.t1	FxaC_4g23690	k
FxaC_4g23680.t1	MSTRG.839	Fvb1-1	19342481	FxaC_4g23680.t1	FxaC_4g23680	=
MSTRG.839.3	MSTRG.839	Fvb1-1	19345489	FxaC_4g23690.t1	FxaC_4g23690	j
FxaC_4g23690.t1	MSTRG.839	Fvb1-1	19345492	FxaC_4g23690.t1	FxaC_4g23690	=
FxaC_4g23730.t1	MSTRG.840	Fvb1-1	19380754	FxaC_4g23730.t1	FxaC_4g23730	=
FxaC_4g23740.t1	MSTRG.841	Fvb1-1	19382622	FxaC_4g23740.t1	FxaC_4g23740	=
MSTRG.841.2	MSTRG.841	Fvb1-1	19382632	FxaC_4g23740.t1	FxaC_4g23740	j
MSTRG.841.3	MSTRG.841	Fvb1-1	19382674	FxaC_4g23740.t1	FxaC_4g23740	m
MSTRG.842.1	MSTRG.842	Fvb1-1	19408633	FxaC_4g23750.t1	FxaC_4g23750	j
MSTRG.842.2	MSTRG.842	Fvb1-1	19408734	FxaC_4g23750.t1	FxaC_4g23750	m
MSTRG.842.3	MSTRG.842	Fvb1-1	19408758	FxaC_4g23750.t4	FxaC_4g23750	j
MSTRG.842.4	MSTRG.842	Fvb1-1	19408857	FxaC_4g23750.t1	FxaC_4g23750	j
MSTRG.842.5	MSTRG.842	Fvb1-1	19408857	FxaC_4g23750.t2	FxaC_4g23750	j
FxaC_4g23750.t1	MSTRG.842	Fvb1-1	19408857	FxaC_4g23750.t1	FxaC_4g23750	=
FxaC_4g23750.t2	MSTRG.842	Fvb1-1	19408857	FxaC_4g23750.t2	FxaC_4g23750	=
FxaC_4g23750.t4	MSTRG.842	Fvb1-1	19408869	FxaC_4g23750.t4	FxaC_4g23750	=
FxaC_4g23750.t3	MSTRG.842	Fvb1-1	19408869	FxaC_4g23750.t3	FxaC_4g23750	=
MSTRG.842.10	MSTRG.842	Fvb1-1	19408904	FxaC_4g23750.t1	FxaC_4g23750	j
MSTRG.843.1	MSTRG.843	Fvb1-1	19420416	-	-	u
MSTRG.843.2	MSTRG.843	Fvb1-1	19420436	-	-	u
MSTRG.843.3	MSTRG.843	Fvb1-1	19420445	-	-	u
MSTRG.844.1	MSTRG.844	Fvb1-1	19443013	-	-	u
FxaC_4g23781.t1	MSTRG.845	Fvb1-1	19447161	FxaC_4g23781.t1	FxaC_4g23781	=
FxaC_4g23830.t1	MSTRG.846	Fvb1-1	19465674	FxaC_4g23830.t1	FxaC_4g23830	=
MSTRG.847.1	MSTRG.847	Fvb1-1	19467027	FxaC_4g23830.t1	FxaC_4g23830	i
MSTRG.848.1	MSTRG.848	Fvb1-1	19473004	FxaC_4g23840.t1	FxaC_4g23840	j
FxaC_4g23840.t1	MSTRG.848	Fvb1-1	19473004	FxaC_4g23840.t1	FxaC_4g23840	=
FxaC_4g23850.t1	MSTRG.849	Fvb1-1	19489819	FxaC_4g23850.t1	FxaC_4g23850	=
FxaC_4g23920.t1	MSTRG.850	Fvb1-1	19510876	FxaC_4g23920.t1	FxaC_4g23920	=
FxaC_4g23930.t1	MSTRG.851	Fvb1-1	19519281	FxaC_4g23930.t1	FxaC_4g23930	=
FxaC_4g23940.t1	MSTRG.852	Fvb1-1	19522992	FxaC_4g23940.t1	FxaC_4g23940	=
FxaC_4g23970.t1	MSTRG.853	Fvb1-1	19544413	FxaC_4g23970.t1	FxaC_4g23970	=
FxaC_4g23990.t1	MSTRG.854	Fvb1-1	19566033	FxaC_4g23990.t1	FxaC_4g23990	=
FxaC_4g24000.t1	MSTRG.855	Fvb1-1	19569858	FxaC_4g24000.t1	FxaC_4g24000	=
MSTRG.855.2	MSTRG.855	Fvb1-1	19569915	FxaC_4g24000.t1	FxaC_4g24000	j
MSTRG.855.3	MSTRG.855	Fvb1-1	19570160	FxaC_4g24000.t1	FxaC_4g24000	j
FxaC_4g24110.t1	MSTRG.856	Fvb1-1	19637534	FxaC_4g24110.t1	FxaC_4g24110	=
MSTRG.857.1	MSTRG.857	Fvb1-1	19655274	FxaC_4g24170.t1	FxaC_4g24170	m
MSTRG.857.2	MSTRG.857	Fvb1-1	19655290	FxaC_4g24170.t1	FxaC_4g24170	j
MSTRG.857.3	MSTRG.857	Fvb1-1	19655290	FxaC_4g24170.t1	FxaC_4g24170	n
FxaC_4g24170.t1	MSTRG.857	Fvb1-1	19655323	FxaC_4g24170.t1	FxaC_4g24170	=
FxaC_4g24180.t2	MSTRG.858	Fvb1-1	19659411	FxaC_4g24180.t2	FxaC_4g24180	=
FxaC_4g24190.t1	MSTRG.859	Fvb1-1	19663773	FxaC_4g24190.t1	FxaC_4g24190	=
MSTRG.859.2	MSTRG.859	Fvb1-1	19663806	FxaC_4g24190.t1	FxaC_4g24190	n
FxaC_4g24200.t1	MSTRG.860	Fvb1-1	19670062	FxaC_4g24200.t1	FxaC_4g24200	=
MSTRG.861.1	MSTRG.861	Fvb1-1	19695383	FxaC_4g24230.t1	FxaC_4g24230	o
FxaC_4g24230.t1	MSTRG.861	Fvb1-1	19695526	FxaC_4g24230.t1	FxaC_4g24230	=
MSTRG.862.1	MSTRG.862	Fvb1-1	19707796	FxaC_4g24250.t1	FxaC_4g24250	j
FxaC_4g24250.t1	MSTRG.862	Fvb1-1	19707828	FxaC_4g24250.t1	FxaC_4g24250	=
FxaC_4g24270.t1	MSTRG.863	Fvb1-1	19721788	FxaC_4g24270.t1	FxaC_4g24270	=
FxaC_4g24290.t1	MSTRG.864	Fvb1-1	19741317	FxaC_4g24290.t1	FxaC_4g24290	=
FxaC_4g24300.t1	MSTRG.865	Fvb1-1	19744876	FxaC_4g24300.t1	FxaC_4g24300	=
MSTRG.865.2	MSTRG.865	Fvb1-1	19744945	FxaC_4g24300.t1	FxaC_4g24300	j
FxaC_4g24320.t1	MSTRG.866	Fvb1-1	19749960	FxaC_4g24320.t1	FxaC_4g24320	=
FxaC_4g24330.t1	MSTRG.867	Fvb1-1	19754767	FxaC_4g24330.t1	FxaC_4g24330	=
FxaC_4g24340.t1	MSTRG.868	Fvb1-1	19758115	FxaC_4g24340.t1	FxaC_4g24340	=
FxaC_4g24340.t2	MSTRG.868	Fvb1-1	19758115	FxaC_4g24340.t2	FxaC_4g24340	=
MSTRG.868.3	MSTRG.868	Fvb1-1	19758266	FxaC_4g24340.t1	FxaC_4g24340	j
FxaC_4g24360.t1	MSTRG.869	Fvb1-1	19767705	FxaC_4g24360.t1	FxaC_4g24360	=
FxaC_4g24390.t1	MSTRG.870	Fvb1-1	19790506	FxaC_4g24390.t1	FxaC_4g24390	=
FxaC_4g24450.t1	MSTRG.871	Fvb1-1	19825980	FxaC_4g24450.t1	FxaC_4g24450	=
FxaC_4g24480.t1	MSTRG.872	Fvb1-1	19845564	FxaC_4g24480.t1	FxaC_4g24480	=
MSTRG.872.2	MSTRG.872	Fvb1-1	19846011	FxaC_4g24480.t1	FxaC_4g24480	n
MSTRG.873.1	MSTRG.873	Fvb1-1	19884389	-	-	u
MSTRG.873.2	MSTRG.873	Fvb1-1	19884720	-	-	u
MSTRG.873.3	MSTRG.873	Fvb1-1	19884797	-	-	u
FxaC_4g24540.t1	MSTRG.874	Fvb1-1	19887622	FxaC_4g24540.t1	FxaC_4g24540	=
MSTRG.875.1	MSTRG.875	Fvb1-1	19897513	FxaC_4g24550.t1	FxaC_4g24550	j
MSTRG.875.2	MSTRG.875	Fvb1-1	19897531	FxaC_4g24550.t1	FxaC_4g24550	j
FxaC_4g24550.t1	MSTRG.875	Fvb1-1	19897556	FxaC_4g24550.t1	FxaC_4g24550	=
MSTRG.876.1	MSTRG.876	Fvb1-1	19906226	FxaC_4g24561.t1	FxaC_4g24561	k
FxaC_4g24561.t1	MSTRG.876	Fvb1-1	19906763	FxaC_4g24561.t1	FxaC_4g24561	=
FxaC_4g24580.t1	MSTRG.877	Fvb1-1	19914810	FxaC_4g24580.t1	FxaC_4g24580	=
MSTRG.877.2	MSTRG.877	Fvb1-1	19914882	FxaC_4g24580.t1	FxaC_4g24580	j
MSTRG.878.1	MSTRG.878	Fvb1-1	19925498	-	-	u
FxaC_4g24620.t1	MSTRG.879	Fvb1-1	19928290	FxaC_4g24620.t1	FxaC_4g24620	=
FxaC_4g24620.t2	MSTRG.879	Fvb1-1	19928290	FxaC_4g24620.t2	FxaC_4g24620	=
FxaC_4g24630.t1	MSTRG.880	Fvb1-1	19933009	FxaC_4g24630.t1	FxaC_4g24630	=
FxaC_4g24700.t1	MSTRG.881	Fvb1-1	19968537	FxaC_4g24700.t1	FxaC_4g24700	=
FxaC_4g24710.t1	MSTRG.882	Fvb1-1	19975348	FxaC_4g24710.t1	FxaC_4g24710	=
FxaC_4g24710.t2	MSTRG.882	Fvb1-1	19975348	FxaC_4g24710.t2	FxaC_4g24710	=
FxaC_4g24740.t1	MSTRG.883	Fvb1-1	19990593	FxaC_4g24740.t1	FxaC_4g24740	=
MSTRG.883.2	MSTRG.883	Fvb1-1	19990602	FxaC_4g24740.t1	FxaC_4g24740	m
FxaC_4g24780.t1	MSTRG.884	Fvb1-1	20010325	FxaC_4g24780.t1	FxaC_4g24780	=
MSTRG.884.2	MSTRG.884	Fvb1-1	20010386	FxaC_4g24780.t1	FxaC_4g24780	m
MSTRG.885.1	MSTRG.885	Fvb1-1	20013465	FxaC_4g24780.t1	FxaC_4g24780	i
FxaC_4g24790.t1	MSTRG.886	Fvb1-1	20014990	FxaC_4g24790.t1	FxaC_4g24790	=
MSTRG.887.1	MSTRG.887	Fvb1-1	20017888	FxaC_4g24820.t1	FxaC_4g24820	j
FxaC_4g24800.t1	MSTRG.887	Fvb1-1	20017895	FxaC_4g24800.t1	FxaC_4g24800	=
FxaC_4g24820.t1	MSTRG.887	Fvb1-1	20021462	FxaC_4g24820.t1	FxaC_4g24820	=
MSTRG.887.4	MSTRG.887	Fvb1-1	20025292	FxaC_4g24820.t1	FxaC_4g24820	j
MSTRG.887.5	MSTRG.887	Fvb1-1	20049497	-	-	u
MSTRG.888.1	MSTRG.888	Fvb1-1	20024815	FxaC_4g24820.t1	FxaC_4g24820	x
FxaC_4g24830.t2	MSTRG.889	Fvb1-1	20045004	FxaC_4g24830.t3	FxaC_4g24830	=
FxaC_4g24830.t4	MSTRG.889	Fvb1-1	20045024	FxaC_4g24830.t4	FxaC_4g24830	=
FxaC_4g24830.t6	MSTRG.889	Fvb1-1	20045027	FxaC_4g24830.t6	FxaC_4g24830	=
FxaC_4g24831.t2	MSTRG.890	Fvb1-1	20053592	FxaC_4g24831.t2	FxaC_4g24831	=
FxaC_4g24850.t1	MSTRG.891	Fvb1-1	20059426	FxaC_4g24850.t1	FxaC_4g24850	=
FxaC_4g24860.t1	MSTRG.892	Fvb1-1	20072180	FxaC_4g24860.t1	FxaC_4g24860	=
FxaC_4g24860.t2	MSTRG.892	Fvb1-1	20072288	FxaC_4g24860.t2	FxaC_4g24860	=
MSTRG.893.1	MSTRG.893	Fvb1-1	20100905	FxaC_4g24880.t1	FxaC_4g24880	j
FxaC_4g24880.t1	MSTRG.893	Fvb1-1	20101128	FxaC_4g24880.t1	FxaC_4g24880	=
MSTRG.894.1	MSTRG.894	Fvb1-1	20141880	-	-	u
FxaC_4g25020.t1	MSTRG.895	Fvb1-1	20177907	FxaC_4g25020.t1	FxaC_4g25020	=
FxaC_4g25100.t1	MSTRG.896	Fvb1-1	20203834	FxaC_4g25100.t1	FxaC_4g25100	=
FxaC_4g25100.t2	MSTRG.896	Fvb1-1	20203894	FxaC_4g25100.t2	FxaC_4g25100	=
FxaC_4g25110.t1	MSTRG.897	Fvb1-1	20209092	FxaC_4g25110.t1	FxaC_4g25110	=
MSTRG.898.1	MSTRG.898	Fvb1-1	20223063	FxaC_4g25170.t1	FxaC_4g25170	n
FxaC_4g25170.t1	MSTRG.898	Fvb1-1	20223667	FxaC_4g25170.t1	FxaC_4g25170	=
FxaC_4g25220.t1	MSTRG.899	Fvb1-1	20263838	FxaC_4g25220.t1	FxaC_4g25220	=
FxaC_4g25250.t1	MSTRG.900	Fvb1-1	20274005	FxaC_4g25250.t1	FxaC_4g25250	=
FxaC_4g25260.t1	MSTRG.901	Fvb1-1	20281235	FxaC_4g25260.t1	FxaC_4g25260	=
FxaC_4g25270.t1	MSTRG.902	Fvb1-1	20281336	FxaC_4g25270.t1	FxaC_4g25270	=
FxaC_4g25280.t1	MSTRG.903	Fvb1-1	20283398	FxaC_4g25280.t1	FxaC_4g25280	=
MSTRG.904.1	MSTRG.904	Fvb1-1	20316594	FxaC_4g25320.t1	FxaC_4g25320	j
FxaC_4g25320.t1	MSTRG.904	Fvb1-1	20316705	FxaC_4g25320.t1	FxaC_4g25320	=
FxaC_4g25350.t1	MSTRG.905	Fvb1-1	20323512	FxaC_4g25350.t1	FxaC_4g25350	=
MSTRG.905.2	MSTRG.905	Fvb1-1	20323564	FxaC_4g25350.t1	FxaC_4g25350	j
FxaC_4g25360.t1	MSTRG.906	Fvb1-1	20330491	FxaC_4g25360.t1	FxaC_4g25360	=
MSTRG.906.2	MSTRG.906	Fvb1-1	20330646	FxaC_4g25360.t1	FxaC_4g25360	j
FxaC_4g25390.t1	MSTRG.907	Fvb1-1	20345701	FxaC_4g25390.t1	FxaC_4g25390	=
MSTRG.907.2	MSTRG.907	Fvb1-1	20345816	FxaC_4g25390.t1	FxaC_4g25390	j
MSTRG.907.3	MSTRG.907	Fvb1-1	20345816	FxaC_4g25390.t1	FxaC_4g25390	j
MSTRG.907.4	MSTRG.907	Fvb1-1	20345860	FxaC_4g25390.t1	FxaC_4g25390	j
FxaC_4g25410.t1	MSTRG.908	Fvb1-1	20366514	FxaC_4g25410.t1	FxaC_4g25410	=
FxaC_4g25420.t1	MSTRG.909	Fvb1-1	20367433	FxaC_4g25420.t1	FxaC_4g25420	=
MSTRG.910.1	MSTRG.910	Fvb1-1	20420129	FxaC_4g25460.t1	FxaC_4g25460	j
FxaC_4g25460.t1	MSTRG.910	Fvb1-1	20420132	FxaC_4g25460.t1	FxaC_4g25460	=
MSTRG.911.1	MSTRG.911	Fvb1-1	20431396	FxaC_4g25500.t1	FxaC_4g25500	j
FxaC_4g25500.t1	MSTRG.911	Fvb1-1	20431547	FxaC_4g25500.t1	FxaC_4g25500	=
MSTRG.912.1	MSTRG.912	Fvb1-1	20467967	-	-	u
FxaC_4g25600.t1	MSTRG.913	Fvb1-1	20471526	FxaC_4g25600.t1	FxaC_4g25600	=
FxaC_4g25610.t1	MSTRG.914	Fvb1-1	20492519	FxaC_4g25610.t1	FxaC_4g25610	=
MSTRG.914.2	MSTRG.914	Fvb1-1	20492581	FxaC_4g25610.t1	FxaC_4g25610	j
FxaC_4g25630.t1	MSTRG.915	Fvb1-1	20516231	FxaC_4g25630.t1	FxaC_4g25630	=
MSTRG.915.2	MSTRG.915	Fvb1-1	20516257	FxaC_4g25630.t1	FxaC_4g25630	j
FxaC_4g25640.t1	MSTRG.916	Fvb1-1	20524336	FxaC_4g25640.t1	FxaC_4g25640	=
FxaC_4g25650.t1	MSTRG.916	Fvb1-1	20526247	FxaC_4g25650.t1	FxaC_4g25650	=
MSTRG.917.1	MSTRG.917	Fvb1-1	20558018	FxaC_4g25680.t1	FxaC_4g25680	j
FxaC_4g25680.t1	MSTRG.917	Fvb1-1	20558018	FxaC_4g25680.t1	FxaC_4g25680	=
FxaC_4g25730.t1	MSTRG.918	Fvb1-1	20576047	FxaC_4g25730.t1	FxaC_4g25730	=
FxaC_4g25730.t2	MSTRG.918	Fvb1-1	20576197	FxaC_4g25730.t2	FxaC_4g25730	=
FxaC_4g25730.t3	MSTRG.918	Fvb1-1	20576297	FxaC_4g25730.t3	FxaC_4g25730	=
FxaC_4g25730.t4	MSTRG.918	Fvb1-1	20576401	FxaC_4g25730.t4	FxaC_4g25730	=
FxaC_4g25790.t1	MSTRG.919	Fvb1-1	20594227	FxaC_4g25790.t1	FxaC_4g25790	=
FxaC_4g25810.t1	MSTRG.920	Fvb1-1	20631749	FxaC_4g25810.t1	FxaC_4g25810	=
FxaC_4g25820.t1	MSTRG.921	Fvb1-1	20634849	FxaC_4g25820.t1	FxaC_4g25820	=
MSTRG.921.2	MSTRG.921	Fvb1-1	20635433	FxaC_4g25820.t1	FxaC_4g25820	j
MSTRG.922.1	MSTRG.922	Fvb1-1	20636214	FxaC_4g25820.t1	FxaC_4g25820	i
FxaC_4g25840.t1	MSTRG.923	Fvb1-1	20644352	FxaC_4g25840.t1	FxaC_4g25840	=
MSTRG.923.2	MSTRG.923	Fvb1-1	20645586	FxaC_4g25840.t1	FxaC_4g25840	n
FxaC_4g25870.t1	MSTRG.924	Fvb1-1	20651341	FxaC_4g25870.t1	FxaC_4g25870	=
MSTRG.925.1	MSTRG.925	Fvb1-1	20655349	FxaC_4g25880.t1	FxaC_4g25880	j
FxaC_4g25880.t1	MSTRG.925	Fvb1-1	20655372	FxaC_4g25880.t1	FxaC_4g25880	=
FxaC_4g25900.t1	MSTRG.926	Fvb1-1	20671106	FxaC_4g25900.t1	FxaC_4g25900	=
FxaC_4g25920.t1	MSTRG.927	Fvb1-1	20677461	FxaC_4g25920.t1	FxaC_4g25920	=
MSTRG.928.1	MSTRG.928	Fvb1-1	20686457	FxaC_4g25940.t1	FxaC_4g25940	j
FxaC_4g25940.t1	MSTRG.928	Fvb1-1	20686457	FxaC_4g25940.t1	FxaC_4g25940	=
MSTRG.928.3	MSTRG.928	Fvb1-1	20686997	FxaC_4g25940.t1	FxaC_4g25940	j
FxaC_4g25950.t1	MSTRG.929	Fvb1-1	20690787	FxaC_4g25950.t1	FxaC_4g25950	=
MSTRG.929.2	MSTRG.929	Fvb1-1	20690831	FxaC_4g25950.t1	FxaC_4g25950	j
FxaC_4g25970.t1	MSTRG.930	Fvb1-1	20699876	FxaC_4g25970.t1	FxaC_4g25970	=
FxaC_4g26020.t1	MSTRG.931	Fvb1-1	20734084	FxaC_4g26020.t1	FxaC_4g26020	=
MSTRG.931.2	MSTRG.931	Fvb1-1	20734235	FxaC_4g26020.t1	FxaC_4g26020	j
MSTRG.931.3	MSTRG.931	Fvb1-1	20736210	FxaC_4g26020.t1	FxaC_4g26020	o
FxaC_4g26030.t1	MSTRG.932	Fvb1-1	20737440	FxaC_4g26030.t1	FxaC_4g26030	=
MSTRG.933.1	MSTRG.933	Fvb1-1	20741707	FxaC_4g26070.t1	FxaC_4g26070	p
FxaC_4g26070.t2	MSTRG.934	Fvb1-1	20745533	FxaC_4g26070.t2	FxaC_4g26070	=
FxaC_4g26070.t1	MSTRG.934	Fvb1-1	20745533	FxaC_4g26070.t1	FxaC_4g26070	=
FxaC_4g26080.t1	MSTRG.935	Fvb1-1	20756212	FxaC_4g26080.t1	FxaC_4g26080	=
MSTRG.936.1	MSTRG.936	Fvb1-1	20773936	FxaC_4g26100.t1	FxaC_4g26100	j
MSTRG.936.2	MSTRG.936	Fvb1-1	20773936	FxaC_4g26100.t1	FxaC_4g26100	j
MSTRG.936.3	MSTRG.936	Fvb1-1	20773936	FxaC_4g26100.t1	FxaC_4g26100	j
MSTRG.936.4	MSTRG.936	Fvb1-1	20773936	FxaC_4g26100.t1	FxaC_4g26100	j
MSTRG.936.5	MSTRG.936	Fvb1-1	20773937	FxaC_4g26100.t1	FxaC_4g26100	j
MSTRG.936.6	MSTRG.936	Fvb1-1	20773940	FxaC_4g26100.t1	FxaC_4g26100	j
MSTRG.936.7	MSTRG.936	Fvb1-1	20773942	FxaC_4g26100.t1	FxaC_4g26100	k
MSTRG.936.8	MSTRG.936	Fvb1-1	20773942	FxaC_4g26100.t1	FxaC_4g26100	j
MSTRG.936.9	MSTRG.936	Fvb1-1	20773942	FxaC_4g26100.t1	FxaC_4g26100	j
FxaC_4g26100.t1	MSTRG.936	Fvb1-1	20773942	FxaC_4g26100.t1	FxaC_4g26100	=
FxaC_4g26110.t1	MSTRG.937	Fvb1-1	20784885	FxaC_4g26110.t1	FxaC_4g26110	=
FxaC_4g26110.t2	MSTRG.937	Fvb1-1	20785026	FxaC_4g26110.t2	FxaC_4g26110	=
FxaC_4g26170.t2	MSTRG.938	Fvb1-1	20824735	FxaC_4g26170.t2	FxaC_4g26170	=
FxaC_4g26170.t3	MSTRG.938	Fvb1-1	20824762	FxaC_4g26170.t3	FxaC_4g26170	=
FxaC_4g26180.t1	MSTRG.939	Fvb1-1	20830053	FxaC_4g26180.t1	FxaC_4g26180	=
FxaC_4g26200.t1	MSTRG.940	Fvb1-1	20834877	FxaC_4g26200.t1	FxaC_4g26200	=
FxaC_4g26210.t1	MSTRG.941	Fvb1-1	20839361	FxaC_4g26210.t1	FxaC_4g26210	=
MSTRG.942.1	MSTRG.942	Fvb1-1	20842850	FxaC_4g26212.t1	FxaC_4g26212	k
FxaC_4g26211.t1	MSTRG.942	Fvb1-1	20843050	FxaC_4g26211.t1	FxaC_4g26211	=
FxaC_4g26212.t1	MSTRG.942	Fvb1-1	20845695	FxaC_4g26212.t1	FxaC_4g26212	=
FxaC_4g26230.t1	MSTRG.943	Fvb1-1	20852263	FxaC_4g26230.t2	FxaC_4g26230	=
MSTRG.944.1	MSTRG.944	Fvb1-1	20861848	FxaC_4g26250.t1	FxaC_4g26250	n
FxaC_4g26250.t1	MSTRG.944	Fvb1-1	20863136	FxaC_4g26250.t1	FxaC_4g26250	=
FxaC_4g26260.t1	MSTRG.945	Fvb1-1	20866306	FxaC_4g26260.t1	FxaC_4g26260	=
FxaC_4g26260.t2	MSTRG.945	Fvb1-1	20866322	FxaC_4g26260.t2	FxaC_4g26260	=
FxaC_4g26280.t1	MSTRG.946	Fvb1-1	20874461	FxaC_4g26280.t1	FxaC_4g26280	=
FxaC_4g26280.t2	MSTRG.946	Fvb1-1	20874461	FxaC_4g26280.t3	FxaC_4g26280	=
FxaC_4g26300.t1	MSTRG.947	Fvb1-1	20884802	FxaC_4g26300.t1	FxaC_4g26300	=
FxaC_4g26320.t1	MSTRG.948	Fvb1-1	20910201	FxaC_4g26320.t1	FxaC_4g26320	=
MSTRG.949.1	MSTRG.949	Fvb1-1	20919325	FxaC_4g26330.t1	FxaC_4g26330	m
FxaC_4g26330.t1	MSTRG.949	Fvb1-1	20919325	FxaC_4g26330.t1	FxaC_4g26330	=
FxaC_4g26350.t1	MSTRG.950	Fvb1-1	20930766	FxaC_4g26350.t1	FxaC_4g26350	=
MSTRG.950.2	MSTRG.950	Fvb1-1	20930791	FxaC_4g26350.t1	FxaC_4g26350	j
MSTRG.951.1	MSTRG.951	Fvb1-1	20932543	FxaC_4g26351.t2	FxaC_4g26351	j
MSTRG.951.2	MSTRG.951	Fvb1-1	20932543	FxaC_4g26351.t3	FxaC_4g26351	j
FxaC_4g26351.t1	MSTRG.951	Fvb1-1	20932624	FxaC_4g26351.t1	FxaC_4g26351	=
MSTRG.951.4	MSTRG.951	Fvb1-1	20932626	FxaC_4g26351.t3	FxaC_4g26351	j
FxaC_4g26351.t2	MSTRG.951	Fvb1-1	20932626	FxaC_4g26351.t2	FxaC_4g26351	=
FxaC_4g26351.t3	MSTRG.951	Fvb1-1	20932626	FxaC_4g26351.t3	FxaC_4g26351	=
FxaC_4g26400.t1	MSTRG.952	Fvb1-1	20937869	FxaC_4g26400.t1	FxaC_4g26400	=
MSTRG.952.2	MSTRG.952	Fvb1-1	20939182	FxaC_4g26400.t1	FxaC_4g26400	j
MSTRG.952.3	MSTRG.952	Fvb1-1	20939182	FxaC_4g26401.t1	FxaC_4g26401	k
MSTRG.952.4	MSTRG.952	Fvb1-1	20939182	FxaC_4g26401.t1	FxaC_4g26401	k
MSTRG.952.5	MSTRG.952	Fvb1-1	20939182	FxaC_4g26400.t1	FxaC_4g26400	j
MSTRG.952.6	MSTRG.952	Fvb1-1	20939182	FxaC_4g26400.t1	FxaC_4g26400	j
FxaC_4g26401.t1	MSTRG.952	Fvb1-1	20939182	FxaC_4g26401.t1	FxaC_4g26401	=
FxaC_4g26460.t1	MSTRG.953	Fvb1-1	20947562	FxaC_4g26460.t1	FxaC_4g26460	=
MSTRG.954.1	MSTRG.954	Fvb1-1	20950867	FxaC_4g26470.t1	FxaC_4g26470	j
FxaC_4g26470.t1	MSTRG.954	Fvb1-1	20950884	FxaC_4g26470.t1	FxaC_4g26470	=
FxaC_4g26480.t2	MSTRG.955	Fvb1-1	20954150	FxaC_4g26480.t2	FxaC_4g26480	=
MSTRG.955.2	MSTRG.955	Fvb1-1	20954154	FxaC_4g26480.t2	FxaC_4g26480	n
FxaC_4g26480.t3	MSTRG.955	Fvb1-1	20954235	FxaC_4g26480.t3	FxaC_4g26480	=
FxaC_4g26490.t1	MSTRG.956	Fvb1-1	20959700	FxaC_4g26490.t1	FxaC_4g26490	=
FxaC_4g26500.t1	MSTRG.957	Fvb1-1	20962739	FxaC_4g26500.t1	FxaC_4g26500	=
FxaC_4g26530.t1	MSTRG.958	Fvb1-1	20972756	FxaC_4g26530.t1	FxaC_4g26530	=
FxaC_4g26540.t1	MSTRG.959	Fvb1-1	20974925	FxaC_4g26540.t1	FxaC_4g26540	=
MSTRG.959.2	MSTRG.959	Fvb1-1	20974956	FxaC_4g26540.t1	FxaC_4g26540	j
FxaC_4g26620.t1	MSTRG.960	Fvb1-1	21028869	FxaC_4g26620.t1	FxaC_4g26620	=
MSTRG.960.2	MSTRG.960	Fvb1-1	21028937	FxaC_4g26620.t1	FxaC_4g26620	j
FxaC_4g26640.t2	MSTRG.961	Fvb1-1	21035085	FxaC_4g26640.t2	FxaC_4g26640	=
FxaC_4g26640.t4	MSTRG.961	Fvb1-1	21035320	FxaC_4g26640.t4	FxaC_4g26640	=
FxaC_4g26650.t1	MSTRG.962	Fvb1-1	21039581	FxaC_4g26650.t1	FxaC_4g26650	=
FxaC_4g26660.t1	MSTRG.963	Fvb1-1	21042652	FxaC_4g26660.t1	FxaC_4g26660	=
FxaC_4g26670.t1	MSTRG.964	Fvb1-1	21046760	FxaC_4g26670.t1	FxaC_4g26670	=
MSTRG.964.2	MSTRG.964	Fvb1-1	21046794	FxaC_4g26670.t1	FxaC_4g26670	m
MSTRG.965.1	MSTRG.965	Fvb1-1	21051703	FxaC_4g26680.t1	FxaC_4g26680	m
MSTRG.965.2	MSTRG.965	Fvb1-1	21051703	FxaC_4g26680.t1	FxaC_4g26680	m
FxaC_4g26680.t1	MSTRG.965	Fvb1-1	21051708	FxaC_4g26680.t1	FxaC_4g26680	=
MSTRG.965.4	MSTRG.965	Fvb1-1	21051737	FxaC_4g26680.t1	FxaC_4g26680	j
FxaC_4g26710.t1	MSTRG.966	Fvb1-1	21062255	FxaC_4g26710.t1	FxaC_4g26710	=
FxaC_4g26740.t1	MSTRG.967	Fvb1-1	21081306	FxaC_4g26740.t1	FxaC_4g26740	=
FxaC_4g26760.t1	MSTRG.968	Fvb1-1	21088855	FxaC_4g26760.t1	FxaC_4g26760	=
FxaC_4g26780.t1	MSTRG.969	Fvb1-1	21107509	FxaC_4g26780.t1	FxaC_4g26780	=
FxaC_4g26810.t1	MSTRG.970	Fvb1-1	21146698	FxaC_4g26810.t1	FxaC_4g26810	=
FxaC_4g26820.t1	MSTRG.971	Fvb1-1	21147860	FxaC_4g26820.t1	FxaC_4g26820	=
MSTRG.971.2	MSTRG.971	Fvb1-1	21148906	FxaC_4g26820.t1	FxaC_4g26820	j
FxaC_4g26830.t1	MSTRG.972	Fvb1-1	21153663	FxaC_4g26830.t1	FxaC_4g26830	=
FxaC_4g26840.t1	MSTRG.973	Fvb1-1	21153744	FxaC_4g26840.t1	FxaC_4g26840	=
FxaC_4g26850.t1	MSTRG.974	Fvb1-1	21159297	FxaC_4g26850.t1	FxaC_4g26850	=
MSTRG.975.1	MSTRG.975	Fvb1-1	21165370	FxaC_4g26860.t1	FxaC_4g26860	j
FxaC_4g26860.t1	MSTRG.975	Fvb1-1	21165401	FxaC_4g26860.t1	FxaC_4g26860	=
FxaC_4g26870.t1	MSTRG.975	Fvb1-1	21170402	FxaC_4g26870.t1	FxaC_4g26870	=
MSTRG.976.1	MSTRG.976	Fvb1-1	21176608	FxaC_4g26880.t1	FxaC_4g26880	j
FxaC_4g26880.t1	MSTRG.976	Fvb1-1	21176632	FxaC_4g26880.t1	FxaC_4g26880	=
FxaC_4g26890.t1	MSTRG.977	Fvb1-1	21180092	FxaC_4g26890.t1	FxaC_4g26890	=
MSTRG.978.1	MSTRG.978	Fvb1-1	21185955	FxaC_4g26900.t1	FxaC_4g26900	j
FxaC_4g26900.t1	MSTRG.978	Fvb1-1	21186017	FxaC_4g26900.t1	FxaC_4g26900	=
FxaC_4g26920.t1	MSTRG.979	Fvb1-1	21208543	FxaC_4g26920.t1	FxaC_4g26920	=
MSTRG.979.2	MSTRG.979	Fvb1-1	21208684	FxaC_4g26920.t1	FxaC_4g26920	j
FxaC_4g26940.t1	MSTRG.980	Fvb1-1	21217361	FxaC_4g26940.t1	FxaC_4g26940	=
FxaC_4g26960.t1	MSTRG.981	Fvb1-1	21227763	FxaC_4g26960.t1	FxaC_4g26960	=
FxaC_4g26970.t1	MSTRG.982	Fvb1-1	21233814	FxaC_4g26970.t1	FxaC_4g26970	=
FxaC_4g26980.t1	MSTRG.983	Fvb1-1	21244444	FxaC_4g26980.t1	FxaC_4g26980	=
MSTRG.984.1	MSTRG.984	Fvb1-1	21246377	FxaC_4g26990.t1	FxaC_4g26990	j
MSTRG.984.2	MSTRG.984	Fvb1-1	21246387	FxaC_4g26990.t1	FxaC_4g26990	j
MSTRG.984.3	MSTRG.984	Fvb1-1	21246388	FxaC_4g26990.t1	FxaC_4g26990	j
MSTRG.984.4	MSTRG.984	Fvb1-1	21246396	FxaC_4g26990.t1	FxaC_4g26990	j
FxaC_4g26990.t1	MSTRG.984	Fvb1-1	21246664	FxaC_4g26990.t1	FxaC_4g26990	=
FxaC_4g27000.t1	MSTRG.985	Fvb1-1	21250915	FxaC_4g27000.t1	FxaC_4g27000	=
FxaC_4g27001.t1	MSTRG.986	Fvb1-1	21253201	FxaC_4g27001.t1	FxaC_4g27001	=
MSTRG.987.1	MSTRG.987	Fvb1-1	21256944	-	-	u
FxaC_4g27060.t1	MSTRG.988	Fvb1-1	21282555	FxaC_4g27060.t1	FxaC_4g27060	=
FxaC_4g27060.t2	MSTRG.988	Fvb1-1	21282633	FxaC_4g27060.t2	FxaC_4g27060	=
MSTRG.988.3	MSTRG.988	Fvb1-1	21282664	FxaC_4g27060.t2	FxaC_4g27060	m
MSTRG.988.4	MSTRG.988	Fvb1-1	21282666	FxaC_4g27060.t2	FxaC_4g27060	n
MSTRG.989.1	MSTRG.989	Fvb1-1	21313388	FxaC_4g27110.t1	FxaC_4g27110	j
MSTRG.989.2	MSTRG.989	Fvb1-1	21313496	FxaC_4g27110.t1	FxaC_4g27110	j
FxaC_4g27110.t1	MSTRG.989	Fvb1-1	21313905	FxaC_4g27110.t1	FxaC_4g27110	=
FxaC_4g27120.t1	MSTRG.990	Fvb1-1	21322006	FxaC_4g27120.t1	FxaC_4g27120	=
MSTRG.991.1	MSTRG.991	Fvb1-1	21327745	FxaC_4g27130.t1	FxaC_4g27130	k
MSTRG.991.2	MSTRG.991	Fvb1-1	21327783	FxaC_4g27130.t1	FxaC_4g27130	k
MSTRG.991.3	MSTRG.991	Fvb1-1	21327916	FxaC_4g27130.t1	FxaC_4g27130	k
FxaC_4g27130.t1	MSTRG.991	Fvb1-1	21327916	FxaC_4g27130.t1	FxaC_4g27130	=
FxaC_4g27140.t1	MSTRG.992	Fvb1-1	21339966	FxaC_4g27140.t1	FxaC_4g27140	=
FxaC_4g27160.t1	MSTRG.993	Fvb1-1	21375821	FxaC_4g27160.t1	FxaC_4g27160	=
FxaC_4g27170.t1	MSTRG.994	Fvb1-1	21377871	FxaC_4g27170.t1	FxaC_4g27170	=
MSTRG.994.2	MSTRG.994	Fvb1-1	21377897	FxaC_4g27170.t1	FxaC_4g27170	j
FxaC_4g27190.t1	MSTRG.995	Fvb1-1	21392715	FxaC_4g27190.t1	FxaC_4g27190	=
FxaC_4g27200.t1	MSTRG.996	Fvb1-1	21415577	FxaC_4g27200.t1	FxaC_4g27200	=
FxaC_4g27220.t1	MSTRG.997	Fvb1-1	21418685	FxaC_4g27220.t1	FxaC_4g27220	=
FxaC_4g27220.t2	MSTRG.997	Fvb1-1	21418734	FxaC_4g27220.t2	FxaC_4g27220	=
FxaC_4g27230.t1	MSTRG.998	Fvb1-1	21424134	FxaC_4g27230.t1	FxaC_4g27230	=
FxaC_4g27240.t1	MSTRG.999	Fvb1-1	21427298	FxaC_4g27240.t1	FxaC_4g27240	=
FxaC_4g27240.t2	MSTRG.999	Fvb1-1	21427310	FxaC_4g27240.t2	FxaC_4g27240	=
MSTRG.999.3	MSTRG.999	Fvb1-1	21427318	FxaC_4g27240.t1	FxaC_4g27240	j
MSTRG.999.4	MSTRG.999	Fvb1-1	21427442	FxaC_4g27240.t1	FxaC_4g27240	j
MSTRG.1000.1	MSTRG.1000	Fvb1-1	21431959	-	-	u
FxaC_4g27290.t1	MSTRG.1001	Fvb1-1	21463265	FxaC_4g27290.t1	FxaC_4g27290	=
FxaC_4g27280.t1	MSTRG.1002	Fvb1-1	21463725	FxaC_4g27280.t1	FxaC_4g27280	=
FxaC_4g27320.t1	MSTRG.1003	Fvb1-1	21486192	FxaC_4g27320.t1	FxaC_4g27320	=
MSTRG.1004.1	MSTRG.1004	Fvb1-1	21491576	FxaC_4g27330.t1	FxaC_4g27330	m
FxaC_4g27330.t1	MSTRG.1004	Fvb1-1	21491943	FxaC_4g27330.t1	FxaC_4g27330	=
FxaC_4g27360.t1	MSTRG.1005	Fvb1-1	21506192	FxaC_4g27360.t1	FxaC_4g27360	=
MSTRG.1006.1	MSTRG.1006	Fvb1-1	21514293	-	-	u
MSTRG.1007.1	MSTRG.1007	Fvb1-1	21514920	-	-	u
FxaC_4g27400.t1	MSTRG.1008	Fvb1-1	21532303	FxaC_4g27400.t1	FxaC_4g27400	=
FxaC_4g27410.t1	MSTRG.1009	Fvb1-1	21536319	FxaC_4g27410.t1	FxaC_4g27410	=
MSTRG.1009.2	MSTRG.1009	Fvb1-1	21536423	FxaC_4g27410.t1	FxaC_4g27410	m
FxaC_4g27420.t1	MSTRG.1010	Fvb1-1	21538978	FxaC_4g27420.t1	FxaC_4g27420	=
FxaC_4g27430.t1	MSTRG.1011	Fvb1-1	21546655	FxaC_4g27430.t1	FxaC_4g27430	=
FxaC_4g27440.t1	MSTRG.1012	Fvb1-1	21558157	FxaC_4g27440.t1	FxaC_4g27440	=
FxaC_4g27441.t1	MSTRG.1013	Fvb1-1	21562482	FxaC_4g27441.t1	FxaC_4g27441	=
FxaC_4g27480.t1	MSTRG.1014	Fvb1-1	21575913	FxaC_4g27480.t1	FxaC_4g27480	=
FxaC_4g27500.t1	MSTRG.1015	Fvb1-1	21580491	FxaC_4g27500.t1	FxaC_4g27500	=
FxaC_4g27510.t1	MSTRG.1016	Fvb1-1	21585405	FxaC_4g27510.t1	FxaC_4g27510	=
MSTRG.1016.2	MSTRG.1016	Fvb1-1	21585979	FxaC_4g27510.t1	FxaC_4g27510	j
MSTRG.1016.3	MSTRG.1016	Fvb1-1	21585979	FxaC_4g27510.t1	FxaC_4g27510	j
FxaC_4g27520.t1	MSTRG.1017	Fvb1-1	21591228	FxaC_4g27520.t1	FxaC_4g27520	=
FxaC_4g27580.t1	MSTRG.1018	Fvb1-1	21609688	FxaC_4g27580.t1	FxaC_4g27580	=
FxaC_4g27590.t1	MSTRG.1019	Fvb1-1	21616451	FxaC_4g27590.t1	FxaC_4g27590	=
FxaC_4g27620.t1	MSTRG.1020	Fvb1-1	21641321	FxaC_4g27620.t1	FxaC_4g27620	=
FxaC_4g27630.t1	MSTRG.1021	Fvb1-1	21643417	FxaC_4g27630.t1	FxaC_4g27630	=
MSTRG.1022.1	MSTRG.1022	Fvb1-1	21650200	FxaC_4g27640.t1	FxaC_4g27640	j
FxaC_4g27640.t1	MSTRG.1022	Fvb1-1	21650203	FxaC_4g27640.t1	FxaC_4g27640	=
MSTRG.1022.3	MSTRG.1022	Fvb1-1	21650214	FxaC_4g27640.t1	FxaC_4g27640	j
FxaC_4g27650.t1	MSTRG.1023	Fvb1-1	21654910	FxaC_4g27650.t1	FxaC_4g27650	=
FxaC_4g27660.t1	MSTRG.1024	Fvb1-1	21657798	FxaC_4g27660.t1	FxaC_4g27660	=
FxaC_4g27700.t1	MSTRG.1025	Fvb1-1	21668745	FxaC_4g27700.t1	FxaC_4g27700	=
FxaC_4g27710.t1	MSTRG.1026	Fvb1-1	21673192	FxaC_4g27710.t1	FxaC_4g27710	=
MSTRG.1026.2	MSTRG.1026	Fvb1-1	21673233	FxaC_4g27710.t1	FxaC_4g27710	j
FxaC_4g27730.t1	MSTRG.1027	Fvb1-1	21682861	FxaC_4g27730.t1	FxaC_4g27730	=
MSTRG.1027.2	MSTRG.1027	Fvb1-1	21682888	FxaC_4g27730.t1	FxaC_4g27730	m
FxaC_4g27740.t1	MSTRG.1028	Fvb1-1	21685496	FxaC_4g27740.t1	FxaC_4g27740	=
FxaC_4g27750.t1	MSTRG.1029	Fvb1-1	21686858	FxaC_4g27750.t1	FxaC_4g27750	=
FxaC_4g27760.t1	MSTRG.1030	Fvb1-1	21691424	FxaC_4g27760.t1	FxaC_4g27760	=
MSTRG.1030.2	MSTRG.1030	Fvb1-1	21691542	FxaC_4g27760.t1	FxaC_4g27760	j
FxaC_4g27790.t1	MSTRG.1031	Fvb1-1	21714033	FxaC_4g27790.t1	FxaC_4g27790	=
FxaC_4g27790.t2	MSTRG.1031	Fvb1-1	21714036	FxaC_4g27790.t2	FxaC_4g27790	=
MSTRG.1031.3	MSTRG.1031	Fvb1-1	21716375	FxaC_4g27790.t2	FxaC_4g27790	m
FxaC_4g27800.t1	MSTRG.1032	Fvb1-1	21735615	FxaC_4g27800.t1	FxaC_4g27800	=
FxaC_4g27820.t1	MSTRG.1033	Fvb1-1	21741740	FxaC_4g27820.t1	FxaC_4g27820	=
FxaC_4g27880.t1	MSTRG.1034	Fvb1-1	21760007	FxaC_4g27880.t1	FxaC_4g27880	=
FxaC_4g27890.t1	MSTRG.1035	Fvb1-1	21761864	FxaC_4g27890.t1	FxaC_4g27890	=
FxaC_4g27900.t1	MSTRG.1036	Fvb1-1	21773241	FxaC_4g27900.t1	FxaC_4g27900	=
MSTRG.1037.1	MSTRG.1037	Fvb1-1	21780847	FxaC_4g27910.t1	FxaC_4g27910	j
FxaC_4g27910.t1	MSTRG.1037	Fvb1-1	21780848	FxaC_4g27910.t1	FxaC_4g27910	=
FxaC_4g27920.t1	MSTRG.1037	Fvb1-1	21782887	FxaC_4g27920.t1	FxaC_4g27920	=
FxaC_4g27950.t1	MSTRG.1038	Fvb1-1	21805359	FxaC_4g27950.t1	FxaC_4g27950	=
MSTRG.1038.2	MSTRG.1038	Fvb1-1	21805392	FxaC_4g27950.t1	FxaC_4g27950	j
FxaC_4g27960.t1	MSTRG.1039	Fvb1-1	21810059	FxaC_4g27960.t1	FxaC_4g27960	=
FxaC_4g27971.t2	MSTRG.1040	Fvb1-1	21812513	FxaC_4g27971.t2	FxaC_4g27971	=
FxaC_4g27970.t1	MSTRG.1040	Fvb1-1	21812553	FxaC_4g27970.t1	FxaC_4g27970	=
FxaC_4g27980.t1	MSTRG.1041	Fvb1-1	21816611	FxaC_4g27980.t1	FxaC_4g27980	=
FxaC_4g28010.t1	MSTRG.1042	Fvb1-1	21859332	FxaC_4g28010.t1	FxaC_4g28010	=
MSTRG.1043.1	MSTRG.1043	Fvb1-1	21865521	FxaC_4g28030.t1	FxaC_4g28030	j
MSTRG.1043.2	MSTRG.1043	Fvb1-1	21865521	FxaC_4g28030.t1	FxaC_4g28030	j
FxaC_4g28030.t1	MSTRG.1043	Fvb1-1	21865537	FxaC_4g28030.t1	FxaC_4g28030	=
FxaC_4g28040.t2	MSTRG.1044	Fvb1-1	21868818	FxaC_4g28040.t2	FxaC_4g28040	=
FxaC_4g28040.t3	MSTRG.1044	Fvb1-1	21868976	FxaC_4g28040.t3	FxaC_4g28040	=
FxaC_4g28090.t1	MSTRG.1045	Fvb1-1	21881554	FxaC_4g28090.t1	FxaC_4g28090	=
FxaC_4g28110.t1	MSTRG.1046	Fvb1-1	21884916	FxaC_4g28110.t1	FxaC_4g28110	=
MSTRG.1046.2	MSTRG.1046	Fvb1-1	21885013	FxaC_4g28110.t1	FxaC_4g28110	m
MSTRG.1047.1	MSTRG.1047	Fvb1-1	21891011	FxaC_4g28120.t1	FxaC_4g28120	j
FxaC_4g28120.t1	MSTRG.1047	Fvb1-1	21891023	FxaC_4g28120.t1	FxaC_4g28120	=
FxaC_4g28130.t1	MSTRG.1048	Fvb1-1	21896099	FxaC_4g28130.t1	FxaC_4g28130	=
FxaC_4g28130.t2	MSTRG.1048	Fvb1-1	21896173	FxaC_4g28130.t2	FxaC_4g28130	=
FxaC_4g28140.t1	MSTRG.1049	Fvb1-1	21899610	FxaC_4g28140.t1	FxaC_4g28140	=
MSTRG.1050.1	MSTRG.1050	Fvb1-1	21905302	FxaC_4g28141.t1	FxaC_4g28141	j
FxaC_4g28141.t1	MSTRG.1050	Fvb1-1	21905382	FxaC_4g28141.t1	FxaC_4g28141	=
FxaC_4g28150.t2	MSTRG.1051	Fvb1-1	21907781	FxaC_4g28150.t2	FxaC_4g28150	=
FxaC_4g28150.t3	MSTRG.1051	Fvb1-1	21908047	FxaC_4g28150.t3	FxaC_4g28150	=
MSTRG.1051.3	MSTRG.1051	Fvb1-1	21908167	FxaC_4g28150.t2	FxaC_4g28150	j
FxaC_4g28160.t1	MSTRG.1052	Fvb1-1	21918447	FxaC_4g28160.t1	FxaC_4g28160	=
MSTRG.1052.2	MSTRG.1052	Fvb1-1	21918487	FxaC_4g28160.t1	FxaC_4g28160	j
FxaC_4g28290.t1	MSTRG.1053	Fvb1-1	21992707	FxaC_4g28290.t1	FxaC_4g28290	=
MSTRG.1054.1	MSTRG.1054	Fvb1-1	22000431	FxaC_4g28300.t1	FxaC_4g28300	j
FxaC_4g28300.t1	MSTRG.1054	Fvb1-1	22000496	FxaC_4g28300.t1	FxaC_4g28300	=
FxaC_4g28310.t1	MSTRG.1055	Fvb1-1	22021866	FxaC_4g28310.t1	FxaC_4g28310	=
MSTRG.1056.1	MSTRG.1056	Fvb1-1	22024625	-	-	u
FxaC_4g28340.t1	MSTRG.1057	Fvb1-1	22031216	FxaC_4g28340.t1	FxaC_4g28340	=
[truncated: 160,559 more rows]
