# Supplementary material for: Transcriptome Profiling of Transposon-Derived Long Non-coding RNAs Response to Hormone in Strawberry Fruit Development
Source: Front Plant Sci. 2022 Jun 16;13:915569. doi: 10.3389/fpls.2022.915569 (PMC9244616; doi:10.3389/fpls.2022.915569)
Supplement: Supplementary Table 2 — The detail of potential LncRNAs. [file Table_2.XLSX]

## Sheet: Sheet1
Transcript_id	Gene_id	Chr	Pos	class_code	CPC2	PLncPRO	Coding
FxaC_4g00020.t1	MSTRG.1	Fvb1-1	5556	u	noncoding	noncoding	-
MSTRG.2.1	MSTRG.2	Fvb1-1	8458	k	coding	noncoding	-
MSTRG.2.2	MSTRG.2	Fvb1-1	8458	k	coding	noncoding	-
MSTRG.2.3	MSTRG.2	Fvb1-1	8458	u	coding	noncoding	-
FxaC_4g00030.t1	MSTRG.2	Fvb1-1	8487	u	coding	noncoding	-
FxaC_4g00050.t1	MSTRG.2	Fvb1-1	11127	k	noncoding	noncoding	LncRNA
MSTRG.3.1	MSTRG.3	Fvb1-1	8458	u	noncoding	noncoding	LncRNA
MSTRG.3.2	MSTRG.3	Fvb1-1	8462	u	coding	noncoding	-
FxaC_4g00040.t1	MSTRG.3	Fvb1-1	9361	u	noncoding	noncoding	LncRNA
MSTRG.4.1	MSTRG.4	Fvb1-1	11373	=	noncoding	noncoding	LncRNA
FxaC_4g00110.t1	MSTRG.5	Fvb1-1	84598	u	coding	coding	-
MSTRG.5.2	MSTRG.5	Fvb1-1	84662	u	coding	coding	-
MSTRG.5.3	MSTRG.5	Fvb1-1	84663	u	coding	coding	-
MSTRG.5.4	MSTRG.5	Fvb1-1	84670	u	coding	coding	-
FxaC_4g00051.t1	MSTRG.6	Fvb1-1	188693	u	coding	coding	-
MSTRG.7.1	MSTRG.7	Fvb1-1	223455	x	noncoding	noncoding	LncRNA
MSTRG.8.1	MSTRG.8	Fvb1-1	226864	x	noncoding	noncoding	LncRNA
FxaC_4g00111.t1	MSTRG.9	Fvb1-1	260645	u	coding	coding	-
FxaC_4g00200.t1	MSTRG.10	Fvb1-1	314444	u	coding	coding	-
FxaC_4g00230.t1	MSTRG.11	Fvb1-1	346168	u	coding	coding	-
MSTRG.11.2	MSTRG.11	Fvb1-1	355597	u	coding	coding	-
MSTRG.11.3	MSTRG.11	Fvb1-1	355608	u	coding	coding	-
MSTRG.11.4	MSTRG.11	Fvb1-1	355928	u	coding	coding	-
MSTRG.11.5	MSTRG.11	Fvb1-1	356275	u	coding	coding	-
FxaC_4g00300.t1	MSTRG.12	Fvb1-1	412512	u	coding	coding	-
FxaC_4g00320.t1	MSTRG.13	Fvb1-1	437414	u	coding	coding	-
MSTRG.14.1	MSTRG.14	Fvb1-1	513192	u	noncoding	noncoding	LncRNA
FxaC_4g00410.t1	MSTRG.15	Fvb1-1	523489	u	coding	coding	-
MSTRG.15.2	MSTRG.15	Fvb1-1	524023	u	coding	coding	-
FxaC_4g00480.t1	MSTRG.16	Fvb1-1	567884	u	coding	coding	-
FxaC_4g00412.t1	MSTRG.17	Fvb1-1	590461	u	coding	coding	-
MSTRG.17.2	MSTRG.17	Fvb1-1	593066	u	noncoding	noncoding	LncRNA
MSTRG.17.3	MSTRG.17	Fvb1-1	594505	u	coding	coding	-
MSTRG.17.4	MSTRG.17	Fvb1-1	594505	u	coding	coding	-
MSTRG.17.5	MSTRG.17	Fvb1-1	594715	u	coding	coding	-
FxaC_4g00530.t1	MSTRG.18	Fvb1-1	601263	u	coding	coding	-
FxaC_4g00570.t1	MSTRG.19	Fvb1-1	618077	u	coding	coding	-
MSTRG.20.1	MSTRG.20	Fvb1-1	639288	u	noncoding	noncoding	-
FxaC_4g00590.t1	MSTRG.21	Fvb1-1	641759	u	coding	coding	-
FxaC_4g00590.t2	MSTRG.21	Fvb1-1	641849	u	coding	coding	-
FxaC_4g00590.t3	MSTRG.21	Fvb1-1	641861	u	coding	coding	-
FxaC_4g00640.t1	MSTRG.22	Fvb1-1	719899	u	noncoding	noncoding	-
FxaC_4g00650.t1	MSTRG.23	Fvb1-1	723171	u	noncoding	coding	-
MSTRG.24.1	MSTRG.24	Fvb1-1	780701	u	noncoding	noncoding	LncRNA
FxaC_4g00710.t1	MSTRG.25	Fvb1-1	799576	u	coding	coding	-
FxaC_4g00720.t1	MSTRG.26	Fvb1-1	804213	u	noncoding	noncoding	-
FxaC_4g00730.t1	MSTRG.27	Fvb1-1	854341	u	coding	noncoding	-
FxaC_4g00740.t1	MSTRG.28	Fvb1-1	858574	u	coding	noncoding	-
FxaC_4g00760.t1	MSTRG.29	Fvb1-1	862318	u	noncoding	noncoding	LncRNA
MSTRG.30.1	MSTRG.30	Fvb1-1	862726	u	coding	coding	-
FxaC_4g00770.t1	MSTRG.30	Fvb1-1	862726	u	coding	coding	-
FxaC_4g00770.t2	MSTRG.30	Fvb1-1	862863	u	coding	coding	-
FxaC_4g00780.t2	MSTRG.31	Fvb1-1	868032	u	coding	coding	-
FxaC_4g00780.t5	MSTRG.31	Fvb1-1	868093	u	coding	coding	-
FxaC_4g00780.t7	MSTRG.31	Fvb1-1	868105	u	coding	coding	-
MSTRG.31.4	MSTRG.31	Fvb1-1	868114	u	coding	coding	-
MSTRG.31.5	MSTRG.31	Fvb1-1	868185	u	coding	coding	-
MSTRG.31.6	MSTRG.31	Fvb1-1	868185	u	coding	coding	-
FxaC_4g00790.t1	MSTRG.31	Fvb1-1	878073	u	coding	coding	-
FxaC_4g00800.t1	MSTRG.32	Fvb1-1	900750	u	coding	coding	-
FxaC_4g00800.t2	MSTRG.32	Fvb1-1	900798	u	coding	coding	-
FxaC_4g00810.t1	MSTRG.33	Fvb1-1	909279	u	coding	coding	-
FxaC_4g00830.t1	MSTRG.34	Fvb1-1	913288	u	coding	coding	-
MSTRG.34.2	MSTRG.34	Fvb1-1	913318	u	coding	coding	-
FxaC_4g00840.t1	MSTRG.35	Fvb1-1	920425	u	coding	coding	-
MSTRG.35.2	MSTRG.35	Fvb1-1	920503	u	noncoding	coding	-
FxaC_4g00850.t1	MSTRG.36	Fvb1-1	927197	u	coding	noncoding	-
FxaC_4g00870.t1	MSTRG.37	Fvb1-1	932639	u	noncoding	coding	-
FxaC_4g00890.t1	MSTRG.38	Fvb1-1	991890	u	coding	coding	-
FxaC_4g00930.t1	MSTRG.39	Fvb1-1	1036826	u	coding	coding	-
MSTRG.40.1	MSTRG.40	Fvb1-1	1123573	u	coding	coding	-
FxaC_4g01070.t1	MSTRG.40	Fvb1-1	1123573	u	coding	coding	-
FxaC_4g01090.t1	MSTRG.41	Fvb1-1	1142960	u	coding	coding	-
MSTRG.41.2	MSTRG.41	Fvb1-1	1143972	u	coding	coding	-
FxaC_4g01130.t1	MSTRG.42	Fvb1-1	1171465	u	coding	noncoding	-
MSTRG.43.1	MSTRG.43	Fvb1-1	1173271	u	noncoding	noncoding	LncRNA
FxaC_4g01140.t1	MSTRG.43	Fvb1-1	1173737	u	noncoding	noncoding	LncRNA
MSTRG.44.1	MSTRG.44	Fvb1-1	1187120	u	coding	coding	-
FxaC_4g01220.t1	MSTRG.44	Fvb1-1	1187259	u	coding	coding	-
FxaC_4g01250.t1	MSTRG.45	Fvb1-1	1259680	u	coding	coding	-
FxaC_4g01260.t1	MSTRG.46	Fvb1-1	1264989	u	coding	coding	-
FxaC_4g01261.t1	MSTRG.46	Fvb1-1	1270377	u	coding	coding	-
MSTRG.47.1	MSTRG.47	Fvb1-1	1276926	u	noncoding	noncoding	-
MSTRG.48.1	MSTRG.48	Fvb1-1	1278000	u	noncoding	coding	-
MSTRG.48.2	MSTRG.48	Fvb1-1	1278648	u	coding	coding	-
FxaC_4g01280.t1	MSTRG.48	Fvb1-1	1279096	u	coding	coding	-
FxaC_4g01281.t1	MSTRG.48	Fvb1-1	1280409	u	coding	coding	-
MSTRG.49.1	MSTRG.49	Fvb1-1	1279678	u	noncoding	noncoding	-
FxaC_4g01320.t1	MSTRG.50	Fvb1-1	1290161	u	coding	coding	-
FxaC_4g01340.t1	MSTRG.51	Fvb1-1	1293701	u	coding	coding	-
FxaC_4g01340.t3	MSTRG.51	Fvb1-1	1293725	u	coding	coding	-
FxaC_4g01490.t1	MSTRG.52	Fvb1-1	1419183	u	coding	coding	-
FxaC_4g01500.t1	MSTRG.52	Fvb1-1	1420517	u	coding	noncoding	-
FxaC_4g01481.t1	MSTRG.53	Fvb1-1	1430510	u	coding	coding	-
FxaC_4g01560.t1	MSTRG.54	Fvb1-1	1441260	x	coding	noncoding	-
MSTRG.54.2	MSTRG.54	Fvb1-1	1442925	x	noncoding	noncoding	LncRNA
MSTRG.54.3	MSTRG.54	Fvb1-1	1442925	x	noncoding	noncoding	LncRNA
MSTRG.54.4	MSTRG.54	Fvb1-1	1442993	x	noncoding	noncoding	LncRNA
MSTRG.54.5	MSTRG.54	Fvb1-1	1442993	x	noncoding	noncoding	LncRNA
FxaC_4g01590.t1	MSTRG.55	Fvb1-1	1449868	u	coding	coding	-
MSTRG.55.2	MSTRG.55	Fvb1-1	1449902	u	noncoding	noncoding	-
FxaC_4g01620.t1	MSTRG.56	Fvb1-1	1463582	u	coding	coding	-
FxaC_4g01630.t1	MSTRG.57	Fvb1-1	1465072	u	coding	coding	-
FxaC_4g01640.t1	MSTRG.58	Fvb1-1	1466325	u	coding	coding	-
FxaC_4g01650.t1	MSTRG.59	Fvb1-1	1468757	u	coding	coding	-
FxaC_4g01680.t1	MSTRG.60	Fvb1-1	1519868	u	coding	coding	-
MSTRG.60.2	MSTRG.60	Fvb1-1	1520315	u	noncoding	coding	-
FxaC_4g01720.t1	MSTRG.61	Fvb1-1	1569565	u	coding	coding	-
FxaC_4g01720.t2	MSTRG.61	Fvb1-1	1569733	u	coding	coding	-
MSTRG.61.3	MSTRG.61	Fvb1-1	1569741	u	coding	coding	-
MSTRG.62.1	MSTRG.62	Fvb1-1	1609627	u	noncoding	coding	-
MSTRG.62.2	MSTRG.62	Fvb1-1	1614518	u	coding	coding	-
FxaC_4g01740.t1	MSTRG.62	Fvb1-1	1614518	u	coding	coding	-
MSTRG.62.4	MSTRG.62	Fvb1-1	1618987	u	noncoding	coding	-
FxaC_4g01750.t1	MSTRG.62	Fvb1-1	1619639	u	noncoding	coding	-
FxaC_4g01760.t1	MSTRG.63	Fvb1-1	1632239	u	coding	coding	-
MSTRG.63.2	MSTRG.63	Fvb1-1	1632266	u	coding	coding	-
MSTRG.63.3	MSTRG.63	Fvb1-1	1632371	u	coding	coding	-
FxaC_4g01810.t1	MSTRG.64	Fvb1-1	1690559	u	coding	coding	-
FxaC_4g01830.t1	MSTRG.65	Fvb1-1	1742586	u	coding	coding	-
FxaC_4g01840.t1	MSTRG.66	Fvb1-1	1750641	u	coding	coding	-
MSTRG.66.2	MSTRG.66	Fvb1-1	1750962	u	coding	coding	-
FxaC_4g01850.t1	MSTRG.67	Fvb1-1	1752661	u	coding	noncoding	-
FxaC_4g01920.t1	MSTRG.68	Fvb1-1	1813469	u	coding	coding	-
FxaC_4g01920.t2	MSTRG.68	Fvb1-1	1813551	u	coding	coding	-
MSTRG.69.1	MSTRG.69	Fvb1-1	1816603	u	noncoding	noncoding	LncRNA
FxaC_4g01930.t1	MSTRG.70	Fvb1-1	1849157	u	noncoding	noncoding	LncRNA
FxaC_4g01940.t1	MSTRG.70	Fvb1-1	1849605	u	coding	coding	-
MSTRG.70.3	MSTRG.70	Fvb1-1	1849619	u	coding	coding	-
MSTRG.70.4	MSTRG.70	Fvb1-1	1849626	u	coding	coding	-
FxaC_4g01970.t1	MSTRG.71	Fvb1-1	1905291	u	coding	coding	-
FxaC_4g01980.t1	MSTRG.72	Fvb1-1	1906784	u	coding	coding	-
FxaC_4g01990.t1	MSTRG.73	Fvb1-1	1925158	u	coding	coding	-
FxaC_4g01990.t2	MSTRG.73	Fvb1-1	1925161	u	coding	coding	-
MSTRG.73.3	MSTRG.73	Fvb1-1	1925224	u	coding	coding	-
FxaC_4g02010.t1	MSTRG.74	Fvb1-1	1943340	u	coding	coding	-
FxaC_4g02030.t1	MSTRG.75	Fvb1-1	1964906	u	coding	coding	-
MSTRG.75.2	MSTRG.75	Fvb1-1	1964915	u	coding	coding	-
MSTRG.75.3	MSTRG.75	Fvb1-1	1964919	u	coding	coding	-
FxaC_4g02040.t1	MSTRG.76	Fvb1-1	1971279	u	coding	coding	-
FxaC_4g02040.t2	MSTRG.76	Fvb1-1	1971319	u	coding	coding	-
MSTRG.76.3	MSTRG.76	Fvb1-1	1973212	u	noncoding	coding	-
MSTRG.77.1	MSTRG.77	Fvb1-1	2086955	u	coding	coding	-
FxaC_4g02120.t1	MSTRG.77	Fvb1-1	2086961	u	coding	coding	-
FxaC_4g02130.t1	MSTRG.78	Fvb1-1	2095449	u	coding	coding	-
FxaC_4g02170.t1	MSTRG.79	Fvb1-1	2121713	u	coding	coding	-
MSTRG.80.1	MSTRG.80	Fvb1-1	2191396	u	coding	coding	-
FxaC_4g02230.t1	MSTRG.81	Fvb1-1	2192798	u	coding	coding	-
MSTRG.82.1	MSTRG.82	Fvb1-1	2199970	u	coding	coding	-
FxaC_4g02250.t1	MSTRG.82	Fvb1-1	2200055	u	coding	coding	-
MSTRG.83.1	MSTRG.83	Fvb1-1	2205059	u	coding	coding	-
FxaC_4g02270.t1	MSTRG.83	Fvb1-1	2205059	u	coding	coding	-
FxaC_4g02271.t1	MSTRG.83	Fvb1-1	2211090	u	coding	coding	-
FxaC_4g02280.t1	MSTRG.84	Fvb1-1	2210509	u	noncoding	noncoding	LncRNA
MSTRG.85.1	MSTRG.85	Fvb1-1	2233006	u	coding	coding	-
FxaC_4g02300.t1	MSTRG.85	Fvb1-1	2233018	u	coding	coding	-
MSTRG.85.3	MSTRG.85	Fvb1-1	2233175	u	coding	coding	-
FxaC_4g02330.t1	MSTRG.85	Fvb1-1	2256094	u	coding	coding	-
MSTRG.86.1	MSTRG.86	Fvb1-1	2258788	u	coding	coding	-
FxaC_4g02350.t1	MSTRG.86	Fvb1-1	2258945	u	coding	coding	-
MSTRG.86.3	MSTRG.86	Fvb1-1	2259116	u	coding	coding	-
FxaC_4g02350.t2	MSTRG.86	Fvb1-1	2265058	u	noncoding	noncoding	-
FxaC_4g02420.t1	MSTRG.87	Fvb1-1	2337107	u	coding	coding	-
MSTRG.87.2	MSTRG.87	Fvb1-1	2337902	u	coding	coding	-
MSTRG.87.3	MSTRG.87	Fvb1-1	2338162	u	coding	coding	-
MSTRG.88.1	MSTRG.88	Fvb1-1	2349662	u	coding	coding	-
FxaC_4g02430.t1	MSTRG.88	Fvb1-1	2349745	u	coding	coding	-
FxaC_4g02450.t1	MSTRG.89	Fvb1-1	2358574	u	coding	coding	-
FxaC_4g02480.t1	MSTRG.90	Fvb1-1	2399405	u	coding	coding	-
MSTRG.91.1	MSTRG.91	Fvb1-1	2400280	u	noncoding	noncoding	-
FxaC_4g02520.t1	MSTRG.92	Fvb1-1	2440746	u	coding	coding	-
MSTRG.92.2	MSTRG.92	Fvb1-1	2440780	u	noncoding	noncoding	-
MSTRG.92.3	MSTRG.92	Fvb1-1	2440780	u	noncoding	coding	-
MSTRG.92.4	MSTRG.92	Fvb1-1	2440788	u	noncoding	noncoding	-
MSTRG.93.1	MSTRG.93	Fvb1-1	2490333	=	noncoding	noncoding	LncRNA
FxaC_4g02600.t1	MSTRG.94	Fvb1-1	2540224	u	coding	coding	-
FxaC_4g02640.t1	MSTRG.95	Fvb1-1	2598850	u	coding	coding	-
FxaC_4g02670.t1	MSTRG.96	Fvb1-1	2627408	u	coding	coding	-
MSTRG.96.2	MSTRG.96	Fvb1-1	2627464	u	coding	coding	-
FxaC_4g02690.t2	MSTRG.97	Fvb1-1	2709039	u	coding	coding	-
MSTRG.98.1	MSTRG.98	Fvb1-1	2748909	u	noncoding	noncoding	-
FxaC_4g02780.t1	MSTRG.98	Fvb1-1	2750353	u	noncoding	coding	-
FxaC_4g02810.t1	MSTRG.99	Fvb1-1	2770452	u	coding	coding	-
FxaC_4g02840.t1	MSTRG.100	Fvb1-1	2807840	u	coding	coding	-
MSTRG.100.2	MSTRG.100	Fvb1-1	2815330	u	coding	noncoding	-
FxaC_4g02870.t1	MSTRG.101	Fvb1-1	2835106	u	coding	coding	-
FxaC_4g02900.t1	MSTRG.102	Fvb1-1	2865945	u	coding	coding	-
FxaC_4g02920.t1	MSTRG.103	Fvb1-1	2912583	u	coding	coding	-
FxaC_4g02930.t1	MSTRG.104	Fvb1-1	2931715	u	coding	coding	-
MSTRG.105.1	MSTRG.105	Fvb1-1	2943409	u	coding	coding	-
MSTRG.105.2	MSTRG.105	Fvb1-1	2943524	u	coding	coding	-
FxaC_4g02950.t1	MSTRG.105	Fvb1-1	2943542	u	coding	coding	-
MSTRG.106.1	MSTRG.106	Fvb1-1	2990131	u	noncoding	noncoding	LncRNA
FxaC_4g03100.t1	MSTRG.107	Fvb1-1	2992919	u	noncoding	coding	-
MSTRG.108.1	MSTRG.108	Fvb1-1	2997246	u	noncoding	coding	-
MSTRG.108.2	MSTRG.108	Fvb1-1	2997256	u	noncoding	coding	-
FxaC_4g03110.t1	MSTRG.108	Fvb1-1	2997269	u	coding	coding	-
FxaC_4g03120.t1	MSTRG.109	Fvb1-1	3011506	u	coding	noncoding	-
MSTRG.109.2	MSTRG.109	Fvb1-1	3011535	u	coding	noncoding	-
FxaC_4g03140.t1	MSTRG.110	Fvb1-1	3047861	u	coding	coding	-
MSTRG.110.2	MSTRG.110	Fvb1-1	3047886	u	coding	coding	-
FxaC_4g03160.t1	MSTRG.111	Fvb1-1	3094152	u	coding	coding	-
FxaC_4g03161.t1	MSTRG.111	Fvb1-1	3094346	u	coding	coding	-
FxaC_4g03190.t1	MSTRG.112	Fvb1-1	3144012	u	coding	coding	-
MSTRG.112.2	MSTRG.112	Fvb1-1	3144029	u	coding	coding	-
MSTRG.112.3	MSTRG.112	Fvb1-1	3144047	u	coding	coding	-
MSTRG.113.1	MSTRG.113	Fvb1-1	3147792	u	noncoding	noncoding	LncRNA
FxaC_4g03200.t1	MSTRG.113	Fvb1-1	3148023	u	noncoding	noncoding	LncRNA
FxaC_4g03210.t1	MSTRG.113	Fvb1-1	3148595	u	coding	noncoding	-
MSTRG.114.1	MSTRG.114	Fvb1-1	3166219	u	coding	coding	-
MSTRG.114.2	MSTRG.114	Fvb1-1	3166219	u	coding	coding	-
FxaC_4g03330.t1	MSTRG.114	Fvb1-1	3171144	u	coding	coding	-
FxaC_4g03300.t1	MSTRG.114	Fvb1-1	3172504	u	noncoding	noncoding	LncRNA
FxaC_4g03310.t1	MSTRG.114	Fvb1-1	3172916	u	noncoding	noncoding	LncRNA
MSTRG.115.1	MSTRG.115	Fvb1-1	3185712	u	noncoding	noncoding	-
MSTRG.116.1	MSTRG.116	Fvb1-1	3187311	o	noncoding	noncoding	LncRNA
MSTRG.116.2	MSTRG.116	Fvb1-1	3187312	o	noncoding	noncoding	LncRNA
FxaC_4g03380.t2	MSTRG.117	Fvb1-1	3212179	u	coding	coding	-
FxaC_4g03390.t1	MSTRG.118	Fvb1-1	3219041	u	coding	coding	-
MSTRG.119.1	MSTRG.119	Fvb1-1	3242098	u	coding	coding	-
MSTRG.119.2	MSTRG.119	Fvb1-1	3242115	u	coding	coding	-
FxaC_4g03382.t2	MSTRG.119	Fvb1-1	3242531	u	coding	coding	-
MSTRG.120.1	MSTRG.120	Fvb1-1	3264328	u	noncoding	noncoding	LncRNA
MSTRG.121.1	MSTRG.121	Fvb1-1	3298414	u	noncoding	coding	-
FxaC_4g03480.t1	MSTRG.121	Fvb1-1	3298490	u	coding	coding	-
MSTRG.122.1	MSTRG.122	Fvb1-1	3309711	u	noncoding	noncoding	LncRNA
FxaC_4g03510.t2	MSTRG.123	Fvb1-1	3313458	u	coding	coding	-
MSTRG.123.2	MSTRG.123	Fvb1-1	3313485	u	coding	coding	-
MSTRG.123.3	MSTRG.123	Fvb1-1	3320862	u	coding	coding	-
MSTRG.124.1	MSTRG.124	Fvb1-1	3437552	u	noncoding	noncoding	LncRNA
FxaC_4g03600.t1	MSTRG.125	Fvb1-1	3517330	u	coding	coding	-
FxaC_4g03600.t2	MSTRG.125	Fvb1-1	3517366	u	coding	coding	-
FxaC_4g03571.t1	MSTRG.126	Fvb1-1	3519844	k	coding	coding	-
FxaC_4g03571.t2	MSTRG.126	Fvb1-1	3520219	k	noncoding	coding	-
FxaC_4g03690.t1	MSTRG.127	Fvb1-1	3647536	u	coding	coding	-
FxaC_4g03760.t1	MSTRG.128	Fvb1-1	3750116	u	coding	coding	-
FxaC_4g03860.t1	MSTRG.129	Fvb1-1	3811832	u	coding	coding	-
MSTRG.129.2	MSTRG.129	Fvb1-1	3811867	u	coding	coding	-
FxaC_4g03880.t1	MSTRG.130	Fvb1-1	3826493	u	coding	coding	-
FxaC_4g03891.t1	MSTRG.131	Fvb1-1	3834573	u	coding	coding	-
FxaC_4g03891.t2	MSTRG.131	Fvb1-1	3835390	u	coding	coding	-
FxaC_4g03900.t1	MSTRG.132	Fvb1-1	3837814	u	coding	coding	-
MSTRG.132.2	MSTRG.132	Fvb1-1	3837872	u	coding	coding	-
FxaC_4g03930.t1	MSTRG.133	Fvb1-1	3863942	u	coding	coding	-
MSTRG.133.2	MSTRG.133	Fvb1-1	3869673	u	noncoding	noncoding	-
FxaC_4g03940.t1	MSTRG.134	Fvb1-1	3870594	u	coding	coding	-
MSTRG.134.2	MSTRG.134	Fvb1-1	3870676	u	coding	coding	-
MSTRG.135.1	MSTRG.135	Fvb1-1	4010262	u	noncoding	noncoding	LncRNA
MSTRG.136.1	MSTRG.136	Fvb1-1	4025367	u	noncoding	noncoding	LncRNA
MSTRG.137.1	MSTRG.137	Fvb1-1	4050347	u	noncoding	noncoding	LncRNA
MSTRG.137.2	MSTRG.137	Fvb1-1	4050347	u	noncoding	noncoding	LncRNA
FxaC_4g04320.t2	MSTRG.138	Fvb1-1	4245509	u	coding	coding	-
FxaC_4g04320.t7	MSTRG.138	Fvb1-1	4245509	u	coding	coding	-
MSTRG.138.3	MSTRG.138	Fvb1-1	4245538	u	coding	coding	-
MSTRG.138.4	MSTRG.138	Fvb1-1	4245551	u	coding	coding	-
FxaC_4g04360.t1	MSTRG.139	Fvb1-1	4264558	u	coding	coding	-
FxaC_4g04340.t1	MSTRG.139	Fvb1-1	4270352	u	coding	coding	-
FxaC_4g04370.t1	MSTRG.140	Fvb1-1	4287278	u	coding	coding	-
FxaC_4g04370.t2	MSTRG.140	Fvb1-1	4287328	u	coding	coding	-
MSTRG.140.3	MSTRG.140	Fvb1-1	4287391	u	coding	coding	-
MSTRG.141.1	MSTRG.141	Fvb1-1	4322713	u	coding	coding	-
FxaC_4g04390.t1	MSTRG.141	Fvb1-1	4322798	u	coding	coding	-
MSTRG.141.3	MSTRG.141	Fvb1-1	4322872	u	coding	coding	-
FxaC_4g04420.t1	MSTRG.142	Fvb1-1	4436068	u	coding	noncoding	-
MSTRG.142.2	MSTRG.142	Fvb1-1	4436070	u	coding	noncoding	-
MSTRG.142.3	MSTRG.142	Fvb1-1	4436070	u	coding	coding	-
FxaC_4g04430.t1	MSTRG.142	Fvb1-1	4450667	u	coding	coding	-
FxaC_4g04450.t1	MSTRG.143	Fvb1-1	4501364	u	coding	coding	-
FxaC_4g04450.t2	MSTRG.143	Fvb1-1	4501374	u	coding	coding	-
MSTRG.143.3	MSTRG.143	Fvb1-1	4501393	u	coding	coding	-
MSTRG.143.4	MSTRG.143	Fvb1-1	4501393	u	coding	coding	-
MSTRG.143.5	MSTRG.143	Fvb1-1	4501410	u	coding	coding	-
MSTRG.143.6	MSTRG.143	Fvb1-1	4501411	u	coding	coding	-
MSTRG.143.7	MSTRG.143	Fvb1-1	4501416	u	coding	coding	-
MSTRG.143.8	MSTRG.143	Fvb1-1	4501433	u	coding	coding	-
MSTRG.143.9	MSTRG.143	Fvb1-1	4501433	u	coding	coding	-
MSTRG.143.10	MSTRG.143	Fvb1-1	4501454	u	coding	coding	-
MSTRG.143.11	MSTRG.143	Fvb1-1	4501454	u	coding	coding	-
MSTRG.143.12	MSTRG.143	Fvb1-1	4504651	u	coding	coding	-
MSTRG.143.13	MSTRG.143	Fvb1-1	4504681	u	coding	coding	-
MSTRG.143.14	MSTRG.143	Fvb1-1	4504703	u	coding	coding	-
MSTRG.143.15	MSTRG.143	Fvb1-1	4505140	u	coding	coding	-
MSTRG.143.16	MSTRG.143	Fvb1-1	4505164	u	coding	coding	-
FxaC_4g04460.t1	MSTRG.144	Fvb1-1	4516946	u	coding	coding	-
FxaC_4g04480.t2	MSTRG.145	Fvb1-1	4524937	u	coding	coding	-
FxaC_4g04560.t1	MSTRG.146	Fvb1-1	4613758	u	coding	coding	-
MSTRG.147.1	MSTRG.147	Fvb1-1	4634419	u	coding	coding	-
FxaC_4g04600.t1	MSTRG.147	Fvb1-1	4634419	u	coding	coding	-
FxaC_4g04630.t1	MSTRG.148	Fvb1-1	4660242	u	coding	coding	-
FxaC_4g04630.t2	MSTRG.148	Fvb1-1	4660242	u	coding	coding	-
FxaC_4g04640.t1	MSTRG.149	Fvb1-1	4677514	u	coding	coding	-
MSTRG.149.2	MSTRG.149	Fvb1-1	4677888	u	coding	coding	-
MSTRG.149.3	MSTRG.149	Fvb1-1	4677888	u	coding	coding	-
FxaC_4g04641.t1	MSTRG.149	Fvb1-1	4678534	u	coding	coding	-
FxaC_4g04640.t2	MSTRG.149	Fvb1-1	4678538	u	coding	coding	-
MSTRG.149.6	MSTRG.149	Fvb1-1	4680439	u	coding	coding	-
MSTRG.149.7	MSTRG.149	Fvb1-1	4680491	u	coding	coding	-
MSTRG.149.8	MSTRG.149	Fvb1-1	4680491	u	coding	coding	-
MSTRG.149.9	MSTRG.149	Fvb1-1	4680491	u	noncoding	coding	-
FxaC_4g04670.t1	MSTRG.150	Fvb1-1	4697574	u	coding	coding	-
FxaC_4g04670.t2	MSTRG.150	Fvb1-1	4697574	u	coding	coding	-
MSTRG.150.3	MSTRG.150	Fvb1-1	4697627	u	coding	coding	-
MSTRG.150.4	MSTRG.150	Fvb1-1	4697631	u	coding	coding	-
MSTRG.151.1	MSTRG.151	Fvb1-1	4744619	=	noncoding	noncoding	LncRNA
MSTRG.152.1	MSTRG.152	Fvb1-1	4746313	u	coding	coding	-
FxaC_4g04760.t1	MSTRG.152	Fvb1-1	4746313	u	coding	coding	-
FxaC_4g04880.t1	MSTRG.152	Fvb1-1	4754235	u	coding	coding	-
FxaC_4g04880.t2	MSTRG.152	Fvb1-1	4761479	u	coding	coding	-
FxaC_4g04920.t1	MSTRG.153	Fvb1-1	4791276	u	coding	coding	-
FxaC_4g04930.t1	MSTRG.154	Fvb1-1	4796198	u	coding	coding	-
FxaC_4g04930.t2	MSTRG.154	Fvb1-1	4796240	u	coding	coding	-
FxaC_4g05000.t1	MSTRG.155	Fvb1-1	4864311	u	noncoding	coding	-
MSTRG.156.1	MSTRG.156	Fvb1-1	4868546	u	coding	coding	-
FxaC_4g05010.t1	MSTRG.156	Fvb1-1	4868659	u	coding	coding	-
FxaC_4g05030.t1	MSTRG.157	Fvb1-1	4876992	u	coding	coding	-
FxaC_4g05030.t2	MSTRG.157	Fvb1-1	4877006	u	coding	coding	-
FxaC_4g05040.t1	MSTRG.158	Fvb1-1	4880231	u	coding	coding	-
FxaC_4g05040.t2	MSTRG.158	Fvb1-1	4880368	u	coding	coding	-
MSTRG.158.3	MSTRG.158	Fvb1-1	4880540	u	noncoding	coding	-
FxaC_4g05060.t1	MSTRG.159	Fvb1-1	4915461	u	coding	coding	-
FxaC_4g05090.t1	MSTRG.160	Fvb1-1	4936557	u	coding	coding	-
FxaC_4g05090.t2	MSTRG.160	Fvb1-1	4936557	u	coding	coding	-
MSTRG.160.3	MSTRG.160	Fvb1-1	4936566	u	coding	coding	-
FxaC_4g05100.t1	MSTRG.161	Fvb1-1	4962722	u	coding	coding	-
MSTRG.161.2	MSTRG.161	Fvb1-1	4962733	u	coding	coding	-
FxaC_4g05130.t1	MSTRG.162	Fvb1-1	5002151	u	coding	coding	-
FxaC_4g05130.t2	MSTRG.162	Fvb1-1	5002164	u	coding	coding	-
FxaC_4g05170.t1	MSTRG.163	Fvb1-1	5055565	u	noncoding	noncoding	LncRNA
MSTRG.163.2	MSTRG.163	Fvb1-1	5055619	u	coding	coding	-
FxaC_4g05180.t1	MSTRG.164	Fvb1-1	5064248	u	coding	coding	-
FxaC_4g05250.t1	MSTRG.165	Fvb1-1	5126760	u	coding	coding	-
FxaC_4g05250.t2	MSTRG.165	Fvb1-1	5126767	u	coding	coding	-
FxaC_4g05270.t1	MSTRG.166	Fvb1-1	5137858	u	noncoding	noncoding	LncRNA
MSTRG.166.2	MSTRG.166	Fvb1-1	5138206	u	noncoding	noncoding	LncRNA
FxaC_4g05310.t1	MSTRG.167	Fvb1-1	5152680	u	coding	coding	-
FxaC_4g05320.t1	MSTRG.168	Fvb1-1	5155316	u	coding	coding	-
FxaC_4g05330.t1	MSTRG.169	Fvb1-1	5200164	u	coding	coding	-
FxaC_4g05360.t1	MSTRG.170	Fvb1-1	5248926	u	coding	noncoding	-
MSTRG.170.2	MSTRG.170	Fvb1-1	5249898	u	noncoding	noncoding	LncRNA
FxaC_4g05380.t1	MSTRG.171	Fvb1-1	5297070	u	coding	coding	-
FxaC_4g05430.t1	MSTRG.172	Fvb1-1	5326886	u	coding	coding	-
MSTRG.172.2	MSTRG.172	Fvb1-1	5326914	u	coding	coding	-
MSTRG.173.1	MSTRG.173	Fvb1-1	5413677	u	coding	coding	-
MSTRG.173.2	MSTRG.173	Fvb1-1	5413733	u	coding	coding	-
MSTRG.173.3	MSTRG.173	Fvb1-1	5413759	u	coding	coding	-
MSTRG.173.4	MSTRG.173	Fvb1-1	5413759	u	coding	coding	-
MSTRG.173.5	MSTRG.173	Fvb1-1	5413759	u	coding	coding	-
FxaC_4g05460.t1	MSTRG.173	Fvb1-1	5413759	u	coding	coding	-
MSTRG.173.7	MSTRG.173	Fvb1-1	5413783	u	coding	coding	-
MSTRG.174.1	MSTRG.174	Fvb1-1	5480257	u	noncoding	noncoding	LncRNA
MSTRG.174.2	MSTRG.174	Fvb1-1	5480340	u	noncoding	noncoding	LncRNA
FxaC_4g05520.t1	MSTRG.175	Fvb1-1	5537382	u	coding	coding	-
FxaC_4g05381.t1	MSTRG.176	Fvb1-1	5620402	u	coding	coding	-
FxaC_4g05660.t2	MSTRG.177	Fvb1-1	5708262	u	coding	coding	-
FxaC_4g05680.t1	MSTRG.178	Fvb1-1	5745723	u	coding	coding	-
FxaC_4g05690.t1	MSTRG.179	Fvb1-1	5788286	u	coding	coding	-
MSTRG.180.1	MSTRG.180	Fvb1-1	5789832	u	coding	coding	-
MSTRG.180.2	MSTRG.180	Fvb1-1	5800993	u	coding	coding	-
FxaC_4g05700.t1	MSTRG.180	Fvb1-1	5801033	u	coding	coding	-
FxaC_4g05760.t1	MSTRG.181	Fvb1-1	5853655	u	coding	noncoding	-
FxaC_4g05780.t1	MSTRG.182	Fvb1-1	5880160	u	coding	coding	-
MSTRG.183.1	MSTRG.183	Fvb1-1	5922277	u	noncoding	noncoding	LncRNA
MSTRG.183.2	MSTRG.183	Fvb1-1	5922306	u	noncoding	noncoding	LncRNA
FxaC_4g05820.t1	MSTRG.183	Fvb1-1	5922707	u	noncoding	noncoding	-
FxaC_4g05840.t1	MSTRG.184	Fvb1-1	5950204	u	coding	noncoding	-
MSTRG.184.2	MSTRG.184	Fvb1-1	5950238	u	coding	noncoding	-
MSTRG.185.1	MSTRG.185	Fvb1-1	5956863	u	coding	coding	-
FxaC_4g05870.t1	MSTRG.185	Fvb1-1	5983043	u	coding	coding	-
MSTRG.186.1	MSTRG.186	Fvb1-1	6043378	x	noncoding	noncoding	LncRNA
MSTRG.187.1	MSTRG.187	Fvb1-1	6209697	u	noncoding	noncoding	LncRNA
MSTRG.188.1	MSTRG.188	Fvb1-1	6263965	u	coding	coding	-
FxaC_4g06040.t1	MSTRG.188	Fvb1-1	6263966	u	coding	coding	-
MSTRG.189.1	MSTRG.189	Fvb1-1	6343312	u	noncoding	noncoding	LncRNA
FxaC_4g06190.t1	MSTRG.190	Fvb1-1	6391539	u	coding	coding	-
FxaC_4g06190.t3	MSTRG.190	Fvb1-1	6392344	u	coding	coding	-
MSTRG.190.3	MSTRG.190	Fvb1-1	6393833	u	coding	coding	-
FxaC_4g06190.t5	MSTRG.190	Fvb1-1	6393833	u	coding	coding	-
FxaC_4g06190.t6	MSTRG.190	Fvb1-1	6393835	u	coding	coding	-
FxaC_4g06190.t8	MSTRG.190	Fvb1-1	6397005	u	coding	coding	-
FxaC_4g06230.t1	MSTRG.191	Fvb1-1	6432353	u	coding	coding	-
FxaC_4g06270.t1	MSTRG.192	Fvb1-1	6552864	u	coding	noncoding	-
MSTRG.192.2	MSTRG.192	Fvb1-1	6552866	u	coding	noncoding	-
FxaC_4g06280.t1	MSTRG.193	Fvb1-1	6561720	u	noncoding	coding	-
MSTRG.193.2	MSTRG.193	Fvb1-1	6561742	u	coding	coding	-
FxaC_4g06280.t2	MSTRG.193	Fvb1-1	6561742	u	coding	coding	-
FxaC_4g06281.t1	MSTRG.193	Fvb1-1	6561762	u	coding	coding	-
FxaC_4g06310.t2	MSTRG.194	Fvb1-1	6583118	u	coding	coding	-
FxaC_4g06310.t3	MSTRG.194	Fvb1-1	6583147	u	coding	coding	-
MSTRG.194.3	MSTRG.194	Fvb1-1	6583160	u	coding	coding	-
FxaC_4g06320.t2	MSTRG.195	Fvb1-1	6584716	u	coding	coding	-
MSTRG.195.2	MSTRG.195	Fvb1-1	6587828	u	coding	coding	-
MSTRG.195.3	MSTRG.195	Fvb1-1	6587831	u	coding	coding	-
MSTRG.195.4	MSTRG.195	Fvb1-1	6587834	u	coding	coding	-
MSTRG.195.5	MSTRG.195	Fvb1-1	6587939	u	coding	coding	-
FxaC_4g06320.t3	MSTRG.195	Fvb1-1	6590130	u	coding	coding	-
FxaC_4g06320.t4	MSTRG.195	Fvb1-1	6590130	u	coding	coding	-
FxaC_4g06380.t1	MSTRG.196	Fvb1-1	6684825	u	coding	coding	-
MSTRG.196.2	MSTRG.196	Fvb1-1	6685568	u	coding	coding	-
MSTRG.197.1	MSTRG.197	Fvb1-1	6854613	u	noncoding	noncoding	LncRNA
FxaC_4g06470.t1	MSTRG.198	Fvb1-1	6928374	u	coding	coding	-
MSTRG.198.2	MSTRG.198	Fvb1-1	6928382	u	coding	coding	-
MSTRG.198.3	MSTRG.198	Fvb1-1	6928392	u	coding	coding	-
MSTRG.199.1	MSTRG.199	Fvb1-1	7018943	u	noncoding	noncoding	LncRNA
FxaC_4g06550.t1	MSTRG.200	Fvb1-1	7030190	u	noncoding	noncoding	-
MSTRG.201.1	MSTRG.201	Fvb1-1	7052112	u	coding	coding	-
MSTRG.201.2	MSTRG.201	Fvb1-1	7052112	u	coding	coding	-
FxaC_4g06560.t1	MSTRG.201	Fvb1-1	7052459	u	coding	coding	-
FxaC_4g06641.t1	MSTRG.202	Fvb1-1	7113975	u	coding	coding	-
FxaC_4g06640.t1	MSTRG.202	Fvb1-1	7113993	u	noncoding	coding	-
MSTRG.203.1	MSTRG.203	Fvb1-1	7137291	u	coding	coding	-
FxaC_4g06670.t2	MSTRG.203	Fvb1-1	7137291	u	coding	coding	-
FxaC_4g06750.t1	MSTRG.204	Fvb1-1	7181632	u	coding	coding	-
MSTRG.204.2	MSTRG.204	Fvb1-1	7181657	u	coding	coding	-
FxaC_4g06760.t1	MSTRG.205	Fvb1-1	7189940	u	coding	coding	-
FxaC_4g06830.t1	MSTRG.206	Fvb1-1	7229337	u	coding	coding	-
FxaC_4g06840.t1	MSTRG.207	Fvb1-1	7232975	u	coding	noncoding	-
MSTRG.208.1	MSTRG.208	Fvb1-1	7294496	u	coding	coding	-
MSTRG.208.2	MSTRG.208	Fvb1-1	7294660	u	coding	coding	-
FxaC_4g06940.t1	MSTRG.208	Fvb1-1	7294692	u	coding	coding	-
MSTRG.209.1	MSTRG.209	Fvb1-1	7297908	u	noncoding	noncoding	-
FxaC_4g06970.t1	MSTRG.210	Fvb1-1	7375844	u	coding	coding	-
FxaC_4g06990.t1	MSTRG.211	Fvb1-1	7385226	u	coding	noncoding	-
FxaC_4g07020.t1	MSTRG.212	Fvb1-1	7399581	u	noncoding	noncoding	LncRNA
MSTRG.212.2	MSTRG.212	Fvb1-1	7400908	j	noncoding	noncoding	LncRNA
MSTRG.212.3	MSTRG.212	Fvb1-1	7400908	j	noncoding	noncoding	LncRNA
MSTRG.212.4	MSTRG.212	Fvb1-1	7400908	j	noncoding	noncoding	LncRNA
MSTRG.212.5	MSTRG.212	Fvb1-1	7400908	j	noncoding	noncoding	LncRNA
MSTRG.212.6	MSTRG.212	Fvb1-1	7403791	j	noncoding	noncoding	LncRNA
MSTRG.212.7	MSTRG.212	Fvb1-1	7403791	j	noncoding	noncoding	LncRNA
FxaC_4g07041.t4	MSTRG.212	Fvb1-1	7404101	m	noncoding	noncoding	LncRNA
FxaC_4g07040.t1	MSTRG.212	Fvb1-1	7405525	u	noncoding	noncoding	LncRNA
MSTRG.212.10	MSTRG.212	Fvb1-1	7405877	u	noncoding	noncoding	LncRNA
MSTRG.212.11	MSTRG.212	Fvb1-1	7405877	u	noncoding	noncoding	LncRNA
MSTRG.212.12	MSTRG.212	Fvb1-1	7405877	u	noncoding	noncoding	LncRNA
MSTRG.212.13	MSTRG.212	Fvb1-1	7405877	u	noncoding	noncoding	LncRNA
FxaC_4g07041.t1	MSTRG.212	Fvb1-1	7405877	u	noncoding	noncoding	LncRNA
FxaC_4g07041.t2	MSTRG.212	Fvb1-1	7405893	u	noncoding	noncoding	LncRNA
FxaC_4g07041.t3	MSTRG.212	Fvb1-1	7405896	u	noncoding	noncoding	LncRNA
FxaC_4g07050.t1	MSTRG.212	Fvb1-1	7410498	u	noncoding	noncoding	LncRNA
MSTRG.213.1	MSTRG.213	Fvb1-1	7415124	u	noncoding	noncoding	-
FxaC_4g07060.t1	MSTRG.213	Fvb1-1	7415124	u	noncoding	noncoding	-
MSTRG.213.3	MSTRG.213	Fvb1-1	7415140	u	noncoding	noncoding	-
FxaC_4g07070.t1	MSTRG.214	Fvb1-1	7418376	u	coding	coding	-
FxaC_4g07080.t1	MSTRG.215	Fvb1-1	7424187	u	coding	coding	-
FxaC_4g07090.t1	MSTRG.216	Fvb1-1	7431479	u	coding	coding	-
FxaC_4g07190.t1	MSTRG.217	Fvb1-1	7464766	u	noncoding	coding	-
MSTRG.217.2	MSTRG.217	Fvb1-1	7465028	u	noncoding	coding	-
FxaC_4g07290.t1	MSTRG.218	Fvb1-1	7508516	u	coding	coding	-
MSTRG.218.2	MSTRG.218	Fvb1-1	7508695	u	coding	coding	-
MSTRG.219.1	MSTRG.219	Fvb1-1	7519869	u	noncoding	coding	-
FxaC_4g07320.t1	MSTRG.219	Fvb1-1	7524783	u	coding	coding	-
MSTRG.219.3	MSTRG.219	Fvb1-1	7524796	u	coding	coding	-
MSTRG.220.1	MSTRG.220	Fvb1-1	7530176	u	noncoding	noncoding	-
MSTRG.221.1	MSTRG.221	Fvb1-1	7538692	u	noncoding	noncoding	LncRNA
MSTRG.222.1	MSTRG.222	Fvb1-1	7546245	u	coding	coding	-
FxaC_4g07340.t1	MSTRG.222	Fvb1-1	7546247	u	coding	coding	-
FxaC_4g07430.t1	MSTRG.223	Fvb1-1	7599936	u	coding	coding	-
FxaC_4g07440.t1	MSTRG.224	Fvb1-1	7610747	u	noncoding	noncoding	LncRNA
FxaC_4g07460.t1	MSTRG.225	Fvb1-1	7683424	u	coding	noncoding	-
FxaC_4g07540.t1	MSTRG.226	Fvb1-1	7798708	u	coding	coding	-
FxaC_4g07550.t2	MSTRG.227	Fvb1-1	7804811	u	coding	coding	-
FxaC_4g07550.t5	MSTRG.227	Fvb1-1	7804818	u	coding	coding	-
MSTRG.227.3	MSTRG.227	Fvb1-1	7804922	u	coding	coding	-
MSTRG.227.4	MSTRG.227	Fvb1-1	7804930	u	coding	coding	-
FxaC_4g07570.t1	MSTRG.228	Fvb1-1	7825442	u	coding	coding	-
FxaC_4g07570.t3	MSTRG.228	Fvb1-1	7825739	u	coding	coding	-
FxaC_4g07580.t1	MSTRG.229	Fvb1-1	7847749	u	coding	coding	-
FxaC_4g07590.t2	MSTRG.230	Fvb1-1	7849885	u	coding	coding	-
FxaC_4g07600.t1	MSTRG.231	Fvb1-1	7853036	u	coding	coding	-
MSTRG.232.1	MSTRG.232	Fvb1-1	7860243	u	coding	noncoding	-
MSTRG.232.2	MSTRG.232	Fvb1-1	7860243	u	coding	noncoding	-
FxaC_4g07610.t1	MSTRG.232	Fvb1-1	7860552	u	noncoding	noncoding	LncRNA
FxaC_4g07620.t1	MSTRG.232	Fvb1-1	7862309	u	noncoding	noncoding	-
MSTRG.232.5	MSTRG.232	Fvb1-1	7864213	u	noncoding	noncoding	-
MSTRG.232.6	MSTRG.232	Fvb1-1	7865980	u	noncoding	noncoding	-
FxaC_4g07620.t2	MSTRG.232	Fvb1-1	7865980	u	noncoding	noncoding	-
MSTRG.232.8	MSTRG.232	Fvb1-1	7866212	u	noncoding	noncoding	-
FxaC_4g07690.t1	MSTRG.233	Fvb1-1	7909435	u	coding	coding	-
MSTRG.234.1	MSTRG.234	Fvb1-1	7939226	u	noncoding	noncoding	LncRNA
MSTRG.235.1	MSTRG.235	Fvb1-1	8116852	u	coding	coding	-
FxaC_4g07840.t2	MSTRG.235	Fvb1-1	8116875	u	coding	coding	-
MSTRG.235.3	MSTRG.235	Fvb1-1	8116882	u	coding	coding	-
MSTRG.235.4	MSTRG.235	Fvb1-1	8116882	u	coding	coding	-
FxaC_4g08100.t1	MSTRG.236	Fvb1-1	8247121	u	coding	coding	-
FxaC_4g08100.t2	MSTRG.236	Fvb1-1	8247128	u	coding	coding	-
FxaC_4g08100.t3	MSTRG.236	Fvb1-1	8247137	u	coding	coding	-
MSTRG.236.4	MSTRG.236	Fvb1-1	8247150	u	coding	coding	-
FxaC_4g08130.t1	MSTRG.237	Fvb1-1	8272905	u	coding	coding	-
FxaC_4g08140.t1	MSTRG.238	Fvb1-1	8276896	u	noncoding	noncoding	LncRNA
MSTRG.239.1	MSTRG.239	Fvb1-1	8335713	u	coding	coding	-
FxaC_4g08170.t1	MSTRG.239	Fvb1-1	8335713	u	coding	coding	-
FxaC_4g08200.t1	MSTRG.239	Fvb1-1	8423499	u	coding	coding	-
FxaC_4g08180.t1	MSTRG.240	Fvb1-1	8366848	u	coding	noncoding	-
FxaC_4g08210.t1	MSTRG.241	Fvb1-1	8426165	u	coding	noncoding	-
FxaC_4g08270.t1	MSTRG.242	Fvb1-1	8514175	u	coding	coding	-
FxaC_4g08310.t1	MSTRG.243	Fvb1-1	8570515	u	coding	coding	-
FxaC_4g08330.t1	MSTRG.244	Fvb1-1	8576194	u	coding	noncoding	-
FxaC_4g08320.t1	MSTRG.245	Fvb1-1	8576866	u	coding	coding	-
MSTRG.246.1	MSTRG.246	Fvb1-1	8644916	u	coding	coding	-
FxaC_4g08430.t1	MSTRG.246	Fvb1-1	8644916	u	coding	coding	-
FxaC_4g08431.t1	MSTRG.246	Fvb1-1	8651342	j	coding	noncoding	-
FxaC_4g08470.t1	MSTRG.247	Fvb1-1	8666537	u	coding	coding	-
FxaC_4g08490.t1	MSTRG.248	Fvb1-1	8717124	u	coding	noncoding	-
MSTRG.248.2	MSTRG.248	Fvb1-1	8717343	u	noncoding	noncoding	LncRNA
FxaC_4g08510.t1	MSTRG.249	Fvb1-1	8730694	u	coding	noncoding	-
FxaC_4g08520.t1	MSTRG.250	Fvb1-1	8739312	u	coding	coding	-
MSTRG.251.1	MSTRG.251	Fvb1-1	8742921	u	coding	coding	-
FxaC_4g08530.t1	MSTRG.251	Fvb1-1	8742991	u	coding	coding	-
FxaC_4g08560.t1	MSTRG.252	Fvb1-1	8765059	u	coding	noncoding	-
FxaC_4g08590.t1	MSTRG.253	Fvb1-1	8792721	u	coding	coding	-
FxaC_4g08650.t1	MSTRG.254	Fvb1-1	8876191	u	coding	coding	-
FxaC_4g08730.t1	MSTRG.255	Fvb1-1	8935668	u	noncoding	coding	-
MSTRG.255.2	MSTRG.255	Fvb1-1	8935752	u	coding	coding	-
MSTRG.255.3	MSTRG.255	Fvb1-1	8935787	u	coding	coding	-
MSTRG.255.4	MSTRG.255	Fvb1-1	8935857	u	coding	coding	-
MSTRG.255.5	MSTRG.255	Fvb1-1	8935892	u	coding	coding	-
FxaC_4g08730.t2	MSTRG.255	Fvb1-1	8935894	u	coding	coding	-
MSTRG.256.1	MSTRG.256	Fvb1-1	8966474	u	coding	coding	-
FxaC_4g08800.t1	MSTRG.256	Fvb1-1	8966715	u	coding	coding	-
FxaC_4g08860.t1	MSTRG.256	Fvb1-1	8971853	u	coding	coding	-
MSTRG.257.1	MSTRG.257	Fvb1-1	9025463	u	coding	coding	-
FxaC_4g08930.t1	MSTRG.257	Fvb1-1	9025533	u	coding	coding	-
FxaC_4g08940.t1	MSTRG.258	Fvb1-1	9030361	u	coding	coding	-
MSTRG.258.2	MSTRG.258	Fvb1-1	9030404	u	coding	coding	-
FxaC_4g08950.t1	MSTRG.259	Fvb1-1	9030446	u	coding	coding	-
FxaC_4g08960.t1	MSTRG.260	Fvb1-1	9034446	u	coding	coding	-
FxaC_4g08961.t3	MSTRG.261	Fvb1-1	9038463	u	coding	coding	-
FxaC_4g08970.t1	MSTRG.262	Fvb1-1	9056126	u	coding	coding	-
MSTRG.263.1	MSTRG.263	Fvb1-1	9066646	u	noncoding	noncoding	LncRNA
FxaC_4g09010.t1	MSTRG.264	Fvb1-1	9071365	u	coding	noncoding	-
MSTRG.264.2	MSTRG.264	Fvb1-1	9071458	u	noncoding	noncoding	LncRNA
MSTRG.264.3	MSTRG.264	Fvb1-1	9071641	u	noncoding	noncoding	LncRNA
MSTRG.264.4	MSTRG.264	Fvb1-1	9071842	u	noncoding	noncoding	LncRNA
FxaC_4g09030.t1	MSTRG.265	Fvb1-1	9081809	u	coding	coding	-
FxaC_4g09050.t1	MSTRG.266	Fvb1-1	9086212	u	noncoding	noncoding	LncRNA
FxaC_4g09070.t1	MSTRG.267	Fvb1-1	9090753	u	coding	coding	-
FxaC_4g09140.t1	MSTRG.268	Fvb1-1	9114178	u	coding	coding	-
MSTRG.269.1	MSTRG.269	Fvb1-1	9117180	u	noncoding	noncoding	LncRNA
FxaC_4g09150.t1	MSTRG.269	Fvb1-1	9117238	u	noncoding	noncoding	LncRNA
FxaC_4g09160.t1	MSTRG.270	Fvb1-1	9150894	u	coding	coding	-
FxaC_4g09220.t1	MSTRG.271	Fvb1-1	9223707	u	coding	coding	-
MSTRG.272.1	MSTRG.272	Fvb1-1	9231111	u	noncoding	noncoding	LncRNA
FxaC_4g09280.t1	MSTRG.272	Fvb1-1	9231214	u	noncoding	noncoding	LncRNA
FxaC_4g09290.t1	MSTRG.273	Fvb1-1	9233866	u	noncoding	noncoding	-
FxaC_4g09300.t1	MSTRG.274	Fvb1-1	9235427	u	coding	coding	-
FxaC_4g09360.t1	MSTRG.275	Fvb1-1	9265535	u	coding	coding	-
MSTRG.276.1	MSTRG.276	Fvb1-1	9308970	u	coding	coding	-
MSTRG.276.2	MSTRG.276	Fvb1-1	9308970	u	coding	coding	-
FxaC_4g09400.t1	MSTRG.276	Fvb1-1	9308997	u	coding	coding	-
MSTRG.276.4	MSTRG.276	Fvb1-1	9309078	u	coding	coding	-
MSTRG.276.5	MSTRG.276	Fvb1-1	9309425	u	coding	coding	-
MSTRG.277.1	MSTRG.277	Fvb1-1	9316003	u	coding	coding	-
FxaC_4g09410.t2	MSTRG.277	Fvb1-1	9316003	u	coding	coding	-
MSTRG.278.1	MSTRG.278	Fvb1-1	9323085	u	coding	noncoding	-
MSTRG.279.1	MSTRG.279	Fvb1-1	9327562	u	coding	coding	-
FxaC_4g09430.t1	MSTRG.279	Fvb1-1	9327582	u	coding	coding	-
MSTRG.279.3	MSTRG.279	Fvb1-1	9327635	u	coding	coding	-
MSTRG.279.4	MSTRG.279	Fvb1-1	9328184	u	coding	coding	-
FxaC_4g09440.t1	MSTRG.280	Fvb1-1	9331667	u	coding	coding	-
FxaC_4g09470.t2	MSTRG.281	Fvb1-1	9358582	u	coding	coding	-
FxaC_4g09490.t1	MSTRG.282	Fvb1-1	9389138	u	coding	coding	-
MSTRG.283.1	MSTRG.283	Fvb1-1	9404632	u	coding	coding	-
FxaC_4g09500.t1	MSTRG.283	Fvb1-1	9406035	u	coding	coding	-
FxaC_4g09501.t1	MSTRG.283	Fvb1-1	9409300	u	noncoding	noncoding	-
FxaC_4g09502.t1	MSTRG.283	Fvb1-1	9410624	u	coding	coding	-
FxaC_4g09520.t1	MSTRG.284	Fvb1-1	9419187	u	coding	coding	-
FxaC_4g09530.t2	MSTRG.285	Fvb1-1	9421697	u	coding	coding	-
MSTRG.285.2	MSTRG.285	Fvb1-1	9421939	u	coding	coding	-
MSTRG.285.3	MSTRG.285	Fvb1-1	9422006	u	coding	coding	-
MSTRG.285.4	MSTRG.285	Fvb1-1	9422129	u	coding	coding	-
MSTRG.285.5	MSTRG.285	Fvb1-1	9422623	u	coding	coding	-
MSTRG.285.6	MSTRG.285	Fvb1-1	9422807	u	coding	coding	-
FxaC_4g09540.t1	MSTRG.286	Fvb1-1	9428444	u	coding	coding	-
FxaC_4g09640.t1	MSTRG.287	Fvb1-1	9491268	u	coding	coding	-
FxaC_4g09650.t1	MSTRG.288	Fvb1-1	9493122	u	coding	coding	-
MSTRG.288.2	MSTRG.288	Fvb1-1	9493470	u	coding	coding	-
FxaC_4g09660.t1	MSTRG.289	Fvb1-1	9495410	u	coding	coding	-
MSTRG.290.1	MSTRG.290	Fvb1-1	9524894	u	noncoding	noncoding	LncRNA
FxaC_4g09750.t1	MSTRG.291	Fvb1-1	9535466	u	coding	coding	-
FxaC_4g09760.t1	MSTRG.292	Fvb1-1	9537340	u	coding	coding	-
MSTRG.292.2	MSTRG.292	Fvb1-1	9537958	u	coding	coding	-
MSTRG.292.3	MSTRG.292	Fvb1-1	9537988	u	coding	coding	-
MSTRG.292.4	MSTRG.292	Fvb1-1	9538011	u	coding	coding	-
FxaC_4g09770.t1	MSTRG.293	Fvb1-1	9541925	u	coding	coding	-
FxaC_4g09820.t1	MSTRG.294	Fvb1-1	9607288	u	coding	coding	-
MSTRG.294.2	MSTRG.294	Fvb1-1	9610764	u	coding	coding	-
FxaC_4g09830.t1	MSTRG.295	Fvb1-1	9615215	u	coding	coding	-
MSTRG.295.2	MSTRG.295	Fvb1-1	9615231	u	coding	coding	-
MSTRG.295.3	MSTRG.295	Fvb1-1	9615254	u	coding	coding	-
MSTRG.295.4	MSTRG.295	Fvb1-1	9615254	u	coding	coding	-
FxaC_4g09870.t1	MSTRG.296	Fvb1-1	9657557	u	coding	coding	-
MSTRG.296.2	MSTRG.296	Fvb1-1	9657580	u	coding	coding	-
MSTRG.297.1	MSTRG.297	Fvb1-1	9671552	u	coding	coding	-
FxaC_4g09880.t1	MSTRG.297	Fvb1-1	9672155	u	coding	coding	-
FxaC_4g09900.t1	MSTRG.298	Fvb1-1	9693505	u	coding	noncoding	-
FxaC_4g09900.t2	MSTRG.298	Fvb1-1	9693542	u	coding	coding	-
FxaC_4g09900.t3	MSTRG.298	Fvb1-1	9693548	u	coding	noncoding	-
MSTRG.299.1	MSTRG.299	Fvb1-1	9695350	u	coding	coding	-
FxaC_4g09910.t1	MSTRG.299	Fvb1-1	9695350	u	coding	coding	-
MSTRG.299.3	MSTRG.299	Fvb1-1	9695371	u	coding	coding	-
MSTRG.299.4	MSTRG.299	Fvb1-1	9695388	u	coding	coding	-
MSTRG.300.1	MSTRG.300	Fvb1-1	9704661	u	noncoding	noncoding	LncRNA
FxaC_4g09940.t1	MSTRG.300	Fvb1-1	9704686	u	coding	coding	-
MSTRG.301.1	MSTRG.301	Fvb1-1	9708249	u	coding	coding	-
FxaC_4g09950.t1	MSTRG.301	Fvb1-1	9708249	u	coding	coding	-
MSTRG.301.3	MSTRG.301	Fvb1-1	9708252	u	coding	coding	-
MSTRG.301.4	MSTRG.301	Fvb1-1	9708302	u	coding	coding	-
MSTRG.301.5	MSTRG.301	Fvb1-1	9712939	u	coding	coding	-
MSTRG.301.6	MSTRG.301	Fvb1-1	9712966	u	coding	coding	-
FxaC_4g09960.t1	MSTRG.301	Fvb1-1	9712974	u	coding	coding	-
MSTRG.301.8	MSTRG.301	Fvb1-1	9712981	u	coding	coding	-
FxaC_4g09960.t2	MSTRG.301	Fvb1-1	9712981	u	coding	coding	-
MSTRG.301.10	MSTRG.301	Fvb1-1	9712993	u	noncoding	noncoding	-
FxaC_4g09970.t1	MSTRG.302	Fvb1-1	9716683	u	coding	coding	-
FxaC_4g09970.t2	MSTRG.302	Fvb1-1	9716722	u	coding	coding	-
FxaC_4g10000.t1	MSTRG.303	Fvb1-1	9721173	u	coding	coding	-
MSTRG.303.2	MSTRG.303	Fvb1-1	9721181	u	coding	coding	-
FxaC_4g10030.t1	MSTRG.303	Fvb1-1	9738181	u	coding	coding	-
MSTRG.303.4	MSTRG.303	Fvb1-1	9738367	u	coding	noncoding	-
FxaC_4g10010.t1	MSTRG.304	Fvb1-1	9722300	u	coding	noncoding	-
FxaC_4g10020.t1	MSTRG.305	Fvb1-1	9722660	u	coding	coding	-
MSTRG.306.1	MSTRG.306	Fvb1-1	9742546	u	coding	coding	-
FxaC_4g10040.t1	MSTRG.306	Fvb1-1	9742546	u	coding	coding	-
FxaC_4g10041.t1	MSTRG.306	Fvb1-1	9748240	u	coding	coding	-
MSTRG.307.1	MSTRG.307	Fvb1-1	9749457	u	noncoding	noncoding	-
FxaC_4g10060.t1	MSTRG.308	Fvb1-1	9759786	u	coding	coding	-
FxaC_4g10070.t1	MSTRG.309	Fvb1-1	9760560	u	coding	coding	-
FxaC_4g10080.t1	MSTRG.310	Fvb1-1	9767970	u	coding	coding	-
MSTRG.311.1	MSTRG.311	Fvb1-1	9769940	u	coding	coding	-
MSTRG.311.2	MSTRG.311	Fvb1-1	9769940	u	coding	coding	-
MSTRG.311.3	MSTRG.311	Fvb1-1	9769957	u	coding	coding	-
FxaC_4g10090.t1	MSTRG.311	Fvb1-1	9769973	u	coding	coding	-
FxaC_4g10100.t1	MSTRG.312	Fvb1-1	9814495	u	coding	coding	-
MSTRG.312.2	MSTRG.312	Fvb1-1	9814582	u	coding	coding	-
MSTRG.313.1	MSTRG.313	Fvb1-1	9850101	u	coding	coding	-
FxaC_4g10120.t1	MSTRG.313	Fvb1-1	9850101	u	coding	coding	-
FxaC_4g10130.t1	MSTRG.314	Fvb1-1	9854560	u	coding	noncoding	-
FxaC_4g10150.t1	MSTRG.315	Fvb1-1	9898369	u	coding	coding	-
FxaC_4g10160.t1	MSTRG.316	Fvb1-1	9906881	u	coding	coding	-
FxaC_4g10170.t1	MSTRG.317	Fvb1-1	9912517	u	coding	coding	-
MSTRG.318.1	MSTRG.318	Fvb1-1	9930327	k	noncoding	noncoding	LncRNA
FxaC_4g10220.t1	MSTRG.319	Fvb1-1	9953691	u	coding	coding	-
FxaC_4g10230.t1	MSTRG.320	Fvb1-1	9982343	u	coding	coding	-
FxaC_4g10240.t1	MSTRG.321	Fvb1-1	10010682	u	coding	noncoding	-
FxaC_4g10280.t1	MSTRG.322	Fvb1-1	10049762	u	coding	coding	-
FxaC_4g10290.t1	MSTRG.323	Fvb1-1	10057710	u	noncoding	noncoding	LncRNA
FxaC_4g10300.t1	MSTRG.324	Fvb1-1	10058530	u	coding	coding	-
FxaC_4g10310.t1	MSTRG.324	Fvb1-1	10064825	u	coding	coding	-
MSTRG.325.1	MSTRG.325	Fvb1-1	10067146	u	coding	coding	-
FxaC_4g10320.t1	MSTRG.325	Fvb1-1	10067146	u	coding	coding	-
MSTRG.326.1	MSTRG.326	Fvb1-1	10072275	u	coding	coding	-
FxaC_4g10330.t1	MSTRG.326	Fvb1-1	10072275	u	coding	coding	-
FxaC_4g10350.t1	MSTRG.327	Fvb1-1	10093217	u	coding	coding	-
FxaC_4g10400.t1	MSTRG.328	Fvb1-1	10123659	u	coding	coding	-
FxaC_4g10410.t1	MSTRG.329	Fvb1-1	10135197	u	coding	coding	-
MSTRG.330.1	MSTRG.330	Fvb1-1	10227259	u	noncoding	noncoding	LncRNA
FxaC_4g10450.t1	MSTRG.331	Fvb1-1	10275830	u	coding	coding	-
FxaC_4g10460.t1	MSTRG.332	Fvb1-1	10283447	u	noncoding	noncoding	LncRNA
MSTRG.332.2	MSTRG.332	Fvb1-1	10283513	u	noncoding	noncoding	LncRNA
MSTRG.332.3	MSTRG.332	Fvb1-1	10283531	u	noncoding	noncoding	LncRNA
MSTRG.332.4	MSTRG.332	Fvb1-1	10283606	u	noncoding	noncoding	LncRNA
MSTRG.332.5	MSTRG.332	Fvb1-1	10283606	u	noncoding	noncoding	LncRNA
MSTRG.332.6	MSTRG.332	Fvb1-1	10283606	u	noncoding	noncoding	LncRNA
MSTRG.332.7	MSTRG.332	Fvb1-1	10283615	u	noncoding	noncoding	LncRNA
MSTRG.332.8	MSTRG.332	Fvb1-1	10283615	u	noncoding	noncoding	LncRNA
MSTRG.332.9	MSTRG.332	Fvb1-1	10283681	u	noncoding	noncoding	LncRNA
FxaC_4g10560.t1	MSTRG.333	Fvb1-1	10363662	u	coding	coding	-
FxaC_4g10560.t2	MSTRG.333	Fvb1-1	10363737	u	coding	coding	-
FxaC_4g10590.t1	MSTRG.334	Fvb1-1	10384462	u	coding	coding	-
FxaC_4g10600.t1	MSTRG.335	Fvb1-1	10393217	u	coding	coding	-
FxaC_4g10670.t1	MSTRG.336	Fvb1-1	10433833	u	coding	coding	-
FxaC_4g10680.t1	MSTRG.337	Fvb1-1	10440150	u	coding	coding	-
FxaC_4g10690.t1	MSTRG.338	Fvb1-1	10473272	u	coding	coding	-
FxaC_4g10700.t1	MSTRG.339	Fvb1-1	10479745	u	coding	coding	-
FxaC_4g10700.t2	MSTRG.339	Fvb1-1	10479745	u	coding	coding	-
MSTRG.339.3	MSTRG.339	Fvb1-1	10479774	u	coding	coding	-
FxaC_4g10710.t1	MSTRG.340	Fvb1-1	10489529	u	coding	coding	-
MSTRG.340.2	MSTRG.340	Fvb1-1	10489542	u	coding	coding	-
FxaC_4g10720.t1	MSTRG.341	Fvb1-1	10496603	u	coding	coding	-
FxaC_4g10720.t2	MSTRG.341	Fvb1-1	10496618	u	coding	coding	-
MSTRG.342.1	MSTRG.342	Fvb1-1	10515224	u	noncoding	noncoding	LncRNA
FxaC_4g10750.t1	MSTRG.343	Fvb1-1	10545677	u	coding	coding	-
FxaC_4g10780.t1	MSTRG.344	Fvb1-1	10558657	u	noncoding	coding	-
MSTRG.344.2	MSTRG.344	Fvb1-1	10558836	u	noncoding	coding	-
FxaC_4g10790.t1	MSTRG.345	Fvb1-1	10561650	u	coding	coding	-
FxaC_4g10800.t1	MSTRG.346	Fvb1-1	10563196	u	noncoding	coding	-
FxaC_4g10820.t1	MSTRG.347	Fvb1-1	10596604	u	coding	coding	-
MSTRG.347.2	MSTRG.347	Fvb1-1	10596903	u	coding	coding	-
FxaC_4g10840.t1	MSTRG.348	Fvb1-1	10603223	u	coding	coding	-
FxaC_4g10850.t1	MSTRG.349	Fvb1-1	10621761	u	coding	coding	-
FxaC_4g10850.t2	MSTRG.349	Fvb1-1	10621772	u	coding	coding	-
FxaC_4g10940.t1	MSTRG.350	Fvb1-1	10709867	u	coding	coding	-
MSTRG.350.2	MSTRG.350	Fvb1-1	10709958	u	coding	coding	-
FxaC_4g10950.t1	MSTRG.351	Fvb1-1	10759773	u	coding	coding	-
FxaC_4g11080.t1	MSTRG.352	Fvb1-1	10880009	u	coding	coding	-
FxaC_4g11120.t1	MSTRG.353	Fvb1-1	10941662	u	coding	coding	-
MSTRG.353.2	MSTRG.353	Fvb1-1	10941795	u	coding	coding	-
FxaC_4g11130.t2	MSTRG.354	Fvb1-1	10951680	u	coding	coding	-
FxaC_4g11130.t3	MSTRG.354	Fvb1-1	10954004	u	coding	coding	-
FxaC_4g11140.t1	MSTRG.355	Fvb1-1	10951843	u	coding	noncoding	-
FxaC_4g11150.t1	MSTRG.356	Fvb1-1	10959050	u	coding	coding	-
MSTRG.356.2	MSTRG.356	Fvb1-1	10959123	u	coding	coding	-
FxaC_4g11210.t1	MSTRG.357	Fvb1-1	11018434	u	coding	coding	-
FxaC_4g11210.t2	MSTRG.357	Fvb1-1	11018434	u	coding	coding	-
MSTRG.358.1	MSTRG.358	Fvb1-1	11082412	u	coding	coding	-
FxaC_4g11300.t1	MSTRG.358	Fvb1-1	11082412	u	coding	coding	-
MSTRG.358.3	MSTRG.358	Fvb1-1	11082578	u	coding	coding	-
FxaC_4g11301.t1	MSTRG.358	Fvb1-1	11087966	u	coding	coding	-
FxaC_4g11301.t3	MSTRG.358	Fvb1-1	11088124	u	coding	coding	-
FxaC_4g11390.t1	MSTRG.359	Fvb1-1	11143436	u	coding	coding	-
MSTRG.359.2	MSTRG.359	Fvb1-1	11143437	u	coding	coding	-
MSTRG.360.1	MSTRG.360	Fvb1-1	11299309	u	noncoding	noncoding	-
FxaC_4g11580.t1	MSTRG.361	Fvb1-1	11306006	u	coding	coding	-
MSTRG.362.1	MSTRG.362	Fvb1-1	11327288	u	noncoding	noncoding	LncRNA
FxaC_4g11640.t1	MSTRG.362	Fvb1-1	11327687	u	noncoding	noncoding	LncRNA
MSTRG.362.3	MSTRG.362	Fvb1-1	11327981	u	noncoding	noncoding	LncRNA
FxaC_4g11710.t1	MSTRG.363	Fvb1-1	11364608	u	coding	coding	-
MSTRG.363.2	MSTRG.363	Fvb1-1	11364906	u	noncoding	noncoding	LncRNA
FxaC_4g11790.t1	MSTRG.364	Fvb1-1	11431929	u	coding	coding	-
FxaC_4g11800.t1	MSTRG.365	Fvb1-1	11433996	u	coding	coding	-
FxaC_4g11800.t2	MSTRG.365	Fvb1-1	11433999	u	coding	coding	-
FxaC_4g11860.t1	MSTRG.366	Fvb1-1	11525303	u	coding	coding	-
FxaC_4g11870.t1	MSTRG.367	Fvb1-1	11529133	u	coding	coding	-
FxaC_4g11910.t1	MSTRG.368	Fvb1-1	11552425	u	coding	noncoding	-
FxaC_4g11930.t1	MSTRG.369	Fvb1-1	11559254	u	coding	coding	-
FxaC_4g11940.t1	MSTRG.370	Fvb1-1	11564272	u	noncoding	noncoding	-
FxaC_4g11960.t1	MSTRG.371	Fvb1-1	11570359	u	coding	coding	-
FxaC_4g11970.t1	MSTRG.372	Fvb1-1	11575123	u	coding	coding	-
MSTRG.373.1	MSTRG.373	Fvb1-1	11578438	u	noncoding	noncoding	-
FxaC_4g11980.t1	MSTRG.373	Fvb1-1	11578443	u	coding	noncoding	-
FxaC_4g12000.t1	MSTRG.374	Fvb1-1	11600994	u	coding	noncoding	-
FxaC_4g12010.t1	MSTRG.375	Fvb1-1	11604744	u	coding	coding	-
FxaC_4g12020.t1	MSTRG.376	Fvb1-1	11607491	u	coding	coding	-
FxaC_4g12030.t1	MSTRG.377	Fvb1-1	11609346	u	coding	coding	-
MSTRG.377.2	MSTRG.377	Fvb1-1	11611495	u	noncoding	noncoding	-
FxaC_4g12040.t1	MSTRG.378	Fvb1-1	11654960	u	coding	coding	-
FxaC_4g12050.t1	MSTRG.379	Fvb1-1	11682497	u	coding	coding	-
FxaC_4g12090.t1	MSTRG.380	Fvb1-1	11725181	u	coding	coding	-
FxaC_4g12100.t1	MSTRG.381	Fvb1-1	11728635	u	coding	coding	-
FxaC_4g12140.t1	MSTRG.382	Fvb1-1	11774548	u	coding	coding	-
FxaC_4g12150.t1	MSTRG.383	Fvb1-1	11778517	u	noncoding	coding	-
MSTRG.383.2	MSTRG.383	Fvb1-1	11779489	u	coding	coding	-
FxaC_4g12151.t1	MSTRG.384	Fvb1-1	11780635	u	coding	coding	-
FxaC_4g12170.t1	MSTRG.385	Fvb1-1	11795495	u	coding	coding	-
MSTRG.385.2	MSTRG.385	Fvb1-1	11795582	u	coding	coding	-
MSTRG.385.3	MSTRG.385	Fvb1-1	11795699	u	coding	coding	-
MSTRG.385.4	MSTRG.385	Fvb1-1	11795784	u	coding	coding	-
MSTRG.385.5	MSTRG.385	Fvb1-1	11795791	u	coding	coding	-
FxaC_4g12180.t1	MSTRG.386	Fvb1-1	11800517	u	coding	coding	-
MSTRG.387.1	MSTRG.387	Fvb1-1	11826303	u	coding	coding	-
MSTRG.387.2	MSTRG.387	Fvb1-1	11826303	u	coding	coding	-
FxaC_4g12230.t1	MSTRG.387	Fvb1-1	11826499	u	coding	coding	-
MSTRG.388.1	MSTRG.388	Fvb1-1	11848887	u	noncoding	noncoding	LncRNA
FxaC_4g12270.t1	MSTRG.389	Fvb1-1	11850492	u	coding	coding	-
FxaC_4g12280.t1	MSTRG.390	Fvb1-1	11854488	u	coding	coding	-
FxaC_4g12300.t1	MSTRG.391	Fvb1-1	11871544	u	coding	coding	-
MSTRG.391.2	MSTRG.391	Fvb1-1	11871646	u	coding	coding	-
MSTRG.391.3	MSTRG.391	Fvb1-1	11871653	u	coding	coding	-
FxaC_4g12320.t1	MSTRG.392	Fvb1-1	11879507	u	coding	coding	-
FxaC_4g12330.t1	MSTRG.392	Fvb1-1	11882895	u	noncoding	noncoding	LncRNA
FxaC_4g12350.t1	MSTRG.393	Fvb1-1	11891944	u	coding	coding	-
FxaC_4g12380.t2	MSTRG.394	Fvb1-1	11919244	u	coding	coding	-
FxaC_4g12380.t1	MSTRG.394	Fvb1-1	11919244	u	coding	coding	-
FxaC_4g12380.t3	MSTRG.394	Fvb1-1	11919244	u	coding	coding	-
FxaC_4g12470.t1	MSTRG.395	Fvb1-1	11965020	u	coding	coding	-
FxaC_4g12480.t1	MSTRG.396	Fvb1-1	11971674	u	coding	coding	-
MSTRG.397.1	MSTRG.397	Fvb1-1	11972927	u	coding	coding	-
FxaC_4g12490.t1	MSTRG.397	Fvb1-1	11972931	u	coding	coding	-
FxaC_4g12500.t1	MSTRG.398	Fvb1-1	11982491	u	coding	coding	-
FxaC_4g12600.t1	MSTRG.399	Fvb1-1	12055625	u	coding	coding	-
MSTRG.399.2	MSTRG.399	Fvb1-1	12055692	u	coding	coding	-
FxaC_4g12610.t1	MSTRG.400	Fvb1-1	12082460	u	coding	coding	-
MSTRG.400.2	MSTRG.400	Fvb1-1	12082548	u	coding	coding	-
FxaC_4g12620.t1	MSTRG.401	Fvb1-1	12088634	u	coding	coding	-
FxaC_4g12680.t1	MSTRG.402	Fvb1-1	12118196	u	coding	coding	-
MSTRG.402.2	MSTRG.402	Fvb1-1	12118450	u	noncoding	noncoding	LncRNA
MSTRG.402.3	MSTRG.402	Fvb1-1	12118450	u	noncoding	noncoding	LncRNA
MSTRG.403.1	MSTRG.403	Fvb1-1	12140923	u	coding	coding	-
FxaC_4g12700.t1	MSTRG.403	Fvb1-1	12140923	u	coding	coding	-
FxaC_4g12710.t1	MSTRG.404	Fvb1-1	12156291	x	coding	coding	-
MSTRG.404.2	MSTRG.404	Fvb1-1	12156310	x	coding	coding	-
MSTRG.404.3	MSTRG.404	Fvb1-1	12156310	x	coding	coding	-
MSTRG.404.4	MSTRG.404	Fvb1-1	12156315	x	coding	coding	-
MSTRG.404.5	MSTRG.404	Fvb1-1	12156324	x	coding	coding	-
FxaC_4g12750.t1	MSTRG.405	Fvb1-1	12167999	u	coding	coding	-
FxaC_4g12800.t1	MSTRG.406	Fvb1-1	12192807	u	coding	coding	-
FxaC_4g12820.t1	MSTRG.407	Fvb1-1	12198576	u	coding	coding	-
MSTRG.407.2	MSTRG.407	Fvb1-1	12198639	u	coding	coding	-
FxaC_4g12830.t1	MSTRG.408	Fvb1-1	12202855	u	noncoding	coding	-
FxaC_4g12840.t1	MSTRG.409	Fvb1-1	12204671	u	coding	coding	-
MSTRG.409.2	MSTRG.409	Fvb1-1	12205301	u	coding	coding	-
MSTRG.410.1	MSTRG.410	Fvb1-1	12215782	u	noncoding	noncoding	LncRNA
MSTRG.411.1	MSTRG.411	Fvb1-1	12219130	u	noncoding	coding	-
MSTRG.411.2	MSTRG.411	Fvb1-1	12219130	u	coding	coding	-
MSTRG.411.3	MSTRG.411	Fvb1-1	12219130	u	coding	coding	-
MSTRG.411.4	MSTRG.411	Fvb1-1	12219156	u	coding	coding	-
MSTRG.411.5	MSTRG.411	Fvb1-1	12219156	u	coding	coding	-
FxaC_4g12860.t1	MSTRG.411	Fvb1-1	12219201	u	coding	coding	-
MSTRG.411.7	MSTRG.411	Fvb1-1	12219223	u	coding	coding	-
MSTRG.411.8	MSTRG.411	Fvb1-1	12222558	u	coding	coding	-
MSTRG.411.9	MSTRG.411	Fvb1-1	12238593	u	noncoding	coding	-
FxaC_4g12890.t1	MSTRG.411	Fvb1-1	12238601	u	coding	coding	-
FxaC_4g12890.t2	MSTRG.411	Fvb1-1	12238627	u	coding	coding	-
MSTRG.411.12	MSTRG.411	Fvb1-1	12238658	u	coding	coding	-
MSTRG.412.1	MSTRG.412	Fvb1-1	12231297	u	noncoding	noncoding	LncRNA
FxaC_4g12880.t1	MSTRG.413	Fvb1-1	12233125	u	coding	coding	-
FxaC_4g12930.t1	MSTRG.414	Fvb1-1	12267680	u	coding	coding	-
FxaC_4g12950.t1	MSTRG.415	Fvb1-1	12314285	u	coding	coding	-
FxaC_4g12960.t1	MSTRG.416	Fvb1-1	12322661	u	coding	coding	-
FxaC_4g12970.t1	MSTRG.417	Fvb1-1	12326427	u	noncoding	coding	-
MSTRG.417.2	MSTRG.417	Fvb1-1	12326439	u	coding	coding	-
FxaC_4g12980.t1	MSTRG.418	Fvb1-1	12330131	u	coding	noncoding	-
FxaC_4g12990.t1	MSTRG.419	Fvb1-1	12332325	u	noncoding	noncoding	LncRNA
FxaC_4g13010.t1	MSTRG.420	Fvb1-1	12337717	u	coding	coding	-
MSTRG.420.2	MSTRG.420	Fvb1-1	12337786	u	coding	coding	-
MSTRG.420.3	MSTRG.420	Fvb1-1	12337833	u	coding	coding	-
MSTRG.421.1	MSTRG.421	Fvb1-1	12377397	u	noncoding	noncoding	LncRNA
FxaC_4g13051.t1	MSTRG.421	Fvb1-1	12377442	u	coding	coding	-
FxaC_4g13060.t1	MSTRG.421	Fvb1-1	12377601	u	noncoding	noncoding	LncRNA
FxaC_4g13050.t1	MSTRG.421	Fvb1-1	12377717	u	noncoding	noncoding	LncRNA
FxaC_4g13130.t1	MSTRG.422	Fvb1-1	12411547	u	coding	coding	-
FxaC_4g13130.t2	MSTRG.422	Fvb1-1	12411626	u	coding	coding	-
FxaC_4g13140.t1	MSTRG.423	Fvb1-1	12418611	u	coding	coding	-
FxaC_4g13140.t2	MSTRG.423	Fvb1-1	12418687	u	coding	coding	-
MSTRG.424.1	MSTRG.424	Fvb1-1	12454935	u	coding	coding	-
FxaC_4g13190.t1	MSTRG.424	Fvb1-1	12454935	u	coding	coding	-
MSTRG.424.3	MSTRG.424	Fvb1-1	12460788	u	coding	coding	-
MSTRG.424.4	MSTRG.424	Fvb1-1	12462061	u	coding	coding	-
FxaC_4g13200.t1	MSTRG.424	Fvb1-1	12462090	u	coding	coding	-
MSTRG.425.1	MSTRG.425	Fvb1-1	12473474	u	coding	coding	-
FxaC_4g13210.t1	MSTRG.425	Fvb1-1	12473502	u	coding	coding	-
MSTRG.425.3	MSTRG.425	Fvb1-1	12473511	u	coding	coding	-
MSTRG.425.4	MSTRG.425	Fvb1-1	12473511	u	coding	coding	-
MSTRG.426.1	MSTRG.426	Fvb1-1	12513999	u	coding	coding	-
MSTRG.426.2	MSTRG.426	Fvb1-1	12514000	u	coding	coding	-
MSTRG.426.3	MSTRG.426	Fvb1-1	12514153	u	coding	coding	-
FxaC_4g13260.t1	MSTRG.426	Fvb1-1	12514785	u	coding	coding	-
MSTRG.426.5	MSTRG.426	Fvb1-1	12516185	u	coding	coding	-
FxaC_4g13270.t1	MSTRG.427	Fvb1-1	12524972	u	coding	coding	-
FxaC_4g13290.t1	MSTRG.428	Fvb1-1	12549700	u	coding	coding	-
MSTRG.429.1	MSTRG.429	Fvb1-1	12554246	u	coding	coding	-
FxaC_4g13300.t1	MSTRG.429	Fvb1-1	12555224	u	coding	noncoding	-
FxaC_4g13310.t1	MSTRG.430	Fvb1-1	12564709	u	coding	coding	-
FxaC_4g13320.t1	MSTRG.431	Fvb1-1	12572744	u	noncoding	noncoding	LncRNA
FxaC_4g13330.t1	MSTRG.432	Fvb1-1	12574251	u	coding	coding	-
FxaC_4g13340.t1	MSTRG.433	Fvb1-1	12598167	u	coding	coding	-
MSTRG.433.2	MSTRG.433	Fvb1-1	12598231	u	coding	coding	-
FxaC_4g13350.t1	MSTRG.434	Fvb1-1	12608672	u	coding	coding	-
MSTRG.434.2	MSTRG.434	Fvb1-1	12608681	u	coding	coding	-
FxaC_4g13390.t1	MSTRG.435	Fvb1-1	12631646	u	coding	coding	-
MSTRG.436.1	MSTRG.436	Fvb1-1	12641309	u	noncoding	noncoding	LncRNA
MSTRG.436.2	MSTRG.436	Fvb1-1	12641309	u	noncoding	noncoding	LncRNA
FxaC_4g13440.t1	MSTRG.437	Fvb1-1	12670579	u	coding	coding	-
MSTRG.437.2	MSTRG.437	Fvb1-1	12670581	u	coding	coding	-
MSTRG.437.3	MSTRG.437	Fvb1-1	12670592	u	coding	coding	-
FxaC_4g13450.t1	MSTRG.438	Fvb1-1	12684989	u	coding	coding	-
FxaC_4g13460.t1	MSTRG.439	Fvb1-1	12689193	u	coding	coding	-
FxaC_4g13520.t1	MSTRG.440	Fvb1-1	12725304	u	coding	coding	-
MSTRG.441.1	MSTRG.441	Fvb1-1	12730202	u	coding	coding	-
FxaC_4g13530.t1	MSTRG.441	Fvb1-1	12730230	u	coding	coding	-
MSTRG.441.3	MSTRG.441	Fvb1-1	12730247	u	coding	coding	-
MSTRG.441.4	MSTRG.441	Fvb1-1	12730282	u	coding	coding	-
MSTRG.441.5	MSTRG.441	Fvb1-1	12730396	u	coding	coding	-
MSTRG.441.6	MSTRG.441	Fvb1-1	12731640	u	coding	coding	-
FxaC_4g13540.t1	MSTRG.442	Fvb1-1	12730580	u	coding	coding	-
FxaC_4g13570.t1	MSTRG.443	Fvb1-1	12785123	u	coding	coding	-
MSTRG.444.1	MSTRG.444	Fvb1-1	12788830	u	coding	coding	-
FxaC_4g13580.t1	MSTRG.444	Fvb1-1	12788845	u	coding	coding	-
MSTRG.444.3	MSTRG.444	Fvb1-1	12788855	u	coding	coding	-
FxaC_4g13610.t1	MSTRG.445	Fvb1-1	12800724	u	coding	coding	-
FxaC_4g13620.t1	MSTRG.446	Fvb1-1	12807463	u	coding	coding	-
MSTRG.446.2	MSTRG.446	Fvb1-1	12807635	u	coding	coding	-
FxaC_4g13620.t2	MSTRG.446	Fvb1-1	12807896	u	coding	coding	-
FxaC_4g13650.t1	MSTRG.447	Fvb1-1	12817218	u	coding	coding	-
FxaC_4g13650.t2	MSTRG.447	Fvb1-1	12817218	u	coding	coding	-
FxaC_4g13710.t1	MSTRG.448	Fvb1-1	12869641	u	noncoding	noncoding	-
MSTRG.448.2	MSTRG.448	Fvb1-1	12869642	u	noncoding	noncoding	-
FxaC_4g13720.t1	MSTRG.449	Fvb1-1	12876464	u	coding	noncoding	-
FxaC_4g13770.t1	MSTRG.450	Fvb1-1	12892621	u	coding	coding	-
MSTRG.450.2	MSTRG.450	Fvb1-1	12892634	u	coding	coding	-
FxaC_4g13800.t1	MSTRG.451	Fvb1-1	12909809	u	coding	coding	-
MSTRG.451.2	MSTRG.451	Fvb1-1	12909871	u	coding	coding	-
FxaC_4g13850.t1	MSTRG.452	Fvb1-1	12966394	u	coding	coding	-
FxaC_4g13860.t1	MSTRG.453	Fvb1-1	12970274	u	coding	coding	-
MSTRG.454.1	MSTRG.454	Fvb1-1	12992292	u	noncoding	noncoding	-
FxaC_4g13910.t1	MSTRG.454	Fvb1-1	12992316	u	coding	noncoding	-
FxaC_4g13940.t1	MSTRG.455	Fvb1-1	13014603	u	coding	coding	-
MSTRG.455.2	MSTRG.455	Fvb1-1	13014655	u	coding	coding	-
FxaC_4g13970.t1	MSTRG.456	Fvb1-1	13050169	u	coding	coding	-
MSTRG.456.2	MSTRG.456	Fvb1-1	13050251	u	coding	coding	-
FxaC_4g14030.t1	MSTRG.457	Fvb1-1	13096779	u	coding	coding	-
MSTRG.457.2	MSTRG.457	Fvb1-1	13096886	u	coding	coding	-
MSTRG.457.3	MSTRG.457	Fvb1-1	13096910	u	coding	coding	-
MSTRG.457.4	MSTRG.457	Fvb1-1	13096940	u	coding	coding	-
FxaC_4g14050.t1	MSTRG.458	Fvb1-1	13111743	u	coding	coding	-
MSTRG.458.2	MSTRG.458	Fvb1-1	13112303	u	noncoding	coding	-
MSTRG.458.3	MSTRG.458	Fvb1-1	13112441	u	coding	coding	-
MSTRG.458.4	MSTRG.458	Fvb1-1	13112888	u	coding	coding	-
FxaC_4g14050.t2	MSTRG.458	Fvb1-1	13113031	u	coding	coding	-
MSTRG.458.6	MSTRG.458	Fvb1-1	13113069	u	coding	coding	-
MSTRG.458.7	MSTRG.458	Fvb1-1	13113366	u	coding	coding	-
FxaC_4g14051.t1	MSTRG.458	Fvb1-1	13113366	u	coding	coding	-
FxaC_4g14060.t1	MSTRG.459	Fvb1-1	13130661	u	coding	coding	-
FxaC_4g14070.t1	MSTRG.460	Fvb1-1	13156094	u	coding	coding	-
MSTRG.460.2	MSTRG.460	Fvb1-1	13156101	u	coding	coding	-
MSTRG.460.3	MSTRG.460	Fvb1-1	13156110	u	coding	coding	-
MSTRG.461.1	MSTRG.461	Fvb1-1	13168238	u	coding	coding	-
MSTRG.461.2	MSTRG.461	Fvb1-1	13168281	u	coding	coding	-
FxaC_4g14110.t1	MSTRG.461	Fvb1-1	13168340	u	coding	coding	-
FxaC_4g14111.t1	MSTRG.461	Fvb1-1	13172288	u	coding	coding	-
FxaC_4g14130.t1	MSTRG.462	Fvb1-1	13177807	u	coding	coding	-
FxaC_4g14290.t1	MSTRG.463	Fvb1-1	13316002	u	coding	coding	-
MSTRG.464.1	MSTRG.464	Fvb1-1	13348706	u	noncoding	noncoding	-
FxaC_4g14340.t1	MSTRG.465	Fvb1-1	13350231	u	coding	noncoding	-
FxaC_4g14360.t1	MSTRG.466	Fvb1-1	13352955	u	coding	coding	-
FxaC_4g14350.t1	MSTRG.467	Fvb1-1	13354605	u	coding	noncoding	-
FxaC_4g14350.t2	MSTRG.467	Fvb1-1	13354607	u	coding	noncoding	-
FxaC_4g14380.t1	MSTRG.468	Fvb1-1	13357532	u	coding	coding	-
FxaC_4g14420.t1	MSTRG.469	Fvb1-1	13380660	u	coding	coding	-
MSTRG.469.2	MSTRG.469	Fvb1-1	13380771	u	coding	coding	-
MSTRG.469.3	MSTRG.469	Fvb1-1	13380919	u	coding	coding	-
MSTRG.469.4	MSTRG.469	Fvb1-1	13380978	u	coding	coding	-
MSTRG.469.5	MSTRG.469	Fvb1-1	13381012	u	coding	coding	-
FxaC_4g14430.t1	MSTRG.470	Fvb1-1	13389092	u	coding	coding	-
FxaC_4g14430.t2	MSTRG.470	Fvb1-1	13389160	u	coding	coding	-
MSTRG.470.3	MSTRG.470	Fvb1-1	13389163	u	coding	coding	-
MSTRG.471.1	MSTRG.471	Fvb1-1	13398389	u	coding	coding	-
MSTRG.471.2	MSTRG.471	Fvb1-1	13398524	u	coding	coding	-
MSTRG.471.3	MSTRG.471	Fvb1-1	13399090	u	coding	coding	-
FxaC_4g14450.t1	MSTRG.471	Fvb1-1	13399090	u	coding	coding	-
MSTRG.471.5	MSTRG.471	Fvb1-1	13399151	u	coding	coding	-
MSTRG.471.6	MSTRG.471	Fvb1-1	13400135	u	coding	coding	-
FxaC_4g14451.t1	MSTRG.471	Fvb1-1	13403533	u	coding	coding	-
MSTRG.472.1	MSTRG.472	Fvb1-1	13422317	u	noncoding	noncoding	LncRNA
MSTRG.472.2	MSTRG.472	Fvb1-1	13422425	u	noncoding	noncoding	LncRNA
FxaC_4g14470.t1	MSTRG.473	Fvb1-1	13424956	u	coding	coding	-
MSTRG.474.1	MSTRG.474	Fvb1-1	13461705	u	coding	coding	-
FxaC_4g14540.t1	MSTRG.474	Fvb1-1	13461728	u	coding	coding	-
MSTRG.475.1	MSTRG.475	Fvb1-1	13468153	u	noncoding	noncoding	LncRNA
MSTRG.475.2	MSTRG.475	Fvb1-1	13468279	u	noncoding	noncoding	LncRNA
MSTRG.476.1	MSTRG.476	Fvb1-1	13473366	u	noncoding	noncoding	LncRNA
MSTRG.477.1	MSTRG.477	Fvb1-1	13494035	u	noncoding	noncoding	-
FxaC_4g14570.t1	MSTRG.477	Fvb1-1	13494113	u	coding	coding	-
MSTRG.477.3	MSTRG.477	Fvb1-1	13494520	u	noncoding	noncoding	-
MSTRG.477.4	MSTRG.477	Fvb1-1	13494520	u	noncoding	noncoding	-
MSTRG.477.5	MSTRG.477	Fvb1-1	13494615	u	coding	coding	-
MSTRG.477.6	MSTRG.477	Fvb1-1	13494958	u	noncoding	noncoding	-
FxaC_4g14610.t1	MSTRG.477	Fvb1-1	13515012	u	coding	noncoding	-
MSTRG.477.8	MSTRG.477	Fvb1-1	13515253	u	coding	noncoding	-
MSTRG.477.9	MSTRG.477	Fvb1-1	13516240	u	noncoding	noncoding	-
FxaC_4g14600.t1	MSTRG.478	Fvb1-1	13512681	u	coding	noncoding	-
FxaC_4g14640.t1	MSTRG.479	Fvb1-1	13552652	k	coding	coding	-
MSTRG.479.2	MSTRG.479	Fvb1-1	13552685	k	coding	coding	-
MSTRG.479.3	MSTRG.479	Fvb1-1	13552707	k	coding	coding	-
MSTRG.479.4	MSTRG.479	Fvb1-1	13552707	k	coding	coding	-
FxaC_4g14670.t1	MSTRG.480	Fvb1-1	13558810	u	coding	coding	-
MSTRG.481.1	MSTRG.481	Fvb1-1	13584982	u	coding	coding	-
MSTRG.481.2	MSTRG.481	Fvb1-1	13585031	u	noncoding	noncoding	-
MSTRG.481.3	MSTRG.481	Fvb1-1	13585040	u	coding	coding	-
FxaC_4g14700.t1	MSTRG.481	Fvb1-1	13585040	u	coding	coding	-
MSTRG.481.5	MSTRG.481	Fvb1-1	13585082	u	coding	coding	-
MSTRG.481.6	MSTRG.481	Fvb1-1	13585082	u	coding	coding	-
FxaC_4g14700.t2	MSTRG.481	Fvb1-1	13585188	u	coding	coding	-
FxaC_4g14710.t1	MSTRG.481	Fvb1-1	13602309	u	noncoding	noncoding	-
FxaC_4g14730.t1	MSTRG.482	Fvb1-1	13621187	u	coding	coding	-
MSTRG.483.1	MSTRG.483	Fvb1-1	13622650	u	noncoding	noncoding	LncRNA
FxaC_4g14750.t1	MSTRG.484	Fvb1-1	13637213	u	coding	coding	-
MSTRG.484.2	MSTRG.484	Fvb1-1	13637270	u	coding	coding	-
FxaC_4g14780.t1	MSTRG.485	Fvb1-1	13676981	u	coding	coding	-
MSTRG.485.2	MSTRG.485	Fvb1-1	13677013	u	coding	coding	-
FxaC_4g14850.t1	MSTRG.486	Fvb1-1	13722374	u	coding	coding	-
FxaC_4g14860.t1	MSTRG.487	Fvb1-1	13726008	u	coding	coding	-
FxaC_4g14870.t1	MSTRG.488	Fvb1-1	13729663	u	coding	coding	-
MSTRG.488.2	MSTRG.488	Fvb1-1	13729668	u	coding	coding	-
FxaC_4g14880.t1	MSTRG.489	Fvb1-1	13741721	u	coding	coding	-
FxaC_4g14880.t2	MSTRG.489	Fvb1-1	13741825	u	coding	coding	-
FxaC_4g14880.t5	MSTRG.489	Fvb1-1	13741856	u	coding	coding	-
FxaC_4g14900.t2	MSTRG.490	Fvb1-1	13758731	u	coding	coding	-
FxaC_4g14900.t7	MSTRG.490	Fvb1-1	13758731	u	coding	coding	-
FxaC_4g14900.t9	MSTRG.490	Fvb1-1	13758753	u	coding	coding	-
MSTRG.490.4	MSTRG.490	Fvb1-1	13758761	u	coding	coding	-
FxaC_4g14900.t11	MSTRG.490	Fvb1-1	13758768	u	coding	coding	-
MSTRG.490.6	MSTRG.490	Fvb1-1	13758786	u	coding	coding	-
MSTRG.490.7	MSTRG.490	Fvb1-1	13758786	u	coding	coding	-
MSTRG.490.8	MSTRG.490	Fvb1-1	13758791	u	coding	coding	-
FxaC_4g14900.t12	MSTRG.490	Fvb1-1	13758791	u	coding	coding	-
MSTRG.490.10	MSTRG.490	Fvb1-1	13758798	u	coding	coding	-
MSTRG.490.11	MSTRG.490	Fvb1-1	13758798	u	coding	coding	-
MSTRG.490.12	MSTRG.490	Fvb1-1	13758808	u	coding	coding	-
MSTRG.490.13	MSTRG.490	Fvb1-1	13758808	u	coding	coding	-
MSTRG.490.14	MSTRG.490	Fvb1-1	13758809	u	noncoding	coding	-
MSTRG.490.15	MSTRG.490	Fvb1-1	13758809	u	coding	coding	-
MSTRG.490.16	MSTRG.490	Fvb1-1	13758809	u	coding	coding	-
MSTRG.490.17	MSTRG.490	Fvb1-1	13758809	u	noncoding	coding	-
MSTRG.490.18	MSTRG.490	Fvb1-1	13758809	u	coding	coding	-
MSTRG.490.19	MSTRG.490	Fvb1-1	13758809	u	coding	coding	-
MSTRG.490.20	MSTRG.490	Fvb1-1	13758809	u	coding	coding	-
FxaC_4g14900.t15	MSTRG.490	Fvb1-1	13758809	u	coding	coding	-
FxaC_4g14900.t13	MSTRG.490	Fvb1-1	13758809	u	coding	coding	-
MSTRG.490.23	MSTRG.490	Fvb1-1	13758817	u	coding	coding	-
FxaC_4g14900.t3	MSTRG.490	Fvb1-1	13758817	u	coding	coding	-
MSTRG.490.25	MSTRG.490	Fvb1-1	13758820	u	coding	coding	-
MSTRG.490.26	MSTRG.490	Fvb1-1	13758830	u	coding	coding	-
FxaC_4g14900.t5	MSTRG.490	Fvb1-1	13758831	u	coding	coding	-
FxaC_4g14920.t1	MSTRG.491	Fvb1-1	13774250	x	coding	coding	-
FxaC_4g14921.t1	MSTRG.492	Fvb1-1	13779267	u	coding	coding	-
FxaC_4g14950.t1	MSTRG.493	Fvb1-1	13816475	u	coding	coding	-
MSTRG.494.1	MSTRG.494	Fvb1-1	13841549	m	noncoding	noncoding	LncRNA
FxaC_4g15000.t2	MSTRG.495	Fvb1-1	13844131	u	coding	coding	-
FxaC_4g15021.t1	MSTRG.496	Fvb1-1	13909334	u	coding	coding	-
MSTRG.496.2	MSTRG.496	Fvb1-1	13909347	u	noncoding	coding	-
FxaC_4g15040.t1	MSTRG.497	Fvb1-1	13965979	u	noncoding	noncoding	LncRNA
MSTRG.497.2	MSTRG.497	Fvb1-1	13966003	u	noncoding	noncoding	LncRNA
MSTRG.498.1	MSTRG.498	Fvb1-1	14105990	u	coding	coding	-
FxaC_4g15190.t1	MSTRG.498	Fvb1-1	14105992	u	coding	coding	-
MSTRG.499.1	MSTRG.499	Fvb1-1	14106818	u	noncoding	noncoding	-
MSTRG.500.1	MSTRG.500	Fvb1-1	14109515	u	coding	coding	-
MSTRG.500.2	MSTRG.500	Fvb1-1	14109515	u	coding	coding	-
FxaC_4g15200.t1	MSTRG.500	Fvb1-1	14109528	u	coding	coding	-
FxaC_4g15240.t1	MSTRG.500	Fvb1-1	14133015	u	coding	coding	-
MSTRG.500.5	MSTRG.500	Fvb1-1	14134593	u	coding	coding	-
MSTRG.501.1	MSTRG.501	Fvb1-1	14111907	u	coding	noncoding	-
FxaC_4g15210.t1	MSTRG.501	Fvb1-1	14111909	u	coding	noncoding	-
MSTRG.502.1	MSTRG.502	Fvb1-1	14171698	u	noncoding	noncoding	LncRNA
MSTRG.503.1	MSTRG.503	Fvb1-1	14222410	u	coding	coding	-
FxaC_4g15320.t1	MSTRG.503	Fvb1-1	14222410	u	coding	coding	-
MSTRG.503.3	MSTRG.503	Fvb1-1	14222439	u	noncoding	coding	-
MSTRG.504.1	MSTRG.504	Fvb1-1	14225614	u	coding	coding	-
FxaC_4g15330.t1	MSTRG.504	Fvb1-1	14225977	u	coding	coding	-
FxaC_4g15390.t1	MSTRG.505	Fvb1-1	14274607	u	coding	coding	-
FxaC_4g15480.t1	MSTRG.506	Fvb1-1	14330606	j	coding	coding	-
MSTRG.506.2	MSTRG.506	Fvb1-1	14330627	o	coding	coding	-
MSTRG.507.1	MSTRG.507	Fvb1-1	14362782	u	coding	coding	-
MSTRG.507.2	MSTRG.507	Fvb1-1	14362928	u	coding	coding	-
MSTRG.507.3	MSTRG.507	Fvb1-1	14362929	u	coding	coding	-
FxaC_4g15510.t1	MSTRG.507	Fvb1-1	14362973	u	coding	coding	-
FxaC_4g15520.t1	MSTRG.508	Fvb1-1	14369226	u	coding	coding	-
MSTRG.509.1	MSTRG.509	Fvb1-1	14390150	u	noncoding	noncoding	LncRNA
FxaC_4g15550.t1	MSTRG.510	Fvb1-1	14395278	u	coding	coding	-
FxaC_4g15560.t1	MSTRG.511	Fvb1-1	14400105	u	coding	noncoding	-
MSTRG.512.1	MSTRG.512	Fvb1-1	14401963	u	coding	coding	-
FxaC_4g15570.t1	MSTRG.512	Fvb1-1	14401992	u	coding	coding	-
FxaC_4g15600.t1	MSTRG.513	Fvb1-1	14410293	k	coding	coding	-
FxaC_4g15601.t1	MSTRG.513	Fvb1-1	14411403	u	coding	coding	-
MSTRG.514.1	MSTRG.514	Fvb1-1	14411593	p	noncoding	noncoding	LncRNA
FxaC_4g15610.t1	MSTRG.515	Fvb1-1	14415021	u	coding	coding	-
MSTRG.516.1	MSTRG.516	Fvb1-1	14423826	u	noncoding	noncoding	LncRNA
MSTRG.516.2	MSTRG.516	Fvb1-1	14431653	u	noncoding	noncoding	LncRNA
MSTRG.516.3	MSTRG.516	Fvb1-1	14431653	u	noncoding	noncoding	LncRNA
FxaC_4g15680.t1	MSTRG.517	Fvb1-1	14459053	u	coding	coding	-
FxaC_4g15740.t1	MSTRG.518	Fvb1-1	14488525	u	coding	coding	-
FxaC_4g15750.t1	MSTRG.519	Fvb1-1	14491139	u	coding	coding	-
MSTRG.520.1	MSTRG.520	Fvb1-1	14496600	u	coding	coding	-
FxaC_4g15760.t1	MSTRG.520	Fvb1-1	14496608	u	coding	coding	-
FxaC_4g15770.t1	MSTRG.521	Fvb1-1	14501599	u	coding	coding	-
MSTRG.521.2	MSTRG.521	Fvb1-1	14501626	u	coding	coding	-
MSTRG.521.3	MSTRG.521	Fvb1-1	14501626	u	coding	coding	-
MSTRG.521.4	MSTRG.521	Fvb1-1	14501646	u	coding	coding	-
MSTRG.522.1	MSTRG.522	Fvb1-1	14506066	u	coding	coding	-
MSTRG.522.2	MSTRG.522	Fvb1-1	14506085	u	coding	coding	-
FxaC_4g15780.t1	MSTRG.522	Fvb1-1	14506626	u	coding	coding	-
MSTRG.523.1	MSTRG.523	Fvb1-1	14524469	u	coding	coding	-
MSTRG.523.2	MSTRG.523	Fvb1-1	14524610	u	coding	coding	-
MSTRG.523.3	MSTRG.523	Fvb1-1	14524616	u	coding	coding	-
FxaC_4g15810.t1	MSTRG.523	Fvb1-1	14525806	u	coding	coding	-
FxaC_4g15820.t1	MSTRG.524	Fvb1-1	14528682	u	coding	coding	-
FxaC_4g15830.t1	MSTRG.525	Fvb1-1	14539960	u	coding	coding	-
MSTRG.526.1	MSTRG.526	Fvb1-1	14549810	u	coding	coding	-
FxaC_4g15840.t1	MSTRG.526	Fvb1-1	14549936	u	coding	coding	-
FxaC_4g15870.t1	MSTRG.527	Fvb1-1	14570745	u	coding	coding	-
FxaC_4g15910.t1	MSTRG.528	Fvb1-1	14602457	o	coding	coding	-
MSTRG.528.2	MSTRG.528	Fvb1-1	14602712	o	coding	coding	-
FxaC_4g16110.t1	MSTRG.529	Fvb1-1	14749202	u	coding	coding	-
FxaC_4g16110.t2	MSTRG.529	Fvb1-1	14749569	u	coding	coding	-
FxaC_4g16130.t1	MSTRG.530	Fvb1-1	14760508	u	coding	coding	-
MSTRG.531.1	MSTRG.531	Fvb1-1	14813685	u	noncoding	coding	-
FxaC_4g16230.t1	MSTRG.531	Fvb1-1	14813853	u	coding	coding	-
FxaC_4g16290.t1	MSTRG.532	Fvb1-1	14853228	u	coding	coding	-
MSTRG.532.2	MSTRG.532	Fvb1-1	14853314	u	coding	coding	-
MSTRG.532.3	MSTRG.532	Fvb1-1	14853325	u	coding	coding	-
FxaC_4g16300.t1	MSTRG.533	Fvb1-1	14870034	u	coding	coding	-
FxaC_4g16310.t1	MSTRG.534	Fvb1-1	14874022	u	coding	coding	-
FxaC_4g16340.t1	MSTRG.535	Fvb1-1	14888541	u	noncoding	noncoding	LncRNA
MSTRG.535.2	MSTRG.535	Fvb1-1	14888565	u	noncoding	noncoding	-
MSTRG.536.1	MSTRG.536	Fvb1-1	14903084	k	coding	coding	-
FxaC_4g16380.t1	MSTRG.536	Fvb1-1	14903084	k	coding	coding	-
MSTRG.536.3	MSTRG.536	Fvb1-1	14903157	k	coding	coding	-
FxaC_4g16390.t1	MSTRG.537	Fvb1-1	14917699	u	coding	coding	-
FxaC_4g16460.t1	MSTRG.538	Fvb1-1	14960332	u	coding	coding	-
MSTRG.538.2	MSTRG.538	Fvb1-1	14960430	u	noncoding	coding	-
MSTRG.539.1	MSTRG.539	Fvb1-1	14962677	x	coding	coding	-
MSTRG.539.2	MSTRG.539	Fvb1-1	14962765	x	coding	coding	-
FxaC_4g16470.t1	MSTRG.539	Fvb1-1	14962770	u	coding	coding	-
MSTRG.539.4	MSTRG.539	Fvb1-1	14962864	x	coding	coding	-
FxaC_4g16490.t1	MSTRG.539	Fvb1-1	14968914	u	coding	coding	-
FxaC_4g16500.t1	MSTRG.540	Fvb1-1	14973130	u	coding	coding	-
FxaC_4g16520.t1	MSTRG.541	Fvb1-1	15008551	u	coding	coding	-
MSTRG.542.1	MSTRG.542	Fvb1-1	15012100	u	coding	noncoding	-
MSTRG.542.2	MSTRG.542	Fvb1-1	15012144	u	coding	coding	-
FxaC_4g16530.t1	MSTRG.542	Fvb1-1	15012171	u	coding	noncoding	-
FxaC_4g16540.t1	MSTRG.543	Fvb1-1	15013597	u	coding	coding	-
FxaC_4g16560.t1	MSTRG.544	Fvb1-1	15021726	u	coding	coding	-
FxaC_4g16580.t1	MSTRG.545	Fvb1-1	15051530	u	coding	coding	-
FxaC_4g16590.t1	MSTRG.546	Fvb1-1	15075936	u	coding	coding	-
FxaC_4g16650.t1	MSTRG.547	Fvb1-1	15102387	u	coding	coding	-
MSTRG.548.1	MSTRG.548	Fvb1-1	15108184	u	coding	coding	-
MSTRG.548.2	MSTRG.548	Fvb1-1	15108189	u	coding	coding	-
FxaC_4g16660.t1	MSTRG.548	Fvb1-1	15108206	u	coding	coding	-
MSTRG.548.4	MSTRG.548	Fvb1-1	15108209	u	coding	coding	-
FxaC_4g16661.t1	MSTRG.548	Fvb1-1	15111271	o	coding	coding	-
FxaC_4g16651.t1	MSTRG.549	Fvb1-1	15132014	u	coding	coding	-
MSTRG.550.1	MSTRG.550	Fvb1-1	15141336	u	noncoding	noncoding	LncRNA
MSTRG.551.1	MSTRG.551	Fvb1-1	15144094	u	coding	noncoding	-
FxaC_4g16800.t1	MSTRG.551	Fvb1-1	15144194	u	coding	coding	-
FxaC_4g16810.t1	MSTRG.552	Fvb1-1	15147557	u	coding	coding	-
FxaC_4g16860.t1	MSTRG.553	Fvb1-1	15161557	u	coding	coding	-
FxaC_4g16860.t2	MSTRG.553	Fvb1-1	15161619	u	coding	coding	-
MSTRG.553.3	MSTRG.553	Fvb1-1	15161650	u	coding	coding	-
FxaC_4g16860.t3	MSTRG.553	Fvb1-1	15161661	u	coding	coding	-
FxaC_4g16860.t4	MSTRG.553	Fvb1-1	15161683	u	coding	coding	-
FxaC_4g16860.t5	MSTRG.553	Fvb1-1	15161686	u	coding	coding	-
FxaC_4g16860.t6	MSTRG.553	Fvb1-1	15161701	u	coding	coding	-
FxaC_4g16900.t1	MSTRG.554	Fvb1-1	15216922	u	noncoding	coding	-
FxaC_4g16910.t1	MSTRG.555	Fvb1-1	15217568	u	coding	coding	-
FxaC_4g16920.t1	MSTRG.556	Fvb1-1	15218731	u	coding	coding	-
FxaC_4g16950.t1	MSTRG.557	Fvb1-1	15251760	u	coding	coding	-
FxaC_4g16950.t2	MSTRG.557	Fvb1-1	15251769	u	coding	coding	-
FxaC_4g16980.t1	MSTRG.558	Fvb1-1	15267257	u	coding	coding	-
FxaC_4g17000.t1	MSTRG.559	Fvb1-1	15314740	u	coding	coding	-
FxaC_4g17010.t1	MSTRG.560	Fvb1-1	15319484	u	coding	coding	-
FxaC_4g17010.t2	MSTRG.560	Fvb1-1	15319536	u	coding	coding	-
MSTRG.560.3	MSTRG.560	Fvb1-1	15319598	u	coding	coding	-
FxaC_4g17020.t1	MSTRG.560	Fvb1-1	15324645	u	coding	coding	-
MSTRG.560.5	MSTRG.560	Fvb1-1	15324685	u	coding	coding	-
FxaC_4g17040.t1	MSTRG.561	Fvb1-1	15331094	u	coding	coding	-
FxaC_4g17080.t1	MSTRG.562	Fvb1-1	15365623	u	coding	coding	-
MSTRG.563.1	MSTRG.563	Fvb1-1	15368306	u	coding	coding	-
FxaC_4g17090.t1	MSTRG.563	Fvb1-1	15371783	u	coding	coding	-
FxaC_4g17100.t1	MSTRG.564	Fvb1-1	15378362	u	coding	coding	-
FxaC_4g17101.t1	MSTRG.565	Fvb1-1	15382918	u	coding	coding	-
MSTRG.566.1	MSTRG.566	Fvb1-1	15384149	u	coding	coding	-
FxaC_4g17110.t1	MSTRG.566	Fvb1-1	15384901	u	coding	coding	-
FxaC_4g17130.t1	MSTRG.567	Fvb1-1	15390002	u	coding	coding	-
MSTRG.567.2	MSTRG.567	Fvb1-1	15390767	u	coding	coding	-
MSTRG.568.1	MSTRG.568	Fvb1-1	15410952	=	noncoding	noncoding	LncRNA
FxaC_4g17170.t1	MSTRG.569	Fvb1-1	15428571	u	noncoding	noncoding	-
FxaC_4g17180.t1	MSTRG.570	Fvb1-1	15433773	u	coding	coding	-
MSTRG.570.2	MSTRG.570	Fvb1-1	15434101	u	coding	coding	-
MSTRG.570.3	MSTRG.570	Fvb1-1	15434128	u	coding	coding	-
MSTRG.570.4	MSTRG.570	Fvb1-1	15434187	u	coding	coding	-
MSTRG.570.5	MSTRG.570	Fvb1-1	15434187	u	coding	coding	-
MSTRG.570.6	MSTRG.570	Fvb1-1	15434187	u	coding	coding	-
FxaC_4g17220.t1	MSTRG.571	Fvb1-1	15449432	u	coding	coding	-
MSTRG.571.2	MSTRG.571	Fvb1-1	15449447	u	coding	coding	-
FxaC_4g17230.t1	MSTRG.572	Fvb1-1	15451839	u	coding	coding	-
MSTRG.572.2	MSTRG.572	Fvb1-1	15451883	u	coding	coding	-
MSTRG.572.3	MSTRG.572	Fvb1-1	15451883	u	coding	coding	-
FxaC_4g17240.t1	MSTRG.573	Fvb1-1	15467974	u	coding	coding	-
FxaC_4g17250.t1	MSTRG.574	Fvb1-1	15475891	u	coding	coding	-
FxaC_4g17290.t1	MSTRG.575	Fvb1-1	15502936	u	coding	coding	-
MSTRG.575.2	MSTRG.575	Fvb1-1	15502970	u	coding	coding	-
FxaC_4g17290.t2	MSTRG.575	Fvb1-1	15502988	u	coding	coding	-
FxaC_4g17310.t2	MSTRG.576	Fvb1-1	15513124	u	coding	coding	-
MSTRG.576.2	MSTRG.576	Fvb1-1	15516421	u	coding	coding	-
FxaC_4g17311.t1	MSTRG.577	Fvb1-1	15520257	u	coding	coding	-
FxaC_4g17330.t1	MSTRG.578	Fvb1-1	15537440	u	coding	coding	-
FxaC_4g17340.t1	MSTRG.579	Fvb1-1	15544183	u	coding	coding	-
FxaC_4g17340.t2	MSTRG.579	Fvb1-1	15544253	u	coding	coding	-
FxaC_4g17350.t1	MSTRG.580	Fvb1-1	15545903	u	coding	noncoding	-
FxaC_4g17360.t1	MSTRG.581	Fvb1-1	15565992	u	coding	coding	-
FxaC_4g17390.t1	MSTRG.582	Fvb1-1	15598223	u	coding	coding	-
FxaC_4g17430.t1	MSTRG.583	Fvb1-1	15637860	u	coding	coding	-
MSTRG.584.1	MSTRG.584	Fvb1-1	15645034	u	coding	coding	-
FxaC_4g17450.t3	MSTRG.584	Fvb1-1	15645122	u	coding	coding	-
FxaC_4g17450.t5	MSTRG.584	Fvb1-1	15645185	u	coding	coding	-
FxaC_4g17480.t1	MSTRG.585	Fvb1-1	15657900	u	noncoding	noncoding	LncRNA
MSTRG.585.2	MSTRG.585	Fvb1-1	15657961	u	noncoding	noncoding	LncRNA
MSTRG.586.1	MSTRG.586	Fvb1-1	15669855	u	coding	noncoding	-
FxaC_4g17490.t1	MSTRG.586	Fvb1-1	15670232	u	coding	noncoding	-
FxaC_4g17500.t1	MSTRG.587	Fvb1-1	15672942	u	coding	noncoding	-
FxaC_4g17510.t1	MSTRG.588	Fvb1-1	15681779	u	coding	coding	-
MSTRG.589.1	MSTRG.589	Fvb1-1	15720072	u	noncoding	noncoding	LncRNA
MSTRG.590.1	MSTRG.590	Fvb1-1	15743315	u	noncoding	noncoding	LncRNA
FxaC_4g17700.t1	MSTRG.591	Fvb1-1	15812032	u	coding	coding	-
MSTRG.592.1	MSTRG.592	Fvb1-1	15816788	u	coding	coding	-
MSTRG.592.2	MSTRG.592	Fvb1-1	15816805	u	coding	coding	-
FxaC_4g17710.t1	MSTRG.592	Fvb1-1	15816805	u	coding	coding	-
FxaC_4g17720.t1	MSTRG.593	Fvb1-1	15825419	u	coding	coding	-
MSTRG.593.2	MSTRG.593	Fvb1-1	15825675	u	coding	coding	-
MSTRG.594.1	MSTRG.594	Fvb1-1	15841234	u	coding	coding	-
FxaC_4g17730.t1	MSTRG.594	Fvb1-1	15841286	u	coding	coding	-
FxaC_4g17760.t1	MSTRG.595	Fvb1-1	15868216	u	coding	coding	-
FxaC_4g17830.t1	MSTRG.596	Fvb1-1	15919266	u	coding	coding	-
FxaC_4g17840.t1	MSTRG.597	Fvb1-1	15927662	u	coding	coding	-
MSTRG.597.2	MSTRG.597	Fvb1-1	15927732	u	coding	coding	-
FxaC_4g17850.t1	MSTRG.598	Fvb1-1	15932872	u	coding	coding	-
MSTRG.598.2	MSTRG.598	Fvb1-1	15932987	u	coding	coding	-
FxaC_4g17870.t1	MSTRG.599	Fvb1-1	15945331	u	coding	coding	-
FxaC_4g17870.t2	MSTRG.599	Fvb1-1	15945357	u	coding	coding	-
MSTRG.599.3	MSTRG.599	Fvb1-1	15945441	u	coding	coding	-
FxaC_4g17890.t2	MSTRG.600	Fvb1-1	15953951	j	coding	coding	-
MSTRG.600.2	MSTRG.600	Fvb1-1	15953965	j	coding	coding	-
MSTRG.600.3	MSTRG.600	Fvb1-1	15953966	j	coding	coding	-
MSTRG.600.4	MSTRG.600	Fvb1-1	15953990	j	coding	coding	-
MSTRG.600.5	MSTRG.600	Fvb1-1	15953990	j	coding	coding	-
FxaC_4g17890.t4	MSTRG.600	Fvb1-1	15954022	j	coding	coding	-
FxaC_4g17910.t1	MSTRG.601	Fvb1-1	15958291	u	coding	coding	-
FxaC_4g17950.t1	MSTRG.602	Fvb1-1	16000746	u	coding	coding	-
MSTRG.603.1	MSTRG.603	Fvb1-1	16005617	u	coding	coding	-
FxaC_4g17960.t1	MSTRG.603	Fvb1-1	16005617	u	coding	coding	-
FxaC_4g17970.t1	MSTRG.604	Fvb1-1	16010626	u	coding	coding	-
FxaC_4g17970.t2	MSTRG.604	Fvb1-1	16010626	u	coding	coding	-
MSTRG.604.3	MSTRG.604	Fvb1-1	16010769	u	coding	coding	-
FxaC_4g17980.t1	MSTRG.605	Fvb1-1	16017063	u	coding	coding	-
FxaC_4g17980.t2	MSTRG.605	Fvb1-1	16017063	u	coding	coding	-
MSTRG.605.3	MSTRG.605	Fvb1-1	16017094	u	coding	coding	-
FxaC_4g18020.t1	MSTRG.606	Fvb1-1	16046665	u	coding	coding	-
FxaC_4g18030.t1	MSTRG.607	Fvb1-1	16050989	u	coding	coding	-
FxaC_4g18040.t1	MSTRG.608	Fvb1-1	16060115	u	coding	coding	-
FxaC_4g18050.t1	MSTRG.609	Fvb1-1	16063720	u	coding	coding	-
FxaC_4g18080.t1	MSTRG.610	Fvb1-1	16069559	u	coding	coding	-
MSTRG.610.2	MSTRG.610	Fvb1-1	16072873	u	coding	coding	-
FxaC_4g18110.t2	MSTRG.611	Fvb1-1	16110652	u	coding	coding	-
FxaC_4g18110.t3	MSTRG.611	Fvb1-1	16110680	u	coding	coding	-
MSTRG.611.3	MSTRG.611	Fvb1-1	16111186	u	coding	coding	-
MSTRG.612.1	MSTRG.612	Fvb1-1	16158822	u	noncoding	noncoding	LncRNA
FxaC_4g18140.t1	MSTRG.613	Fvb1-1	16163457	u	coding	coding	-
MSTRG.614.1	MSTRG.614	Fvb1-1	16211861	u	coding	coding	-
MSTRG.614.2	MSTRG.614	Fvb1-1	16211904	u	coding	coding	-
MSTRG.614.3	MSTRG.614	Fvb1-1	16211924	u	coding	coding	-
MSTRG.614.4	MSTRG.614	Fvb1-1	16211953	u	coding	coding	-
FxaC_4g18270.t1	MSTRG.614	Fvb1-1	16212474	u	coding	coding	-
FxaC_4g18271.t1	MSTRG.614	Fvb1-1	16213057	u	coding	coding	-
MSTRG.615.1	MSTRG.615	Fvb1-1	16230827	u	coding	coding	-
FxaC_4g18280.t1	MSTRG.615	Fvb1-1	16230827	u	coding	coding	-
FxaC_4g18280.t2	MSTRG.615	Fvb1-1	16230827	u	coding	coding	-
MSTRG.615.4	MSTRG.615	Fvb1-1	16230839	u	coding	coding	-
MSTRG.615.5	MSTRG.615	Fvb1-1	16230852	u	coding	coding	-
FxaC_4g18280.t3	MSTRG.615	Fvb1-1	16230852	u	coding	coding	-
MSTRG.615.7	MSTRG.615	Fvb1-1	16230912	u	coding	coding	-
FxaC_4g18300.t1	MSTRG.616	Fvb1-1	16279746	u	coding	coding	-
MSTRG.617.1	MSTRG.617	Fvb1-1	16291157	u	noncoding	coding	-
MSTRG.618.1	MSTRG.618	Fvb1-1	16357945	=	noncoding	noncoding	LncRNA
FxaC_4g18450.t1	MSTRG.619	Fvb1-1	16375272	u	coding	coding	-
FxaC_4g18480.t2	MSTRG.620	Fvb1-1	16415293	u	coding	coding	-
FxaC_4g18481.t1	MSTRG.621	Fvb1-1	16418638	u	coding	coding	-
FxaC_4g18540.t1	MSTRG.622	Fvb1-1	16450718	u	coding	coding	-
MSTRG.623.1	MSTRG.623	Fvb1-1	16481273	u	coding	coding	-
MSTRG.623.2	MSTRG.623	Fvb1-1	16481273	u	coding	coding	-
FxaC_4g18570.t1	MSTRG.623	Fvb1-1	16481308	u	coding	coding	-
FxaC_4g18630.t1	MSTRG.623	Fvb1-1	16547008	u	coding	coding	-
MSTRG.624.1	MSTRG.624	Fvb1-1	16501678	u	noncoding	noncoding	LncRNA
MSTRG.624.2	MSTRG.624	Fvb1-1	16501743	u	noncoding	noncoding	LncRNA
FxaC_4g18660.t1	MSTRG.624	Fvb1-1	16560583	u	noncoding	noncoding	LncRNA
MSTRG.624.4	MSTRG.624	Fvb1-1	16560764	u	noncoding	noncoding	LncRNA
FxaC_4g18610.t1	MSTRG.625	Fvb1-1	16505099	u	coding	coding	-
FxaC_4g18620.t1	MSTRG.626	Fvb1-1	16529251	u	noncoding	noncoding	LncRNA
FxaC_4g18670.t1	MSTRG.627	Fvb1-1	16567946	u	coding	coding	-
FxaC_4g18680.t1	MSTRG.628	Fvb1-1	16573091	u	coding	coding	-
FxaC_4g18690.t1	MSTRG.629	Fvb1-1	16579235	u	noncoding	noncoding	-
FxaC_4g18700.t1	MSTRG.630	Fvb1-1	16594984	u	coding	coding	-
FxaC_4g18820.t1	MSTRG.631	Fvb1-1	16615205	u	noncoding	noncoding	-
FxaC_4g18830.t1	MSTRG.632	Fvb1-1	16617013	u	coding	coding	-
FxaC_4g18860.t1	MSTRG.633	Fvb1-1	16626383	u	noncoding	noncoding	LncRNA
FxaC_4g18870.t1	MSTRG.634	Fvb1-1	16627117	u	coding	coding	-
MSTRG.635.1	MSTRG.635	Fvb1-1	16643545	u	noncoding	noncoding	LncRNA
FxaC_4g18880.t1	MSTRG.635	Fvb1-1	16643643	u	noncoding	noncoding	LncRNA
MSTRG.635.3	MSTRG.635	Fvb1-1	16643837	u	noncoding	noncoding	LncRNA
FxaC_4g18940.t1	MSTRG.636	Fvb1-1	16676021	u	coding	coding	-
MSTRG.636.2	MSTRG.636	Fvb1-1	16676127	u	coding	coding	-
FxaC_4g18950.t1	MSTRG.637	Fvb1-1	16682369	u	coding	coding	-
FxaC_4g18960.t1	MSTRG.638	Fvb1-1	16690386	u	noncoding	coding	-
MSTRG.639.1	MSTRG.639	Fvb1-1	16715204	u	noncoding	noncoding	LncRNA
FxaC_4g19020.t1	MSTRG.640	Fvb1-1	16719984	u	coding	coding	-
FxaC_4g19070.t1	MSTRG.641	Fvb1-1	16757632	u	coding	coding	-
MSTRG.641.2	MSTRG.641	Fvb1-1	16757634	u	coding	coding	-
MSTRG.642.1	MSTRG.642	Fvb1-1	16760873	u	coding	coding	-
MSTRG.642.2	MSTRG.642	Fvb1-1	16760885	u	coding	coding	-
MSTRG.642.3	MSTRG.642	Fvb1-1	16760893	u	coding	coding	-
MSTRG.642.4	MSTRG.642	Fvb1-1	16760899	u	coding	coding	-
FxaC_4g19090.t1	MSTRG.642	Fvb1-1	16761562	u	coding	coding	-
MSTRG.642.6	MSTRG.642	Fvb1-1	16762909	u	coding	coding	-
MSTRG.643.1	MSTRG.643	Fvb1-1	16761705	u	noncoding	noncoding	-
FxaC_4g19100.t1	MSTRG.644	Fvb1-1	16769314	u	noncoding	noncoding	LncRNA
MSTRG.644.2	MSTRG.644	Fvb1-1	16769333	u	noncoding	noncoding	LncRNA
MSTRG.645.1	MSTRG.645	Fvb1-1	16771286	u	coding	coding	-
FxaC_4g19110.t1	MSTRG.645	Fvb1-1	16771286	u	noncoding	noncoding	LncRNA
MSTRG.645.3	MSTRG.645	Fvb1-1	16771574	u	coding	coding	-
MSTRG.645.4	MSTRG.645	Fvb1-1	16771574	u	coding	coding	-
FxaC_4g19120.t1	MSTRG.645	Fvb1-1	16771582	u	coding	coding	-
FxaC_4g19130.t1	MSTRG.646	Fvb1-1	16775173	u	coding	coding	-
MSTRG.646.2	MSTRG.646	Fvb1-1	16775234	u	coding	coding	-
MSTRG.646.3	MSTRG.646	Fvb1-1	16775254	u	coding	coding	-
MSTRG.646.4	MSTRG.646	Fvb1-1	16775259	u	coding	coding	-
FxaC_4g19190.t1	MSTRG.647	Fvb1-1	16821615	u	coding	coding	-
MSTRG.648.1	MSTRG.648	Fvb1-1	16831556	u	coding	coding	-
MSTRG.648.2	MSTRG.648	Fvb1-1	16831558	u	coding	coding	-
MSTRG.648.3	MSTRG.648	Fvb1-1	16831563	u	coding	coding	-
FxaC_4g19200.t1	MSTRG.648	Fvb1-1	16831591	u	coding	coding	-
MSTRG.648.5	MSTRG.648	Fvb1-1	16831605	u	coding	coding	-
MSTRG.648.6	MSTRG.648	Fvb1-1	16831627	u	coding	coding	-
MSTRG.648.7	MSTRG.648	Fvb1-1	16831897	u	coding	coding	-
MSTRG.648.8	MSTRG.648	Fvb1-1	16831905	u	coding	coding	-
MSTRG.648.9	MSTRG.648	Fvb1-1	16832565	u	coding	coding	-
FxaC_4g19201.t1	MSTRG.649	Fvb1-1	16871374	x	coding	coding	-
FxaC_4g19251.t1	MSTRG.650	Fvb1-1	16875141	u	coding	coding	-
FxaC_4g19250.t1	MSTRG.650	Fvb1-1	16875231	u	coding	coding	-
MSTRG.650.3	MSTRG.650	Fvb1-1	16875537	u	coding	coding	-
FxaC_4g19270.t1	MSTRG.651	Fvb1-1	16881994	u	coding	coding	-
FxaC_4g19280.t1	MSTRG.652	Fvb1-1	16891466	u	coding	coding	-
MSTRG.653.1	MSTRG.653	Fvb1-1	16899698	u	noncoding	noncoding	LncRNA
FxaC_4g19310.t1	MSTRG.654	Fvb1-1	16901891	u	coding	coding	-
MSTRG.655.1	MSTRG.655	Fvb1-1	16905905	u	coding	coding	-
FxaC_4g19311.t1	MSTRG.655	Fvb1-1	16905986	u	coding	coding	-
FxaC_4g19350.t1	MSTRG.656	Fvb1-1	16932659	u	coding	coding	-
MSTRG.656.2	MSTRG.656	Fvb1-1	16932779	u	coding	coding	-
FxaC_4g19360.t1	MSTRG.657	Fvb1-1	16938767	u	coding	coding	-
MSTRG.658.1	MSTRG.658	Fvb1-1	16938938	u	noncoding	noncoding	-
FxaC_4g19430.t1	MSTRG.659	Fvb1-1	16986427	u	coding	coding	-
MSTRG.660.1	MSTRG.660	Fvb1-1	17003026	x	coding	coding	-
FxaC_4g19480.t1	MSTRG.660	Fvb1-1	17003118	x	coding	coding	-
MSTRG.661.1	MSTRG.661	Fvb1-1	17039921	u	coding	coding	-
FxaC_4g19500.t1	MSTRG.661	Fvb1-1	17039958	u	coding	coding	-
MSTRG.661.3	MSTRG.661	Fvb1-1	17040668	u	coding	coding	-
FxaC_4g19540.t1	MSTRG.662	Fvb1-1	17069019	u	coding	coding	-
FxaC_4g19521.t1	MSTRG.663	Fvb1-1	17078162	u	noncoding	noncoding	LncRNA
FxaC_4g19590.t1	MSTRG.664	Fvb1-1	17101319	u	coding	coding	-
FxaC_4g19600.t1	MSTRG.665	Fvb1-1	17118043	u	coding	coding	-
MSTRG.666.1	MSTRG.666	Fvb1-1	17142683	=	noncoding	noncoding	LncRNA
FxaC_4g19650.t1	MSTRG.667	Fvb1-1	17144207	u	coding	coding	-
FxaC_4g19660.t1	MSTRG.668	Fvb1-1	17146192	u	noncoding	coding	-
FxaC_4g19670.t1	MSTRG.669	Fvb1-1	17148403	u	coding	coding	-
FxaC_4g19670.t2	MSTRG.669	Fvb1-1	17148615	u	coding	coding	-
MSTRG.669.3	MSTRG.669	Fvb1-1	17148706	u	coding	coding	-
FxaC_4g19680.t1	MSTRG.670	Fvb1-1	17151817	u	coding	coding	-
FxaC_4g19700.t1	MSTRG.671	Fvb1-1	17156492	u	coding	coding	-
MSTRG.672.1	MSTRG.672	Fvb1-1	17162382	u	noncoding	coding	-
FxaC_4g19770.t1	MSTRG.673	Fvb1-1	17195963	u	coding	coding	-
FxaC_4g19780.t1	MSTRG.674	Fvb1-1	17203974	u	coding	coding	-
FxaC_4g19781.t1	MSTRG.675	Fvb1-1	17211894	u	noncoding	noncoding	LncRNA
MSTRG.676.1	MSTRG.676	Fvb1-1	17214124	u	noncoding	noncoding	LncRNA
FxaC_4g19820.t1	MSTRG.677	Fvb1-1	17228259	u	coding	coding	-
MSTRG.678.1	MSTRG.678	Fvb1-1	17233102	u	noncoding	coding	-
FxaC_4g19830.t1	MSTRG.678	Fvb1-1	17233107	u	noncoding	coding	-
FxaC_4g19840.t1	MSTRG.679	Fvb1-1	17235738	u	coding	coding	-
MSTRG.680.1	MSTRG.680	Fvb1-1	17239663	u	coding	coding	-
FxaC_4g19850.t1	MSTRG.680	Fvb1-1	17239680	u	coding	coding	-
MSTRG.680.3	MSTRG.680	Fvb1-1	17239704	u	coding	coding	-
FxaC_4g19860.t1	MSTRG.681	Fvb1-1	17248794	u	coding	coding	-
FxaC_4g19920.t1	MSTRG.682	Fvb1-1	17306856	u	coding	coding	-
FxaC_4g19920.t2	MSTRG.682	Fvb1-1	17306925	u	coding	coding	-
FxaC_4g19930.t1	MSTRG.683	Fvb1-1	17310618	u	coding	coding	-
MSTRG.683.2	MSTRG.683	Fvb1-1	17310654	u	coding	coding	-
FxaC_4g19940.t1	MSTRG.684	Fvb1-1	17315125	u	coding	coding	-
MSTRG.685.1	MSTRG.685	Fvb1-1	17326275	u	noncoding	noncoding	-
FxaC_4g19980.t1	MSTRG.686	Fvb1-1	17354054	u	coding	coding	-
FxaC_4g20140.t1	MSTRG.687	Fvb1-1	17427696	u	coding	coding	-
FxaC_4g20170.t1	MSTRG.688	Fvb1-1	17439900	u	coding	noncoding	-
FxaC_4g20220.t1	MSTRG.689	Fvb1-1	17460785	u	coding	coding	-
MSTRG.690.1	MSTRG.690	Fvb1-1	17469619	u	coding	coding	-
FxaC_4g20260.t1	MSTRG.690	Fvb1-1	17469642	u	coding	coding	-
FxaC_4g20270.t1	MSTRG.691	Fvb1-1	17474874	u	coding	coding	-
FxaC_4g20280.t1	MSTRG.692	Fvb1-1	17490029	u	coding	coding	-
FxaC_4g20410.t1	MSTRG.693	Fvb1-1	17536644	u	coding	coding	-
MSTRG.693.2	MSTRG.693	Fvb1-1	17536673	u	coding	coding	-
FxaC_4g20430.t1	MSTRG.694	Fvb1-1	17552216	u	coding	coding	-
FxaC_4g20440.t1	MSTRG.695	Fvb1-1	17560613	u	coding	coding	-
FxaC_4g20470.t1	MSTRG.696	Fvb1-1	17569877	u	coding	coding	-
MSTRG.697.1	MSTRG.697	Fvb1-1	17572236	u	coding	coding	-
FxaC_4g20480.t1	MSTRG.697	Fvb1-1	17572243	u	coding	coding	-
MSTRG.698.1	MSTRG.698	Fvb1-1	17574243	u	coding	coding	-
MSTRG.698.2	MSTRG.698	Fvb1-1	17574243	u	coding	coding	-
FxaC_4g20490.t1	MSTRG.698	Fvb1-1	17574245	u	coding	coding	-
FxaC_4g20510.t1	MSTRG.699	Fvb1-1	17581889	u	coding	noncoding	-
MSTRG.700.1	MSTRG.700	Fvb1-1	17584356	u	noncoding	noncoding	LncRNA
FxaC_4g20530.t1	MSTRG.701	Fvb1-1	17587803	u	coding	coding	-
FxaC_4g20530.t2	MSTRG.701	Fvb1-1	17590001	u	coding	coding	-
FxaC_4g20530.t3	MSTRG.701	Fvb1-1	17590070	u	coding	coding	-
FxaC_4g20540.t1	MSTRG.702	Fvb1-1	17596377	u	coding	noncoding	-
FxaC_4g20590.t1	MSTRG.703	Fvb1-1	17606037	u	coding	coding	-
MSTRG.704.1	MSTRG.704	Fvb1-1	17609302	u	coding	coding	-
FxaC_4g20600.t1	MSTRG.704	Fvb1-1	17609311	u	coding	coding	-
FxaC_4g20610.t1	MSTRG.705	Fvb1-1	17615217	u	coding	coding	-
FxaC_4g20630.t1	MSTRG.706	Fvb1-1	17627465	u	coding	coding	-
FxaC_4g20700.t1	MSTRG.707	Fvb1-1	17667543	u	coding	coding	-
FxaC_4g20700.t2	MSTRG.707	Fvb1-1	17667543	u	coding	coding	-
FxaC_4g20700.t3	MSTRG.707	Fvb1-1	17667577	u	coding	coding	-
FxaC_4g20710.t1	MSTRG.708	Fvb1-1	17671937	u	coding	coding	-
MSTRG.708.2	MSTRG.708	Fvb1-1	17671959	u	coding	coding	-
FxaC_4g20720.t1	MSTRG.709	Fvb1-1	17678896	u	coding	coding	-
FxaC_4g20750.t1	MSTRG.710	Fvb1-1	17684820	u	coding	coding	-
FxaC_4g20760.t1	MSTRG.711	Fvb1-1	17692545	u	coding	coding	-
FxaC_4g20780.t1	MSTRG.712	Fvb1-1	17695327	u	coding	coding	-
FxaC_4g20780.t2	MSTRG.712	Fvb1-1	17695428	u	coding	coding	-
MSTRG.713.1	MSTRG.713	Fvb1-1	17704953	u	coding	coding	-
MSTRG.713.2	MSTRG.713	Fvb1-1	17704953	u	coding	coding	-
FxaC_4g20810.t1	MSTRG.713	Fvb1-1	17715632	u	coding	coding	-
FxaC_4g20800.t1	MSTRG.714	Fvb1-1	17706372	u	coding	coding	-
FxaC_4g20820.t1	MSTRG.715	Fvb1-1	17717670	u	coding	coding	-
FxaC_4g20840.t1	MSTRG.716	Fvb1-1	17725676	u	coding	coding	-
FxaC_4g20850.t1	MSTRG.717	Fvb1-1	17731955	u	coding	coding	-
FxaC_4g20860.t1	MSTRG.718	Fvb1-1	17735809	u	coding	coding	-
FxaC_4g20890.t1	MSTRG.719	Fvb1-1	17759273	u	coding	coding	-
MSTRG.719.2	MSTRG.719	Fvb1-1	17759446	u	coding	coding	-
FxaC_4g20920.t1	MSTRG.720	Fvb1-1	17791608	u	coding	coding	-
FxaC_4g20930.t1	MSTRG.721	Fvb1-1	17804376	u	noncoding	noncoding	LncRNA
MSTRG.721.2	MSTRG.721	Fvb1-1	17804620	u	noncoding	noncoding	LncRNA
FxaC_4g20940.t1	MSTRG.722	Fvb1-1	17808525	u	coding	coding	-
FxaC_4g20960.t1	MSTRG.723	Fvb1-1	17824890	u	coding	coding	-
MSTRG.724.1	MSTRG.724	Fvb1-1	17854173	u	noncoding	noncoding	-
FxaC_4g21020.t1	MSTRG.724	Fvb1-1	17854222	u	noncoding	noncoding	-
FxaC_4g21100.t2	MSTRG.725	Fvb1-1	17879145	u	coding	coding	-
FxaC_4g21100.t1	MSTRG.725	Fvb1-1	17879145	u	coding	coding	-
FxaC_4g21150.t1	MSTRG.726	Fvb1-1	17909742	u	coding	coding	-
FxaC_4g21160.t1	MSTRG.727	Fvb1-1	17924610	u	coding	coding	-
MSTRG.728.1	MSTRG.728	Fvb1-1	17935397	u	coding	coding	-
FxaC_4g21170.t1	MSTRG.728	Fvb1-1	17935472	u	coding	coding	-
MSTRG.729.1	MSTRG.729	Fvb1-1	17938715	u	coding	coding	-
MSTRG.729.2	MSTRG.729	Fvb1-1	17938715	u	coding	coding	-
MSTRG.729.3	MSTRG.729	Fvb1-1	17938715	u	coding	coding	-
MSTRG.729.4	MSTRG.729	Fvb1-1	17938739	u	coding	coding	-
FxaC_4g21190.t1	MSTRG.729	Fvb1-1	17938741	u	coding	coding	-
MSTRG.729.6	MSTRG.729	Fvb1-1	17938745	u	coding	coding	-
FxaC_4g21190.t2	MSTRG.729	Fvb1-1	17938745	u	coding	coding	-
FxaC_4g21220.t1	MSTRG.730	Fvb1-1	17950699	u	coding	coding	-
FxaC_4g21260.t1	MSTRG.731	Fvb1-1	17979457	u	coding	coding	-
FxaC_4g21330.t1	MSTRG.732	Fvb1-1	18008069	u	coding	coding	-
MSTRG.733.1	MSTRG.733	Fvb1-1	18009569	u	noncoding	noncoding	LncRNA
FxaC_4g21350.t1	MSTRG.734	Fvb1-1	18015189	u	noncoding	noncoding	LncRNA
FxaC_4g21400.t1	MSTRG.735	Fvb1-1	18020555	u	coding	coding	-
FxaC_4g21410.t1	MSTRG.736	Fvb1-1	18024490	u	coding	coding	-
FxaC_4g21410.t2	MSTRG.736	Fvb1-1	18024492	u	coding	coding	-
MSTRG.736.3	MSTRG.736	Fvb1-1	18024519	u	coding	coding	-
MSTRG.737.1	MSTRG.737	Fvb1-1	18044470	x	noncoding	noncoding	LncRNA
MSTRG.737.2	MSTRG.737	Fvb1-1	18044471	x	noncoding	noncoding	LncRNA
MSTRG.737.3	MSTRG.737	Fvb1-1	18044485	u	noncoding	noncoding	LncRNA
FxaC_4g21440.t1	MSTRG.737	Fvb1-1	18044485	u	noncoding	noncoding	LncRNA
FxaC_4g21510.t1	MSTRG.738	Fvb1-1	18066110	u	coding	coding	-
MSTRG.739.1	MSTRG.739	Fvb1-1	18070215	u	noncoding	noncoding	-
FxaC_4g21520.t1	MSTRG.739	Fvb1-1	18070247	u	coding	coding	-
MSTRG.740.1	MSTRG.740	Fvb1-1	18072843	u	coding	coding	-
FxaC_4g21530.t1	MSTRG.740	Fvb1-1	18072941	u	coding	coding	-
FxaC_4g21540.t1	MSTRG.741	Fvb1-1	18077414	u	coding	coding	-
FxaC_4g21550.t1	MSTRG.742	Fvb1-1	18081872	u	coding	coding	-
MSTRG.742.2	MSTRG.742	Fvb1-1	18081927	u	coding	coding	-
FxaC_4g21560.t1	MSTRG.743	Fvb1-1	18085961	u	coding	coding	-
FxaC_4g21570.t1	MSTRG.744	Fvb1-1	18089268	u	coding	coding	-
FxaC_4g21590.t1	MSTRG.745	Fvb1-1	18099440	u	coding	coding	-
FxaC_4g21640.t1	MSTRG.746	Fvb1-1	18107005	u	noncoding	noncoding	-
FxaC_4g21660.t1	MSTRG.747	Fvb1-1	18136148	u	coding	coding	-
FxaC_4g21670.t1	MSTRG.748	Fvb1-1	18141132	u	coding	coding	-
FxaC_4g21680.t1	MSTRG.749	Fvb1-1	18146795	u	coding	coding	-
MSTRG.749.2	MSTRG.749	Fvb1-1	18146827	u	coding	coding	-
FxaC_4g21700.t1	MSTRG.750	Fvb1-1	18173540	u	coding	noncoding	-
MSTRG.750.2	MSTRG.750	Fvb1-1	18173646	u	noncoding	noncoding	LncRNA
FxaC_4g21730.t1	MSTRG.751	Fvb1-1	18185673	u	coding	coding	-
MSTRG.752.1	MSTRG.752	Fvb1-1	18194890	u	coding	coding	-
MSTRG.752.2	MSTRG.752	Fvb1-1	18194924	u	coding	coding	-
MSTRG.752.3	MSTRG.752	Fvb1-1	18194936	u	coding	coding	-
MSTRG.752.4	MSTRG.752	Fvb1-1	18194938	u	coding	coding	-
MSTRG.752.5	MSTRG.752	Fvb1-1	18194940	u	coding	coding	-
MSTRG.752.6	MSTRG.752	Fvb1-1	18194949	u	coding	coding	-
FxaC_4g21740.t2	MSTRG.752	Fvb1-1	18194949	u	coding	coding	-
FxaC_4g21740.t3	MSTRG.752	Fvb1-1	18199834	u	coding	coding	-
FxaC_4g21760.t1	MSTRG.753	Fvb1-1	18208152	u	coding	coding	-
MSTRG.754.1	MSTRG.754	Fvb1-1	18242653	u	coding	coding	-
FxaC_4g21780.t1	MSTRG.754	Fvb1-1	18242685	u	coding	coding	-
MSTRG.755.1	MSTRG.755	Fvb1-1	18287187	u	noncoding	noncoding	-
MSTRG.755.2	MSTRG.755	Fvb1-1	18287187	u	noncoding	noncoding	-
FxaC_4g21830.t1	MSTRG.755	Fvb1-1	18288720	u	noncoding	noncoding	-
FxaC_4g21850.t1	MSTRG.756	Fvb1-1	18297077	u	coding	coding	-
FxaC_4g21860.t1	MSTRG.757	Fvb1-1	18305521	u	coding	coding	-
MSTRG.758.1	MSTRG.758	Fvb1-1	18317470	u	noncoding	coding	-
MSTRG.758.2	MSTRG.758	Fvb1-1	18317554	u	noncoding	coding	-
MSTRG.758.3	MSTRG.758	Fvb1-1	18317554	u	coding	coding	-
MSTRG.758.4	MSTRG.758	Fvb1-1	18317646	u	coding	coding	-
MSTRG.758.5	MSTRG.758	Fvb1-1	18317652	u	noncoding	coding	-
FxaC_4g21870.t1	MSTRG.758	Fvb1-1	18317652	u	coding	coding	-
FxaC_4g21890.t1	MSTRG.759	Fvb1-1	18321646	u	noncoding	noncoding	-
MSTRG.759.2	MSTRG.759	Fvb1-1	18321817	u	noncoding	noncoding	LncRNA
MSTRG.759.3	MSTRG.759	Fvb1-1	18321831	u	noncoding	noncoding	LncRNA
MSTRG.759.4	MSTRG.759	Fvb1-1	18321837	u	noncoding	noncoding	LncRNA
MSTRG.759.5	MSTRG.759	Fvb1-1	18321887	u	noncoding	noncoding	LncRNA
MSTRG.759.6	MSTRG.759	Fvb1-1	18321944	u	noncoding	noncoding	LncRNA
MSTRG.760.1	MSTRG.760	Fvb1-1	18334856	u	noncoding	coding	-
MSTRG.761.1	MSTRG.761	Fvb1-1	18334902	u	coding	coding	-
FxaC_4g21930.t1	MSTRG.761	Fvb1-1	18339419	u	coding	coding	-
FxaC_4g21940.t1	MSTRG.762	Fvb1-1	18353306	u	coding	coding	-
FxaC_4g21940.t2	MSTRG.762	Fvb1-1	18353311	u	coding	coding	-
FxaC_4g21940.t3	MSTRG.762	Fvb1-1	18353325	u	coding	coding	-
FxaC_4g21950.t1	MSTRG.763	Fvb1-1	18356115	u	coding	coding	-
MSTRG.764.1	MSTRG.764	Fvb1-1	18361716	u	coding	coding	-
FxaC_4g21960.t1	MSTRG.764	Fvb1-1	18362447	u	coding	coding	-
FxaC_4g21980.t1	MSTRG.765	Fvb1-1	18369371	u	coding	coding	-
FxaC_4g22000.t1	MSTRG.766	Fvb1-1	18381361	u	coding	coding	-
MSTRG.766.2	MSTRG.766	Fvb1-1	18381467	u	coding	coding	-
FxaC_4g22010.t1	MSTRG.767	Fvb1-1	18390854	u	noncoding	noncoding	-
MSTRG.767.2	MSTRG.767	Fvb1-1	18390987	u	noncoding	coding	-
FxaC_4g22030.t1	MSTRG.768	Fvb1-1	18397649	u	coding	coding	-
FxaC_4g22070.t1	MSTRG.769	Fvb1-1	18424465	u	coding	coding	-
MSTRG.770.1	MSTRG.770	Fvb1-1	18430037	u	noncoding	noncoding	LncRNA
FxaC_4g22110.t1	MSTRG.771	Fvb1-1	18441761	u	coding	noncoding	-
FxaC_4g22160.t1	MSTRG.772	Fvb1-1	18457007	u	coding	coding	-
FxaC_4g22170.t1	MSTRG.773	Fvb1-1	18461966	u	coding	coding	-
FxaC_4g22200.t1	MSTRG.774	Fvb1-1	18485107	u	coding	coding	-
FxaC_4g22210.t1	MSTRG.775	Fvb1-1	18487814	u	coding	coding	-
FxaC_4g22220.t2	MSTRG.776	Fvb1-1	18495766	u	coding	coding	-
FxaC_4g22230.t1	MSTRG.777	Fvb1-1	18497484	u	coding	coding	-
FxaC_4g22230.t2	MSTRG.777	Fvb1-1	18497515	u	coding	coding	-
MSTRG.778.1	MSTRG.778	Fvb1-1	18502888	u	noncoding	noncoding	-
MSTRG.778.2	MSTRG.778	Fvb1-1	18502935	u	noncoding	noncoding	-
FxaC_4g22221.t1	MSTRG.778	Fvb1-1	18503568	u	noncoding	coding	-
FxaC_4g22250.t1	MSTRG.779	Fvb1-1	18506623	u	coding	coding	-
FxaC_4g22250.t2	MSTRG.779	Fvb1-1	18506688	u	coding	coding	-
MSTRG.780.1	MSTRG.780	Fvb1-1	18577282	u	coding	coding	-
FxaC_4g22330.t1	MSTRG.780	Fvb1-1	18577282	u	coding	noncoding	-
MSTRG.780.3	MSTRG.780	Fvb1-1	18577310	u	coding	coding	-
FxaC_4g22410.t1	MSTRG.781	Fvb1-1	18635330	u	coding	coding	-
FxaC_4g22420.t1	MSTRG.782	Fvb1-1	18640803	u	noncoding	coding	-
MSTRG.782.2	MSTRG.782	Fvb1-1	18640858	u	noncoding	coding	-
FxaC_4g22440.t1	MSTRG.783	Fvb1-1	18656655	u	coding	coding	-
FxaC_4g22441.t1	MSTRG.784	Fvb1-1	18662002	u	coding	coding	-
FxaC_4g22450.t1	MSTRG.785	Fvb1-1	18663151	u	coding	coding	-
MSTRG.785.2	MSTRG.785	Fvb1-1	18664020	u	coding	coding	-
FxaC_4g22460.t1	MSTRG.786	Fvb1-1	18671230	u	coding	noncoding	-
MSTRG.787.1	MSTRG.787	Fvb1-1	18676992	u	coding	coding	-
MSTRG.787.2	MSTRG.787	Fvb1-1	18676992	u	coding	noncoding	-
MSTRG.787.3	MSTRG.787	Fvb1-1	18676992	u	coding	noncoding	-
MSTRG.787.4	MSTRG.787	Fvb1-1	18677010	u	coding	coding	-
FxaC_4g22500.t1	MSTRG.788	Fvb1-1	18680497	u	coding	coding	-
FxaC_4g22520.t1	MSTRG.789	Fvb1-1	18687214	u	coding	coding	-
MSTRG.790.1	MSTRG.790	Fvb1-1	18691918	u	noncoding	noncoding	LncRNA
FxaC_4g22590.t2	MSTRG.791	Fvb1-1	18711003	u	coding	coding	-
FxaC_4g22580.t1	MSTRG.792	Fvb1-1	18717229	u	coding	coding	-
FxaC_4g22570.t1	MSTRG.793	Fvb1-1	18722857	u	coding	coding	-
FxaC_4g22571.t1	MSTRG.794	Fvb1-1	18727793	u	coding	coding	-
FxaC_4g22572.t1	MSTRG.794	Fvb1-1	18730759	u	coding	coding	-
FxaC_4g22572.t3	MSTRG.794	Fvb1-1	18731390	u	coding	coding	-
MSTRG.795.1	MSTRG.795	Fvb1-1	18736172	u	coding	coding	-
FxaC_4g22573.t1	MSTRG.795	Fvb1-1	18736172	u	coding	coding	-
FxaC_4g22670.t1	MSTRG.796	Fvb1-1	18777160	u	coding	coding	-
MSTRG.797.1	MSTRG.797	Fvb1-1	18784636	u	coding	coding	-
MSTRG.797.2	MSTRG.797	Fvb1-1	18784638	u	coding	coding	-
FxaC_4g22690.t1	MSTRG.797	Fvb1-1	18784843	u	coding	coding	-
FxaC_4g22700.t1	MSTRG.798	Fvb1-1	18793209	u	coding	coding	-
FxaC_4g22750.t1	MSTRG.799	Fvb1-1	18813183	u	coding	coding	-
FxaC_4g22770.t1	MSTRG.800	Fvb1-1	18818149	u	coding	coding	-
FxaC_4g22820.t1	MSTRG.801	Fvb1-1	18839184	u	noncoding	noncoding	-
MSTRG.802.1	MSTRG.802	Fvb1-1	18840951	u	coding	noncoding	-
MSTRG.802.2	MSTRG.802	Fvb1-1	18840951	u	coding	coding	-
FxaC_4g22830.t1	MSTRG.802	Fvb1-1	18841240	u	coding	noncoding	-
MSTRG.802.4	MSTRG.802	Fvb1-1	18841253	u	coding	coding	-
MSTRG.802.5	MSTRG.802	Fvb1-1	18841253	u	coding	coding	-
MSTRG.802.6	MSTRG.802	Fvb1-1	18841254	u	noncoding	coding	-
FxaC_4g22840.t1	MSTRG.802	Fvb1-1	18845058	u	coding	coding	-
FxaC_4g22880.t1	MSTRG.803	Fvb1-1	18869588	u	coding	coding	-
FxaC_4g22890.t1	MSTRG.803	Fvb1-1	18871272	u	coding	noncoding	-
FxaC_4g22920.t1	MSTRG.804	Fvb1-1	18880220	u	coding	coding	-
FxaC_4g22930.t1	MSTRG.805	Fvb1-1	18884182	u	coding	coding	-
FxaC_4g22940.t1	MSTRG.806	Fvb1-1	18893180	u	coding	noncoding	-
MSTRG.806.2	MSTRG.806	Fvb1-1	18893426	u	noncoding	noncoding	-
FxaC_4g22950.t1	MSTRG.807	Fvb1-1	18898328	u	coding	noncoding	-
FxaC_4g22990.t1	MSTRG.808	Fvb1-1	18915364	u	coding	coding	-
FxaC_4g23030.t1	MSTRG.809	Fvb1-1	18975160	u	coding	noncoding	-
MSTRG.809.2	MSTRG.809	Fvb1-1	18975166	u	coding	noncoding	-
MSTRG.810.1	MSTRG.810	Fvb1-1	18978357	u	coding	noncoding	-
FxaC_4g23040.t1	MSTRG.810	Fvb1-1	18978357	u	coding	noncoding	-
FxaC_4g23050.t1	MSTRG.811	Fvb1-1	18999675	u	coding	coding	-
FxaC_4g23060.t1	MSTRG.812	Fvb1-1	19001350	u	coding	coding	-
FxaC_4g23110.t1	MSTRG.813	Fvb1-1	19016181	u	coding	coding	-
MSTRG.814.1	MSTRG.814	Fvb1-1	19023212	u	coding	coding	-
MSTRG.814.2	MSTRG.814	Fvb1-1	19023222	u	coding	coding	-
MSTRG.814.3	MSTRG.814	Fvb1-1	19023245	u	coding	coding	-
MSTRG.814.4	MSTRG.814	Fvb1-1	19023245	u	coding	coding	-
FxaC_4g23120.t1	MSTRG.814	Fvb1-1	19023282	u	coding	coding	-
FxaC_4g23170.t1	MSTRG.815	Fvb1-1	19067328	u	coding	coding	-
FxaC_4g23170.t2	MSTRG.815	Fvb1-1	19067375	u	coding	coding	-
MSTRG.815.3	MSTRG.815	Fvb1-1	19067386	u	coding	coding	-
MSTRG.815.4	MSTRG.815	Fvb1-1	19067395	u	coding	coding	-
MSTRG.815.5	MSTRG.815	Fvb1-1	19067399	u	coding	coding	-
MSTRG.815.6	MSTRG.815	Fvb1-1	19067451	u	coding	coding	-
FxaC_4g23161.t1	MSTRG.816	Fvb1-1	19074929	u	noncoding	noncoding	-
FxaC_4g23190.t1	MSTRG.817	Fvb1-1	19078108	u	coding	coding	-
MSTRG.817.2	MSTRG.817	Fvb1-1	19078110	u	coding	coding	-
MSTRG.817.3	MSTRG.817	Fvb1-1	19078152	u	coding	coding	-
FxaC_4g23200.t1	MSTRG.818	Fvb1-1	19083312	u	coding	coding	-
FxaC_4g23210.t1	MSTRG.819	Fvb1-1	19087143	u	coding	coding	-
FxaC_4g23220.t1	MSTRG.820	Fvb1-1	19093399	u	coding	coding	-
FxaC_4g23270.t1	MSTRG.821	Fvb1-1	19133642	u	coding	coding	-
FxaC_4g23280.t1	MSTRG.822	Fvb1-1	19138927	u	coding	coding	-
FxaC_4g23340.t1	MSTRG.823	Fvb1-1	19158787	u	coding	coding	-
FxaC_4g23380.t1	MSTRG.824	Fvb1-1	19192417	u	coding	coding	-
FxaC_4g23410.t1	MSTRG.825	Fvb1-1	19204073	u	coding	coding	-
MSTRG.825.2	MSTRG.825	Fvb1-1	19204294	u	noncoding	coding	-
MSTRG.825.3	MSTRG.825	Fvb1-1	19204294	u	noncoding	coding	-
MSTRG.825.4	MSTRG.825	Fvb1-1	19204426	u	noncoding	coding	-
MSTRG.825.5	MSTRG.825	Fvb1-1	19206874	u	noncoding	noncoding	LncRNA
MSTRG.825.6	MSTRG.825	Fvb1-1	19208737	u	noncoding	noncoding	LncRNA
FxaC_4g23420.t1	MSTRG.825	Fvb1-1	19209892	u	noncoding	noncoding	LncRNA
FxaC_4g23460.t1	MSTRG.826	Fvb1-1	19219640	u	coding	coding	-
MSTRG.826.2	MSTRG.826	Fvb1-1	19219959	u	coding	coding	-
FxaC_4g23490.t1	MSTRG.827	Fvb1-1	19241475	u	coding	coding	-
FxaC_4g23500.t1	MSTRG.828	Fvb1-1	19245222	u	coding	coding	-
FxaC_4g23500.t2	MSTRG.828	Fvb1-1	19245229	u	coding	coding	-
FxaC_4g23500.t3	MSTRG.828	Fvb1-1	19245232	u	coding	coding	-
FxaC_4g23510.t1	MSTRG.829	Fvb1-1	19251920	u	coding	coding	-
FxaC_4g23530.t1	MSTRG.830	Fvb1-1	19257461	u	coding	coding	-
MSTRG.830.2	MSTRG.830	Fvb1-1	19257475	u	coding	coding	-
FxaC_4g23550.t1	MSTRG.831	Fvb1-1	19262569	u	coding	coding	-
FxaC_4g23580.t1	MSTRG.832	Fvb1-1	19272866	u	coding	coding	-
FxaC_4g23590.t1	MSTRG.833	Fvb1-1	19278339	u	coding	coding	-
MSTRG.834.1	MSTRG.834	Fvb1-1	19280419	u	coding	coding	-
FxaC_4g23600.t1	MSTRG.834	Fvb1-1	19280419	u	coding	coding	-
MSTRG.834.3	MSTRG.834	Fvb1-1	19280435	u	coding	coding	-
FxaC_4g23620.t1	MSTRG.835	Fvb1-1	19295837	u	coding	coding	-
FxaC_4g23640.t1	MSTRG.836	Fvb1-1	19300123	u	coding	coding	-
MSTRG.836.2	MSTRG.836	Fvb1-1	19300146	u	coding	coding	-
FxaC_4g23650.t1	MSTRG.837	Fvb1-1	19308351	u	coding	coding	-
FxaC_4g23670.t1	MSTRG.838	Fvb1-1	19328233	u	noncoding	coding	-
MSTRG.839.1	MSTRG.839	Fvb1-1	19342481	u	coding	coding	-
FxaC_4g23680.t1	MSTRG.839	Fvb1-1	19342481	u	coding	coding	-
MSTRG.839.3	MSTRG.839	Fvb1-1	19345489	u	coding	coding	-
FxaC_4g23690.t1	MSTRG.839	Fvb1-1	19345492	u	coding	coding	-
FxaC_4g23730.t1	MSTRG.840	Fvb1-1	19380754	p	coding	coding	-
FxaC_4g23740.t1	MSTRG.841	Fvb1-1	19382622	u	coding	coding	-
MSTRG.841.2	MSTRG.841	Fvb1-1	19382632	u	coding	coding	-
MSTRG.841.3	MSTRG.841	Fvb1-1	19382674	u	coding	coding	-
MSTRG.842.1	MSTRG.842	Fvb1-1	19408633	u	coding	coding	-
MSTRG.842.2	MSTRG.842	Fvb1-1	19408734	u	coding	coding	-
MSTRG.842.3	MSTRG.842	Fvb1-1	19408758	u	coding	coding	-
MSTRG.842.4	MSTRG.842	Fvb1-1	19408857	u	coding	coding	-
MSTRG.842.5	MSTRG.842	Fvb1-1	19408857	u	coding	coding	-
FxaC_4g23750.t1	MSTRG.842	Fvb1-1	19408857	u	coding	coding	-
FxaC_4g23750.t2	MSTRG.842	Fvb1-1	19408857	u	coding	coding	-
FxaC_4g23750.t4	MSTRG.842	Fvb1-1	19408869	u	coding	coding	-
FxaC_4g23750.t3	MSTRG.842	Fvb1-1	19408869	u	coding	coding	-
MSTRG.842.10	MSTRG.842	Fvb1-1	19408904	u	coding	coding	-
MSTRG.843.1	MSTRG.843	Fvb1-1	19420416	=	noncoding	noncoding	LncRNA
MSTRG.843.2	MSTRG.843	Fvb1-1	19420436	j	noncoding	noncoding	LncRNA
MSTRG.843.3	MSTRG.843	Fvb1-1	19420445	j	noncoding	noncoding	LncRNA
MSTRG.844.1	MSTRG.844	Fvb1-1	19443013	j	noncoding	noncoding	LncRNA
FxaC_4g23781.t1	MSTRG.845	Fvb1-1	19447161	j	coding	noncoding	-
FxaC_4g23830.t1	MSTRG.846	Fvb1-1	19465674	u	coding	coding	-
MSTRG.847.1	MSTRG.847	Fvb1-1	19467027	u	noncoding	noncoding	LncRNA
MSTRG.848.1	MSTRG.848	Fvb1-1	19473004	u	coding	coding	-
FxaC_4g23840.t1	MSTRG.848	Fvb1-1	19473004	u	coding	coding	-
FxaC_4g23850.t1	MSTRG.849	Fvb1-1	19489819	u	coding	coding	-
FxaC_4g23920.t1	MSTRG.850	Fvb1-1	19510876	u	coding	coding	-
FxaC_4g23930.t1	MSTRG.851	Fvb1-1	19519281	u	coding	coding	-
FxaC_4g23940.t1	MSTRG.852	Fvb1-1	19522992	u	coding	coding	-
FxaC_4g23970.t1	MSTRG.853	Fvb1-1	19544413	u	coding	coding	-
FxaC_4g23990.t1	MSTRG.854	Fvb1-1	19566033	u	coding	coding	-
FxaC_4g24000.t1	MSTRG.855	Fvb1-1	19569858	u	coding	coding	-
MSTRG.855.2	MSTRG.855	Fvb1-1	19569915	u	coding	coding	-
MSTRG.855.3	MSTRG.855	Fvb1-1	19570160	u	coding	coding	-
FxaC_4g24110.t1	MSTRG.856	Fvb1-1	19637534	u	noncoding	noncoding	-
MSTRG.857.1	MSTRG.857	Fvb1-1	19655274	u	coding	coding	-
MSTRG.857.2	MSTRG.857	Fvb1-1	19655290	u	coding	coding	-
MSTRG.857.3	MSTRG.857	Fvb1-1	19655290	u	coding	coding	-
FxaC_4g24170.t1	MSTRG.857	Fvb1-1	19655323	u	coding	coding	-
FxaC_4g24180.t2	MSTRG.858	Fvb1-1	19659411	u	coding	coding	-
FxaC_4g24190.t1	MSTRG.859	Fvb1-1	19663773	u	noncoding	noncoding	LncRNA
MSTRG.859.2	MSTRG.859	Fvb1-1	19663806	u	noncoding	noncoding	LncRNA
FxaC_4g24200.t1	MSTRG.860	Fvb1-1	19670062	u	coding	coding	-
MSTRG.861.1	MSTRG.861	Fvb1-1	19695383	u	coding	coding	-
FxaC_4g24230.t1	MSTRG.861	Fvb1-1	19695526	u	coding	coding	-
MSTRG.862.1	MSTRG.862	Fvb1-1	19707796	u	coding	coding	-
FxaC_4g24250.t1	MSTRG.862	Fvb1-1	19707828	u	coding	coding	-
FxaC_4g24270.t1	MSTRG.863	Fvb1-1	19721788	u	coding	coding	-
FxaC_4g24290.t1	MSTRG.864	Fvb1-1	19741317	u	coding	coding	-
FxaC_4g24300.t1	MSTRG.865	Fvb1-1	19744876	u	noncoding	noncoding	LncRNA
MSTRG.865.2	MSTRG.865	Fvb1-1	19744945	u	coding	coding	-
FxaC_4g24320.t1	MSTRG.866	Fvb1-1	19749960	u	coding	noncoding	-
FxaC_4g24330.t1	MSTRG.867	Fvb1-1	19754767	u	coding	coding	-
FxaC_4g24340.t1	MSTRG.868	Fvb1-1	19758115	u	coding	coding	-
FxaC_4g24340.t2	MSTRG.868	Fvb1-1	19758115	u	coding	coding	-
MSTRG.868.3	MSTRG.868	Fvb1-1	19758266	u	coding	coding	-
FxaC_4g24360.t1	MSTRG.869	Fvb1-1	19767705	u	coding	coding	-
FxaC_4g24390.t1	MSTRG.870	Fvb1-1	19790506	u	coding	coding	-
FxaC_4g24450.t1	MSTRG.871	Fvb1-1	19825980	u	coding	coding	-
FxaC_4g24480.t1	MSTRG.872	Fvb1-1	19845564	u	coding	coding	-
MSTRG.872.2	MSTRG.872	Fvb1-1	19846011	u	coding	coding	-
MSTRG.873.1	MSTRG.873	Fvb1-1	19884389	u	coding	coding	-
MSTRG.873.2	MSTRG.873	Fvb1-1	19884720	u	coding	coding	-
MSTRG.873.3	MSTRG.873	Fvb1-1	19884797	u	coding	coding	-
FxaC_4g24540.t1	MSTRG.874	Fvb1-1	19887622	u	coding	coding	-
MSTRG.875.1	MSTRG.875	Fvb1-1	19897513	u	noncoding	coding	-
MSTRG.875.2	MSTRG.875	Fvb1-1	19897531	u	noncoding	coding	-
FxaC_4g24550.t1	MSTRG.875	Fvb1-1	19897556	u	coding	coding	-
MSTRG.876.1	MSTRG.876	Fvb1-1	19906226	u	coding	coding	-
FxaC_4g24561.t1	MSTRG.876	Fvb1-1	19906763	u	coding	coding	-
FxaC_4g24580.t1	MSTRG.877	Fvb1-1	19914810	u	coding	coding	-
MSTRG.877.2	MSTRG.877	Fvb1-1	19914882	u	coding	coding	-
MSTRG.878.1	MSTRG.878	Fvb1-1	19925498	=	noncoding	noncoding	LncRNA
FxaC_4g24620.t1	MSTRG.879	Fvb1-1	19928290	u	coding	coding	-
FxaC_4g24620.t2	MSTRG.879	Fvb1-1	19928290	u	coding	coding	-
FxaC_4g24630.t1	MSTRG.880	Fvb1-1	19933009	u	coding	coding	-
FxaC_4g24700.t1	MSTRG.881	Fvb1-1	19968537	u	coding	coding	-
FxaC_4g24710.t1	MSTRG.882	Fvb1-1	19975348	u	coding	coding	-
FxaC_4g24710.t2	MSTRG.882	Fvb1-1	19975348	u	coding	coding	-
FxaC_4g24740.t1	MSTRG.883	Fvb1-1	19990593	u	coding	coding	-
MSTRG.883.2	MSTRG.883	Fvb1-1	19990602	u	coding	coding	-
FxaC_4g24780.t1	MSTRG.884	Fvb1-1	20010325	u	coding	coding	-
MSTRG.884.2	MSTRG.884	Fvb1-1	20010386	u	coding	coding	-
MSTRG.885.1	MSTRG.885	Fvb1-1	20013465	u	noncoding	noncoding	LncRNA
FxaC_4g24790.t1	MSTRG.886	Fvb1-1	20014990	u	noncoding	noncoding	LncRNA
MSTRG.887.1	MSTRG.887	Fvb1-1	20017888	u	coding	coding	-
FxaC_4g24800.t1	MSTRG.887	Fvb1-1	20017895	u	coding	coding	-
FxaC_4g24820.t1	MSTRG.887	Fvb1-1	20021462	u	coding	coding	-
MSTRG.887.4	MSTRG.887	Fvb1-1	20025292	u	coding	coding	-
MSTRG.887.5	MSTRG.887	Fvb1-1	20049497	u	coding	coding	-
MSTRG.888.1	MSTRG.888	Fvb1-1	20024815	u	noncoding	noncoding	-
FxaC_4g24830.t2	MSTRG.889	Fvb1-1	20045004	u	coding	coding	-
FxaC_4g24830.t4	MSTRG.889	Fvb1-1	20045024	u	coding	coding	-
FxaC_4g24830.t6	MSTRG.889	Fvb1-1	20045027	u	coding	coding	-
FxaC_4g24831.t2	MSTRG.890	Fvb1-1	20053592	u	coding	coding	-
FxaC_4g24850.t1	MSTRG.891	Fvb1-1	20059426	u	coding	coding	-
FxaC_4g24860.t1	MSTRG.892	Fvb1-1	20072180	u	coding	coding	-
FxaC_4g24860.t2	MSTRG.892	Fvb1-1	20072288	u	coding	coding	-
MSTRG.893.1	MSTRG.893	Fvb1-1	20100905	u	coding	coding	-
FxaC_4g24880.t1	MSTRG.893	Fvb1-1	20101128	u	coding	coding	-
MSTRG.894.1	MSTRG.894	Fvb1-1	20141880	u	noncoding	coding	-
FxaC_4g25020.t1	MSTRG.895	Fvb1-1	20177907	u	coding	coding	-
FxaC_4g25100.t1	MSTRG.896	Fvb1-1	20203834	k	coding	coding	-
FxaC_4g25100.t2	MSTRG.896	Fvb1-1	20203894	j	coding	coding	-
FxaC_4g25110.t1	MSTRG.897	Fvb1-1	20209092	u	coding	coding	-
MSTRG.898.1	MSTRG.898	Fvb1-1	20223063	x	noncoding	noncoding	LncRNA
FxaC_4g25170.t1	MSTRG.898	Fvb1-1	20223667	u	coding	coding	-
FxaC_4g25220.t1	MSTRG.899	Fvb1-1	20263838	u	coding	coding	-
FxaC_4g25250.t1	MSTRG.900	Fvb1-1	20274005	u	coding	coding	-
FxaC_4g25260.t1	MSTRG.901	Fvb1-1	20281235	u	coding	noncoding	-
FxaC_4g25270.t1	MSTRG.902	Fvb1-1	20281336	u	noncoding	noncoding	LncRNA
FxaC_4g25280.t1	MSTRG.903	Fvb1-1	20283398	u	coding	coding	-
MSTRG.904.1	MSTRG.904	Fvb1-1	20316594	u	coding	coding	-
FxaC_4g25320.t1	MSTRG.904	Fvb1-1	20316705	u	coding	coding	-
FxaC_4g25350.t1	MSTRG.905	Fvb1-1	20323512	u	coding	coding	-
MSTRG.905.2	MSTRG.905	Fvb1-1	20323564	u	coding	coding	-
FxaC_4g25360.t1	MSTRG.906	Fvb1-1	20330491	u	noncoding	noncoding	LncRNA
MSTRG.906.2	MSTRG.906	Fvb1-1	20330646	u	noncoding	noncoding	LncRNA
FxaC_4g25390.t1	MSTRG.907	Fvb1-1	20345701	u	noncoding	noncoding	-
MSTRG.907.2	MSTRG.907	Fvb1-1	20345816	u	noncoding	coding	-
MSTRG.907.3	MSTRG.907	Fvb1-1	20345816	u	noncoding	coding	-
MSTRG.907.4	MSTRG.907	Fvb1-1	20345860	u	noncoding	coding	-
FxaC_4g25410.t1	MSTRG.908	Fvb1-1	20366514	u	coding	noncoding	-
FxaC_4g25420.t1	MSTRG.909	Fvb1-1	20367433	u	coding	coding	-
MSTRG.910.1	MSTRG.910	Fvb1-1	20420129	u	coding	coding	-
FxaC_4g25460.t1	MSTRG.910	Fvb1-1	20420132	u	coding	coding	-
MSTRG.911.1	MSTRG.911	Fvb1-1	20431396	u	coding	coding	-
FxaC_4g25500.t1	MSTRG.911	Fvb1-1	20431547	u	coding	coding	-
MSTRG.912.1	MSTRG.912	Fvb1-1	20467967	u	coding	noncoding	-
FxaC_4g25600.t1	MSTRG.913	Fvb1-1	20471526	u	coding	coding	-
FxaC_4g25610.t1	MSTRG.914	Fvb1-1	20492519	u	coding	coding	-
MSTRG.914.2	MSTRG.914	Fvb1-1	20492581	u	coding	coding	-
FxaC_4g25630.t1	MSTRG.915	Fvb1-1	20516231	u	coding	coding	-
MSTRG.915.2	MSTRG.915	Fvb1-1	20516257	u	coding	coding	-
FxaC_4g25640.t1	MSTRG.916	Fvb1-1	20524336	u	coding	coding	-
FxaC_4g25650.t1	MSTRG.916	Fvb1-1	20526247	u	coding	noncoding	-
MSTRG.917.1	MSTRG.917	Fvb1-1	20558018	u	coding	coding	-
FxaC_4g25680.t1	MSTRG.917	Fvb1-1	20558018	u	coding	coding	-
FxaC_4g25730.t1	MSTRG.918	Fvb1-1	20576047	k	coding	coding	-
FxaC_4g25730.t2	MSTRG.918	Fvb1-1	20576197	k	coding	coding	-
FxaC_4g25730.t3	MSTRG.918	Fvb1-1	20576297	o	coding	coding	-
FxaC_4g25730.t4	MSTRG.918	Fvb1-1	20576401	k	coding	coding	-
FxaC_4g25790.t1	MSTRG.919	Fvb1-1	20594227	u	coding	coding	-
FxaC_4g25810.t1	MSTRG.920	Fvb1-1	20631749	u	coding	coding	-
FxaC_4g25820.t1	MSTRG.921	Fvb1-1	20634849	u	coding	coding	-
MSTRG.921.2	MSTRG.921	Fvb1-1	20635433	u	coding	coding	-
MSTRG.922.1	MSTRG.922	Fvb1-1	20636214	u	coding	coding	-
FxaC_4g25840.t1	MSTRG.923	Fvb1-1	20644352	u	coding	coding	-
MSTRG.923.2	MSTRG.923	Fvb1-1	20645586	u	noncoding	coding	-
FxaC_4g25870.t1	MSTRG.924	Fvb1-1	20651341	u	coding	coding	-
MSTRG.925.1	MSTRG.925	Fvb1-1	20655349	u	noncoding	coding	-
FxaC_4g25880.t1	MSTRG.925	Fvb1-1	20655372	u	noncoding	coding	-
FxaC_4g25900.t1	MSTRG.926	Fvb1-1	20671106	u	coding	coding	-
FxaC_4g25920.t1	MSTRG.927	Fvb1-1	20677461	u	coding	coding	-
MSTRG.928.1	MSTRG.928	Fvb1-1	20686457	u	coding	coding	-
FxaC_4g25940.t1	MSTRG.928	Fvb1-1	20686457	u	coding	coding	-
MSTRG.928.3	MSTRG.928	Fvb1-1	20686997	u	coding	coding	-
FxaC_4g25950.t1	MSTRG.929	Fvb1-1	20690787	u	coding	coding	-
MSTRG.929.2	MSTRG.929	Fvb1-1	20690831	u	coding	coding	-
FxaC_4g25970.t1	MSTRG.930	Fvb1-1	20699876	u	coding	coding	-
FxaC_4g26020.t1	MSTRG.931	Fvb1-1	20734084	u	coding	coding	-
MSTRG.931.2	MSTRG.931	Fvb1-1	20734235	u	coding	coding	-
MSTRG.931.3	MSTRG.931	Fvb1-1	20736210	u	coding	coding	-
FxaC_4g26030.t1	MSTRG.932	Fvb1-1	20737440	u	coding	coding	-
MSTRG.933.1	MSTRG.933	Fvb1-1	20741707	k	noncoding	noncoding	LncRNA
FxaC_4g26070.t2	MSTRG.934	Fvb1-1	20745533	u	coding	coding	-
FxaC_4g26070.t1	MSTRG.934	Fvb1-1	20745533	u	coding	coding	-
FxaC_4g26080.t1	MSTRG.935	Fvb1-1	20756212	u	coding	coding	-
MSTRG.936.1	MSTRG.936	Fvb1-1	20773936	u	coding	coding	-
MSTRG.936.2	MSTRG.936	Fvb1-1	20773936	u	coding	coding	-
MSTRG.936.3	MSTRG.936	Fvb1-1	20773936	u	coding	coding	-
MSTRG.936.4	MSTRG.936	Fvb1-1	20773936	u	coding	coding	-
MSTRG.936.5	MSTRG.936	Fvb1-1	20773937	u	coding	coding	-
MSTRG.936.6	MSTRG.936	Fvb1-1	20773940	u	coding	coding	-
MSTRG.936.7	MSTRG.936	Fvb1-1	20773942	u	coding	coding	-
MSTRG.936.8	MSTRG.936	Fvb1-1	20773942	u	coding	coding	-
MSTRG.936.9	MSTRG.936	Fvb1-1	20773942	u	coding	coding	-
FxaC_4g26100.t1	MSTRG.936	Fvb1-1	20773942	u	coding	coding	-
FxaC_4g26110.t1	MSTRG.937	Fvb1-1	20784885	u	coding	coding	-
FxaC_4g26110.t2	MSTRG.937	Fvb1-1	20785026	u	coding	coding	-
FxaC_4g26170.t2	MSTRG.938	Fvb1-1	20824735	u	coding	coding	-
FxaC_4g26170.t3	MSTRG.938	Fvb1-1	20824762	u	coding	coding	-
FxaC_4g26180.t1	MSTRG.939	Fvb1-1	20830053	u	coding	coding	-
FxaC_4g26200.t1	MSTRG.940	Fvb1-1	20834877	u	coding	noncoding	-
FxaC_4g26210.t1	MSTRG.941	Fvb1-1	20839361	u	coding	coding	-
MSTRG.942.1	MSTRG.942	Fvb1-1	20842850	u	coding	coding	-
FxaC_4g26211.t1	MSTRG.942	Fvb1-1	20843050	u	coding	coding	-
FxaC_4g26212.t1	MSTRG.942	Fvb1-1	20845695	u	coding	coding	-
FxaC_4g26230.t1	MSTRG.943	Fvb1-1	20852263	u	coding	coding	-
MSTRG.944.1	MSTRG.944	Fvb1-1	20861848	u	noncoding	coding	-
FxaC_4g26250.t1	MSTRG.944	Fvb1-1	20863136	u	coding	coding	-
FxaC_4g26260.t1	MSTRG.945	Fvb1-1	20866306	u	coding	coding	-
FxaC_4g26260.t2	MSTRG.945	Fvb1-1	20866322	u	coding	coding	-
FxaC_4g26280.t1	MSTRG.946	Fvb1-1	20874461	u	coding	coding	-
FxaC_4g26280.t2	MSTRG.946	Fvb1-1	20874461	u	coding	coding	-
FxaC_4g26300.t1	MSTRG.947	Fvb1-1	20884802	u	coding	coding	-
FxaC_4g26320.t1	MSTRG.948	Fvb1-1	20910201	u	coding	coding	-
MSTRG.949.1	MSTRG.949	Fvb1-1	20919325	u	coding	coding	-
FxaC_4g26330.t1	MSTRG.949	Fvb1-1	20919325	u	coding	coding	-
FxaC_4g26350.t1	MSTRG.950	Fvb1-1	20930766	u	noncoding	noncoding	-
MSTRG.950.2	MSTRG.950	Fvb1-1	20930791	u	coding	noncoding	-
MSTRG.951.1	MSTRG.951	Fvb1-1	20932543	k	noncoding	noncoding	LncRNA
MSTRG.951.2	MSTRG.951	Fvb1-1	20932543	k	noncoding	noncoding	LncRNA
FxaC_4g26351.t1	MSTRG.951	Fvb1-1	20932624	=	noncoding	noncoding	LncRNA
MSTRG.951.4	MSTRG.951	Fvb1-1	20932626	k	noncoding	noncoding	LncRNA
FxaC_4g26351.t2	MSTRG.951	Fvb1-1	20932626	k	noncoding	noncoding	LncRNA
FxaC_4g26351.t3	MSTRG.951	Fvb1-1	20932626	k	noncoding	noncoding	LncRNA
FxaC_4g26400.t1	MSTRG.952	Fvb1-1	20937869	n	noncoding	noncoding	LncRNA
MSTRG.952.2	MSTRG.952	Fvb1-1	20939182	n	noncoding	noncoding	LncRNA
MSTRG.952.3	MSTRG.952	Fvb1-1	20939182	m	noncoding	noncoding	LncRNA
MSTRG.952.4	MSTRG.952	Fvb1-1	20939182	m	noncoding	noncoding	LncRNA
MSTRG.952.5	MSTRG.952	Fvb1-1	20939182	m	noncoding	noncoding	LncRNA
MSTRG.952.6	MSTRG.952	Fvb1-1	20939182	m	noncoding	noncoding	LncRNA
FxaC_4g26401.t1	MSTRG.952	Fvb1-1	20939182	n	noncoding	noncoding	LncRNA
FxaC_4g26460.t1	MSTRG.953	Fvb1-1	20947562	u	coding	coding	-
MSTRG.954.1	MSTRG.954	Fvb1-1	20950867	u	coding	coding	-
FxaC_4g26470.t1	MSTRG.954	Fvb1-1	20950884	u	coding	coding	-
FxaC_4g26480.t2	MSTRG.955	Fvb1-1	20954150	u	coding	coding	-
MSTRG.955.2	MSTRG.955	Fvb1-1	20954154	u	coding	coding	-
FxaC_4g26480.t3	MSTRG.955	Fvb1-1	20954235	u	coding	coding	-
FxaC_4g26490.t1	MSTRG.956	Fvb1-1	20959700	u	coding	coding	-
FxaC_4g26500.t1	MSTRG.957	Fvb1-1	20962739	u	coding	coding	-
FxaC_4g26530.t1	MSTRG.958	Fvb1-1	20972756	u	coding	coding	-
FxaC_4g26540.t1	MSTRG.959	Fvb1-1	20974925	u	coding	coding	-
MSTRG.959.2	MSTRG.959	Fvb1-1	20974956	u	coding	coding	-
FxaC_4g26620.t1	MSTRG.960	Fvb1-1	21028869	u	coding	coding	-
MSTRG.960.2	MSTRG.960	Fvb1-1	21028937	u	coding	coding	-
FxaC_4g26640.t2	MSTRG.961	Fvb1-1	21035085	u	coding	coding	-
FxaC_4g26640.t4	MSTRG.961	Fvb1-1	21035320	u	coding	coding	-
FxaC_4g26650.t1	MSTRG.962	Fvb1-1	21039581	u	coding	coding	-
FxaC_4g26660.t1	MSTRG.963	Fvb1-1	21042652	u	coding	coding	-
FxaC_4g26670.t1	MSTRG.964	Fvb1-1	21046760	u	coding	coding	-
MSTRG.964.2	MSTRG.964	Fvb1-1	21046794	u	coding	coding	-
MSTRG.965.1	MSTRG.965	Fvb1-1	21051703	u	coding	coding	-
MSTRG.965.2	MSTRG.965	Fvb1-1	21051703	u	coding	coding	-
FxaC_4g26680.t1	MSTRG.965	Fvb1-1	21051708	u	coding	coding	-
MSTRG.965.4	MSTRG.965	Fvb1-1	21051737	u	coding	coding	-
FxaC_4g26710.t1	MSTRG.966	Fvb1-1	21062255	u	coding	coding	-
FxaC_4g26740.t1	MSTRG.967	Fvb1-1	21081306	u	coding	coding	-
FxaC_4g26760.t1	MSTRG.968	Fvb1-1	21088855	u	coding	coding	-
FxaC_4g26780.t1	MSTRG.969	Fvb1-1	21107509	u	coding	coding	-
FxaC_4g26810.t1	MSTRG.970	Fvb1-1	21146698	u	coding	noncoding	-
FxaC_4g26820.t1	MSTRG.971	Fvb1-1	21147860	u	coding	coding	-
MSTRG.971.2	MSTRG.971	Fvb1-1	21148906	u	coding	coding	-
FxaC_4g26830.t1	MSTRG.972	Fvb1-1	21153663	u	coding	coding	-
FxaC_4g26840.t1	MSTRG.973	Fvb1-1	21153744	u	coding	noncoding	-
FxaC_4g26850.t1	MSTRG.974	Fvb1-1	21159297	u	coding	coding	-
MSTRG.975.1	MSTRG.975	Fvb1-1	21165370	u	coding	coding	-
FxaC_4g26860.t1	MSTRG.975	Fvb1-1	21165401	u	coding	coding	-
FxaC_4g26870.t1	MSTRG.975	Fvb1-1	21170402	u	coding	coding	-
MSTRG.976.1	MSTRG.976	Fvb1-1	21176608	u	coding	noncoding	-
FxaC_4g26880.t1	MSTRG.976	Fvb1-1	21176632	u	coding	noncoding	-
FxaC_4g26890.t1	MSTRG.977	Fvb1-1	21180092	u	coding	coding	-
MSTRG.978.1	MSTRG.978	Fvb1-1	21185955	u	coding	coding	-
FxaC_4g26900.t1	MSTRG.978	Fvb1-1	21186017	u	coding	coding	-
FxaC_4g26920.t1	MSTRG.979	Fvb1-1	21208543	u	coding	coding	-
MSTRG.979.2	MSTRG.979	Fvb1-1	21208684	u	coding	coding	-
FxaC_4g26940.t1	MSTRG.980	Fvb1-1	21217361	u	coding	coding	-
FxaC_4g26960.t1	MSTRG.981	Fvb1-1	21227763	u	coding	coding	-
FxaC_4g26970.t1	MSTRG.982	Fvb1-1	21233814	u	noncoding	coding	-
FxaC_4g26980.t1	MSTRG.983	Fvb1-1	21244444	u	coding	coding	-
MSTRG.984.1	MSTRG.984	Fvb1-1	21246377	u	coding	coding	-
MSTRG.984.2	MSTRG.984	Fvb1-1	21246387	u	coding	coding	-
MSTRG.984.3	MSTRG.984	Fvb1-1	21246388	u	coding	coding	-
MSTRG.984.4	MSTRG.984	Fvb1-1	21246396	u	coding	coding	-
FxaC_4g26990.t1	MSTRG.984	Fvb1-1	21246664	u	coding	coding	-
FxaC_4g27000.t1	MSTRG.985	Fvb1-1	21250915	u	coding	coding	-
FxaC_4g27001.t1	MSTRG.986	Fvb1-1	21253201	u	coding	coding	-
MSTRG.987.1	MSTRG.987	Fvb1-1	21256944	u	noncoding	noncoding	LncRNA
FxaC_4g27060.t1	MSTRG.988	Fvb1-1	21282555	u	coding	coding	-
FxaC_4g27060.t2	MSTRG.988	Fvb1-1	21282633	u	coding	coding	-
MSTRG.988.3	MSTRG.988	Fvb1-1	21282664	u	coding	coding	-
MSTRG.988.4	MSTRG.988	Fvb1-1	21282666	u	coding	coding	-
MSTRG.989.1	MSTRG.989	Fvb1-1	21313388	u	coding	coding	-
MSTRG.989.2	MSTRG.989	Fvb1-1	21313496	u	coding	coding	-
FxaC_4g27110.t1	MSTRG.989	Fvb1-1	21313905	u	coding	coding	-
FxaC_4g27120.t1	MSTRG.990	Fvb1-1	21322006	u	coding	coding	-
MSTRG.991.1	MSTRG.991	Fvb1-1	21327745	u	coding	coding	-
MSTRG.991.2	MSTRG.991	Fvb1-1	21327783	u	coding	coding	-
MSTRG.991.3	MSTRG.991	Fvb1-1	21327916	u	coding	coding	-
FxaC_4g27130.t1	MSTRG.991	Fvb1-1	21327916	u	coding	coding	-
FxaC_4g27140.t1	MSTRG.992	Fvb1-1	21339966	u	coding	coding	-
FxaC_4g27160.t1	MSTRG.993	Fvb1-1	21375821	u	coding	coding	-
FxaC_4g27170.t1	MSTRG.994	Fvb1-1	21377871	u	coding	coding	-
MSTRG.994.2	MSTRG.994	Fvb1-1	21377897	u	coding	coding	-
FxaC_4g27190.t1	MSTRG.995	Fvb1-1	21392715	u	coding	coding	-
FxaC_4g27200.t1	MSTRG.996	Fvb1-1	21415577	u	coding	coding	-
FxaC_4g27220.t1	MSTRG.997	Fvb1-1	21418685	u	coding	coding	-
FxaC_4g27220.t2	MSTRG.997	Fvb1-1	21418734	u	coding	coding	-
FxaC_4g27230.t1	MSTRG.998	Fvb1-1	21424134	u	coding	coding	-
FxaC_4g27240.t1	MSTRG.999	Fvb1-1	21427298	u	noncoding	coding	-
FxaC_4g27240.t2	MSTRG.999	Fvb1-1	21427310	u	noncoding	coding	-
MSTRG.999.3	MSTRG.999	Fvb1-1	21427318	u	noncoding	coding	-
MSTRG.999.4	MSTRG.999	Fvb1-1	21427442	u	noncoding	coding	-
MSTRG.1000.1	MSTRG.1000	Fvb1-1	21431959	u	noncoding	coding	-
FxaC_4g27290.t1	MSTRG.1001	Fvb1-1	21463265	u	noncoding	noncoding	LncRNA
FxaC_4g27280.t1	MSTRG.1002	Fvb1-1	21463725	u	coding	coding	-
FxaC_4g27320.t1	MSTRG.1003	Fvb1-1	21486192	u	coding	coding	-
MSTRG.1004.1	MSTRG.1004	Fvb1-1	21491576	u	coding	coding	-
FxaC_4g27330.t1	MSTRG.1004	Fvb1-1	21491943	u	coding	coding	-
FxaC_4g27360.t1	MSTRG.1005	Fvb1-1	21506192	u	coding	coding	-
MSTRG.1006.1	MSTRG.1006	Fvb1-1	21514293	u	noncoding	noncoding	LncRNA
MSTRG.1007.1	MSTRG.1007	Fvb1-1	21514920	u	noncoding	noncoding	LncRNA
FxaC_4g27400.t1	MSTRG.1008	Fvb1-1	21532303	u	coding	coding	-
FxaC_4g27410.t1	MSTRG.1009	Fvb1-1	21536319	u	coding	coding	-
MSTRG.1009.2	MSTRG.1009	Fvb1-1	21536423	u	coding	coding	-
FxaC_4g27420.t1	MSTRG.1010	Fvb1-1	21538978	u	coding	coding	-
FxaC_4g27430.t1	MSTRG.1011	Fvb1-1	21546655	u	coding	coding	-
FxaC_4g27440.t1	MSTRG.1012	Fvb1-1	21558157	u	coding	coding	-
FxaC_4g27441.t1	MSTRG.1013	Fvb1-1	21562482	u	coding	coding	-
FxaC_4g27480.t1	MSTRG.1014	Fvb1-1	21575913	u	coding	coding	-
FxaC_4g27500.t1	MSTRG.1015	Fvb1-1	21580491	u	coding	coding	-
FxaC_4g27510.t1	MSTRG.1016	Fvb1-1	21585405	u	coding	coding	-
MSTRG.1016.2	MSTRG.1016	Fvb1-1	21585979	u	coding	coding	-
MSTRG.1016.3	MSTRG.1016	Fvb1-1	21585979	u	coding	coding	-
FxaC_4g27520.t1	MSTRG.1017	Fvb1-1	21591228	u	coding	coding	-
FxaC_4g27580.t1	MSTRG.1018	Fvb1-1	21609688	u	coding	coding	-
FxaC_4g27590.t1	MSTRG.1019	Fvb1-1	21616451	u	coding	coding	-
FxaC_4g27620.t1	MSTRG.1020	Fvb1-1	21641321	u	coding	coding	-
FxaC_4g27630.t1	MSTRG.1021	Fvb1-1	21643417	u	coding	coding	-
MSTRG.1022.1	MSTRG.1022	Fvb1-1	21650200	u	coding	coding	-
FxaC_4g27640.t1	MSTRG.1022	Fvb1-1	21650203	u	coding	coding	-
MSTRG.1022.3	MSTRG.1022	Fvb1-1	21650214	u	coding	coding	-
FxaC_4g27650.t1	MSTRG.1023	Fvb1-1	21654910	u	coding	coding	-
FxaC_4g27660.t1	MSTRG.1024	Fvb1-1	21657798	u	coding	coding	-
FxaC_4g27700.t1	MSTRG.1025	Fvb1-1	21668745	u	coding	coding	-
FxaC_4g27710.t1	MSTRG.1026	Fvb1-1	21673192	u	coding	coding	-
MSTRG.1026.2	MSTRG.1026	Fvb1-1	21673233	u	coding	coding	-
FxaC_4g27730.t1	MSTRG.1027	Fvb1-1	21682861	u	coding	coding	-
MSTRG.1027.2	MSTRG.1027	Fvb1-1	21682888	u	coding	coding	-
FxaC_4g27740.t1	MSTRG.1028	Fvb1-1	21685496	u	coding	noncoding	-
FxaC_4g27750.t1	MSTRG.1029	Fvb1-1	21686858	u	coding	coding	-
FxaC_4g27760.t1	MSTRG.1030	Fvb1-1	21691424	u	coding	coding	-
MSTRG.1030.2	MSTRG.1030	Fvb1-1	21691542	u	coding	coding	-
FxaC_4g27790.t1	MSTRG.1031	Fvb1-1	21714033	u	coding	coding	-
FxaC_4g27790.t2	MSTRG.1031	Fvb1-1	21714036	u	coding	coding	-
MSTRG.1031.3	MSTRG.1031	Fvb1-1	21716375	u	coding	coding	-
FxaC_4g27800.t1	MSTRG.1032	Fvb1-1	21735615	u	coding	coding	-
FxaC_4g27820.t1	MSTRG.1033	Fvb1-1	21741740	u	coding	coding	-
FxaC_4g27880.t1	MSTRG.1034	Fvb1-1	21760007	u	noncoding	noncoding	LncRNA
FxaC_4g27890.t1	MSTRG.1035	Fvb1-1	21761864	u	coding	coding	-
FxaC_4g27900.t1	MSTRG.1036	Fvb1-1	21773241	u	coding	noncoding	-
MSTRG.1037.1	MSTRG.1037	Fvb1-1	21780847	u	noncoding	noncoding	LncRNA
FxaC_4g27910.t1	MSTRG.1037	Fvb1-1	21780848	u	noncoding	noncoding	LncRNA
FxaC_4g27920.t1	MSTRG.1037	Fvb1-1	21782887	u	coding	noncoding	-
FxaC_4g27950.t1	MSTRG.1038	Fvb1-1	21805359	u	coding	coding	-
MSTRG.1038.2	MSTRG.1038	Fvb1-1	21805392	u	coding	coding	-
FxaC_4g27960.t1	MSTRG.1039	Fvb1-1	21810059	u	coding	coding	-
FxaC_4g27971.t2	MSTRG.1040	Fvb1-1	21812513	u	coding	coding	-
FxaC_4g27970.t1	MSTRG.1040	Fvb1-1	21812553	u	coding	coding	-
FxaC_4g27980.t1	MSTRG.1041	Fvb1-1	21816611	u	coding	coding	-
FxaC_4g28010.t1	MSTRG.1042	Fvb1-1	21859332	u	coding	coding	-
MSTRG.1043.1	MSTRG.1043	Fvb1-1	21865521	u	coding	coding	-
MSTRG.1043.2	MSTRG.1043	Fvb1-1	21865521	u	coding	coding	-
FxaC_4g28030.t1	MSTRG.1043	Fvb1-1	21865537	u	coding	coding	-
FxaC_4g28040.t2	MSTRG.1044	Fvb1-1	21868818	u	coding	coding	-
FxaC_4g28040.t3	MSTRG.1044	Fvb1-1	21868976	u	coding	coding	-
FxaC_4g28090.t1	MSTRG.1045	Fvb1-1	21881554	u	coding	coding	-
FxaC_4g28110.t1	MSTRG.1046	Fvb1-1	21884916	u	coding	coding	-
MSTRG.1046.2	MSTRG.1046	Fvb1-1	21885013	u	coding	coding	-
MSTRG.1047.1	MSTRG.1047	Fvb1-1	21891011	u	noncoding	coding	-
FxaC_4g28120.t1	MSTRG.1047	Fvb1-1	21891023	u	noncoding	noncoding	LncRNA
FxaC_4g28130.t1	MSTRG.1048	Fvb1-1	21896099	u	coding	coding	-
FxaC_4g28130.t2	MSTRG.1048	Fvb1-1	21896173	u	coding	coding	-
FxaC_4g28140.t1	MSTRG.1049	Fvb1-1	21899610	u	coding	coding	-
MSTRG.1050.1	MSTRG.1050	Fvb1-1	21905302	u	coding	coding	-
FxaC_4g28141.t1	MSTRG.1050	Fvb1-1	21905382	u	coding	coding	-
FxaC_4g28150.t2	MSTRG.1051	Fvb1-1	21907781	u	coding	coding	-
FxaC_4g28150.t3	MSTRG.1051	Fvb1-1	21908047	u	coding	coding	-
MSTRG.1051.3	MSTRG.1051	Fvb1-1	21908167	u	coding	coding	-
FxaC_4g28160.t1	MSTRG.1052	Fvb1-1	21918447	u	coding	coding	-
MSTRG.1052.2	MSTRG.1052	Fvb1-1	21918487	u	coding	coding	-
FxaC_4g28290.t1	MSTRG.1053	Fvb1-1	21992707	u	coding	coding	-
MSTRG.1054.1	MSTRG.1054	Fvb1-1	22000431	u	coding	coding	-
FxaC_4g28300.t1	MSTRG.1054	Fvb1-1	22000496	u	coding	coding	-
FxaC_4g28310.t1	MSTRG.1055	Fvb1-1	22021866	u	coding	coding	-
MSTRG.1056.1	MSTRG.1056	Fvb1-1	22024625	u	noncoding	noncoding	-
FxaC_4g28340.t1	MSTRG.1057	Fvb1-1	22031216	u	coding	coding	-
[truncated: 160,559 more rows]
