# Supplementary material for: Transcriptome Profiling of Transposon-Derived Long Non-coding RNAs Response to Hormone in Strawberry Fruit Development
Source: Front Plant Sci. 2022 Jun 16;13:915569. doi: 10.3389/fpls.2022.915569 (PMC9244616; doi:10.3389/fpls.2022.915569)
Supplement: Supplementary Table 3 — The information of transposon-derived LncRNAs. [file Table_3.XLSX]

## Sheet: Sheet1
Transcript_id	Gene_id	class_code	Coding	TE	TE_family
FxaC_4g00020.t1	MSTRG.1	=	-	-	-
MSTRG.2.1	MSTRG.2	k	-	-	-
MSTRG.2.2	MSTRG.2	n	-	-	-
MSTRG.2.3	MSTRG.2	n	-	-	-
FxaC_4g00030.t1	MSTRG.2	=	-	-	-
FxaC_4g00050.t1	MSTRG.2	k	LncRNA	-	-
MSTRG.3.1	MSTRG.3	n	LncRNA	-	-
MSTRG.3.2	MSTRG.3	n	-	-	-
FxaC_4g00040.t1	MSTRG.3	=	LncRNA	-	-
MSTRG.4.1	MSTRG.4	x	LncRNA	-	-
FxaC_4g00110.t1	MSTRG.5	=	-	-	-
MSTRG.5.2	MSTRG.5	j	-	-	-
MSTRG.5.3	MSTRG.5	j	-	-	-
MSTRG.5.4	MSTRG.5	j	-	-	-
FxaC_4g00051.t1	MSTRG.6	=	-	-	-
MSTRG.7.1	MSTRG.7	x	LncRNA	TE_homo_225	LTR/Gypsy
MSTRG.8.1	MSTRG.8	x	LncRNA	TE_homo_226	LTR/Gypsy
FxaC_4g00111.t1	MSTRG.9	=	-	-	-
FxaC_4g00200.t1	MSTRG.10	=	-	-	-
FxaC_4g00230.t1	MSTRG.11	=	-	-	-
MSTRG.11.2	MSTRG.11	j	-	-	-
MSTRG.11.3	MSTRG.11	j	-	-	-
MSTRG.11.4	MSTRG.11	j	-	-	-
MSTRG.11.5	MSTRG.11	j	-	-	-
FxaC_4g00300.t1	MSTRG.12	=	-	-	-
FxaC_4g00320.t1	MSTRG.13	=	-	-	-
MSTRG.14.1	MSTRG.14	u	LncRNA	TE_homo_439	LTR/unknown
FxaC_4g00410.t1	MSTRG.15	=	-	-	-
MSTRG.15.2	MSTRG.15	j	-	-	-
FxaC_4g00480.t1	MSTRG.16	=	-	-	-
FxaC_4g00412.t1	MSTRG.17	=	-	-	-
MSTRG.17.2	MSTRG.17	o	LncRNA	repeat_region_5	LTR/Gypsy
MSTRG.17.3	MSTRG.17	o	-	-	-
MSTRG.17.4	MSTRG.17	o	-	-	-
MSTRG.17.5	MSTRG.17	o	-	-	-
FxaC_4g00530.t1	MSTRG.18	=	-	-	-
FxaC_4g00570.t1	MSTRG.19	=	-	-	-
MSTRG.20.1	MSTRG.20	u	-	-	-
FxaC_4g00590.t1	MSTRG.21	=	-	-	-
FxaC_4g00590.t2	MSTRG.21	=	-	-	-
FxaC_4g00590.t3	MSTRG.21	=	-	-	-
FxaC_4g00640.t1	MSTRG.22	=	-	-	-
FxaC_4g00650.t1	MSTRG.23	=	-	-	-
MSTRG.24.1	MSTRG.24	u	LncRNA	TE_homo_616	LTR/unknown
FxaC_4g00710.t1	MSTRG.25	=	-	-	-
FxaC_4g00720.t1	MSTRG.26	=	-	-	-
FxaC_4g00730.t1	MSTRG.27	=	-	-	-
FxaC_4g00740.t1	MSTRG.28	=	-	-	-
FxaC_4g00760.t1	MSTRG.29	=	LncRNA	TE_homo_672	DNA/Micro_like
MSTRG.30.1	MSTRG.30	j	-	-	-
FxaC_4g00770.t1	MSTRG.30	=	-	-	-
FxaC_4g00770.t2	MSTRG.30	=	-	-	-
FxaC_4g00780.t2	MSTRG.31	=	-	-	-
FxaC_4g00780.t5	MSTRG.31	=	-	-	-
FxaC_4g00780.t7	MSTRG.31	=	-	-	-
MSTRG.31.4	MSTRG.31	m	-	-	-
MSTRG.31.5	MSTRG.31	m	-	-	-
MSTRG.31.6	MSTRG.31	n	-	-	-
FxaC_4g00790.t1	MSTRG.31	=	-	-	-
FxaC_4g00800.t1	MSTRG.32	=	-	-	-
FxaC_4g00800.t2	MSTRG.32	=	-	-	-
FxaC_4g00810.t1	MSTRG.33	=	-	-	-
FxaC_4g00830.t1	MSTRG.34	=	-	-	-
MSTRG.34.2	MSTRG.34	j	-	-	-
FxaC_4g00840.t1	MSTRG.35	=	-	-	-
MSTRG.35.2	MSTRG.35	n	-	-	-
FxaC_4g00850.t1	MSTRG.36	=	-	-	-
FxaC_4g00870.t1	MSTRG.37	=	-	-	-
FxaC_4g00890.t1	MSTRG.38	=	-	-	-
FxaC_4g00930.t1	MSTRG.39	=	-	-	-
MSTRG.40.1	MSTRG.40	j	-	-	-
FxaC_4g01070.t1	MSTRG.40	=	-	-	-
FxaC_4g01090.t1	MSTRG.41	=	-	-	-
MSTRG.41.2	MSTRG.41	n	-	-	-
FxaC_4g01130.t1	MSTRG.42	=	-	-	-
MSTRG.43.1	MSTRG.43	m	LncRNA	-	-
FxaC_4g01140.t1	MSTRG.43	=	LncRNA	-	-
MSTRG.44.1	MSTRG.44	m	-	-	-
FxaC_4g01220.t1	MSTRG.44	=	-	-	-
FxaC_4g01250.t1	MSTRG.45	=	-	-	-
FxaC_4g01260.t1	MSTRG.46	=	-	-	-
FxaC_4g01261.t1	MSTRG.46	=	-	-	-
MSTRG.47.1	MSTRG.47	x	-	-	-
MSTRG.48.1	MSTRG.48	m	-	-	-
MSTRG.48.2	MSTRG.48	m	-	-	-
FxaC_4g01280.t1	MSTRG.48	=	-	-	-
FxaC_4g01281.t1	MSTRG.48	=	-	-	-
MSTRG.49.1	MSTRG.49	x	-	-	-
FxaC_4g01320.t1	MSTRG.50	=	-	-	-
FxaC_4g01340.t1	MSTRG.51	=	-	-	-
FxaC_4g01340.t3	MSTRG.51	=	-	-	-
FxaC_4g01490.t1	MSTRG.52	=	-	-	-
FxaC_4g01500.t1	MSTRG.52	=	-	-	-
FxaC_4g01481.t1	MSTRG.53	=	-	-	-
FxaC_4g01560.t1	MSTRG.54	=	-	-	-
MSTRG.54.2	MSTRG.54	j	LncRNA	TE_homo_1124	DNA/hAT
MSTRG.54.3	MSTRG.54	j	LncRNA	TE_homo_1124	DNA/hAT
MSTRG.54.4	MSTRG.54	n	LncRNA	TE_homo_1124	DNA/hAT
MSTRG.54.5	MSTRG.54	j	LncRNA	TE_homo_1124	DNA/hAT
FxaC_4g01590.t1	MSTRG.55	=	-	-	-
MSTRG.55.2	MSTRG.55	j	-	-	-
FxaC_4g01620.t1	MSTRG.56	=	-	-	-
FxaC_4g01630.t1	MSTRG.57	=	-	-	-
FxaC_4g01640.t1	MSTRG.58	=	-	-	-
FxaC_4g01650.t1	MSTRG.59	=	-	-	-
FxaC_4g01680.t1	MSTRG.60	=	-	-	-
MSTRG.60.2	MSTRG.60	j	-	-	-
FxaC_4g01720.t1	MSTRG.61	=	-	-	-
FxaC_4g01720.t2	MSTRG.61	=	-	-	-
MSTRG.61.3	MSTRG.61	m	-	-	-
MSTRG.62.1	MSTRG.62	j	-	-	-
MSTRG.62.2	MSTRG.62	j	-	-	-
FxaC_4g01740.t1	MSTRG.62	=	-	-	-
MSTRG.62.4	MSTRG.62	j	-	-	-
FxaC_4g01750.t1	MSTRG.62	=	-	-	-
FxaC_4g01760.t1	MSTRG.63	=	-	-	-
MSTRG.63.2	MSTRG.63	j	-	-	-
MSTRG.63.3	MSTRG.63	m	-	-	-
FxaC_4g01810.t1	MSTRG.64	=	-	-	-
FxaC_4g01830.t1	MSTRG.65	=	-	-	-
FxaC_4g01840.t1	MSTRG.66	=	-	-	-
MSTRG.66.2	MSTRG.66	o	-	-	-
FxaC_4g01850.t1	MSTRG.67	=	-	-	-
FxaC_4g01920.t1	MSTRG.68	=	-	-	-
FxaC_4g01920.t2	MSTRG.68	=	-	-	-
MSTRG.69.1	MSTRG.69	u	LncRNA	TE_homo_1483	LTR/Gypsy
FxaC_4g01930.t1	MSTRG.70	=	LncRNA	TE_homo_1503	DNA/Micro_like
FxaC_4g01940.t1	MSTRG.70	=	-	-	-
MSTRG.70.3	MSTRG.70	m	-	-	-
MSTRG.70.4	MSTRG.70	j	-	-	-
FxaC_4g01970.t1	MSTRG.71	=	-	-	-
FxaC_4g01980.t1	MSTRG.72	=	-	-	-
FxaC_4g01990.t1	MSTRG.73	=	-	-	-
FxaC_4g01990.t2	MSTRG.73	=	-	-	-
MSTRG.73.3	MSTRG.73	n	-	-	-
FxaC_4g02010.t1	MSTRG.74	=	-	-	-
FxaC_4g02030.t1	MSTRG.75	=	-	-	-
MSTRG.75.2	MSTRG.75	j	-	-	-
MSTRG.75.3	MSTRG.75	j	-	-	-
FxaC_4g02040.t1	MSTRG.76	=	-	-	-
FxaC_4g02040.t2	MSTRG.76	=	-	-	-
MSTRG.76.3	MSTRG.76	j	-	-	-
MSTRG.77.1	MSTRG.77	j	-	-	-
FxaC_4g02120.t1	MSTRG.77	=	-	-	-
FxaC_4g02130.t1	MSTRG.78	=	-	-	-
FxaC_4g02170.t1	MSTRG.79	=	-	-	-
MSTRG.80.1	MSTRG.80	u	-	-	-
FxaC_4g02230.t1	MSTRG.81	=	-	-	-
MSTRG.82.1	MSTRG.82	m	-	-	-
FxaC_4g02250.t1	MSTRG.82	=	-	-	-
MSTRG.83.1	MSTRG.83	j	-	-	-
FxaC_4g02270.t1	MSTRG.83	=	-	-	-
FxaC_4g02271.t1	MSTRG.83	=	-	-	-
FxaC_4g02280.t1	MSTRG.84	=	LncRNA	TE_homo_1791	LTR/Copia
MSTRG.85.1	MSTRG.85	j	-	-	-
FxaC_4g02300.t1	MSTRG.85	=	-	-	-
MSTRG.85.3	MSTRG.85	j	-	-	-
FxaC_4g02330.t1	MSTRG.85	=	-	-	-
MSTRG.86.1	MSTRG.86	j	-	-	-
FxaC_4g02350.t1	MSTRG.86	=	-	-	-
MSTRG.86.3	MSTRG.86	j	-	-	-
FxaC_4g02350.t2	MSTRG.86	=	-	-	-
FxaC_4g02420.t1	MSTRG.87	=	-	-	-
MSTRG.87.2	MSTRG.87	j	-	-	-
MSTRG.87.3	MSTRG.87	j	-	-	-
MSTRG.88.1	MSTRG.88	j	-	-	-
FxaC_4g02430.t1	MSTRG.88	=	-	-	-
FxaC_4g02450.t1	MSTRG.89	=	-	-	-
FxaC_4g02480.t1	MSTRG.90	=	-	-	-
MSTRG.91.1	MSTRG.91	x	-	-	-
FxaC_4g02520.t1	MSTRG.92	=	-	-	-
MSTRG.92.2	MSTRG.92	j	-	-	-
MSTRG.92.3	MSTRG.92	j	-	-	-
MSTRG.92.4	MSTRG.92	j	-	-	-
MSTRG.93.1	MSTRG.93	u	LncRNA	TE_homo_1987	Unknown
FxaC_4g02600.t1	MSTRG.94	=	-	-	-
FxaC_4g02640.t1	MSTRG.95	=	-	-	-
FxaC_4g02670.t1	MSTRG.96	=	-	-	-
MSTRG.96.2	MSTRG.96	j	-	-	-
FxaC_4g02690.t2	MSTRG.97	=	-	-	-
MSTRG.98.1	MSTRG.98	j	-	-	-
FxaC_4g02780.t1	MSTRG.98	=	-	-	-
FxaC_4g02810.t1	MSTRG.99	=	-	-	-
FxaC_4g02840.t1	MSTRG.100	=	-	-	-
MSTRG.100.2	MSTRG.100	j	-	-	-
FxaC_4g02870.t1	MSTRG.101	=	-	-	-
FxaC_4g02900.t1	MSTRG.102	=	-	-	-
FxaC_4g02920.t1	MSTRG.103	=	-	-	-
FxaC_4g02930.t1	MSTRG.104	=	-	-	-
MSTRG.105.1	MSTRG.105	j	-	-	-
MSTRG.105.2	MSTRG.105	j	-	-	-
FxaC_4g02950.t1	MSTRG.105	=	-	-	-
MSTRG.106.1	MSTRG.106	u	LncRNA	-	-
FxaC_4g03100.t1	MSTRG.107	=	-	-	-
MSTRG.108.1	MSTRG.108	n	-	-	-
MSTRG.108.2	MSTRG.108	n	-	-	-
FxaC_4g03110.t1	MSTRG.108	=	-	-	-
FxaC_4g03120.t1	MSTRG.109	=	-	-	-
MSTRG.109.2	MSTRG.109	j	-	-	-
FxaC_4g03140.t1	MSTRG.110	=	-	-	-
MSTRG.110.2	MSTRG.110	j	-	-	-
FxaC_4g03160.t1	MSTRG.111	=	-	-	-
FxaC_4g03161.t1	MSTRG.111	=	-	-	-
FxaC_4g03190.t1	MSTRG.112	=	-	-	-
MSTRG.112.2	MSTRG.112	j	-	-	-
MSTRG.112.3	MSTRG.112	j	-	-	-
MSTRG.113.1	MSTRG.113	m	LncRNA	TE_homo_2588	DNA
FxaC_4g03200.t1	MSTRG.113	=	LncRNA	-	-
FxaC_4g03210.t1	MSTRG.113	=	-	-	-
MSTRG.114.1	MSTRG.114	j	-	-	-
MSTRG.114.2	MSTRG.114	j	-	-	-
FxaC_4g03330.t1	MSTRG.114	=	-	-	-
FxaC_4g03300.t1	MSTRG.114	=	LncRNA	-	-
FxaC_4g03310.t1	MSTRG.114	=	LncRNA	TE_homo_2619	DNA/PIF-Harbinger
MSTRG.115.1	MSTRG.115	u	-	-	-
MSTRG.116.1	MSTRG.116	u	LncRNA	TE_homo_2642	LTR/Gypsy
MSTRG.116.2	MSTRG.116	u	LncRNA	TE_homo_2642	LTR/Gypsy
FxaC_4g03380.t2	MSTRG.117	=	-	-	-
FxaC_4g03390.t1	MSTRG.118	=	-	-	-
MSTRG.119.1	MSTRG.119	j	-	-	-
MSTRG.119.2	MSTRG.119	m	-	-	-
FxaC_4g03382.t2	MSTRG.119	=	-	-	-
MSTRG.120.1	MSTRG.120	u	LncRNA	TE_homo_2721	LTR/Gypsy
MSTRG.121.1	MSTRG.121	m	-	-	-
FxaC_4g03480.t1	MSTRG.121	=	-	-	-
MSTRG.122.1	MSTRG.122	u	LncRNA	TE_homo_2758	Unknown
FxaC_4g03510.t2	MSTRG.123	=	-	-	-
MSTRG.123.2	MSTRG.123	j	-	-	-
MSTRG.123.3	MSTRG.123	m	-	-	-
MSTRG.124.1	MSTRG.124	u	LncRNA	TE_homo_2856	LTR/Gypsy
FxaC_4g03600.t1	MSTRG.125	=	-	-	-
FxaC_4g03600.t2	MSTRG.125	=	-	-	-
FxaC_4g03571.t1	MSTRG.126	=	-	-	-
FxaC_4g03571.t2	MSTRG.126	=	-	-	-
FxaC_4g03690.t1	MSTRG.127	=	-	-	-
FxaC_4g03760.t1	MSTRG.128	=	-	-	-
FxaC_4g03860.t1	MSTRG.129	=	-	-	-
MSTRG.129.2	MSTRG.129	j	-	-	-
FxaC_4g03880.t1	MSTRG.130	=	-	-	-
FxaC_4g03891.t1	MSTRG.131	=	-	-	-
FxaC_4g03891.t2	MSTRG.131	=	-	-	-
FxaC_4g03900.t1	MSTRG.132	=	-	-	-
MSTRG.132.2	MSTRG.132	j	-	-	-
FxaC_4g03930.t1	MSTRG.133	=	-	-	-
MSTRG.133.2	MSTRG.133	j	-	-	-
FxaC_4g03940.t1	MSTRG.134	=	-	-	-
MSTRG.134.2	MSTRG.134	j	-	-	-
MSTRG.135.1	MSTRG.135	u	LncRNA	TE_homo_3474	LTR/unknown
MSTRG.136.1	MSTRG.136	u	LncRNA	TE_homo_3507	LTR/unknown
MSTRG.137.1	MSTRG.137	u	LncRNA	-	-
MSTRG.137.2	MSTRG.137	u	LncRNA	-	-
FxaC_4g04320.t2	MSTRG.138	=	-	-	-
FxaC_4g04320.t7	MSTRG.138	=	-	-	-
MSTRG.138.3	MSTRG.138	j	-	-	-
MSTRG.138.4	MSTRG.138	j	-	-	-
FxaC_4g04360.t1	MSTRG.139	=	-	-	-
FxaC_4g04340.t1	MSTRG.139	=	-	-	-
FxaC_4g04370.t1	MSTRG.140	=	-	-	-
FxaC_4g04370.t2	MSTRG.140	=	-	-	-
MSTRG.140.3	MSTRG.140	m	-	-	-
MSTRG.141.1	MSTRG.141	j	-	-	-
FxaC_4g04390.t1	MSTRG.141	=	-	-	-
MSTRG.141.3	MSTRG.141	j	-	-	-
FxaC_4g04420.t1	MSTRG.142	=	-	-	-
MSTRG.142.2	MSTRG.142	j	-	-	-
MSTRG.142.3	MSTRG.142	j	-	-	-
FxaC_4g04430.t1	MSTRG.142	=	-	-	-
FxaC_4g04450.t1	MSTRG.143	=	-	-	-
FxaC_4g04450.t2	MSTRG.143	=	-	-	-
MSTRG.143.3	MSTRG.143	n	-	-	-
MSTRG.143.4	MSTRG.143	n	-	-	-
MSTRG.143.5	MSTRG.143	m	-	-	-
MSTRG.143.6	MSTRG.143	n	-	-	-
MSTRG.143.7	MSTRG.143	m	-	-	-
MSTRG.143.8	MSTRG.143	j	-	-	-
MSTRG.143.9	MSTRG.143	j	-	-	-
MSTRG.143.10	MSTRG.143	n	-	-	-
MSTRG.143.11	MSTRG.143	m	-	-	-
MSTRG.143.12	MSTRG.143	n	-	-	-
MSTRG.143.13	MSTRG.143	n	-	-	-
MSTRG.143.14	MSTRG.143	j	-	-	-
MSTRG.143.15	MSTRG.143	j	-	-	-
MSTRG.143.16	MSTRG.143	n	-	-	-
FxaC_4g04460.t1	MSTRG.144	=	-	-	-
FxaC_4g04480.t2	MSTRG.145	=	-	-	-
FxaC_4g04560.t1	MSTRG.146	=	-	-	-
MSTRG.147.1	MSTRG.147	k	-	-	-
FxaC_4g04600.t1	MSTRG.147	=	-	-	-
FxaC_4g04630.t1	MSTRG.148	=	-	-	-
FxaC_4g04630.t2	MSTRG.148	=	-	-	-
FxaC_4g04640.t1	MSTRG.149	=	-	-	-
MSTRG.149.2	MSTRG.149	n	-	-	-
MSTRG.149.3	MSTRG.149	m	-	-	-
FxaC_4g04641.t1	MSTRG.149	=	-	-	-
FxaC_4g04640.t2	MSTRG.149	=	-	-	-
MSTRG.149.6	MSTRG.149	n	-	-	-
MSTRG.149.7	MSTRG.149	n	-	-	-
MSTRG.149.8	MSTRG.149	n	-	-	-
MSTRG.149.9	MSTRG.149	n	-	-	-
FxaC_4g04670.t1	MSTRG.150	=	-	-	-
FxaC_4g04670.t2	MSTRG.150	=	-	-	-
MSTRG.150.3	MSTRG.150	j	-	-	-
MSTRG.150.4	MSTRG.150	j	-	-	-
MSTRG.151.1	MSTRG.151	p	LncRNA	-	-
MSTRG.152.1	MSTRG.152	j	-	-	-
FxaC_4g04760.t1	MSTRG.152	=	-	-	-
FxaC_4g04880.t1	MSTRG.152	=	-	-	-
FxaC_4g04880.t2	MSTRG.152	=	-	-	-
FxaC_4g04920.t1	MSTRG.153	=	-	-	-
FxaC_4g04930.t1	MSTRG.154	=	-	-	-
FxaC_4g04930.t2	MSTRG.154	=	-	-	-
FxaC_4g05000.t1	MSTRG.155	=	-	-	-
MSTRG.156.1	MSTRG.156	j	-	-	-
FxaC_4g05010.t1	MSTRG.156	=	-	-	-
FxaC_4g05030.t1	MSTRG.157	=	-	-	-
FxaC_4g05030.t2	MSTRG.157	=	-	-	-
FxaC_4g05040.t1	MSTRG.158	=	-	-	-
FxaC_4g05040.t2	MSTRG.158	=	-	-	-
MSTRG.158.3	MSTRG.158	m	-	-	-
FxaC_4g05060.t1	MSTRG.159	=	-	-	-
FxaC_4g05090.t1	MSTRG.160	=	-	-	-
FxaC_4g05090.t2	MSTRG.160	=	-	-	-
MSTRG.160.3	MSTRG.160	m	-	-	-
FxaC_4g05100.t1	MSTRG.161	=	-	-	-
MSTRG.161.2	MSTRG.161	m	-	-	-
FxaC_4g05130.t1	MSTRG.162	=	-	-	-
FxaC_4g05130.t2	MSTRG.162	=	-	-	-
FxaC_4g05170.t1	MSTRG.163	=	LncRNA	TE_homo_4447	LTR/unknown
MSTRG.163.2	MSTRG.163	j	-	-	-
FxaC_4g05180.t1	MSTRG.164	=	-	-	-
FxaC_4g05250.t1	MSTRG.165	=	-	-	-
FxaC_4g05250.t2	MSTRG.165	=	-	-	-
FxaC_4g05270.t1	MSTRG.166	=	LncRNA	TE_homo_4511	DNA/PIF-Harbinger
MSTRG.166.2	MSTRG.166	j	LncRNA	TE_homo_4511	DNA/PIF-Harbinger
FxaC_4g05310.t1	MSTRG.167	=	-	-	-
FxaC_4g05320.t1	MSTRG.168	=	-	-	-
FxaC_4g05330.t1	MSTRG.169	=	-	-	-
FxaC_4g05360.t1	MSTRG.170	=	-	-	-
MSTRG.170.2	MSTRG.170	j	LncRNA	TE_homo_4635	LTR/unknown
FxaC_4g05380.t1	MSTRG.171	=	-	-	-
FxaC_4g05430.t1	MSTRG.172	=	-	-	-
MSTRG.172.2	MSTRG.172	j	-	-	-
MSTRG.173.1	MSTRG.173	j	-	-	-
MSTRG.173.2	MSTRG.173	j	-	-	-
MSTRG.173.3	MSTRG.173	j	-	-	-
MSTRG.173.4	MSTRG.173	j	-	-	-
MSTRG.173.5	MSTRG.173	j	-	-	-
FxaC_4g05460.t1	MSTRG.173	=	-	-	-
MSTRG.173.7	MSTRG.173	j	-	-	-
MSTRG.174.1	MSTRG.174	u	LncRNA	TE_homo_4867	Unknown
MSTRG.174.2	MSTRG.174	u	LncRNA	TE_homo_4867	Unknown
FxaC_4g05520.t1	MSTRG.175	=	-	-	-
FxaC_4g05381.t1	MSTRG.176	=	-	-	-
FxaC_4g05660.t2	MSTRG.177	=	-	-	-
FxaC_4g05680.t1	MSTRG.178	=	-	-	-
FxaC_4g05690.t1	MSTRG.179	=	-	-	-
MSTRG.180.1	MSTRG.180	j	-	-	-
MSTRG.180.2	MSTRG.180	j	-	-	-
FxaC_4g05700.t1	MSTRG.180	=	-	-	-
FxaC_4g05760.t1	MSTRG.181	=	-	-	-
FxaC_4g05780.t1	MSTRG.182	=	-	-	-
MSTRG.183.1	MSTRG.183	j	LncRNA	TE_homo_5272	LTR/Gypsy
MSTRG.183.2	MSTRG.183	n	LncRNA	TE_homo_5273	DNA/CMC-EnSpm
FxaC_4g05820.t1	MSTRG.183	=	-	-	-
FxaC_4g05840.t1	MSTRG.184	=	-	-	-
MSTRG.184.2	MSTRG.184	j	-	-	-
MSTRG.185.1	MSTRG.185	k	-	-	-
FxaC_4g05870.t1	MSTRG.185	k	-	-	-
MSTRG.186.1	MSTRG.186	u	LncRNA	TE_homo_5377	LTR/Gypsy
MSTRG.187.1	MSTRG.187	u	LncRNA	TE_homo_5536	LTR/unknown
MSTRG.188.1	MSTRG.188	n	-	-	-
FxaC_4g06040.t1	MSTRG.188	=	-	-	-
MSTRG.189.1	MSTRG.189	u	LncRNA	TE_homo_5668	LTR/unknown
FxaC_4g06190.t1	MSTRG.190	=	-	-	-
FxaC_4g06190.t3	MSTRG.190	=	-	-	-
MSTRG.190.3	MSTRG.190	j	-	-	-
FxaC_4g06190.t5	MSTRG.190	=	-	-	-
FxaC_4g06190.t6	MSTRG.190	=	-	-	-
FxaC_4g06190.t8	MSTRG.190	=	-	-	-
FxaC_4g06230.t1	MSTRG.191	=	-	-	-
FxaC_4g06270.t1	MSTRG.192	=	-	-	-
MSTRG.192.2	MSTRG.192	m	-	-	-
FxaC_4g06280.t1	MSTRG.193	=	-	-	-
MSTRG.193.2	MSTRG.193	n	-	-	-
FxaC_4g06280.t2	MSTRG.193	=	-	-	-
FxaC_4g06281.t1	MSTRG.193	=	-	-	-
FxaC_4g06310.t2	MSTRG.194	=	-	-	-
FxaC_4g06310.t3	MSTRG.194	=	-	-	-
MSTRG.194.3	MSTRG.194	m	-	-	-
FxaC_4g06320.t2	MSTRG.195	=	-	-	-
MSTRG.195.2	MSTRG.195	j	-	-	-
MSTRG.195.3	MSTRG.195	j	-	-	-
MSTRG.195.4	MSTRG.195	k	-	-	-
MSTRG.195.5	MSTRG.195	j	-	-	-
FxaC_4g06320.t3	MSTRG.195	=	-	-	-
FxaC_4g06320.t4	MSTRG.195	=	-	-	-
FxaC_4g06380.t1	MSTRG.196	=	-	-	-
MSTRG.196.2	MSTRG.196	j	-	-	-
MSTRG.197.1	MSTRG.197	u	LncRNA	TE_homo_6113	LTR/unknown
FxaC_4g06470.t1	MSTRG.198	=	-	-	-
MSTRG.198.2	MSTRG.198	j	-	-	-
MSTRG.198.3	MSTRG.198	j	-	-	-
MSTRG.199.1	MSTRG.199	u	LncRNA	TE_homo_6285	DNA/CMC-EnSpm
FxaC_4g06550.t1	MSTRG.200	=	-	-	-
MSTRG.201.1	MSTRG.201	n	-	-	-
MSTRG.201.2	MSTRG.201	k	-	-	-
FxaC_4g06560.t1	MSTRG.201	=	-	-	-
FxaC_4g06641.t1	MSTRG.202	=	-	-	-
FxaC_4g06640.t1	MSTRG.202	=	-	-	-
MSTRG.203.1	MSTRG.203	j	-	-	-
FxaC_4g06670.t2	MSTRG.203	=	-	-	-
FxaC_4g06750.t1	MSTRG.204	=	-	-	-
MSTRG.204.2	MSTRG.204	j	-	-	-
FxaC_4g06760.t1	MSTRG.205	=	-	-	-
FxaC_4g06830.t1	MSTRG.206	=	-	-	-
FxaC_4g06840.t1	MSTRG.207	=	-	-	-
MSTRG.208.1	MSTRG.208	m	-	-	-
MSTRG.208.2	MSTRG.208	n	-	-	-
FxaC_4g06940.t1	MSTRG.208	=	-	-	-
MSTRG.209.1	MSTRG.209	x	-	-	-
FxaC_4g06970.t1	MSTRG.210	=	-	-	-
FxaC_4g06990.t1	MSTRG.211	=	-	-	-
FxaC_4g07020.t1	MSTRG.212	=	LncRNA	TE_homo_6607	LTR/unknown
MSTRG.212.2	MSTRG.212	j	LncRNA	TE_homo_6609	Unknown
MSTRG.212.3	MSTRG.212	n	LncRNA	TE_homo_6609	Unknown
MSTRG.212.4	MSTRG.212	j	LncRNA	TE_homo_6609	Unknown
MSTRG.212.5	MSTRG.212	j	LncRNA	TE_homo_6609	Unknown
MSTRG.212.6	MSTRG.212	k	LncRNA	TE_homo_6610	Unknown
MSTRG.212.7	MSTRG.212	n	LncRNA	TE_homo_6610	Unknown
FxaC_4g07041.t4	MSTRG.212	=	LncRNA	TE_homo_6610	Unknown
FxaC_4g07040.t1	MSTRG.212	=	LncRNA	-	-
MSTRG.212.10	MSTRG.212	j	LncRNA	TE_homo_6611	LTR/unknown
MSTRG.212.11	MSTRG.212	j	LncRNA	TE_homo_6611	LTR/unknown
MSTRG.212.12	MSTRG.212	m	LncRNA	TE_homo_6611	LTR/unknown
MSTRG.212.13	MSTRG.212	j	LncRNA	TE_homo_6611	LTR/unknown
FxaC_4g07041.t1	MSTRG.212	=	LncRNA	TE_homo_6611	LTR/unknown
FxaC_4g07041.t2	MSTRG.212	=	LncRNA	TE_homo_6611	LTR/unknown
FxaC_4g07041.t3	MSTRG.212	=	LncRNA	TE_homo_6611	LTR/unknown
FxaC_4g07050.t1	MSTRG.212	=	LncRNA	TE_homo_6611	LTR/unknown
MSTRG.213.1	MSTRG.213	j	-	-	-
FxaC_4g07060.t1	MSTRG.213	=	-	-	-
MSTRG.213.3	MSTRG.213	j	-	-	-
FxaC_4g07070.t1	MSTRG.214	=	-	-	-
FxaC_4g07080.t1	MSTRG.215	=	-	-	-
FxaC_4g07090.t1	MSTRG.216	=	-	-	-
FxaC_4g07190.t1	MSTRG.217	=	-	-	-
MSTRG.217.2	MSTRG.217	j	-	-	-
FxaC_4g07290.t1	MSTRG.218	=	-	-	-
MSTRG.218.2	MSTRG.218	m	-	-	-
MSTRG.219.1	MSTRG.219	j	-	-	-
FxaC_4g07320.t1	MSTRG.219	=	-	-	-
MSTRG.219.3	MSTRG.219	m	-	-	-
MSTRG.220.1	MSTRG.220	p	-	-	-
MSTRG.221.1	MSTRG.221	u	LncRNA	repeat_region_79	LTR/unknown
MSTRG.222.1	MSTRG.222	j	-	-	-
FxaC_4g07340.t1	MSTRG.222	=	-	-	-
FxaC_4g07430.t1	MSTRG.223	=	-	-	-
FxaC_4g07440.t1	MSTRG.224	=	LncRNA	repeat_region_80	LTR/unknown
FxaC_4g07460.t1	MSTRG.225	=	-	-	-
FxaC_4g07540.t1	MSTRG.226	=	-	-	-
FxaC_4g07550.t2	MSTRG.227	=	-	-	-
FxaC_4g07550.t5	MSTRG.227	=	-	-	-
MSTRG.227.3	MSTRG.227	m	-	-	-
MSTRG.227.4	MSTRG.227	j	-	-	-
FxaC_4g07570.t1	MSTRG.228	=	-	-	-
FxaC_4g07570.t3	MSTRG.228	=	-	-	-
FxaC_4g07580.t1	MSTRG.229	=	-	-	-
FxaC_4g07590.t2	MSTRG.230	=	-	-	-
FxaC_4g07600.t1	MSTRG.231	=	-	-	-
MSTRG.232.1	MSTRG.232	n	-	-	-
MSTRG.232.2	MSTRG.232	n	-	-	-
FxaC_4g07610.t1	MSTRG.232	=	LncRNA	TE_homo_6958	LTR/Gypsy
FxaC_4g07620.t1	MSTRG.232	=	-	-	-
MSTRG.232.5	MSTRG.232	n	-	-	-
MSTRG.232.6	MSTRG.232	j	-	-	-
FxaC_4g07620.t2	MSTRG.232	=	-	-	-
MSTRG.232.8	MSTRG.232	j	-	-	-
FxaC_4g07690.t1	MSTRG.233	=	-	-	-
MSTRG.234.1	MSTRG.234	u	LncRNA	TE_struc_62	DNA/DTA
MSTRG.235.1	MSTRG.235	m	-	-	-
FxaC_4g07840.t2	MSTRG.235	=	-	-	-
MSTRG.235.3	MSTRG.235	m	-	-	-
MSTRG.235.4	MSTRG.235	j	-	-	-
FxaC_4g08100.t1	MSTRG.236	=	-	-	-
FxaC_4g08100.t2	MSTRG.236	=	-	-	-
FxaC_4g08100.t3	MSTRG.236	=	-	-	-
MSTRG.236.4	MSTRG.236	j	-	-	-
FxaC_4g08130.t1	MSTRG.237	=	-	-	-
FxaC_4g08140.t1	MSTRG.238	=	LncRNA	TE_homo_7362	DNA
MSTRG.239.1	MSTRG.239	j	-	-	-
FxaC_4g08170.t1	MSTRG.239	=	-	-	-
FxaC_4g08200.t1	MSTRG.239	=	-	-	-
FxaC_4g08180.t1	MSTRG.240	=	-	-	-
FxaC_4g08210.t1	MSTRG.241	=	-	-	-
FxaC_4g08270.t1	MSTRG.242	=	-	-	-
FxaC_4g08310.t1	MSTRG.243	=	-	-	-
FxaC_4g08330.t1	MSTRG.244	=	-	-	-
FxaC_4g08320.t1	MSTRG.245	=	-	-	-
MSTRG.246.1	MSTRG.246	j	-	-	-
FxaC_4g08430.t1	MSTRG.246	=	-	-	-
FxaC_4g08431.t1	MSTRG.246	=	-	-	-
FxaC_4g08470.t1	MSTRG.247	=	-	-	-
FxaC_4g08490.t1	MSTRG.248	=	-	-	-
MSTRG.248.2	MSTRG.248	n	LncRNA	TE_homo_7803	LINE/L1
FxaC_4g08510.t1	MSTRG.249	=	-	-	-
FxaC_4g08520.t1	MSTRG.250	=	-	-	-
MSTRG.251.1	MSTRG.251	j	-	-	-
FxaC_4g08530.t1	MSTRG.251	=	-	-	-
FxaC_4g08560.t1	MSTRG.252	=	-	-	-
FxaC_4g08590.t1	MSTRG.253	=	-	-	-
FxaC_4g08650.t1	MSTRG.254	=	-	-	-
FxaC_4g08730.t1	MSTRG.255	=	-	-	-
MSTRG.255.2	MSTRG.255	j	-	-	-
MSTRG.255.3	MSTRG.255	j	-	-	-
MSTRG.255.4	MSTRG.255	m	-	-	-
MSTRG.255.5	MSTRG.255	j	-	-	-
FxaC_4g08730.t2	MSTRG.255	=	-	-	-
MSTRG.256.1	MSTRG.256	k	-	-	-
FxaC_4g08800.t1	MSTRG.256	=	-	-	-
FxaC_4g08860.t1	MSTRG.256	=	-	-	-
MSTRG.257.1	MSTRG.257	j	-	-	-
FxaC_4g08930.t1	MSTRG.257	=	-	-	-
FxaC_4g08940.t1	MSTRG.258	=	-	-	-
MSTRG.258.2	MSTRG.258	j	-	-	-
FxaC_4g08950.t1	MSTRG.259	=	-	-	-
FxaC_4g08960.t1	MSTRG.260	=	-	-	-
FxaC_4g08961.t3	MSTRG.261	=	-	-	-
FxaC_4g08970.t1	MSTRG.262	=	-	-	-
MSTRG.263.1	MSTRG.263	u	LncRNA	TE_homo_8148	LTR/unknown
FxaC_4g09010.t1	MSTRG.264	=	-	-	-
MSTRG.264.2	MSTRG.264	n	LncRNA	-	-
MSTRG.264.3	MSTRG.264	n	LncRNA	-	-
MSTRG.264.4	MSTRG.264	n	LncRNA	-	-
FxaC_4g09030.t1	MSTRG.265	=	-	-	-
FxaC_4g09050.t1	MSTRG.266	=	LncRNA	TE_homo_8158	LTR/unknown
FxaC_4g09070.t1	MSTRG.267	=	-	-	-
FxaC_4g09140.t1	MSTRG.268	=	-	-	-
MSTRG.269.1	MSTRG.269	o	LncRNA	-	-
FxaC_4g09150.t1	MSTRG.269	=	LncRNA	-	-
FxaC_4g09160.t1	MSTRG.270	=	-	-	-
FxaC_4g09220.t1	MSTRG.271	=	-	-	-
MSTRG.272.1	MSTRG.272	j	LncRNA	TE_homo_8267	Unknown
FxaC_4g09280.t1	MSTRG.272	=	LncRNA	TE_homo_8267	Unknown
FxaC_4g09290.t1	MSTRG.273	=	-	-	-
FxaC_4g09300.t1	MSTRG.274	=	-	-	-
FxaC_4g09360.t1	MSTRG.275	=	-	-	-
MSTRG.276.1	MSTRG.276	j	-	-	-
MSTRG.276.2	MSTRG.276	j	-	-	-
FxaC_4g09400.t1	MSTRG.276	=	-	-	-
MSTRG.276.4	MSTRG.276	j	-	-	-
MSTRG.276.5	MSTRG.276	j	-	-	-
MSTRG.277.1	MSTRG.277	j	-	-	-
FxaC_4g09410.t2	MSTRG.277	=	-	-	-
MSTRG.278.1	MSTRG.278	x	-	-	-
MSTRG.279.1	MSTRG.279	j	-	-	-
FxaC_4g09430.t1	MSTRG.279	=	-	-	-
MSTRG.279.3	MSTRG.279	j	-	-	-
MSTRG.279.4	MSTRG.279	j	-	-	-
FxaC_4g09440.t1	MSTRG.280	=	-	-	-
FxaC_4g09470.t2	MSTRG.281	=	-	-	-
FxaC_4g09490.t1	MSTRG.282	=	-	-	-
MSTRG.283.1	MSTRG.283	k	-	-	-
FxaC_4g09500.t1	MSTRG.283	=	-	-	-
FxaC_4g09501.t1	MSTRG.283	=	-	-	-
FxaC_4g09502.t1	MSTRG.283	=	-	-	-
FxaC_4g09520.t1	MSTRG.284	=	-	-	-
FxaC_4g09530.t2	MSTRG.285	=	-	-	-
MSTRG.285.2	MSTRG.285	j	-	-	-
MSTRG.285.3	MSTRG.285	j	-	-	-
MSTRG.285.4	MSTRG.285	j	-	-	-
MSTRG.285.5	MSTRG.285	j	-	-	-
MSTRG.285.6	MSTRG.285	j	-	-	-
FxaC_4g09540.t1	MSTRG.286	=	-	-	-
FxaC_4g09640.t1	MSTRG.287	=	-	-	-
FxaC_4g09650.t1	MSTRG.288	=	-	-	-
MSTRG.288.2	MSTRG.288	j	-	-	-
FxaC_4g09660.t1	MSTRG.289	=	-	-	-
MSTRG.290.1	MSTRG.290	p	LncRNA	TE_homo_8483	LTR/unknown
FxaC_4g09750.t1	MSTRG.291	=	-	-	-
FxaC_4g09760.t1	MSTRG.292	=	-	-	-
MSTRG.292.2	MSTRG.292	n	-	-	-
MSTRG.292.3	MSTRG.292	j	-	-	-
MSTRG.292.4	MSTRG.292	n	-	-	-
FxaC_4g09770.t1	MSTRG.293	=	-	-	-
FxaC_4g09820.t1	MSTRG.294	=	-	-	-
MSTRG.294.2	MSTRG.294	j	-	-	-
FxaC_4g09830.t1	MSTRG.295	=	-	-	-
MSTRG.295.2	MSTRG.295	j	-	-	-
MSTRG.295.3	MSTRG.295	j	-	-	-
MSTRG.295.4	MSTRG.295	j	-	-	-
FxaC_4g09870.t1	MSTRG.296	=	-	-	-
MSTRG.296.2	MSTRG.296	j	-	-	-
MSTRG.297.1	MSTRG.297	n	-	-	-
FxaC_4g09880.t1	MSTRG.297	=	-	-	-
FxaC_4g09900.t1	MSTRG.298	=	-	-	-
FxaC_4g09900.t2	MSTRG.298	=	-	-	-
FxaC_4g09900.t3	MSTRG.298	=	-	-	-
MSTRG.299.1	MSTRG.299	j	-	-	-
FxaC_4g09910.t1	MSTRG.299	=	-	-	-
MSTRG.299.3	MSTRG.299	j	-	-	-
MSTRG.299.4	MSTRG.299	j	-	-	-
MSTRG.300.1	MSTRG.300	j	LncRNA	-	-
FxaC_4g09940.t1	MSTRG.300	=	-	-	-
MSTRG.301.1	MSTRG.301	k	-	-	-
FxaC_4g09950.t1	MSTRG.301	=	-	-	-
MSTRG.301.3	MSTRG.301	k	-	-	-
MSTRG.301.4	MSTRG.301	j	-	-	-
MSTRG.301.5	MSTRG.301	j	-	-	-
MSTRG.301.6	MSTRG.301	j	-	-	-
FxaC_4g09960.t1	MSTRG.301	=	-	-	-
MSTRG.301.8	MSTRG.301	j	-	-	-
FxaC_4g09960.t2	MSTRG.301	=	-	-	-
MSTRG.301.10	MSTRG.301	j	-	-	-
FxaC_4g09970.t1	MSTRG.302	=	-	-	-
FxaC_4g09970.t2	MSTRG.302	=	-	-	-
FxaC_4g10000.t1	MSTRG.303	=	-	-	-
MSTRG.303.2	MSTRG.303	j	-	-	-
FxaC_4g10030.t1	MSTRG.303	=	-	-	-
MSTRG.303.4	MSTRG.303	j	-	-	-
FxaC_4g10010.t1	MSTRG.304	=	-	-	-
FxaC_4g10020.t1	MSTRG.305	=	-	-	-
MSTRG.306.1	MSTRG.306	j	-	-	-
FxaC_4g10040.t1	MSTRG.306	=	-	-	-
FxaC_4g10041.t1	MSTRG.306	=	-	-	-
MSTRG.307.1	MSTRG.307	x	-	-	-
FxaC_4g10060.t1	MSTRG.308	=	-	-	-
FxaC_4g10070.t1	MSTRG.309	=	-	-	-
FxaC_4g10080.t1	MSTRG.310	=	-	-	-
MSTRG.311.1	MSTRG.311	j	-	-	-
MSTRG.311.2	MSTRG.311	j	-	-	-
MSTRG.311.3	MSTRG.311	j	-	-	-
FxaC_4g10090.t1	MSTRG.311	=	-	-	-
FxaC_4g10100.t1	MSTRG.312	=	-	-	-
MSTRG.312.2	MSTRG.312	j	-	-	-
MSTRG.313.1	MSTRG.313	k	-	-	-
FxaC_4g10120.t1	MSTRG.313	=	-	-	-
FxaC_4g10130.t1	MSTRG.314	=	-	-	-
FxaC_4g10150.t1	MSTRG.315	=	-	-	-
FxaC_4g10160.t1	MSTRG.316	=	-	-	-
FxaC_4g10170.t1	MSTRG.317	=	-	-	-
MSTRG.318.1	MSTRG.318	u	LncRNA	TE_homo_8766	DNA/hAT-Tag1
FxaC_4g10220.t1	MSTRG.319	=	-	-	-
FxaC_4g10230.t1	MSTRG.320	=	-	-	-
FxaC_4g10240.t1	MSTRG.321	=	-	-	-
FxaC_4g10280.t1	MSTRG.322	=	-	-	-
FxaC_4g10290.t1	MSTRG.323	=	LncRNA	-	-
FxaC_4g10300.t1	MSTRG.324	=	-	-	-
FxaC_4g10310.t1	MSTRG.324	=	-	-	-
MSTRG.325.1	MSTRG.325	m	-	-	-
FxaC_4g10320.t1	MSTRG.325	=	-	-	-
MSTRG.326.1	MSTRG.326	j	-	-	-
FxaC_4g10330.t1	MSTRG.326	=	-	-	-
FxaC_4g10350.t1	MSTRG.327	=	-	-	-
FxaC_4g10400.t1	MSTRG.328	=	-	-	-
FxaC_4g10410.t1	MSTRG.329	=	-	-	-
MSTRG.330.1	MSTRG.330	u	LncRNA	TE_homo_9013	LTR/Gypsy
FxaC_4g10450.t1	MSTRG.331	=	-	-	-
FxaC_4g10460.t1	MSTRG.332	=	LncRNA	TE_homo_9068	Unknown
MSTRG.332.2	MSTRG.332	n	LncRNA	TE_homo_9068	Unknown
MSTRG.332.3	MSTRG.332	n	LncRNA	TE_homo_9068	Unknown
MSTRG.332.4	MSTRG.332	n	LncRNA	TE_homo_9068	Unknown
MSTRG.332.5	MSTRG.332	n	LncRNA	TE_homo_9068	Unknown
MSTRG.332.6	MSTRG.332	n	LncRNA	TE_homo_9068	Unknown
MSTRG.332.7	MSTRG.332	n	LncRNA	TE_homo_9068	Unknown
MSTRG.332.8	MSTRG.332	n	LncRNA	TE_homo_9068	Unknown
MSTRG.332.9	MSTRG.332	n	LncRNA	-	-
FxaC_4g10560.t1	MSTRG.333	=	-	-	-
FxaC_4g10560.t2	MSTRG.333	=	-	-	-
FxaC_4g10590.t1	MSTRG.334	=	-	-	-
FxaC_4g10600.t1	MSTRG.335	=	-	-	-
FxaC_4g10670.t1	MSTRG.336	=	-	-	-
FxaC_4g10680.t1	MSTRG.337	=	-	-	-
FxaC_4g10690.t1	MSTRG.338	=	-	-	-
FxaC_4g10700.t1	MSTRG.339	=	-	-	-
FxaC_4g10700.t2	MSTRG.339	=	-	-	-
MSTRG.339.3	MSTRG.339	j	-	-	-
FxaC_4g10710.t1	MSTRG.340	=	-	-	-
MSTRG.340.2	MSTRG.340	m	-	-	-
FxaC_4g10720.t1	MSTRG.341	=	-	-	-
FxaC_4g10720.t2	MSTRG.341	=	-	-	-
MSTRG.342.1	MSTRG.342	u	LncRNA	-	-
FxaC_4g10750.t1	MSTRG.343	=	-	-	-
FxaC_4g10780.t1	MSTRG.344	=	-	-	-
MSTRG.344.2	MSTRG.344	m	-	-	-
FxaC_4g10790.t1	MSTRG.345	=	-	-	-
FxaC_4g10800.t1	MSTRG.346	=	-	-	-
FxaC_4g10820.t1	MSTRG.347	=	-	-	-
MSTRG.347.2	MSTRG.347	j	-	-	-
FxaC_4g10840.t1	MSTRG.348	=	-	-	-
FxaC_4g10850.t1	MSTRG.349	=	-	-	-
FxaC_4g10850.t2	MSTRG.349	=	-	-	-
FxaC_4g10940.t1	MSTRG.350	=	-	-	-
MSTRG.350.2	MSTRG.350	j	-	-	-
FxaC_4g10950.t1	MSTRG.351	=	-	-	-
FxaC_4g11080.t1	MSTRG.352	=	-	-	-
FxaC_4g11120.t1	MSTRG.353	=	-	-	-
MSTRG.353.2	MSTRG.353	j	-	-	-
FxaC_4g11130.t2	MSTRG.354	=	-	-	-
FxaC_4g11130.t3	MSTRG.354	=	-	-	-
FxaC_4g11140.t1	MSTRG.355	=	-	-	-
FxaC_4g11150.t1	MSTRG.356	=	-	-	-
MSTRG.356.2	MSTRG.356	j	-	-	-
FxaC_4g11210.t1	MSTRG.357	=	-	-	-
FxaC_4g11210.t2	MSTRG.357	=	-	-	-
MSTRG.358.1	MSTRG.358	j	-	-	-
FxaC_4g11300.t1	MSTRG.358	=	-	-	-
MSTRG.358.3	MSTRG.358	j	-	-	-
FxaC_4g11301.t1	MSTRG.358	=	-	-	-
FxaC_4g11301.t3	MSTRG.358	=	-	-	-
FxaC_4g11390.t1	MSTRG.359	=	-	-	-
MSTRG.359.2	MSTRG.359	j	-	-	-
MSTRG.360.1	MSTRG.360	u	-	-	-
FxaC_4g11580.t1	MSTRG.361	=	-	-	-
MSTRG.362.1	MSTRG.362	j	LncRNA	TE_homo_9841	DNA
FxaC_4g11640.t1	MSTRG.362	=	LncRNA	TE_homo_9843	LTR/Copia
MSTRG.362.3	MSTRG.362	j	LncRNA	TE_homo_9843	LTR/Copia
FxaC_4g11710.t1	MSTRG.363	=	-	-	-
MSTRG.363.2	MSTRG.363	j	LncRNA	-	-
FxaC_4g11790.t1	MSTRG.364	=	-	-	-
FxaC_4g11800.t1	MSTRG.365	=	-	-	-
FxaC_4g11800.t2	MSTRG.365	=	-	-	-
FxaC_4g11860.t1	MSTRG.366	=	-	-	-
FxaC_4g11870.t1	MSTRG.367	=	-	-	-
FxaC_4g11910.t1	MSTRG.368	=	-	-	-
FxaC_4g11930.t1	MSTRG.369	=	-	-	-
FxaC_4g11940.t1	MSTRG.370	=	-	-	-
FxaC_4g11960.t1	MSTRG.371	=	-	-	-
FxaC_4g11970.t1	MSTRG.372	=	-	-	-
MSTRG.373.1	MSTRG.373	j	-	-	-
FxaC_4g11980.t1	MSTRG.373	=	-	-	-
FxaC_4g12000.t1	MSTRG.374	=	-	-	-
FxaC_4g12010.t1	MSTRG.375	=	-	-	-
FxaC_4g12020.t1	MSTRG.376	=	-	-	-
FxaC_4g12030.t1	MSTRG.377	=	-	-	-
MSTRG.377.2	MSTRG.377	j	-	-	-
FxaC_4g12040.t1	MSTRG.378	=	-	-	-
FxaC_4g12050.t1	MSTRG.379	=	-	-	-
FxaC_4g12090.t1	MSTRG.380	=	-	-	-
FxaC_4g12100.t1	MSTRG.381	=	-	-	-
FxaC_4g12140.t1	MSTRG.382	=	-	-	-
FxaC_4g12150.t1	MSTRG.383	=	-	-	-
MSTRG.383.2	MSTRG.383	m	-	-	-
FxaC_4g12151.t1	MSTRG.384	=	-	-	-
FxaC_4g12170.t1	MSTRG.385	=	-	-	-
MSTRG.385.2	MSTRG.385	j	-	-	-
MSTRG.385.3	MSTRG.385	j	-	-	-
MSTRG.385.4	MSTRG.385	j	-	-	-
MSTRG.385.5	MSTRG.385	j	-	-	-
FxaC_4g12180.t1	MSTRG.386	=	-	-	-
MSTRG.387.1	MSTRG.387	j	-	-	-
MSTRG.387.2	MSTRG.387	j	-	-	-
FxaC_4g12230.t1	MSTRG.387	=	-	-	-
MSTRG.388.1	MSTRG.388	p	LncRNA	-	-
FxaC_4g12270.t1	MSTRG.389	=	-	-	-
FxaC_4g12280.t1	MSTRG.390	=	-	-	-
FxaC_4g12300.t1	MSTRG.391	=	-	-	-
MSTRG.391.2	MSTRG.391	j	-	-	-
MSTRG.391.3	MSTRG.391	j	-	-	-
FxaC_4g12320.t1	MSTRG.392	=	-	-	-
FxaC_4g12330.t1	MSTRG.392	=	LncRNA	-	-
FxaC_4g12350.t1	MSTRG.393	=	-	-	-
FxaC_4g12380.t2	MSTRG.394	=	-	-	-
FxaC_4g12380.t1	MSTRG.394	=	-	-	-
FxaC_4g12380.t3	MSTRG.394	=	-	-	-
FxaC_4g12470.t1	MSTRG.395	=	-	-	-
FxaC_4g12480.t1	MSTRG.396	=	-	-	-
MSTRG.397.1	MSTRG.397	j	-	-	-
FxaC_4g12490.t1	MSTRG.397	=	-	-	-
FxaC_4g12500.t1	MSTRG.398	=	-	-	-
FxaC_4g12600.t1	MSTRG.399	=	-	-	-
MSTRG.399.2	MSTRG.399	j	-	-	-
FxaC_4g12610.t1	MSTRG.400	=	-	-	-
MSTRG.400.2	MSTRG.400	j	-	-	-
FxaC_4g12620.t1	MSTRG.401	=	-	-	-
FxaC_4g12680.t1	MSTRG.402	=	-	-	-
MSTRG.402.2	MSTRG.402	o	LncRNA	-	-
MSTRG.402.3	MSTRG.402	o	LncRNA	-	-
MSTRG.403.1	MSTRG.403	j	-	-	-
FxaC_4g12700.t1	MSTRG.403	=	-	-	-
FxaC_4g12710.t1	MSTRG.404	=	-	-	-
MSTRG.404.2	MSTRG.404	j	-	-	-
MSTRG.404.3	MSTRG.404	j	-	-	-
MSTRG.404.4	MSTRG.404	j	-	-	-
MSTRG.404.5	MSTRG.404	n	-	-	-
FxaC_4g12750.t1	MSTRG.405	=	-	-	-
FxaC_4g12800.t1	MSTRG.406	=	-	-	-
FxaC_4g12820.t1	MSTRG.407	=	-	-	-
MSTRG.407.2	MSTRG.407	j	-	-	-
FxaC_4g12830.t1	MSTRG.408	=	-	-	-
FxaC_4g12840.t1	MSTRG.409	=	-	-	-
MSTRG.409.2	MSTRG.409	m	-	-	-
MSTRG.410.1	MSTRG.410	u	LncRNA	TE_homo_10531	DNA/Unknown
MSTRG.411.1	MSTRG.411	j	-	-	-
MSTRG.411.2	MSTRG.411	j	-	-	-
MSTRG.411.3	MSTRG.411	j	-	-	-
MSTRG.411.4	MSTRG.411	j	-	-	-
MSTRG.411.5	MSTRG.411	j	-	-	-
FxaC_4g12860.t1	MSTRG.411	=	-	-	-
MSTRG.411.7	MSTRG.411	j	-	-	-
MSTRG.411.8	MSTRG.411	j	-	-	-
MSTRG.411.9	MSTRG.411	m	-	-	-
FxaC_4g12890.t1	MSTRG.411	=	-	-	-
FxaC_4g12890.t2	MSTRG.411	=	-	-	-
MSTRG.411.12	MSTRG.411	j	-	-	-
MSTRG.412.1	MSTRG.412	u	LncRNA	TE_homo_10548	DNA/Unknown
FxaC_4g12880.t1	MSTRG.413	=	-	-	-
FxaC_4g12930.t1	MSTRG.414	=	-	-	-
FxaC_4g12950.t1	MSTRG.415	=	-	-	-
FxaC_4g12960.t1	MSTRG.416	=	-	-	-
FxaC_4g12970.t1	MSTRG.417	=	-	-	-
MSTRG.417.2	MSTRG.417	j	-	-	-
FxaC_4g12980.t1	MSTRG.418	=	-	-	-
FxaC_4g12990.t1	MSTRG.419	=	LncRNA	TE_homo_10626	LTR/unknown
FxaC_4g13010.t1	MSTRG.420	=	-	-	-
MSTRG.420.2	MSTRG.420	j	-	-	-
MSTRG.420.3	MSTRG.420	j	-	-	-
MSTRG.421.1	MSTRG.421	n	LncRNA	TE_homo_10671	LTR/unknown
FxaC_4g13051.t1	MSTRG.421	=	-	-	-
FxaC_4g13060.t1	MSTRG.421	=	LncRNA	TE_homo_10672	LTR/Gypsy
FxaC_4g13050.t1	MSTRG.421	=	LncRNA	TE_homo_10672	LTR/Gypsy
FxaC_4g13130.t1	MSTRG.422	=	-	-	-
FxaC_4g13130.t2	MSTRG.422	=	-	-	-
FxaC_4g13140.t1	MSTRG.423	=	-	-	-
FxaC_4g13140.t2	MSTRG.423	=	-	-	-
MSTRG.424.1	MSTRG.424	k	-	-	-
FxaC_4g13190.t1	MSTRG.424	=	-	-	-
MSTRG.424.3	MSTRG.424	m	-	-	-
MSTRG.424.4	MSTRG.424	j	-	-	-
FxaC_4g13200.t1	MSTRG.424	=	-	-	-
MSTRG.425.1	MSTRG.425	j	-	-	-
FxaC_4g13210.t1	MSTRG.425	=	-	-	-
MSTRG.425.3	MSTRG.425	j	-	-	-
MSTRG.425.4	MSTRG.425	j	-	-	-
MSTRG.426.1	MSTRG.426	j	-	-	-
MSTRG.426.2	MSTRG.426	j	-	-	-
MSTRG.426.3	MSTRG.426	j	-	-	-
FxaC_4g13260.t1	MSTRG.426	=	-	-	-
MSTRG.426.5	MSTRG.426	j	-	-	-
FxaC_4g13270.t1	MSTRG.427	=	-	-	-
FxaC_4g13290.t1	MSTRG.428	=	-	-	-
MSTRG.429.1	MSTRG.429	k	-	-	-
FxaC_4g13300.t1	MSTRG.429	=	-	-	-
FxaC_4g13310.t1	MSTRG.430	=	-	-	-
FxaC_4g13320.t1	MSTRG.431	=	LncRNA	-	-
FxaC_4g13330.t1	MSTRG.432	=	-	-	-
FxaC_4g13340.t1	MSTRG.433	=	-	-	-
MSTRG.433.2	MSTRG.433	j	-	-	-
FxaC_4g13350.t1	MSTRG.434	=	-	-	-
MSTRG.434.2	MSTRG.434	m	-	-	-
FxaC_4g13390.t1	MSTRG.435	=	-	-	-
MSTRG.436.1	MSTRG.436	p	LncRNA	TE_homo_10831	LTR/unknown
MSTRG.436.2	MSTRG.436	u	LncRNA	TE_homo_10831	LTR/unknown
FxaC_4g13440.t1	MSTRG.437	=	-	-	-
MSTRG.437.2	MSTRG.437	j	-	-	-
MSTRG.437.3	MSTRG.437	j	-	-	-
FxaC_4g13450.t1	MSTRG.438	=	-	-	-
FxaC_4g13460.t1	MSTRG.439	=	-	-	-
FxaC_4g13520.t1	MSTRG.440	=	-	-	-
MSTRG.441.1	MSTRG.441	n	-	-	-
FxaC_4g13530.t1	MSTRG.441	=	-	-	-
MSTRG.441.3	MSTRG.441	n	-	-	-
MSTRG.441.4	MSTRG.441	j	-	-	-
MSTRG.441.5	MSTRG.441	n	-	-	-
MSTRG.441.6	MSTRG.441	j	-	-	-
FxaC_4g13540.t1	MSTRG.442	=	-	-	-
FxaC_4g13570.t1	MSTRG.443	=	-	-	-
MSTRG.444.1	MSTRG.444	j	-	-	-
FxaC_4g13580.t1	MSTRG.444	=	-	-	-
MSTRG.444.3	MSTRG.444	j	-	-	-
FxaC_4g13610.t1	MSTRG.445	=	-	-	-
FxaC_4g13620.t1	MSTRG.446	=	-	-	-
MSTRG.446.2	MSTRG.446	j	-	-	-
FxaC_4g13620.t2	MSTRG.446	=	-	-	-
FxaC_4g13650.t1	MSTRG.447	=	-	-	-
FxaC_4g13650.t2	MSTRG.447	=	-	-	-
FxaC_4g13710.t1	MSTRG.448	=	-	-	-
MSTRG.448.2	MSTRG.448	j	-	-	-
FxaC_4g13720.t1	MSTRG.449	=	-	-	-
FxaC_4g13770.t1	MSTRG.450	=	-	-	-
MSTRG.450.2	MSTRG.450	j	-	-	-
FxaC_4g13800.t1	MSTRG.451	=	-	-	-
MSTRG.451.2	MSTRG.451	m	-	-	-
FxaC_4g13850.t1	MSTRG.452	=	-	-	-
FxaC_4g13860.t1	MSTRG.453	=	-	-	-
MSTRG.454.1	MSTRG.454	m	-	-	-
FxaC_4g13910.t1	MSTRG.454	=	-	-	-
FxaC_4g13940.t1	MSTRG.455	=	-	-	-
MSTRG.455.2	MSTRG.455	m	-	-	-
FxaC_4g13970.t1	MSTRG.456	=	-	-	-
MSTRG.456.2	MSTRG.456	o	-	-	-
FxaC_4g14030.t1	MSTRG.457	=	-	-	-
MSTRG.457.2	MSTRG.457	j	-	-	-
MSTRG.457.3	MSTRG.457	j	-	-	-
MSTRG.457.4	MSTRG.457	j	-	-	-
FxaC_4g14050.t1	MSTRG.458	=	-	-	-
MSTRG.458.2	MSTRG.458	j	-	-	-
MSTRG.458.3	MSTRG.458	j	-	-	-
MSTRG.458.4	MSTRG.458	k	-	-	-
FxaC_4g14050.t2	MSTRG.458	=	-	-	-
MSTRG.458.6	MSTRG.458	k	-	-	-
MSTRG.458.7	MSTRG.458	j	-	-	-
FxaC_4g14051.t1	MSTRG.458	=	-	-	-
FxaC_4g14060.t1	MSTRG.459	=	-	-	-
FxaC_4g14070.t1	MSTRG.460	=	-	-	-
MSTRG.460.2	MSTRG.460	m	-	-	-
MSTRG.460.3	MSTRG.460	j	-	-	-
MSTRG.461.1	MSTRG.461	j	-	-	-
MSTRG.461.2	MSTRG.461	k	-	-	-
FxaC_4g14110.t1	MSTRG.461	=	-	-	-
FxaC_4g14111.t1	MSTRG.461	=	-	-	-
FxaC_4g14130.t1	MSTRG.462	=	-	-	-
FxaC_4g14290.t1	MSTRG.463	=	-	-	-
MSTRG.464.1	MSTRG.464	p	-	-	-
FxaC_4g14340.t1	MSTRG.465	=	-	-	-
FxaC_4g14360.t1	MSTRG.466	=	-	-	-
FxaC_4g14350.t1	MSTRG.467	=	-	-	-
FxaC_4g14350.t2	MSTRG.467	=	-	-	-
FxaC_4g14380.t1	MSTRG.468	=	-	-	-
FxaC_4g14420.t1	MSTRG.469	=	-	-	-
MSTRG.469.2	MSTRG.469	n	-	-	-
MSTRG.469.3	MSTRG.469	n	-	-	-
MSTRG.469.4	MSTRG.469	m	-	-	-
MSTRG.469.5	MSTRG.469	n	-	-	-
FxaC_4g14430.t1	MSTRG.470	=	-	-	-
FxaC_4g14430.t2	MSTRG.470	=	-	-	-
MSTRG.470.3	MSTRG.470	m	-	-	-
MSTRG.471.1	MSTRG.471	j	-	-	-
MSTRG.471.2	MSTRG.471	j	-	-	-
MSTRG.471.3	MSTRG.471	j	-	-	-
FxaC_4g14450.t1	MSTRG.471	=	-	-	-
MSTRG.471.5	MSTRG.471	j	-	-	-
MSTRG.471.6	MSTRG.471	j	-	-	-
FxaC_4g14451.t1	MSTRG.471	=	-	-	-
MSTRG.472.1	MSTRG.472	u	LncRNA	TE_homo_11410	LINE/L1
MSTRG.472.2	MSTRG.472	u	LncRNA	TE_homo_11410	LINE/L1
FxaC_4g14470.t1	MSTRG.473	=	-	-	-
MSTRG.474.1	MSTRG.474	m	-	-	-
FxaC_4g14540.t1	MSTRG.474	=	-	-	-
MSTRG.475.1	MSTRG.475	u	LncRNA	TE_homo_11433	LTR/Gypsy
MSTRG.475.2	MSTRG.475	u	LncRNA	TE_homo_11433	LTR/Gypsy
MSTRG.476.1	MSTRG.476	p	LncRNA	TE_homo_11436	LTR/Gypsy
MSTRG.477.1	MSTRG.477	j	-	-	-
FxaC_4g14570.t1	MSTRG.477	=	-	-	-
MSTRG.477.3	MSTRG.477	j	-	-	-
MSTRG.477.4	MSTRG.477	j	-	-	-
MSTRG.477.5	MSTRG.477	j	-	-	-
MSTRG.477.6	MSTRG.477	j	-	-	-
FxaC_4g14610.t1	MSTRG.477	=	-	-	-
MSTRG.477.8	MSTRG.477	j	-	-	-
MSTRG.477.9	MSTRG.477	j	-	-	-
FxaC_4g14600.t1	MSTRG.478	=	-	-	-
FxaC_4g14640.t1	MSTRG.479	=	-	-	-
MSTRG.479.2	MSTRG.479	j	-	-	-
MSTRG.479.3	MSTRG.479	j	-	-	-
MSTRG.479.4	MSTRG.479	j	-	-	-
FxaC_4g14670.t1	MSTRG.480	=	-	-	-
MSTRG.481.1	MSTRG.481	j	-	-	-
MSTRG.481.2	MSTRG.481	j	-	-	-
MSTRG.481.3	MSTRG.481	j	-	-	-
FxaC_4g14700.t1	MSTRG.481	=	-	-	-
MSTRG.481.5	MSTRG.481	j	-	-	-
MSTRG.481.6	MSTRG.481	j	-	-	-
FxaC_4g14700.t2	MSTRG.481	=	-	-	-
FxaC_4g14710.t1	MSTRG.481	=	-	-	-
FxaC_4g14730.t1	MSTRG.482	=	-	-	-
MSTRG.483.1	MSTRG.483	i	LncRNA	TE_homo_11564	LTR/unknown
FxaC_4g14750.t1	MSTRG.484	=	-	-	-
MSTRG.484.2	MSTRG.484	j	-	-	-
FxaC_4g14780.t1	MSTRG.485	=	-	-	-
MSTRG.485.2	MSTRG.485	j	-	-	-
FxaC_4g14850.t1	MSTRG.486	=	-	-	-
FxaC_4g14860.t1	MSTRG.487	=	-	-	-
FxaC_4g14870.t1	MSTRG.488	=	-	-	-
MSTRG.488.2	MSTRG.488	j	-	-	-
FxaC_4g14880.t1	MSTRG.489	=	-	-	-
FxaC_4g14880.t2	MSTRG.489	=	-	-	-
FxaC_4g14880.t5	MSTRG.489	=	-	-	-
FxaC_4g14900.t2	MSTRG.490	=	-	-	-
FxaC_4g14900.t7	MSTRG.490	=	-	-	-
FxaC_4g14900.t9	MSTRG.490	=	-	-	-
MSTRG.490.4	MSTRG.490	j	-	-	-
FxaC_4g14900.t11	MSTRG.490	=	-	-	-
MSTRG.490.6	MSTRG.490	n	-	-	-
MSTRG.490.7	MSTRG.490	n	-	-	-
MSTRG.490.8	MSTRG.490	j	-	-	-
FxaC_4g14900.t12	MSTRG.490	=	-	-	-
MSTRG.490.10	MSTRG.490	n	-	-	-
MSTRG.490.11	MSTRG.490	j	-	-	-
MSTRG.490.12	MSTRG.490	j	-	-	-
MSTRG.490.13	MSTRG.490	n	-	-	-
MSTRG.490.14	MSTRG.490	j	-	-	-
MSTRG.490.15	MSTRG.490	j	-	-	-
MSTRG.490.16	MSTRG.490	n	-	-	-
MSTRG.490.17	MSTRG.490	j	-	-	-
MSTRG.490.18	MSTRG.490	j	-	-	-
MSTRG.490.19	MSTRG.490	j	-	-	-
MSTRG.490.20	MSTRG.490	j	-	-	-
FxaC_4g14900.t15	MSTRG.490	=	-	-	-
FxaC_4g14900.t13	MSTRG.490	=	-	-	-
MSTRG.490.23	MSTRG.490	j	-	-	-
FxaC_4g14900.t3	MSTRG.490	=	-	-	-
MSTRG.490.25	MSTRG.490	n	-	-	-
MSTRG.490.26	MSTRG.490	n	-	-	-
FxaC_4g14900.t5	MSTRG.490	=	-	-	-
FxaC_4g14920.t1	MSTRG.491	=	-	-	-
FxaC_4g14921.t1	MSTRG.492	=	-	-	-
FxaC_4g14950.t1	MSTRG.493	=	-	-	-
MSTRG.494.1	MSTRG.494	u	LncRNA	-	-
FxaC_4g15000.t2	MSTRG.495	=	-	-	-
FxaC_4g15021.t1	MSTRG.496	=	-	-	-
MSTRG.496.2	MSTRG.496	j	-	-	-
FxaC_4g15040.t1	MSTRG.497	=	LncRNA	-	-
MSTRG.497.2	MSTRG.497	m	LncRNA	-	-
MSTRG.498.1	MSTRG.498	n	-	-	-
FxaC_4g15190.t1	MSTRG.498	=	-	-	-
MSTRG.499.1	MSTRG.499	x	-	-	-
MSTRG.500.1	MSTRG.500	j	-	-	-
MSTRG.500.2	MSTRG.500	j	-	-	-
FxaC_4g15200.t1	MSTRG.500	=	-	-	-
FxaC_4g15240.t1	MSTRG.500	=	-	-	-
MSTRG.500.5	MSTRG.500	j	-	-	-
MSTRG.501.1	MSTRG.501	j	-	-	-
FxaC_4g15210.t1	MSTRG.501	=	-	-	-
MSTRG.502.1	MSTRG.502	u	LncRNA	TE_homo_11974	LTR/unknown
MSTRG.503.1	MSTRG.503	k	-	-	-
FxaC_4g15320.t1	MSTRG.503	=	-	-	-
MSTRG.503.3	MSTRG.503	n	-	-	-
MSTRG.504.1	MSTRG.504	j	-	-	-
FxaC_4g15330.t1	MSTRG.504	=	-	-	-
FxaC_4g15390.t1	MSTRG.505	=	-	-	-
FxaC_4g15480.t1	MSTRG.506	=	-	-	-
MSTRG.506.2	MSTRG.506	j	-	-	-
MSTRG.507.1	MSTRG.507	j	-	-	-
MSTRG.507.2	MSTRG.507	j	-	-	-
MSTRG.507.3	MSTRG.507	j	-	-	-
FxaC_4g15510.t1	MSTRG.507	=	-	-	-
FxaC_4g15520.t1	MSTRG.508	=	-	-	-
MSTRG.509.1	MSTRG.509	u	LncRNA	TE_homo_12161	LTR/unknown
FxaC_4g15550.t1	MSTRG.510	=	-	-	-
FxaC_4g15560.t1	MSTRG.511	=	-	-	-
MSTRG.512.1	MSTRG.512	j	-	-	-
FxaC_4g15570.t1	MSTRG.512	=	-	-	-
FxaC_4g15600.t1	MSTRG.513	=	-	-	-
FxaC_4g15601.t1	MSTRG.513	=	-	-	-
MSTRG.514.1	MSTRG.514	i	LncRNA	-	-
FxaC_4g15610.t1	MSTRG.515	=	-	-	-
MSTRG.516.1	MSTRG.516	u	LncRNA	TE_homo_12177	Unknown
MSTRG.516.2	MSTRG.516	u	LncRNA	TE_homo_12196	Unknown
MSTRG.516.3	MSTRG.516	u	LncRNA	TE_homo_12196	Unknown
FxaC_4g15680.t1	MSTRG.517	=	-	-	-
FxaC_4g15740.t1	MSTRG.518	=	-	-	-
FxaC_4g15750.t1	MSTRG.519	=	-	-	-
MSTRG.520.1	MSTRG.520	j	-	-	-
FxaC_4g15760.t1	MSTRG.520	=	-	-	-
FxaC_4g15770.t1	MSTRG.521	=	-	-	-
MSTRG.521.2	MSTRG.521	j	-	-	-
MSTRG.521.3	MSTRG.521	j	-	-	-
MSTRG.521.4	MSTRG.521	j	-	-	-
MSTRG.522.1	MSTRG.522	j	-	-	-
MSTRG.522.2	MSTRG.522	j	-	-	-
FxaC_4g15780.t1	MSTRG.522	=	-	-	-
MSTRG.523.1	MSTRG.523	k	-	-	-
MSTRG.523.2	MSTRG.523	k	-	-	-
MSTRG.523.3	MSTRG.523	k	-	-	-
FxaC_4g15810.t1	MSTRG.523	=	-	-	-
FxaC_4g15820.t1	MSTRG.524	=	-	-	-
FxaC_4g15830.t1	MSTRG.525	=	-	-	-
MSTRG.526.1	MSTRG.526	k	-	-	-
FxaC_4g15840.t1	MSTRG.526	=	-	-	-
FxaC_4g15870.t1	MSTRG.527	=	-	-	-
FxaC_4g15910.t1	MSTRG.528	=	-	-	-
MSTRG.528.2	MSTRG.528	j	-	-	-
FxaC_4g16110.t1	MSTRG.529	=	-	-	-
FxaC_4g16110.t2	MSTRG.529	=	-	-	-
FxaC_4g16130.t1	MSTRG.530	=	-	-	-
MSTRG.531.1	MSTRG.531	n	-	-	-
FxaC_4g16230.t1	MSTRG.531	=	-	-	-
FxaC_4g16290.t1	MSTRG.532	=	-	-	-
MSTRG.532.2	MSTRG.532	j	-	-	-
MSTRG.532.3	MSTRG.532	j	-	-	-
FxaC_4g16300.t1	MSTRG.533	=	-	-	-
FxaC_4g16310.t1	MSTRG.534	=	-	-	-
FxaC_4g16340.t1	MSTRG.535	=	LncRNA	TE_homo_12566	Unknown
MSTRG.535.2	MSTRG.535	j	-	-	-
MSTRG.536.1	MSTRG.536	o	-	-	-
FxaC_4g16380.t1	MSTRG.536	=	-	-	-
MSTRG.536.3	MSTRG.536	o	-	-	-
FxaC_4g16390.t1	MSTRG.537	=	-	-	-
FxaC_4g16460.t1	MSTRG.538	=	-	-	-
MSTRG.538.2	MSTRG.538	m	-	-	-
MSTRG.539.1	MSTRG.539	j	-	-	-
MSTRG.539.2	MSTRG.539	j	-	-	-
FxaC_4g16470.t1	MSTRG.539	=	-	-	-
MSTRG.539.4	MSTRG.539	j	-	-	-
FxaC_4g16490.t1	MSTRG.539	=	-	-	-
FxaC_4g16500.t1	MSTRG.540	=	-	-	-
FxaC_4g16520.t1	MSTRG.541	=	-	-	-
MSTRG.542.1	MSTRG.542	m	-	-	-
MSTRG.542.2	MSTRG.542	n	-	-	-
FxaC_4g16530.t1	MSTRG.542	=	-	-	-
FxaC_4g16540.t1	MSTRG.543	=	-	-	-
FxaC_4g16560.t1	MSTRG.544	=	-	-	-
FxaC_4g16580.t1	MSTRG.545	=	-	-	-
FxaC_4g16590.t1	MSTRG.546	=	-	-	-
FxaC_4g16650.t1	MSTRG.547	=	-	-	-
MSTRG.548.1	MSTRG.548	j	-	-	-
MSTRG.548.2	MSTRG.548	j	-	-	-
FxaC_4g16660.t1	MSTRG.548	=	-	-	-
MSTRG.548.4	MSTRG.548	j	-	-	-
FxaC_4g16661.t1	MSTRG.548	=	-	-	-
FxaC_4g16651.t1	MSTRG.549	=	-	-	-
MSTRG.550.1	MSTRG.550	p	LncRNA	TE_homo_12735	LTR/unknown
MSTRG.551.1	MSTRG.551	n	-	-	-
FxaC_4g16800.t1	MSTRG.551	=	-	-	-
FxaC_4g16810.t1	MSTRG.552	=	-	-	-
FxaC_4g16860.t1	MSTRG.553	=	-	-	-
FxaC_4g16860.t2	MSTRG.553	=	-	-	-
MSTRG.553.3	MSTRG.553	j	-	-	-
FxaC_4g16860.t3	MSTRG.553	=	-	-	-
FxaC_4g16860.t4	MSTRG.553	=	-	-	-
FxaC_4g16860.t5	MSTRG.553	=	-	-	-
FxaC_4g16860.t6	MSTRG.553	=	-	-	-
FxaC_4g16900.t1	MSTRG.554	=	-	-	-
FxaC_4g16910.t1	MSTRG.555	=	-	-	-
FxaC_4g16920.t1	MSTRG.556	=	-	-	-
FxaC_4g16950.t1	MSTRG.557	=	-	-	-
FxaC_4g16950.t2	MSTRG.557	=	-	-	-
FxaC_4g16980.t1	MSTRG.558	=	-	-	-
FxaC_4g17000.t1	MSTRG.559	=	-	-	-
FxaC_4g17010.t1	MSTRG.560	=	-	-	-
FxaC_4g17010.t2	MSTRG.560	=	-	-	-
MSTRG.560.3	MSTRG.560	j	-	-	-
FxaC_4g17020.t1	MSTRG.560	=	-	-	-
MSTRG.560.5	MSTRG.560	j	-	-	-
FxaC_4g17040.t1	MSTRG.561	=	-	-	-
FxaC_4g17080.t1	MSTRG.562	=	-	-	-
MSTRG.563.1	MSTRG.563	j	-	-	-
FxaC_4g17090.t1	MSTRG.563	=	-	-	-
FxaC_4g17100.t1	MSTRG.564	=	-	-	-
FxaC_4g17101.t1	MSTRG.565	=	-	-	-
MSTRG.566.1	MSTRG.566	j	-	-	-
FxaC_4g17110.t1	MSTRG.566	=	-	-	-
FxaC_4g17130.t1	MSTRG.567	=	-	-	-
MSTRG.567.2	MSTRG.567	j	-	-	-
MSTRG.568.1	MSTRG.568	u	LncRNA	TE_homo_12928	LTR/Gypsy
FxaC_4g17170.t1	MSTRG.569	=	-	-	-
FxaC_4g17180.t1	MSTRG.570	=	-	-	-
MSTRG.570.2	MSTRG.570	j	-	-	-
MSTRG.570.3	MSTRG.570	j	-	-	-
MSTRG.570.4	MSTRG.570	j	-	-	-
MSTRG.570.5	MSTRG.570	j	-	-	-
MSTRG.570.6	MSTRG.570	j	-	-	-
FxaC_4g17220.t1	MSTRG.571	=	-	-	-
MSTRG.571.2	MSTRG.571	j	-	-	-
FxaC_4g17230.t1	MSTRG.572	=	-	-	-
MSTRG.572.2	MSTRG.572	j	-	-	-
MSTRG.572.3	MSTRG.572	j	-	-	-
FxaC_4g17240.t1	MSTRG.573	=	-	-	-
FxaC_4g17250.t1	MSTRG.574	=	-	-	-
FxaC_4g17290.t1	MSTRG.575	=	-	-	-
MSTRG.575.2	MSTRG.575	m	-	-	-
FxaC_4g17290.t2	MSTRG.575	=	-	-	-
FxaC_4g17310.t2	MSTRG.576	=	-	-	-
MSTRG.576.2	MSTRG.576	j	-	-	-
FxaC_4g17311.t1	MSTRG.577	=	-	-	-
FxaC_4g17330.t1	MSTRG.578	=	-	-	-
FxaC_4g17340.t1	MSTRG.579	=	-	-	-
FxaC_4g17340.t2	MSTRG.579	=	-	-	-
FxaC_4g17350.t1	MSTRG.580	=	-	-	-
FxaC_4g17360.t1	MSTRG.581	=	-	-	-
FxaC_4g17390.t1	MSTRG.582	=	-	-	-
FxaC_4g17430.t1	MSTRG.583	=	-	-	-
MSTRG.584.1	MSTRG.584	j	-	-	-
FxaC_4g17450.t3	MSTRG.584	=	-	-	-
FxaC_4g17450.t5	MSTRG.584	=	-	-	-
FxaC_4g17480.t1	MSTRG.585	=	LncRNA	-	-
MSTRG.585.2	MSTRG.585	m	LncRNA	-	-
MSTRG.586.1	MSTRG.586	k	-	-	-
FxaC_4g17490.t1	MSTRG.586	k	-	-	-
FxaC_4g17500.t1	MSTRG.587	=	-	-	-
FxaC_4g17510.t1	MSTRG.588	=	-	-	-
MSTRG.589.1	MSTRG.589	u	LncRNA	-	-
MSTRG.590.1	MSTRG.590	p	LncRNA	TE_homo_13236	LINE/L1
FxaC_4g17700.t1	MSTRG.591	=	-	-	-
MSTRG.592.1	MSTRG.592	j	-	-	-
MSTRG.592.2	MSTRG.592	j	-	-	-
FxaC_4g17710.t1	MSTRG.592	=	-	-	-
FxaC_4g17720.t1	MSTRG.593	=	-	-	-
MSTRG.593.2	MSTRG.593	j	-	-	-
MSTRG.594.1	MSTRG.594	m	-	-	-
FxaC_4g17730.t1	MSTRG.594	=	-	-	-
FxaC_4g17760.t1	MSTRG.595	=	-	-	-
FxaC_4g17830.t1	MSTRG.596	=	-	-	-
FxaC_4g17840.t1	MSTRG.597	=	-	-	-
MSTRG.597.2	MSTRG.597	m	-	-	-
FxaC_4g17850.t1	MSTRG.598	=	-	-	-
MSTRG.598.2	MSTRG.598	m	-	-	-
FxaC_4g17870.t1	MSTRG.599	=	-	-	-
FxaC_4g17870.t2	MSTRG.599	=	-	-	-
MSTRG.599.3	MSTRG.599	j	-	-	-
FxaC_4g17890.t2	MSTRG.600	=	-	-	-
MSTRG.600.2	MSTRG.600	j	-	-	-
MSTRG.600.3	MSTRG.600	j	-	-	-
MSTRG.600.4	MSTRG.600	j	-	-	-
MSTRG.600.5	MSTRG.600	j	-	-	-
FxaC_4g17890.t4	MSTRG.600	=	-	-	-
FxaC_4g17910.t1	MSTRG.601	=	-	-	-
FxaC_4g17950.t1	MSTRG.602	=	-	-	-
MSTRG.603.1	MSTRG.603	m	-	-	-
FxaC_4g17960.t1	MSTRG.603	=	-	-	-
FxaC_4g17970.t1	MSTRG.604	=	-	-	-
FxaC_4g17970.t2	MSTRG.604	=	-	-	-
MSTRG.604.3	MSTRG.604	j	-	-	-
FxaC_4g17980.t1	MSTRG.605	=	-	-	-
FxaC_4g17980.t2	MSTRG.605	=	-	-	-
MSTRG.605.3	MSTRG.605	j	-	-	-
FxaC_4g18020.t1	MSTRG.606	=	-	-	-
FxaC_4g18030.t1	MSTRG.607	=	-	-	-
FxaC_4g18040.t1	MSTRG.608	=	-	-	-
FxaC_4g18050.t1	MSTRG.609	=	-	-	-
FxaC_4g18080.t1	MSTRG.610	=	-	-	-
MSTRG.610.2	MSTRG.610	j	-	-	-
FxaC_4g18110.t2	MSTRG.611	=	-	-	-
FxaC_4g18110.t3	MSTRG.611	=	-	-	-
MSTRG.611.3	MSTRG.611	j	-	-	-
MSTRG.612.1	MSTRG.612	u	LncRNA	TE_homo_13480	LTR/Gypsy
FxaC_4g18140.t1	MSTRG.613	=	-	-	-
MSTRG.614.1	MSTRG.614	k	-	-	-
MSTRG.614.2	MSTRG.614	k	-	-	-
MSTRG.614.3	MSTRG.614	k	-	-	-
MSTRG.614.4	MSTRG.614	k	-	-	-
FxaC_4g18270.t1	MSTRG.614	=	-	-	-
FxaC_4g18271.t1	MSTRG.614	=	-	-	-
MSTRG.615.1	MSTRG.615	j	-	-	-
FxaC_4g18280.t1	MSTRG.615	=	-	-	-
FxaC_4g18280.t2	MSTRG.615	=	-	-	-
MSTRG.615.4	MSTRG.615	j	-	-	-
MSTRG.615.5	MSTRG.615	k	-	-	-
FxaC_4g18280.t3	MSTRG.615	=	-	-	-
MSTRG.615.7	MSTRG.615	j	-	-	-
FxaC_4g18300.t1	MSTRG.616	=	-	-	-
MSTRG.617.1	MSTRG.617	u	-	-	-
MSTRG.618.1	MSTRG.618	u	LncRNA	-	-
FxaC_4g18450.t1	MSTRG.619	=	-	-	-
FxaC_4g18480.t2	MSTRG.620	=	-	-	-
FxaC_4g18481.t1	MSTRG.621	=	-	-	-
FxaC_4g18540.t1	MSTRG.622	=	-	-	-
MSTRG.623.1	MSTRG.623	j	-	-	-
MSTRG.623.2	MSTRG.623	j	-	-	-
FxaC_4g18570.t1	MSTRG.623	=	-	-	-
FxaC_4g18630.t1	MSTRG.623	=	-	-	-
MSTRG.624.1	MSTRG.624	j	LncRNA	TE_homo_13842	LTR/unknown
MSTRG.624.2	MSTRG.624	u	LncRNA	TE_homo_13843	LTR/unknown
FxaC_4g18660.t1	MSTRG.624	=	LncRNA	TE_homo_13889	LTR/unknown
MSTRG.624.4	MSTRG.624	j	LncRNA	TE_homo_13889	LTR/unknown
FxaC_4g18610.t1	MSTRG.625	=	-	-	-
FxaC_4g18620.t1	MSTRG.626	=	LncRNA	-	-
FxaC_4g18670.t1	MSTRG.627	=	-	-	-
FxaC_4g18680.t1	MSTRG.628	=	-	-	-
FxaC_4g18690.t1	MSTRG.629	=	-	-	-
FxaC_4g18700.t1	MSTRG.630	=	-	-	-
FxaC_4g18820.t1	MSTRG.631	=	-	-	-
FxaC_4g18830.t1	MSTRG.632	=	-	-	-
FxaC_4g18860.t1	MSTRG.633	=	LncRNA	TE_homo_13937	DNA/Harbinger
FxaC_4g18870.t1	MSTRG.634	=	-	-	-
MSTRG.635.1	MSTRG.635	j	LncRNA	TE_homo_13958	DNA/Unknown
FxaC_4g18880.t1	MSTRG.635	=	LncRNA	TE_homo_13958	DNA/Unknown
MSTRG.635.3	MSTRG.635	j	LncRNA	TE_homo_13959	DNA/PIF-Harbinger
FxaC_4g18940.t1	MSTRG.636	=	-	-	-
MSTRG.636.2	MSTRG.636	m	-	-	-
FxaC_4g18950.t1	MSTRG.637	=	-	-	-
FxaC_4g18960.t1	MSTRG.638	=	-	-	-
MSTRG.639.1	MSTRG.639	p	LncRNA	TE_homo_14028	LTR/unknown
FxaC_4g19020.t1	MSTRG.640	=	-	-	-
FxaC_4g19070.t1	MSTRG.641	=	-	-	-
MSTRG.641.2	MSTRG.641	j	-	-	-
MSTRG.642.1	MSTRG.642	k	-	-	-
MSTRG.642.2	MSTRG.642	m	-	-	-
MSTRG.642.3	MSTRG.642	m	-	-	-
MSTRG.642.4	MSTRG.642	m	-	-	-
FxaC_4g19090.t1	MSTRG.642	=	-	-	-
MSTRG.642.6	MSTRG.642	j	-	-	-
MSTRG.643.1	MSTRG.643	x	-	-	-
FxaC_4g19100.t1	MSTRG.644	=	LncRNA	TE_homo_14057	DNA/MULE-MuDR
MSTRG.644.2	MSTRG.644	j	LncRNA	TE_homo_14057	DNA/MULE-MuDR
MSTRG.645.1	MSTRG.645	k	-	-	-
FxaC_4g19110.t1	MSTRG.645	=	LncRNA	-	-
MSTRG.645.3	MSTRG.645	n	-	-	-
MSTRG.645.4	MSTRG.645	n	-	-	-
FxaC_4g19120.t1	MSTRG.645	=	-	-	-
FxaC_4g19130.t1	MSTRG.646	=	-	-	-
MSTRG.646.2	MSTRG.646	j	-	-	-
MSTRG.646.3	MSTRG.646	j	-	-	-
MSTRG.646.4	MSTRG.646	j	-	-	-
FxaC_4g19190.t1	MSTRG.647	=	-	-	-
MSTRG.648.1	MSTRG.648	j	-	-	-
MSTRG.648.2	MSTRG.648	j	-	-	-
MSTRG.648.3	MSTRG.648	j	-	-	-
FxaC_4g19200.t1	MSTRG.648	=	-	-	-
MSTRG.648.5	MSTRG.648	j	-	-	-
MSTRG.648.6	MSTRG.648	j	-	-	-
MSTRG.648.7	MSTRG.648	j	-	-	-
MSTRG.648.8	MSTRG.648	j	-	-	-
MSTRG.648.9	MSTRG.648	j	-	-	-
FxaC_4g19201.t1	MSTRG.649	=	-	-	-
FxaC_4g19251.t1	MSTRG.650	=	-	-	-
FxaC_4g19250.t1	MSTRG.650	=	-	-	-
MSTRG.650.3	MSTRG.650	j	-	-	-
FxaC_4g19270.t1	MSTRG.651	=	-	-	-
FxaC_4g19280.t1	MSTRG.652	=	-	-	-
MSTRG.653.1	MSTRG.653	u	LncRNA	TE_homo_14141	Unknown
FxaC_4g19310.t1	MSTRG.654	=	-	-	-
MSTRG.655.1	MSTRG.655	j	-	-	-
FxaC_4g19311.t1	MSTRG.655	=	-	-	-
FxaC_4g19350.t1	MSTRG.656	=	-	-	-
MSTRG.656.2	MSTRG.656	m	-	-	-
FxaC_4g19360.t1	MSTRG.657	=	-	-	-
MSTRG.658.1	MSTRG.658	x	-	-	-
FxaC_4g19430.t1	MSTRG.659	=	-	-	-
MSTRG.660.1	MSTRG.660	m	-	-	-
FxaC_4g19480.t1	MSTRG.660	=	-	-	-
MSTRG.661.1	MSTRG.661	j	-	-	-
FxaC_4g19500.t1	MSTRG.661	=	-	-	-
MSTRG.661.3	MSTRG.661	j	-	-	-
FxaC_4g19540.t1	MSTRG.662	=	-	-	-
FxaC_4g19521.t1	MSTRG.663	=	LncRNA	-	-
FxaC_4g19590.t1	MSTRG.664	=	-	-	-
FxaC_4g19600.t1	MSTRG.665	=	-	-	-
MSTRG.666.1	MSTRG.666	u	LncRNA	TE_struc_132	DNA/DTA
FxaC_4g19650.t1	MSTRG.667	=	-	-	-
FxaC_4g19660.t1	MSTRG.668	=	-	-	-
FxaC_4g19670.t1	MSTRG.669	=	-	-	-
FxaC_4g19670.t2	MSTRG.669	=	-	-	-
MSTRG.669.3	MSTRG.669	j	-	-	-
FxaC_4g19680.t1	MSTRG.670	=	-	-	-
FxaC_4g19700.t1	MSTRG.671	=	-	-	-
MSTRG.672.1	MSTRG.672	i	-	-	-
FxaC_4g19770.t1	MSTRG.673	=	-	-	-
FxaC_4g19780.t1	MSTRG.674	=	-	-	-
FxaC_4g19781.t1	MSTRG.675	=	LncRNA	TE_homo_14342	LTR/unknown
MSTRG.676.1	MSTRG.676	p	LncRNA	TE_homo_14346	LTR/Gypsy
FxaC_4g19820.t1	MSTRG.677	=	-	-	-
MSTRG.678.1	MSTRG.678	m	-	-	-
FxaC_4g19830.t1	MSTRG.678	=	-	-	-
FxaC_4g19840.t1	MSTRG.679	=	-	-	-
MSTRG.680.1	MSTRG.680	j	-	-	-
FxaC_4g19850.t1	MSTRG.680	=	-	-	-
MSTRG.680.3	MSTRG.680	m	-	-	-
FxaC_4g19860.t1	MSTRG.681	=	-	-	-
FxaC_4g19920.t1	MSTRG.682	=	-	-	-
FxaC_4g19920.t2	MSTRG.682	=	-	-	-
FxaC_4g19930.t1	MSTRG.683	=	-	-	-
MSTRG.683.2	MSTRG.683	j	-	-	-
FxaC_4g19940.t1	MSTRG.684	=	-	-	-
MSTRG.685.1	MSTRG.685	u	-	-	-
FxaC_4g19980.t1	MSTRG.686	=	-	-	-
FxaC_4g20140.t1	MSTRG.687	=	-	-	-
FxaC_4g20170.t1	MSTRG.688	=	-	-	-
FxaC_4g20220.t1	MSTRG.689	k	-	-	-
MSTRG.690.1	MSTRG.690	j	-	-	-
FxaC_4g20260.t1	MSTRG.690	=	-	-	-
FxaC_4g20270.t1	MSTRG.691	=	-	-	-
FxaC_4g20280.t1	MSTRG.692	=	-	-	-
FxaC_4g20410.t1	MSTRG.693	=	-	-	-
MSTRG.693.2	MSTRG.693	j	-	-	-
FxaC_4g20430.t1	MSTRG.694	=	-	-	-
FxaC_4g20440.t1	MSTRG.695	=	-	-	-
FxaC_4g20470.t1	MSTRG.696	=	-	-	-
MSTRG.697.1	MSTRG.697	m	-	-	-
FxaC_4g20480.t1	MSTRG.697	=	-	-	-
MSTRG.698.1	MSTRG.698	j	-	-	-
MSTRG.698.2	MSTRG.698	j	-	-	-
FxaC_4g20490.t1	MSTRG.698	=	-	-	-
FxaC_4g20510.t1	MSTRG.699	=	-	-	-
MSTRG.700.1	MSTRG.700	u	LncRNA	-	-
FxaC_4g20530.t1	MSTRG.701	=	-	-	-
FxaC_4g20530.t2	MSTRG.701	=	-	-	-
FxaC_4g20530.t3	MSTRG.701	=	-	-	-
FxaC_4g20540.t1	MSTRG.702	=	-	-	-
FxaC_4g20590.t1	MSTRG.703	=	-	-	-
MSTRG.704.1	MSTRG.704	m	-	-	-
FxaC_4g20600.t1	MSTRG.704	=	-	-	-
FxaC_4g20610.t1	MSTRG.705	=	-	-	-
FxaC_4g20630.t1	MSTRG.706	=	-	-	-
FxaC_4g20700.t1	MSTRG.707	=	-	-	-
FxaC_4g20700.t2	MSTRG.707	=	-	-	-
FxaC_4g20700.t3	MSTRG.707	=	-	-	-
FxaC_4g20710.t1	MSTRG.708	=	-	-	-
MSTRG.708.2	MSTRG.708	j	-	-	-
FxaC_4g20720.t1	MSTRG.709	=	-	-	-
FxaC_4g20750.t1	MSTRG.710	=	-	-	-
FxaC_4g20760.t1	MSTRG.711	=	-	-	-
FxaC_4g20780.t1	MSTRG.712	=	-	-	-
FxaC_4g20780.t2	MSTRG.712	=	-	-	-
MSTRG.713.1	MSTRG.713	o	-	-	-
MSTRG.713.2	MSTRG.713	o	-	-	-
FxaC_4g20810.t1	MSTRG.713	=	-	-	-
FxaC_4g20800.t1	MSTRG.714	=	-	-	-
FxaC_4g20820.t1	MSTRG.715	=	-	-	-
FxaC_4g20840.t1	MSTRG.716	=	-	-	-
FxaC_4g20850.t1	MSTRG.717	=	-	-	-
FxaC_4g20860.t1	MSTRG.718	=	-	-	-
FxaC_4g20890.t1	MSTRG.719	=	-	-	-
MSTRG.719.2	MSTRG.719	m	-	-	-
FxaC_4g20920.t1	MSTRG.720	=	-	-	-
FxaC_4g20930.t1	MSTRG.721	=	LncRNA	TE_homo_14714	LTR/unknown
MSTRG.721.2	MSTRG.721	n	LncRNA	TE_homo_14714	LTR/unknown
FxaC_4g20940.t1	MSTRG.722	=	-	-	-
FxaC_4g20960.t1	MSTRG.723	=	-	-	-
MSTRG.724.1	MSTRG.724	j	-	-	-
FxaC_4g21020.t1	MSTRG.724	=	-	-	-
FxaC_4g21100.t2	MSTRG.725	=	-	-	-
FxaC_4g21100.t1	MSTRG.725	=	-	-	-
FxaC_4g21150.t1	MSTRG.726	=	-	-	-
FxaC_4g21160.t1	MSTRG.727	=	-	-	-
MSTRG.728.1	MSTRG.728	j	-	-	-
FxaC_4g21170.t1	MSTRG.728	=	-	-	-
MSTRG.729.1	MSTRG.729	j	-	-	-
MSTRG.729.2	MSTRG.729	j	-	-	-
MSTRG.729.3	MSTRG.729	j	-	-	-
MSTRG.729.4	MSTRG.729	j	-	-	-
FxaC_4g21190.t1	MSTRG.729	=	-	-	-
MSTRG.729.6	MSTRG.729	j	-	-	-
FxaC_4g21190.t2	MSTRG.729	=	-	-	-
FxaC_4g21220.t1	MSTRG.730	=	-	-	-
FxaC_4g21260.t1	MSTRG.731	=	-	-	-
FxaC_4g21330.t1	MSTRG.732	=	-	-	-
MSTRG.733.1	MSTRG.733	i	LncRNA	-	-
FxaC_4g21350.t1	MSTRG.734	=	LncRNA	TE_homo_14848	LINE/L1
FxaC_4g21400.t1	MSTRG.735	=	-	-	-
FxaC_4g21410.t1	MSTRG.736	=	-	-	-
FxaC_4g21410.t2	MSTRG.736	=	-	-	-
MSTRG.736.3	MSTRG.736	j	-	-	-
MSTRG.737.1	MSTRG.737	k	LncRNA	TE_homo_14873	LTR/Gypsy
MSTRG.737.2	MSTRG.737	o	LncRNA	TE_homo_14873	LTR/Gypsy
MSTRG.737.3	MSTRG.737	o	LncRNA	TE_homo_14873	LTR/Gypsy
FxaC_4g21440.t1	MSTRG.737	=	LncRNA	TE_homo_14873	LTR/Gypsy
FxaC_4g21510.t1	MSTRG.738	=	-	-	-
MSTRG.739.1	MSTRG.739	j	-	-	-
FxaC_4g21520.t1	MSTRG.739	=	-	-	-
MSTRG.740.1	MSTRG.740	j	-	-	-
FxaC_4g21530.t1	MSTRG.740	=	-	-	-
FxaC_4g21540.t1	MSTRG.741	=	-	-	-
FxaC_4g21550.t1	MSTRG.742	=	-	-	-
MSTRG.742.2	MSTRG.742	j	-	-	-
FxaC_4g21560.t1	MSTRG.743	=	-	-	-
FxaC_4g21570.t1	MSTRG.744	=	-	-	-
FxaC_4g21590.t1	MSTRG.745	=	-	-	-
FxaC_4g21640.t1	MSTRG.746	=	-	-	-
FxaC_4g21660.t1	MSTRG.747	=	-	-	-
FxaC_4g21670.t1	MSTRG.748	=	-	-	-
FxaC_4g21680.t1	MSTRG.749	=	-	-	-
MSTRG.749.2	MSTRG.749	j	-	-	-
FxaC_4g21700.t1	MSTRG.750	=	-	-	-
MSTRG.750.2	MSTRG.750	n	LncRNA	-	-
FxaC_4g21730.t1	MSTRG.751	=	-	-	-
MSTRG.752.1	MSTRG.752	k	-	-	-
MSTRG.752.2	MSTRG.752	k	-	-	-
MSTRG.752.3	MSTRG.752	j	-	-	-
MSTRG.752.4	MSTRG.752	j	-	-	-
MSTRG.752.5	MSTRG.752	j	-	-	-
MSTRG.752.6	MSTRG.752	j	-	-	-
FxaC_4g21740.t2	MSTRG.752	=	-	-	-
FxaC_4g21740.t3	MSTRG.752	=	-	-	-
FxaC_4g21760.t1	MSTRG.753	=	-	-	-
MSTRG.754.1	MSTRG.754	j	-	-	-
FxaC_4g21780.t1	MSTRG.754	=	-	-	-
MSTRG.755.1	MSTRG.755	o	-	-	-
MSTRG.755.2	MSTRG.755	k	-	-	-
FxaC_4g21830.t1	MSTRG.755	=	-	-	-
FxaC_4g21850.t1	MSTRG.756	=	-	-	-
FxaC_4g21860.t1	MSTRG.757	=	-	-	-
MSTRG.758.1	MSTRG.758	m	-	-	-
MSTRG.758.2	MSTRG.758	m	-	-	-
MSTRG.758.3	MSTRG.758	m	-	-	-
MSTRG.758.4	MSTRG.758	j	-	-	-
MSTRG.758.5	MSTRG.758	j	-	-	-
FxaC_4g21870.t1	MSTRG.758	=	-	-	-
FxaC_4g21890.t1	MSTRG.759	=	-	-	-
MSTRG.759.2	MSTRG.759	j	LncRNA	TE_struc_11	DNA/Helitron
MSTRG.759.3	MSTRG.759	j	LncRNA	TE_struc_11	DNA/Helitron
MSTRG.759.4	MSTRG.759	j	LncRNA	TE_struc_11	DNA/Helitron
MSTRG.759.5	MSTRG.759	j	LncRNA	TE_struc_11	DNA/Helitron
MSTRG.759.6	MSTRG.759	j	LncRNA	TE_struc_11	DNA/Helitron
MSTRG.760.1	MSTRG.760	x	-	-	-
MSTRG.761.1	MSTRG.761	o	-	-	-
FxaC_4g21930.t1	MSTRG.761	=	-	-	-
FxaC_4g21940.t1	MSTRG.762	=	-	-	-
FxaC_4g21940.t2	MSTRG.762	=	-	-	-
FxaC_4g21940.t3	MSTRG.762	=	-	-	-
FxaC_4g21950.t1	MSTRG.763	=	-	-	-
MSTRG.764.1	MSTRG.764	m	-	-	-
FxaC_4g21960.t1	MSTRG.764	=	-	-	-
FxaC_4g21980.t1	MSTRG.765	=	-	-	-
FxaC_4g22000.t1	MSTRG.766	=	-	-	-
MSTRG.766.2	MSTRG.766	j	-	-	-
FxaC_4g22010.t1	MSTRG.767	=	-	-	-
MSTRG.767.2	MSTRG.767	j	-	-	-
FxaC_4g22030.t1	MSTRG.768	=	-	-	-
FxaC_4g22070.t1	MSTRG.769	=	-	-	-
MSTRG.770.1	MSTRG.770	u	LncRNA	TE_homo_15115	LTR/unknown
FxaC_4g22110.t1	MSTRG.771	=	-	-	-
FxaC_4g22160.t1	MSTRG.772	=	-	-	-
FxaC_4g22170.t1	MSTRG.773	=	-	-	-
FxaC_4g22200.t1	MSTRG.774	=	-	-	-
FxaC_4g22210.t1	MSTRG.775	=	-	-	-
FxaC_4g22220.t2	MSTRG.776	=	-	-	-
FxaC_4g22230.t1	MSTRG.777	=	-	-	-
FxaC_4g22230.t2	MSTRG.777	=	-	-	-
MSTRG.778.1	MSTRG.778	j	-	-	-
MSTRG.778.2	MSTRG.778	j	-	-	-
FxaC_4g22221.t1	MSTRG.778	=	-	-	-
FxaC_4g22250.t1	MSTRG.779	=	-	-	-
FxaC_4g22250.t2	MSTRG.779	=	-	-	-
MSTRG.780.1	MSTRG.780	k	-	-	-
FxaC_4g22330.t1	MSTRG.780	=	-	-	-
MSTRG.780.3	MSTRG.780	j	-	-	-
FxaC_4g22410.t1	MSTRG.781	=	-	-	-
FxaC_4g22420.t1	MSTRG.782	=	-	-	-
MSTRG.782.2	MSTRG.782	j	-	-	-
FxaC_4g22440.t1	MSTRG.783	=	-	-	-
FxaC_4g22441.t1	MSTRG.784	=	-	-	-
FxaC_4g22450.t1	MSTRG.785	=	-	-	-
MSTRG.785.2	MSTRG.785	j	-	-	-
FxaC_4g22460.t1	MSTRG.786	=	-	-	-
MSTRG.787.1	MSTRG.787	u	-	-	-
MSTRG.787.2	MSTRG.787	u	-	-	-
MSTRG.787.3	MSTRG.787	u	-	-	-
MSTRG.787.4	MSTRG.787	u	-	-	-
FxaC_4g22500.t1	MSTRG.788	=	-	-	-
FxaC_4g22520.t1	MSTRG.789	=	-	-	-
MSTRG.790.1	MSTRG.790	u	LncRNA	TE_homo_15295	Unknown
FxaC_4g22590.t2	MSTRG.791	=	-	-	-
FxaC_4g22580.t1	MSTRG.792	=	-	-	-
FxaC_4g22570.t1	MSTRG.793	=	-	-	-
FxaC_4g22571.t1	MSTRG.794	=	-	-	-
FxaC_4g22572.t1	MSTRG.794	=	-	-	-
FxaC_4g22572.t3	MSTRG.794	=	-	-	-
MSTRG.795.1	MSTRG.795	k	-	-	-
FxaC_4g22573.t1	MSTRG.795	=	-	-	-
FxaC_4g22670.t1	MSTRG.796	=	-	-	-
MSTRG.797.1	MSTRG.797	j	-	-	-
MSTRG.797.2	MSTRG.797	j	-	-	-
FxaC_4g22690.t1	MSTRG.797	=	-	-	-
FxaC_4g22700.t1	MSTRG.798	=	-	-	-
FxaC_4g22750.t1	MSTRG.799	=	-	-	-
FxaC_4g22770.t1	MSTRG.800	=	-	-	-
FxaC_4g22820.t1	MSTRG.801	=	-	-	-
MSTRG.802.1	MSTRG.802	n	-	-	-
MSTRG.802.2	MSTRG.802	n	-	-	-
FxaC_4g22830.t1	MSTRG.802	=	-	-	-
MSTRG.802.4	MSTRG.802	o	-	-	-
MSTRG.802.5	MSTRG.802	j	-	-	-
MSTRG.802.6	MSTRG.802	n	-	-	-
FxaC_4g22840.t1	MSTRG.802	=	-	-	-
FxaC_4g22880.t1	MSTRG.803	=	-	-	-
FxaC_4g22890.t1	MSTRG.803	=	-	-	-
FxaC_4g22920.t1	MSTRG.804	=	-	-	-
FxaC_4g22930.t1	MSTRG.805	=	-	-	-
FxaC_4g22940.t1	MSTRG.806	=	-	-	-
MSTRG.806.2	MSTRG.806	j	-	-	-
FxaC_4g22950.t1	MSTRG.807	=	-	-	-
FxaC_4g22990.t1	MSTRG.808	=	-	-	-
FxaC_4g23030.t1	MSTRG.809	=	-	-	-
MSTRG.809.2	MSTRG.809	m	-	-	-
MSTRG.810.1	MSTRG.810	j	-	-	-
FxaC_4g23040.t1	MSTRG.810	=	-	-	-
FxaC_4g23050.t1	MSTRG.811	=	-	-	-
FxaC_4g23060.t1	MSTRG.812	=	-	-	-
FxaC_4g23110.t1	MSTRG.813	=	-	-	-
MSTRG.814.1	MSTRG.814	m	-	-	-
MSTRG.814.2	MSTRG.814	j	-	-	-
MSTRG.814.3	MSTRG.814	j	-	-	-
MSTRG.814.4	MSTRG.814	j	-	-	-
FxaC_4g23120.t1	MSTRG.814	=	-	-	-
FxaC_4g23170.t1	MSTRG.815	=	-	-	-
FxaC_4g23170.t2	MSTRG.815	=	-	-	-
MSTRG.815.3	MSTRG.815	j	-	-	-
MSTRG.815.4	MSTRG.815	j	-	-	-
MSTRG.815.5	MSTRG.815	j	-	-	-
MSTRG.815.6	MSTRG.815	j	-	-	-
FxaC_4g23161.t1	MSTRG.816	=	-	-	-
FxaC_4g23190.t1	MSTRG.817	=	-	-	-
MSTRG.817.2	MSTRG.817	j	-	-	-
MSTRG.817.3	MSTRG.817	j	-	-	-
FxaC_4g23200.t1	MSTRG.818	=	-	-	-
FxaC_4g23210.t1	MSTRG.819	=	-	-	-
FxaC_4g23220.t1	MSTRG.820	=	-	-	-
FxaC_4g23270.t1	MSTRG.821	=	-	-	-
FxaC_4g23280.t1	MSTRG.822	=	-	-	-
FxaC_4g23340.t1	MSTRG.823	=	-	-	-
FxaC_4g23380.t1	MSTRG.824	=	-	-	-
FxaC_4g23410.t1	MSTRG.825	=	-	-	-
MSTRG.825.2	MSTRG.825	k	-	-	-
MSTRG.825.3	MSTRG.825	n	-	-	-
MSTRG.825.4	MSTRG.825	n	-	-	-
MSTRG.825.5	MSTRG.825	j	LncRNA	TE_homo_15599	Unknown
MSTRG.825.6	MSTRG.825	n	LncRNA	-	-
FxaC_4g23420.t1	MSTRG.825	=	LncRNA	TE_homo_15602	DNA/hAT-Tag1
FxaC_4g23460.t1	MSTRG.826	=	-	-	-
MSTRG.826.2	MSTRG.826	j	-	-	-
FxaC_4g23490.t1	MSTRG.827	=	-	-	-
FxaC_4g23500.t1	MSTRG.828	=	-	-	-
FxaC_4g23500.t2	MSTRG.828	=	-	-	-
FxaC_4g23500.t3	MSTRG.828	=	-	-	-
FxaC_4g23510.t1	MSTRG.829	=	-	-	-
FxaC_4g23530.t1	MSTRG.830	=	-	-	-
MSTRG.830.2	MSTRG.830	j	-	-	-
FxaC_4g23550.t1	MSTRG.831	=	-	-	-
FxaC_4g23580.t1	MSTRG.832	=	-	-	-
FxaC_4g23590.t1	MSTRG.833	=	-	-	-
MSTRG.834.1	MSTRG.834	j	-	-	-
FxaC_4g23600.t1	MSTRG.834	=	-	-	-
MSTRG.834.3	MSTRG.834	m	-	-	-
FxaC_4g23620.t1	MSTRG.835	=	-	-	-
FxaC_4g23640.t1	MSTRG.836	=	-	-	-
MSTRG.836.2	MSTRG.836	j	-	-	-
FxaC_4g23650.t1	MSTRG.837	=	-	-	-
FxaC_4g23670.t1	MSTRG.838	=	-	-	-
MSTRG.839.1	MSTRG.839	k	-	-	-
FxaC_4g23680.t1	MSTRG.839	=	-	-	-
MSTRG.839.3	MSTRG.839	j	-	-	-
FxaC_4g23690.t1	MSTRG.839	=	-	-	-
FxaC_4g23730.t1	MSTRG.840	=	-	-	-
FxaC_4g23740.t1	MSTRG.841	=	-	-	-
MSTRG.841.2	MSTRG.841	j	-	-	-
MSTRG.841.3	MSTRG.841	m	-	-	-
MSTRG.842.1	MSTRG.842	j	-	-	-
MSTRG.842.2	MSTRG.842	m	-	-	-
MSTRG.842.3	MSTRG.842	j	-	-	-
MSTRG.842.4	MSTRG.842	j	-	-	-
MSTRG.842.5	MSTRG.842	j	-	-	-
FxaC_4g23750.t1	MSTRG.842	=	-	-	-
FxaC_4g23750.t2	MSTRG.842	=	-	-	-
FxaC_4g23750.t4	MSTRG.842	=	-	-	-
FxaC_4g23750.t3	MSTRG.842	=	-	-	-
MSTRG.842.10	MSTRG.842	j	-	-	-
MSTRG.843.1	MSTRG.843	u	LncRNA	TE_struc_149	DNA/DTC
MSTRG.843.2	MSTRG.843	u	LncRNA	TE_struc_149	DNA/DTC
MSTRG.843.3	MSTRG.843	u	LncRNA	TE_struc_149	DNA/DTC
MSTRG.844.1	MSTRG.844	u	LncRNA	-	-
FxaC_4g23781.t1	MSTRG.845	=	-	-	-
FxaC_4g23830.t1	MSTRG.846	=	-	-	-
MSTRG.847.1	MSTRG.847	i	LncRNA	TE_homo_15783	DNA/Unknown
MSTRG.848.1	MSTRG.848	j	-	-	-
FxaC_4g23840.t1	MSTRG.848	=	-	-	-
FxaC_4g23850.t1	MSTRG.849	=	-	-	-
FxaC_4g23920.t1	MSTRG.850	=	-	-	-
FxaC_4g23930.t1	MSTRG.851	=	-	-	-
FxaC_4g23940.t1	MSTRG.852	=	-	-	-
FxaC_4g23970.t1	MSTRG.853	=	-	-	-
FxaC_4g23990.t1	MSTRG.854	=	-	-	-
FxaC_4g24000.t1	MSTRG.855	=	-	-	-
MSTRG.855.2	MSTRG.855	j	-	-	-
MSTRG.855.3	MSTRG.855	j	-	-	-
FxaC_4g24110.t1	MSTRG.856	=	-	-	-
MSTRG.857.1	MSTRG.857	m	-	-	-
MSTRG.857.2	MSTRG.857	j	-	-	-
MSTRG.857.3	MSTRG.857	n	-	-	-
FxaC_4g24170.t1	MSTRG.857	=	-	-	-
FxaC_4g24180.t2	MSTRG.858	=	-	-	-
FxaC_4g24190.t1	MSTRG.859	=	LncRNA	TE_homo_15903	Unknown
MSTRG.859.2	MSTRG.859	n	LncRNA	TE_homo_15903	Unknown
FxaC_4g24200.t1	MSTRG.860	=	-	-	-
MSTRG.861.1	MSTRG.861	o	-	-	-
FxaC_4g24230.t1	MSTRG.861	=	-	-	-
MSTRG.862.1	MSTRG.862	j	-	-	-
FxaC_4g24250.t1	MSTRG.862	=	-	-	-
FxaC_4g24270.t1	MSTRG.863	=	-	-	-
FxaC_4g24290.t1	MSTRG.864	=	-	-	-
FxaC_4g24300.t1	MSTRG.865	=	LncRNA	-	-
MSTRG.865.2	MSTRG.865	j	-	-	-
FxaC_4g24320.t1	MSTRG.866	=	-	-	-
FxaC_4g24330.t1	MSTRG.867	=	-	-	-
FxaC_4g24340.t1	MSTRG.868	=	-	-	-
FxaC_4g24340.t2	MSTRG.868	=	-	-	-
MSTRG.868.3	MSTRG.868	j	-	-	-
FxaC_4g24360.t1	MSTRG.869	=	-	-	-
FxaC_4g24390.t1	MSTRG.870	=	-	-	-
FxaC_4g24450.t1	MSTRG.871	=	-	-	-
FxaC_4g24480.t1	MSTRG.872	=	-	-	-
MSTRG.872.2	MSTRG.872	n	-	-	-
MSTRG.873.1	MSTRG.873	u	-	-	-
MSTRG.873.2	MSTRG.873	u	-	-	-
MSTRG.873.3	MSTRG.873	u	-	-	-
FxaC_4g24540.t1	MSTRG.874	=	-	-	-
MSTRG.875.1	MSTRG.875	j	-	-	-
MSTRG.875.2	MSTRG.875	j	-	-	-
FxaC_4g24550.t1	MSTRG.875	=	-	-	-
MSTRG.876.1	MSTRG.876	k	-	-	-
FxaC_4g24561.t1	MSTRG.876	=	-	-	-
FxaC_4g24580.t1	MSTRG.877	=	-	-	-
MSTRG.877.2	MSTRG.877	j	-	-	-
MSTRG.878.1	MSTRG.878	u	LncRNA	-	-
FxaC_4g24620.t1	MSTRG.879	=	-	-	-
FxaC_4g24620.t2	MSTRG.879	=	-	-	-
FxaC_4g24630.t1	MSTRG.880	=	-	-	-
FxaC_4g24700.t1	MSTRG.881	=	-	-	-
FxaC_4g24710.t1	MSTRG.882	=	-	-	-
FxaC_4g24710.t2	MSTRG.882	=	-	-	-
FxaC_4g24740.t1	MSTRG.883	=	-	-	-
MSTRG.883.2	MSTRG.883	m	-	-	-
FxaC_4g24780.t1	MSTRG.884	=	-	-	-
MSTRG.884.2	MSTRG.884	m	-	-	-
MSTRG.885.1	MSTRG.885	i	LncRNA	TE_struc_156	DNA/DTM
FxaC_4g24790.t1	MSTRG.886	=	LncRNA	TE_struc_156	DNA/DTM
MSTRG.887.1	MSTRG.887	j	-	-	-
FxaC_4g24800.t1	MSTRG.887	=	-	-	-
FxaC_4g24820.t1	MSTRG.887	=	-	-	-
MSTRG.887.4	MSTRG.887	j	-	-	-
MSTRG.887.5	MSTRG.887	u	-	-	-
MSTRG.888.1	MSTRG.888	x	-	-	-
FxaC_4g24830.t2	MSTRG.889	=	-	-	-
FxaC_4g24830.t4	MSTRG.889	=	-	-	-
FxaC_4g24830.t6	MSTRG.889	=	-	-	-
FxaC_4g24831.t2	MSTRG.890	=	-	-	-
FxaC_4g24850.t1	MSTRG.891	=	-	-	-
FxaC_4g24860.t1	MSTRG.892	=	-	-	-
FxaC_4g24860.t2	MSTRG.892	=	-	-	-
MSTRG.893.1	MSTRG.893	j	-	-	-
FxaC_4g24880.t1	MSTRG.893	=	-	-	-
MSTRG.894.1	MSTRG.894	u	-	-	-
FxaC_4g25020.t1	MSTRG.895	=	-	-	-
FxaC_4g25100.t1	MSTRG.896	=	-	-	-
FxaC_4g25100.t2	MSTRG.896	=	-	-	-
FxaC_4g25110.t1	MSTRG.897	=	-	-	-
MSTRG.898.1	MSTRG.898	n	LncRNA	TE_homo_16215	Unknown
FxaC_4g25170.t1	MSTRG.898	=	-	-	-
FxaC_4g25220.t1	MSTRG.899	=	-	-	-
FxaC_4g25250.t1	MSTRG.900	=	-	-	-
FxaC_4g25260.t1	MSTRG.901	=	-	-	-
FxaC_4g25270.t1	MSTRG.902	=	LncRNA	-	-
FxaC_4g25280.t1	MSTRG.903	=	-	-	-
MSTRG.904.1	MSTRG.904	j	-	-	-
FxaC_4g25320.t1	MSTRG.904	=	-	-	-
FxaC_4g25350.t1	MSTRG.905	=	-	-	-
MSTRG.905.2	MSTRG.905	j	-	-	-
FxaC_4g25360.t1	MSTRG.906	=	LncRNA	TE_homo_16258	DNA/Unknown
MSTRG.906.2	MSTRG.906	j	LncRNA	TE_homo_16258	DNA/Unknown
FxaC_4g25390.t1	MSTRG.907	=	-	-	-
MSTRG.907.2	MSTRG.907	j	-	-	-
MSTRG.907.3	MSTRG.907	j	-	-	-
MSTRG.907.4	MSTRG.907	j	-	-	-
FxaC_4g25410.t1	MSTRG.908	=	-	-	-
FxaC_4g25420.t1	MSTRG.909	=	-	-	-
MSTRG.910.1	MSTRG.910	j	-	-	-
FxaC_4g25460.t1	MSTRG.910	=	-	-	-
MSTRG.911.1	MSTRG.911	j	-	-	-
FxaC_4g25500.t1	MSTRG.911	=	-	-	-
MSTRG.912.1	MSTRG.912	u	-	-	-
FxaC_4g25600.t1	MSTRG.913	=	-	-	-
FxaC_4g25610.t1	MSTRG.914	=	-	-	-
MSTRG.914.2	MSTRG.914	j	-	-	-
FxaC_4g25630.t1	MSTRG.915	=	-	-	-
MSTRG.915.2	MSTRG.915	j	-	-	-
FxaC_4g25640.t1	MSTRG.916	=	-	-	-
FxaC_4g25650.t1	MSTRG.916	=	-	-	-
MSTRG.917.1	MSTRG.917	j	-	-	-
FxaC_4g25680.t1	MSTRG.917	=	-	-	-
FxaC_4g25730.t1	MSTRG.918	=	-	-	-
FxaC_4g25730.t2	MSTRG.918	=	-	-	-
FxaC_4g25730.t3	MSTRG.918	=	-	-	-
FxaC_4g25730.t4	MSTRG.918	=	-	-	-
FxaC_4g25790.t1	MSTRG.919	=	-	-	-
FxaC_4g25810.t1	MSTRG.920	=	-	-	-
FxaC_4g25820.t1	MSTRG.921	=	-	-	-
MSTRG.921.2	MSTRG.921	j	-	-	-
MSTRG.922.1	MSTRG.922	i	-	-	-
FxaC_4g25840.t1	MSTRG.923	=	-	-	-
MSTRG.923.2	MSTRG.923	n	-	-	-
FxaC_4g25870.t1	MSTRG.924	=	-	-	-
MSTRG.925.1	MSTRG.925	j	-	-	-
FxaC_4g25880.t1	MSTRG.925	=	-	-	-
FxaC_4g25900.t1	MSTRG.926	=	-	-	-
FxaC_4g25920.t1	MSTRG.927	=	-	-	-
MSTRG.928.1	MSTRG.928	j	-	-	-
FxaC_4g25940.t1	MSTRG.928	=	-	-	-
MSTRG.928.3	MSTRG.928	j	-	-	-
FxaC_4g25950.t1	MSTRG.929	=	-	-	-
MSTRG.929.2	MSTRG.929	j	-	-	-
FxaC_4g25970.t1	MSTRG.930	=	-	-	-
FxaC_4g26020.t1	MSTRG.931	=	-	-	-
MSTRG.931.2	MSTRG.931	j	-	-	-
MSTRG.931.3	MSTRG.931	o	-	-	-
FxaC_4g26030.t1	MSTRG.932	=	-	-	-
MSTRG.933.1	MSTRG.933	p	LncRNA	TE_homo_16502	Unknown
FxaC_4g26070.t2	MSTRG.934	=	-	-	-
FxaC_4g26070.t1	MSTRG.934	=	-	-	-
FxaC_4g26080.t1	MSTRG.935	=	-	-	-
MSTRG.936.1	MSTRG.936	j	-	-	-
MSTRG.936.2	MSTRG.936	j	-	-	-
MSTRG.936.3	MSTRG.936	j	-	-	-
MSTRG.936.4	MSTRG.936	j	-	-	-
MSTRG.936.5	MSTRG.936	j	-	-	-
MSTRG.936.6	MSTRG.936	j	-	-	-
MSTRG.936.7	MSTRG.936	k	-	-	-
MSTRG.936.8	MSTRG.936	j	-	-	-
MSTRG.936.9	MSTRG.936	j	-	-	-
FxaC_4g26100.t1	MSTRG.936	=	-	-	-
FxaC_4g26110.t1	MSTRG.937	=	-	-	-
FxaC_4g26110.t2	MSTRG.937	=	-	-	-
FxaC_4g26170.t2	MSTRG.938	=	-	-	-
FxaC_4g26170.t3	MSTRG.938	=	-	-	-
FxaC_4g26180.t1	MSTRG.939	=	-	-	-
FxaC_4g26200.t1	MSTRG.940	=	-	-	-
FxaC_4g26210.t1	MSTRG.941	=	-	-	-
MSTRG.942.1	MSTRG.942	k	-	-	-
FxaC_4g26211.t1	MSTRG.942	=	-	-	-
FxaC_4g26212.t1	MSTRG.942	=	-	-	-
FxaC_4g26230.t1	MSTRG.943	=	-	-	-
MSTRG.944.1	MSTRG.944	n	-	-	-
FxaC_4g26250.t1	MSTRG.944	=	-	-	-
FxaC_4g26260.t1	MSTRG.945	=	-	-	-
FxaC_4g26260.t2	MSTRG.945	=	-	-	-
FxaC_4g26280.t1	MSTRG.946	=	-	-	-
FxaC_4g26280.t2	MSTRG.946	=	-	-	-
FxaC_4g26300.t1	MSTRG.947	=	-	-	-
FxaC_4g26320.t1	MSTRG.948	=	-	-	-
MSTRG.949.1	MSTRG.949	m	-	-	-
FxaC_4g26330.t1	MSTRG.949	=	-	-	-
FxaC_4g26350.t1	MSTRG.950	=	-	-	-
MSTRG.950.2	MSTRG.950	j	-	-	-
MSTRG.951.1	MSTRG.951	j	LncRNA	TE_homo_16573	Unknown
MSTRG.951.2	MSTRG.951	j	LncRNA	TE_homo_16573	Unknown
FxaC_4g26351.t1	MSTRG.951	=	LncRNA	TE_homo_16573	Unknown
MSTRG.951.4	MSTRG.951	j	LncRNA	TE_homo_16573	Unknown
FxaC_4g26351.t2	MSTRG.951	=	LncRNA	TE_homo_16573	Unknown
FxaC_4g26351.t3	MSTRG.951	=	LncRNA	TE_homo_16573	Unknown
FxaC_4g26400.t1	MSTRG.952	=	LncRNA	TE_homo_16576	Unknown
MSTRG.952.2	MSTRG.952	j	LncRNA	-	-
MSTRG.952.3	MSTRG.952	k	LncRNA	-	-
MSTRG.952.4	MSTRG.952	k	LncRNA	-	-
MSTRG.952.5	MSTRG.952	j	LncRNA	-	-
MSTRG.952.6	MSTRG.952	j	LncRNA	-	-
FxaC_4g26401.t1	MSTRG.952	=	LncRNA	-	-
FxaC_4g26460.t1	MSTRG.953	=	-	-	-
MSTRG.954.1	MSTRG.954	j	-	-	-
FxaC_4g26470.t1	MSTRG.954	=	-	-	-
FxaC_4g26480.t2	MSTRG.955	=	-	-	-
MSTRG.955.2	MSTRG.955	n	-	-	-
FxaC_4g26480.t3	MSTRG.955	=	-	-	-
FxaC_4g26490.t1	MSTRG.956	=	-	-	-
FxaC_4g26500.t1	MSTRG.957	=	-	-	-
FxaC_4g26530.t1	MSTRG.958	=	-	-	-
FxaC_4g26540.t1	MSTRG.959	=	-	-	-
MSTRG.959.2	MSTRG.959	j	-	-	-
FxaC_4g26620.t1	MSTRG.960	=	-	-	-
MSTRG.960.2	MSTRG.960	j	-	-	-
FxaC_4g26640.t2	MSTRG.961	=	-	-	-
FxaC_4g26640.t4	MSTRG.961	=	-	-	-
FxaC_4g26650.t1	MSTRG.962	=	-	-	-
FxaC_4g26660.t1	MSTRG.963	=	-	-	-
FxaC_4g26670.t1	MSTRG.964	=	-	-	-
MSTRG.964.2	MSTRG.964	m	-	-	-
MSTRG.965.1	MSTRG.965	m	-	-	-
MSTRG.965.2	MSTRG.965	m	-	-	-
FxaC_4g26680.t1	MSTRG.965	=	-	-	-
MSTRG.965.4	MSTRG.965	j	-	-	-
FxaC_4g26710.t1	MSTRG.966	=	-	-	-
FxaC_4g26740.t1	MSTRG.967	=	-	-	-
FxaC_4g26760.t1	MSTRG.968	=	-	-	-
FxaC_4g26780.t1	MSTRG.969	=	-	-	-
FxaC_4g26810.t1	MSTRG.970	=	-	-	-
FxaC_4g26820.t1	MSTRG.971	=	-	-	-
MSTRG.971.2	MSTRG.971	j	-	-	-
FxaC_4g26830.t1	MSTRG.972	=	-	-	-
FxaC_4g26840.t1	MSTRG.973	=	-	-	-
FxaC_4g26850.t1	MSTRG.974	=	-	-	-
MSTRG.975.1	MSTRG.975	j	-	-	-
FxaC_4g26860.t1	MSTRG.975	=	-	-	-
FxaC_4g26870.t1	MSTRG.975	=	-	-	-
MSTRG.976.1	MSTRG.976	j	-	-	-
FxaC_4g26880.t1	MSTRG.976	=	-	-	-
FxaC_4g26890.t1	MSTRG.977	=	-	-	-
MSTRG.978.1	MSTRG.978	j	-	-	-
FxaC_4g26900.t1	MSTRG.978	=	-	-	-
FxaC_4g26920.t1	MSTRG.979	=	-	-	-
MSTRG.979.2	MSTRG.979	j	-	-	-
FxaC_4g26940.t1	MSTRG.980	=	-	-	-
FxaC_4g26960.t1	MSTRG.981	=	-	-	-
FxaC_4g26970.t1	MSTRG.982	=	-	-	-
FxaC_4g26980.t1	MSTRG.983	=	-	-	-
MSTRG.984.1	MSTRG.984	j	-	-	-
MSTRG.984.2	MSTRG.984	j	-	-	-
MSTRG.984.3	MSTRG.984	j	-	-	-
MSTRG.984.4	MSTRG.984	j	-	-	-
FxaC_4g26990.t1	MSTRG.984	=	-	-	-
FxaC_4g27000.t1	MSTRG.985	=	-	-	-
FxaC_4g27001.t1	MSTRG.986	=	-	-	-
MSTRG.987.1	MSTRG.987	u	LncRNA	TE_homo_16704	DNA/Unknown
FxaC_4g27060.t1	MSTRG.988	=	-	-	-
FxaC_4g27060.t2	MSTRG.988	=	-	-	-
MSTRG.988.3	MSTRG.988	m	-	-	-
MSTRG.988.4	MSTRG.988	n	-	-	-
MSTRG.989.1	MSTRG.989	j	-	-	-
MSTRG.989.2	MSTRG.989	j	-	-	-
FxaC_4g27110.t1	MSTRG.989	=	-	-	-
FxaC_4g27120.t1	MSTRG.990	=	-	-	-
MSTRG.991.1	MSTRG.991	k	-	-	-
MSTRG.991.2	MSTRG.991	k	-	-	-
MSTRG.991.3	MSTRG.991	k	-	-	-
FxaC_4g27130.t1	MSTRG.991	=	-	-	-
FxaC_4g27140.t1	MSTRG.992	=	-	-	-
FxaC_4g27160.t1	MSTRG.993	=	-	-	-
FxaC_4g27170.t1	MSTRG.994	=	-	-	-
MSTRG.994.2	MSTRG.994	j	-	-	-
FxaC_4g27190.t1	MSTRG.995	=	-	-	-
FxaC_4g27200.t1	MSTRG.996	=	-	-	-
FxaC_4g27220.t1	MSTRG.997	=	-	-	-
FxaC_4g27220.t2	MSTRG.997	=	-	-	-
FxaC_4g27230.t1	MSTRG.998	=	-	-	-
FxaC_4g27240.t1	MSTRG.999	=	-	-	-
FxaC_4g27240.t2	MSTRG.999	=	-	-	-
MSTRG.999.3	MSTRG.999	j	-	-	-
MSTRG.999.4	MSTRG.999	j	-	-	-
MSTRG.1000.1	MSTRG.1000	u	-	-	-
FxaC_4g27290.t1	MSTRG.1001	=	LncRNA	-	-
FxaC_4g27280.t1	MSTRG.1002	=	-	-	-
FxaC_4g27320.t1	MSTRG.1003	=	-	-	-
MSTRG.1004.1	MSTRG.1004	m	-	-	-
FxaC_4g27330.t1	MSTRG.1004	=	-	-	-
FxaC_4g27360.t1	MSTRG.1005	=	-	-	-
MSTRG.1006.1	MSTRG.1006	u	LncRNA	-	-
MSTRG.1007.1	MSTRG.1007	u	LncRNA	-	-
FxaC_4g27400.t1	MSTRG.1008	=	-	-	-
FxaC_4g27410.t1	MSTRG.1009	=	-	-	-
MSTRG.1009.2	MSTRG.1009	m	-	-	-
FxaC_4g27420.t1	MSTRG.1010	=	-	-	-
FxaC_4g27430.t1	MSTRG.1011	=	-	-	-
FxaC_4g27440.t1	MSTRG.1012	=	-	-	-
FxaC_4g27441.t1	MSTRG.1013	=	-	-	-
FxaC_4g27480.t1	MSTRG.1014	=	-	-	-
FxaC_4g27500.t1	MSTRG.1015	=	-	-	-
FxaC_4g27510.t1	MSTRG.1016	=	-	-	-
MSTRG.1016.2	MSTRG.1016	j	-	-	-
MSTRG.1016.3	MSTRG.1016	j	-	-	-
FxaC_4g27520.t1	MSTRG.1017	=	-	-	-
FxaC_4g27580.t1	MSTRG.1018	=	-	-	-
FxaC_4g27590.t1	MSTRG.1019	=	-	-	-
FxaC_4g27620.t1	MSTRG.1020	=	-	-	-
FxaC_4g27630.t1	MSTRG.1021	=	-	-	-
MSTRG.1022.1	MSTRG.1022	j	-	-	-
FxaC_4g27640.t1	MSTRG.1022	=	-	-	-
MSTRG.1022.3	MSTRG.1022	j	-	-	-
FxaC_4g27650.t1	MSTRG.1023	=	-	-	-
FxaC_4g27660.t1	MSTRG.1024	=	-	-	-
FxaC_4g27700.t1	MSTRG.1025	=	-	-	-
FxaC_4g27710.t1	MSTRG.1026	=	-	-	-
MSTRG.1026.2	MSTRG.1026	j	-	-	-
FxaC_4g27730.t1	MSTRG.1027	=	-	-	-
MSTRG.1027.2	MSTRG.1027	m	-	-	-
FxaC_4g27740.t1	MSTRG.1028	=	-	-	-
FxaC_4g27750.t1	MSTRG.1029	=	-	-	-
FxaC_4g27760.t1	MSTRG.1030	=	-	-	-
MSTRG.1030.2	MSTRG.1030	j	-	-	-
FxaC_4g27790.t1	MSTRG.1031	=	-	-	-
FxaC_4g27790.t2	MSTRG.1031	=	-	-	-
MSTRG.1031.3	MSTRG.1031	m	-	-	-
FxaC_4g27800.t1	MSTRG.1032	=	-	-	-
FxaC_4g27820.t1	MSTRG.1033	=	-	-	-
FxaC_4g27880.t1	MSTRG.1034	=	LncRNA	-	-
FxaC_4g27890.t1	MSTRG.1035	=	-	-	-
FxaC_4g27900.t1	MSTRG.1036	=	-	-	-
MSTRG.1037.1	MSTRG.1037	j	LncRNA	TE_homo_16977	LTR/Copia
FxaC_4g27910.t1	MSTRG.1037	=	LncRNA	TE_homo_16977	LTR/Copia
FxaC_4g27920.t1	MSTRG.1037	=	-	-	-
FxaC_4g27950.t1	MSTRG.1038	=	-	-	-
MSTRG.1038.2	MSTRG.1038	j	-	-	-
FxaC_4g27960.t1	MSTRG.1039	=	-	-	-
FxaC_4g27971.t2	MSTRG.1040	=	-	-	-
FxaC_4g27970.t1	MSTRG.1040	=	-	-	-
FxaC_4g27980.t1	MSTRG.1041	=	-	-	-
FxaC_4g28010.t1	MSTRG.1042	=	-	-	-
MSTRG.1043.1	MSTRG.1043	j	-	-	-
MSTRG.1043.2	MSTRG.1043	j	-	-	-
FxaC_4g28030.t1	MSTRG.1043	=	-	-	-
FxaC_4g28040.t2	MSTRG.1044	=	-	-	-
FxaC_4g28040.t3	MSTRG.1044	=	-	-	-
FxaC_4g28090.t1	MSTRG.1045	=	-	-	-
FxaC_4g28110.t1	MSTRG.1046	=	-	-	-
MSTRG.1046.2	MSTRG.1046	m	-	-	-
MSTRG.1047.1	MSTRG.1047	j	-	-	-
FxaC_4g28120.t1	MSTRG.1047	=	LncRNA	TE_homo_17041	LTR/Gypsy
FxaC_4g28130.t1	MSTRG.1048	=	-	-	-
FxaC_4g28130.t2	MSTRG.1048	=	-	-	-
FxaC_4g28140.t1	MSTRG.1049	=	-	-	-
MSTRG.1050.1	MSTRG.1050	j	-	-	-
FxaC_4g28141.t1	MSTRG.1050	=	-	-	-
FxaC_4g28150.t2	MSTRG.1051	=	-	-	-
FxaC_4g28150.t3	MSTRG.1051	=	-	-	-
MSTRG.1051.3	MSTRG.1051	j	-	-	-
FxaC_4g28160.t1	MSTRG.1052	=	-	-	-
MSTRG.1052.2	MSTRG.1052	j	-	-	-
FxaC_4g28290.t1	MSTRG.1053	=	-	-	-
MSTRG.1054.1	MSTRG.1054	j	-	-	-
FxaC_4g28300.t1	MSTRG.1054	=	-	-	-
FxaC_4g28310.t1	MSTRG.1055	=	-	-	-
MSTRG.1056.1	MSTRG.1056	u	-	-	-
FxaC_4g28340.t1	MSTRG.1057	=	-	-	-
[truncated: 160,559 more rows]
