# Supplementary material for: Transcriptome Profiling of Transposon-Derived Long Non-coding RNAs Response to Hormone in Strawberry Fruit Development
Source: Front Plant Sci. 2022 Jun 16;13:915569. doi: 10.3389/fpls.2022.915569 (PMC9244616; doi:10.3389/fpls.2022.915569)
Supplement: Supplementary Table 4 — Differentially expressed LncRNAs. [file Table_4.XLSX]

## Sheet: ABA5
Transcript_id	Gene_id	Coding	TE_id	TE_family	Log2(FC)	pvalue	padj
FxaC_4g39290.t1	MSTRG.1647	-	-	-	4.34077	0	0
FxaC_5g03380.t1	MSTRG.9595	-	-	-	2.51925	0	0
FxaC_8g00180.t1	MSTRG.11464	-	-	-	3.89734	0	0
FxaC_6g25600.t1	MSTRG.14426	-	-	-	-7.62771	0	0
FxaC_15g25170.t1	MSTRG.26949	-	-	-	3.31616	0	0
FxaC_27g39130.t1	MSTRG.53392	-	-	-	4.21583	0	0
FxaC_27g52030.t1	MSTRG.54012	-	-	-	4.47398	0	0
FxaC_25g42070.t1	MSTRG.55870	-	-	-	3.56611	0	0
FxaC_26g03070.t1	MSTRG.56999	-	-	-	4.63482	0	0
FxaC_26g22290.t1	MSTRG.57944	-	-	-	4.20715	0	0
FxaC_28g06830.t1	MSTRG.59184	-	-	-	3.99046	0	0
FxaC_28g10940.t1	MSTRG.59388	-	-	-	3.89073	0	0
FxaC_25g13540.t1	MSTRG.54722	-	-	-	2.17146	1.13442e-291	2.82244e-288
FxaC_27g11570.t1	MSTRG.52350	-	-	-	2.39908	3.07801e-287	7.11108e-284
FxaC_5g15020.t1	MSTRG.10150	-	-	-	-6.86976	5.38779e-280	1.16175e-276
FxaC_12g33870.t1	MSTRG.16945	-	-	-	2.64305	3.00552e-271	6.07565e-268
FxaC_23g60800.t1	MSTRG.46018	-	-	-	-2.98931	4.7845e-266	9.10294e-263
FxaC_23g36870.t1	MSTRG.44860	-	-	-	4.65644	6.19928e-263	1.11394e-259
FxaC_22g11330.t1	MSTRG.46663	-	-	-	-2.82507	1.53569e-259	2.61422e-256
FxaC_26g06101.t1	MSTRG.57193	-	-	-	2.09106	1.16864e-248	1.88992e-245
FxaC_3g06690.t1	MSTRG.4022	-	-	-	-3.80677	5.54196e-246	8.53568e-243
FxaC_14g15221.t1	MSTRG.30723	-	-	-	3.10522	2.18404e-244	3.21093e-241
FxaC_1g06630.t1	MSTRG.5804	-	-	-	-3.62944	2.56814e-233	3.61148e-230
FxaC_25g45800.t1	MSTRG.56067	-	-	-	2.56873	1.69077e-226	2.2786e-223
FxaC_27g39120.t1	MSTRG.53391	-	-	-	3.9098	4.24452e-224	5.4914e-221
FxaC_12g08850.t1	MSTRG.15980	-	-	-	2.63389	1.98626e-214	2.4709e-211
FxaC_22g04240.t1	MSTRG.46317	-	-	-	2.83357	3.73029e-206	4.46861e-203
FxaC_26g00260.t1	MSTRG.56859	-	-	-	1.90158	1.00447e-205	1.16031e-202
FxaC_11g11650.t1	MSTRG.20501	-	-	-	2.49443	1.60558e-205	1.79072e-202
FxaC_9g09650.t1	MSTRG.22495	-	-	-	2.09379	1.8445e-203	1.98862e-200
MSTRG.17674.1	MSTRG.17674	-	-	-	2.49826	1.38355e-193	1.44354e-190
FxaC_27g43430.t1	MSTRG.53593	-	-	-	2.64018	5.44597e-189	5.50452e-186
FxaC_27g50130.t1	MSTRG.53912	-	-	-	1.88929	2.75792e-187	2.7031e-184
FxaC_15g20280.t1	MSTRG.26757	-	-	-	-2.35469	1.29991e-184	1.2366e-181
FxaC_26g29740.t1	MSTRG.58260	-	-	-	1.84125	2.10451e-183	1.94481e-180
FxaC_26g11550.t1	MSTRG.57424	-	-	-	2.32889	1.60664e-181	1.44348e-178
FxaC_8g21450.t1	MSTRG.12594	-	-	-	-5.53095	5.31318e-179	4.64458e-176
FxaC_27g46750.t1	MSTRG.53742	-	-	-	1.88151	1.15045e-175	9.79212e-173
FxaC_13g22560.t1	MSTRG.28582	-	-	-	2.62531	4.9831e-164	4.13265e-161
FxaC_25g48770.t1	MSTRG.56194	-	-	-	3.00886	1.78836e-161	1.44607e-158
FxaC_27g52810.t1	MSTRG.54065	-	-	-	4.24979	6.61846e-156	5.22116e-153
FxaC_27g41450.t1	MSTRG.53511	-	-	-	3.68877	3.06202e-154	2.35804e-151
FxaC_28g37450.t1	MSTRG.60464	-	-	-	3.89001	5.19272e-149	3.90589e-146
FxaC_24g43910.t1	MSTRG.51212	-	-	-	2.79689	1.94199e-146	1.42754e-143
FxaC_28g00600.t1	MSTRG.58875	-	-	-	4.28107	1.45273e-145	1.04416e-142
FxaC_25g52170.t1	MSTRG.56409	-	-	-	1.68668	5.18851e-142	3.6482e-139
FxaC_24g21710.t1	MSTRG.50314	-	-	-	1.47016	7.61936e-142	5.24342e-139
FxaC_23g02800.t1	MSTRG.43522	-	-	-	4.94752	1.44802e-139	9.75726e-137
FxaC_5g40800.t1	MSTRG.11206	-	-	-	1.82824	2.09228e-136	1.38107e-133
FxaC_3g12980.t1	MSTRG.4345	-	-	-	3.04835	1.05741e-132	6.84016e-130
FxaC_6g02500.t1	MSTRG.13457	-	-	-	3.00707	2.3635e-131	1.49892e-128
FxaC_3g07180.t1	MSTRG.4056	-	-	-	2.4745	4.01369e-130	2.49652e-127
FxaC_12g07700.t1	MSTRG.15921	-	-	-	1.40122	1.21035e-129	7.38631e-127
FxaC_16g19980.t1	MSTRG.25175	-	-	-	1.33781	4.92217e-126	2.9482e-123
FxaC_12g48590.t1	MSTRG.17609	-	-	-	-2.17226	2.02011e-125	1.18797e-122
FxaC_21g07970.t1	MSTRG.40498	-	-	-	1.91879	3.75096e-124	2.16644e-121
FxaC_2g37130.t1	MSTRG.3378	-	-	-	3.72395	3.85767e-124	2.18899e-121
FxaC_26g09540.t1	MSTRG.57328	-	-	-	2.07156	8.29582e-124	4.62621e-121
FxaC_22g25170.t1	MSTRG.47280	-	-	-	1.863	5.97753e-123	3.2769e-120
FxaC_9g35260.t1	MSTRG.23551	-	-	-	-5.29269	6.12067e-115	3.29945e-112
FxaC_14g19630.t1	MSTRG.30932	-	-	-	-1.61758	1.99875e-110	1.0598e-107
FxaC_4g27820.t1	MSTRG.1033	-	-	-	2.95388	3.1391e-110	1.6376e-107
FxaC_10g09980.t1	MSTRG.18275	-	-	-	-4.02709	1.44488e-109	7.41796e-107
FxaC_27g17600.t1	MSTRG.52578	-	-	-	1.51469	2.26969e-109	1.14704e-106
FxaC_4g18300.t1	MSTRG.616	-	-	-	1.64216	4.19544e-109	2.08765e-106
FxaC_11g40760.t1	MSTRG.21664	-	-	-	1.33851	4.86633e-107	2.3848e-104
FxaC_22g55071.t1	MSTRG.48437	-	-	-	2.69356	2.74018e-106	1.32281e-103
FxaC_11g15320.t1	MSTRG.20655	-	-	-	1.94143	2.96189e-106	1.40881e-103
FxaC_1g13100.t1	MSTRG.6147	-	-	-	1.91395	7.39827e-102	3.46797e-99
FxaC_11g23390.t1	MSTRG.20981	-	-	-	2.46025	1.23094e-101	5.68767e-99
FxaC_9g41380.t1	MSTRG.23839	-	-	-	6.4267	5.30197e-101	2.41531e-98
FxaC_5g07682.t1	MSTRG.9792	-	-	-	1.76618	5.59768e-100	2.5146e-97
FxaC_23g32641.t1	MSTRG.44675	-	-	-	1.5107	2.81579e-98	1.24759e-95
FxaC_14g06400.t1	MSTRG.30294	-	-	-	1.81296	2.86952e-98	1.25421e-95
FxaC_7g35490.t1	MSTRG.8860	-	-	-	1.91513	2.72079e-97	1.17335e-94
FxaC_2g28890.t1	MSTRG.3065	-	-	-	1.46809	1.16535e-96	4.95948e-94
FxaC_17g08690.t1	MSTRG.32108	-	-	-	1.4381	2.9277e-95	1.22979e-92
FxaC_22g62150.t1	MSTRG.48777	-	-	-	1.61639	1.38084e-94	5.72589e-92
FxaC_8g30870.t1	MSTRG.12986	-	-	-	1.85041	1.75368e-94	7.17989e-92
FxaC_3g01290.t1	MSTRG.3716	-	-	-	3.29139	7.43751e-94	3.00699e-91
FxaC_14g21910.t1	MSTRG.31028	-	-	-	-1.94413	1.54183e-93	6.15665e-91
FxaC_24g38430.t1	MSTRG.50976	-	-	-	-1.63481	3.18713e-93	1.25713e-90
FxaC_10g20820.t1	MSTRG.18742	-	-	-	-5.27966	3.76695e-93	1.46793e-90
FxaC_26g25881.t1	MSTRG.58110	-	-	-	-1.50881	1.43142e-92	5.51165e-90
FxaC_12g24290.t1	MSTRG.16584	-	-	-	1.62108	5.68818e-92	2.16445e-89
MSTRG.22883.2	MSTRG.22883	-	-	-	2.21154	6.76297e-92	2.54351e-89
FxaC_14g24530.t1	MSTRG.31137	-	-	-	1.86685	1.71471e-91	6.37479e-89
FxaC_21g13280.t1	MSTRG.40754	-	-	-	-2.08809	2.16275e-91	7.94909e-89
FxaC_22g56950.t1	MSTRG.48535	-	-	-	1.30042	5.54409e-91	2.01481e-88
FxaC_20g07300.t1	MSTRG.34632	-	-	-	1.3326	1.03218e-90	3.70942e-88
FxaC_1g07320.t1	MSTRG.5836	-	-	-	2.72038	2.6667e-89	9.47821e-87
FxaC_22g20980.t1	MSTRG.47111	-	-	-	4.40433	4.80273e-89	1.68847e-86
FxaC_15g06290.t1	MSTRG.26115	-	-	-	1.65218	7.77245e-89	2.70314e-86
FxaC_6g25651.t1	MSTRG.14428	-	-	-	-5.69906	1.24371e-88	4.27941e-86
FxaC_24g28290.t1	MSTRG.50584	-	-	-	1.55089	1.32213e-88	4.50136e-86
FxaC_12g30880.t1	MSTRG.16837	-	-	-	-5.7514	2.02986e-87	6.83893e-85
FxaC_2g06600.t1	MSTRG.2029	-	-	-	1.49451	1.11342e-86	3.71264e-84
FxaC_6g25650.t1	MSTRG.14427	-	-	-	-4.90762	1.93887e-86	6.39905e-84
FxaC_10g14970.t1	MSTRG.18510	-	-	-	4.59554	2.05329e-85	6.70825e-83
FxaC_27g43990.t1	MSTRG.53618	-	-	-	-2.45886	2.43096e-85	7.86268e-83
FxaC_16g28580.t1	MSTRG.25608	-	-	-	1.49888	3.61289e-85	1.15698e-82
FxaC_18g39450.t1	MSTRG.37947	-	-	-	1.6193	2.383e-83	7.55645e-81
FxaC_10g05171.t1	MSTRG.18005	-	-	-	2.07925	2.54805e-82	8.00137e-80
FxaC_4g19780.t1	MSTRG.674	-	-	-	-2.11373	5.6125e-82	1.74549e-79
FxaC_7g42220.t1	MSTRG.9278	-	-	-	-2.33503	6.57682e-81	2.02591e-78
FxaC_24g28490.t1	MSTRG.50592	-	-	-	2.45915	1.17447e-80	3.58368e-78
FxaC_3g05370.t1	MSTRG.3954	-	-	-	1.59873	9.2071e-80	2.78312e-77
FxaC_21g31120.t1	MSTRG.41567	-	-	-	-2.27685	3.27393e-79	9.80481e-77
FxaC_9g01910.t1	MSTRG.22139	-	-	-	1.50406	4.14667e-79	1.23046e-76
FxaC_1g25440.t1	MSTRG.6712	-	-	-	1.87687	3.44274e-78	1.01229e-75
FxaC_7g40690.t1	MSTRG.9172	-	-	-	-1.36168	4.50068e-77	1.31144e-74
FxaC_26g08980.t1	MSTRG.57296	-	-	-	-1.50542	6.97293e-77	2.01368e-74
MSTRG.33012.1	MSTRG.33012	-	-	-	1.16097	3.0483e-76	8.72516e-74
FxaC_2g02210.t1	MSTRG.1821	-	-	-	2.44282	7.1265e-75	2.02192e-72
FxaC_14g20330.t1	MSTRG.30958	-	-	-	1.23877	1.17948e-73	3.31732e-71
FxaC_4g26870.t1	MSTRG.975	-	-	-	1.43431	3.73438e-73	1.04125e-70
FxaC_11g26020.t1	MSTRG.21079	-	-	-	1.04699	6.70162e-73	1.85263e-70
FxaC_8g34470.t1	MSTRG.13110	-	-	-	1.11515	1.19598e-72	3.2782e-70
FxaC_4g16490.t1	MSTRG.539	-	-	-	-1.51874	7.69426e-72	2.09129e-69
FxaC_1g01060.t1	MSTRG.5479	-	-	-	1.5831	1.16952e-71	3.15225e-69
FxaC_13g20590.t1	MSTRG.28473	-	-	-	-2.10328	3.9249e-71	1.04915e-68
FxaC_28g30450.t1	MSTRG.60183	-	-	-	3.04585	1.27902e-69	3.39087e-67
FxaC_6g25560.t1	MSTRG.14421	-	-	-	-4.93853	1.72094e-69	4.52538e-67
FxaC_2g17300.t1	MSTRG.2576	-	-	-	2.08174	6.75612e-69	1.76226e-66
FxaC_27g46600.t1	MSTRG.53731	-	-	-	1.13241	1.05389e-68	2.72697e-66
FxaC_22g14690.t1	MSTRG.46816	-	-	-	-1.58457	2.77788e-68	7.13078e-66
FxaC_6g01910.t1	MSTRG.13431	-	-	-	1.84637	3.04438e-68	7.75333e-66
FxaC_2g31310.t1	MSTRG.3163	-	-	-	1.12935	4.2776e-68	1.0809e-65
FxaC_21g09330.t1	MSTRG.40567	-	-	-	-1.49778	2.54404e-67	6.37865e-65
FxaC_7g34630.t1	MSTRG.8822	-	-	-	-2.60263	2.13682e-66	5.31641e-64
FxaC_28g21710.t1	MSTRG.59845	-	-	-	1.29739	7.90408e-66	1.93674e-63
FxaC_3g25020.t1	MSTRG.4838	-	-	-	1.93195	2.5745e-65	6.26089e-63
FxaC_2g04050.t1	MSTRG.1907	-	-	-	1.33631	5.03674e-65	1.21573e-62
FxaC_3g15040.t1	MSTRG.4441	-	-	-	1.13174	6.17185e-65	1.47868e-62
FxaC_14g37200.t1	MSTRG.31549	-	-	-	1.76115	4.74633e-64	1.12055e-61
MSTRG.14350.1	MSTRG.14350	LncRNA	TE_homo_130886	LTR/Gypsy	2.01396	3.35595e-63	7.86557e-61
FxaC_13g07380.t1	MSTRG.27879	-	-	-	1.55438	6.19498e-63	1.44151e-60
FxaC_13g27111.t1	MSTRG.28824	-	-	-	-3.53561	2.0829e-62	4.81209e-60
FxaC_19g06940.t1	MSTRG.38649	-	-	-	2.46521	2.4678e-62	5.66089e-60
FxaC_22g27060.t1	MSTRG.47359	-	-	-	3.72827	2.12788e-61	4.81287e-59
FxaC_16g14950.t1	MSTRG.24939	-	-	-	2.18697	2.33671e-61	5.24851e-59
FxaC_21g66350.t1	MSTRG.43067	-	-	-	1.1539	7.20638e-61	1.59646e-58
FxaC_22g56640.t1	MSTRG.48517	-	-	-	1.19602	1.03735e-60	2.28246e-58
MSTRG.23514.1	MSTRG.23514	-	-	-	-1.88122	1.18583e-60	2.59153e-58
FxaC_8g07740.t1	MSTRG.11868	-	-	-	-1.46798	1.56078e-60	3.38805e-58
FxaC_6g14340.t1	MSTRG.13906	-	-	-	1.30392	4.52022e-60	9.74681e-58
FxaC_8g07810.t1	MSTRG.11871	-	-	-	-3.11338	4.30061e-59	9.21185e-57
FxaC_11g23610.t1	MSTRG.20994	LncRNA	-	-	-1.66003	8.15176e-59	1.73461e-56
FxaC_2g09580.t1	MSTRG.2183	-	-	-	1.02059	1.92865e-58	4.07715e-56
FxaC_14g19500.t1	MSTRG.30928	-	-	-	-2.97892	2.05775e-58	4.32181e-56
FxaC_2g25070.t1	MSTRG.2928	-	-	-	-1.97877	5.5066e-58	1.14907e-55
FxaC_20g11130.t1	MSTRG.34829	-	-	-	1.11505	2.24864e-57	4.66217e-55
FxaC_17g01040.t1	MSTRG.31670	-	-	-	1.4738	4.37365e-57	9.01028e-55
FxaC_8g13850.t1	MSTRG.12243	-	-	-	-2.64371	1.15744e-56	2.36937e-54
MSTRG.32057.3	MSTRG.32057	-	-	-	1.44671	2.23662e-56	4.54976e-54
FxaC_27g22811.t1	MSTRG.52732	-	-	-	1.79777	3.36696e-56	6.80631e-54
FxaC_27g43770.t1	MSTRG.53610	-	-	-	-1.08616	3.89888e-56	7.83264e-54
FxaC_11g15330.t1	MSTRG.20656	-	-	-	1.65907	1.63859e-55	3.27153e-53
FxaC_16g01290.t1	MSTRG.24433	-	-	-	2.16988	1.9383e-55	3.84617e-53
FxaC_8g12140.t1	MSTRG.12154	-	-	-	2.03349	2.20918e-55	4.35693e-53
FxaC_22g06160.t1	MSTRG.46420	-	-	-	2.26987	4.58488e-55	8.98748e-53
FxaC_17g01980.t1	MSTRG.31715	-	-	-	-1.83164	8.64913e-55	1.68522e-52
FxaC_13g00260.t1	MSTRG.27507	-	-	-	2.00709	1.12879e-54	2.18619e-52
FxaC_9g34250.t1	MSTRG.23508	-	-	-	1.18342	1.36129e-54	2.62081e-52
FxaC_6g36140.t1	MSTRG.14905	-	-	-	1.30096	3.50518e-54	6.70838e-52
MSTRG.48536.1	MSTRG.48536	LncRNA	TE_homo_424903	LTR/Gypsy	3.03934	5.18347e-53	9.862e-51
FxaC_26g18860.t1	MSTRG.57806	-	-	-	1.3921	7.16807e-53	1.35581e-50
FxaC_10g10230.t1	MSTRG.18287	-	-	-	-1.61893	1.49332e-51	2.7919e-49
FxaC_28g37270.t1	MSTRG.60453	-	-	-	-1.73049	2.67507e-51	4.97256e-49
FxaC_26g00450.t1	MSTRG.56869	-	-	-	1.05026	5.37838e-51	9.94048e-49
FxaC_23g31990.t1	MSTRG.44651	-	-	-	1.10785	1.66464e-50	3.05916e-48
FxaC_17g36200.t1	MSTRG.33444	-	-	-	-1.30282	3.93814e-50	7.19634e-48
FxaC_16g19010.t1	MSTRG.25125	-	-	-	3.20932	9.32297e-50	1.69406e-47
FxaC_1g09910.t1	MSTRG.5975	-	-	-	-3.37579	2.99621e-49	5.41394e-47
FxaC_13g20770.t1	MSTRG.28486	-	-	-	3.31394	6.52661e-49	1.17276e-46
FxaC_25g21860.t1	MSTRG.55064	-	-	-	1.41412	8.48882e-49	1.51692e-46
FxaC_21g28890.t1	MSTRG.41469	-	-	-	-1.36515	9.02507e-49	1.60388e-46
MSTRG.22845.1	MSTRG.22845	LncRNA	-	-	2.48608	2.33189e-48	4.12146e-46
FxaC_28g21760.t1	MSTRG.59847	-	-	-	1.37818	4.66382e-48	8.19818e-46
FxaC_20g10250.t1	MSTRG.34795	-	-	-	2.81635	5.66876e-48	9.91083e-46
FxaC_28g10190.t2	MSTRG.59351	-	-	-	1.56775	7.20715e-48	1.25327e-45
FxaC_22g02630.t1	MSTRG.46222	-	-	-	1.58384	9.13892e-48	1.58069e-45
FxaC_8g26000.t1	MSTRG.12774	-	-	-	2.49288	1.78474e-47	3.07052e-45
MSTRG.55633.2	MSTRG.55633	-	-	-	2.0011	2.06886e-47	3.54049e-45
FxaC_2g05200.t1	MSTRG.1961	-	-	-	-3.16762	3.26322e-47	5.55502e-45
MSTRG.4825.1	MSTRG.4825	LncRNA	TE_homo_46036	Unknown	1.97516	3.36002e-47	5.68986e-45
FxaC_26g03920.t1	MSTRG.57059	-	-	-	4.6088	3.72593e-47	6.27665e-45
FxaC_10g05050.t1	MSTRG.17996	-	-	-	1.60292	6.8586e-47	1.1494e-44
FxaC_24g44970.t1	MSTRG.51263	-	-	-	1.69017	1.08981e-46	1.81696e-44
FxaC_13g06110.t1	MSTRG.27810	-	-	-	1.41022	1.46827e-46	2.43537e-44
FxaC_21g29510.t1	MSTRG.41502	-	-	-	1.44005	2.32062e-46	3.82949e-44
FxaC_11g06120.t1	MSTRG.20231	-	-	-	-2.48245	3.44607e-46	5.65785e-44
FxaC_13g05520.t1	MSTRG.27784	-	-	-	1.67457	3.805e-46	6.2156e-44
FxaC_23g44750.t1	MSTRG.45280	-	-	-	2.82446	5.19242e-46	8.43938e-44
FxaC_23g59240.t1	MSTRG.45961	-	-	-	-2.41153	6.25052e-46	1.01083e-43
MSTRG.7305.1	MSTRG.7305	LncRNA	TE_homo_71663	LTR/Caulimovirus	1.58146	6.69407e-46	1.07718e-43
MSTRG.49814.1	MSTRG.49814	-	-	-	2.49774	3.82952e-45	6.10157e-43
FxaC_21g32360.t1	MSTRG.41622	-	-	-	-1.34247	6.11385e-45	9.69345e-43
FxaC_22g26710.t2	MSTRG.47346	-	-	-	1.09434	1.49373e-44	2.35674e-42
FxaC_17g20140.t1	MSTRG.32718	-	-	-	-3.04585	1.53204e-44	2.40546e-42
FxaC_16g15090.t2	MSTRG.24942	-	-	-	-1.37532	5.72462e-44	8.94479e-42
FxaC_9g32900.t1	MSTRG.23462	-	-	-	-2.21175	2.79792e-43	4.35076e-41
FxaC_6g25601.t1	MSTRG.14421	-	-	-	-6.62353	4.94256e-43	7.61249e-41
FxaC_11g47690.t1	MSTRG.22009	-	-	-	1.01797	1.6452e-42	2.51002e-40
FxaC_21g10080.t1	MSTRG.40602	-	-	-	-2.16915	2.60244e-42	3.9518e-40
FxaC_19g39950.t1	MSTRG.40020	-	-	-	2.02639	3.32183e-42	5.02062e-40
FxaC_21g39540.t1	MSTRG.41911	-	-	-	1.22774	7.12682e-42	1.07214e-39
FxaC_21g48750.t1	MSTRG.42255	-	-	-	-1.29547	1.66485e-41	2.49296e-39
MSTRG.7199.1	MSTRG.7199	LncRNA	-	-	1.39685	2.12987e-41	3.16002e-39
FxaC_25g02360.t1	MSTRG.54216	-	-	-	-1.94565	2.73055e-41	4.03274e-39
FxaC_9g49470.t1	MSTRG.24240	-	-	-	1.13454	3.954e-41	5.8131e-39
MSTRG.47698.1	MSTRG.47698	LncRNA	-	-	1.39023	4.87197e-41	7.13027e-39
FxaC_7g05540.t1	MSTRG.7563	-	-	-	2.39097	6.05787e-41	8.78636e-39
MSTRG.3191.1	MSTRG.3191	LncRNA	-	-	1.39298	7.05225e-41	1.0183e-38
FxaC_7g28710.t1	MSTRG.8553	-	-	-	1.49007	7.72102e-41	1.10991e-38
FxaC_28g29000.t1	MSTRG.60130	-	-	-	-2.08553	7.9501e-41	1.13778e-38
FxaC_24g27020.t1	MSTRG.50538	-	-	-	-1.15884	1.13537e-40	1.61773e-38
MSTRG.3164.1	MSTRG.3164	LncRNA	TE_homo_28057	DNA/Mutator	2.18585	1.50972e-40	2.14169e-38
FxaC_10g01520.t1	MSTRG.17819	-	-	-	1.08821	1.6185e-40	2.28597e-38
FxaC_16g28600.t1	MSTRG.25610	-	-	-	1.69002	6.17022e-40	8.67693e-38
MSTRG.40003.1	MSTRG.40003	LncRNA	TE_homo_354880	LTR/Copia	1.45056	1.12871e-39	1.5804e-37
FxaC_24g17900.t1	MSTRG.50141	-	-	-	2.43392	1.85422e-39	2.58503e-37
FxaC_3g24090.t1	MSTRG.4816	-	-	-	-1.03155	3.27364e-39	4.54432e-37
FxaC_23g09040.t1	MSTRG.43775	-	-	-	-1.76636	3.95717e-39	5.4697e-37
FxaC_10g10580.t1	MSTRG.18308	-	-	-	-1.59061	4.14114e-39	5.69962e-37
FxaC_18g30990.t1	MSTRG.37512	-	-	-	-1.56864	4.97327e-39	6.81591e-37
FxaC_10g41010.t1	MSTRG.19498	-	-	-	-1.48564	5.26179e-39	7.1809e-37
FxaC_27g37490.t1	MSTRG.53309	-	-	-	2.12584	1.07562e-38	1.45564e-36
FxaC_7g40650.t1	MSTRG.9169	-	-	-	-3.92848	1.37289e-38	1.85019e-36
FxaC_4g34270.t1	MSTRG.1356	-	-	-	1.34211	1.38315e-38	1.8563e-36
FxaC_28g05101.t1	MSTRG.59125	-	-	-	1.59613	1.83637e-38	2.45436e-36
FxaC_3g00990.t1	MSTRG.3690	-	-	-	3.40891	6.39754e-38	8.48041e-36
FxaC_10g43280.t1	MSTRG.19612	-	-	-	2.00291	6.38599e-38	8.48041e-36
FxaC_21g18320.t1	MSTRG.40989	-	-	-	1.59268	6.78064e-38	8.95156e-36
FxaC_23g34950.t1	MSTRG.44765	-	-	-	-1.45267	7.22486e-38	9.49922e-36
FxaC_12g15630.t1	MSTRG.16251	-	-	-	-1.19912	3.90585e-37	5.09398e-35
FxaC_22g00170.t1	MSTRG.46079	-	-	-	2.61667	1.24696e-36	1.61975e-34
FxaC_26g29950.t1	MSTRG.58266	-	-	-	-2.14304	1.43635e-36	1.85089e-34
FxaC_24g01680.t1	MSTRG.49386	-	-	-	2.18157	4.7215e-36	6.06001e-34
FxaC_13g39300.t1	MSTRG.29320	-	-	-	2.21968	7.47301e-36	9.51603e-34
FxaC_5g04970.t1	MSTRG.9676	-	-	-	1.03376	9.3328e-36	1.18376e-33
FxaC_13g04280.t1	MSTRG.27722	-	-	-	1.92125	1.10269e-35	1.39317e-33
FxaC_27g01350.t1	MSTRG.51941	-	-	-	2.9107	1.36793e-35	1.72157e-33
FxaC_10g17670.t1	MSTRG.18622	-	-	-	1.12148	3.08954e-35	3.87318e-33
FxaC_11g11600.t1	MSTRG.20499	-	-	-	1.86159	3.46295e-35	4.32454e-33
FxaC_21g33790.t1	MSTRG.41685	-	-	-	1.86303	4.55597e-35	5.66762e-33
FxaC_5g00800.t1	MSTRG.9435	-	-	-	1.11432	6.0914e-35	7.54866e-33
FxaC_23g02430.t1	MSTRG.43500	-	-	-	-1.01824	6.89626e-35	8.48109e-33
FxaC_6g03070.t1	MSTRG.13478	-	-	-	2.38931	7.14429e-35	8.72794e-33
FxaC_22g27810.t1	MSTRG.47388	-	-	-	-1.34906	7.15095e-35	8.72794e-33
MSTRG.617.1	MSTRG.617	-	-	-	1.17628	7.48031e-35	9.09561e-33
FxaC_6g06740.t1	MSTRG.13618	-	-	-	1.33606	8.60754e-35	1.0427e-32
FxaC_28g02620.t1	MSTRG.59001	-	-	-	-1.20201	1.47642e-34	1.78184e-32
FxaC_1g24560.t1	MSTRG.6686	-	-	-	-1.32972	1.9849e-34	2.38661e-32
MSTRG.5664.1	MSTRG.5664	-	-	-	1.49681	2.20118e-34	2.63685e-32
FxaC_7g33830.t1	MSTRG.8778	-	-	-	-3.4693	2.39923e-34	2.86349e-32
FxaC_22g18130.t1	MSTRG.46988	-	-	-	-1.03503	2.79565e-34	3.32435e-32
FxaC_12g28880.t1	MSTRG.16769	-	-	-	-1.89282	3.33299e-34	3.9488e-32
FxaC_26g08820.t1	MSTRG.57291	-	-	-	-2.15162	1.21069e-33	1.42395e-31
FxaC_7g35700.t1	MSTRG.8868	-	-	-	1.87686	2.23821e-33	2.62292e-31
MSTRG.5603.4	MSTRG.5603	-	-	-	1.6226	2.31981e-33	2.70874e-31
FxaC_22g50270.t1	MSTRG.48240	-	-	-	-1.60072	2.70999e-33	3.15294e-31
FxaC_8g21430.t1	MSTRG.12592	-	-	-	-4.12006	2.36775e-32	2.7061e-30
FxaC_16g17010.t1	MSTRG.25021	-	-	-	-2.04532	3.0726e-32	3.46273e-30
FxaC_11g40790.t1	MSTRG.21666	-	-	-	2.27027	3.64119e-32	4.08926e-30
FxaC_20g11132.t1	MSTRG.34832	-	-	-	1.06712	7.38209e-32	8.26182e-30
FxaC_16g27260.t1	MSTRG.25537	-	-	-	1.76592	1.19922e-31	1.33291e-29
FxaC_10g39390.t1	MSTRG.19432	-	-	-	1.75545	1.30189e-31	1.44207e-29
FxaC_14g13030.t1	MSTRG.30637	-	-	-	2.54757	2.25918e-31	2.49388e-29
MSTRG.7844.1	MSTRG.7844	LncRNA	-	-	1.31081	2.49045e-31	2.73984e-29
FxaC_9g40490.t1	MSTRG.23790	-	-	-	1.73073	2.79295e-31	3.06221e-29
FxaC_18g41650.t1	MSTRG.38060	-	-	-	2.18264	3.63983e-31	3.97725e-29
FxaC_20g34141.t1	MSTRG.35882	-	-	-	2.12253	5.20402e-31	5.6673e-29
FxaC_2g04790.t1	MSTRG.1938	-	-	-	2.25419	5.82189e-31	6.3189e-29
FxaC_24g01870.t1	MSTRG.49398	-	-	-	-3.39832	8.19786e-31	8.86794e-29
FxaC_6g39440.t1	MSTRG.15115	-	-	-	1.20644	1.05306e-30	1.13533e-28
FxaC_22g06090.t1	MSTRG.46418	-	-	-	-1.88207	1.13203e-30	1.21643e-28
FxaC_24g32090.t1	MSTRG.50714	-	-	-	1.92281	1.7771e-30	1.89698e-28
FxaC_24g15690.t1	MSTRG.50050	-	-	-	1.04269	2.55003e-30	2.7131e-28
FxaC_9g50890.t1	MSTRG.24316	LncRNA	-	-	1.86078	2.91162e-30	3.08766e-28
FxaC_27g45240.t1	MSTRG.53659	-	-	-	1.68613	3.97794e-30	4.19096e-28
FxaC_24g47980.t1	MSTRG.51398	-	-	-	-2.28587	3.9998e-30	4.20031e-28
FxaC_14g12970.t1	MSTRG.30630	-	-	-	-1.24042	4.24526e-30	4.44365e-28
FxaC_1g04340.t1	MSTRG.5664	-	-	-	1.65183	4.70013e-30	4.90391e-28
MSTRG.24135.1	MSTRG.24135	LncRNA	TE_homo_217275	LTR/Gypsy	1.98554	7.92436e-30	8.24133e-28
FxaC_24g33310.t1	MSTRG.50758	-	-	-	-1.72782	1.25668e-29	1.2986e-27
FxaC_26g42250.t1	MSTRG.58786	-	-	-	-2.17751	1.47658e-29	1.52097e-27
MSTRG.18048.1	MSTRG.18048	-	-	-	1.84103	1.60585e-29	1.64888e-27
FxaC_27g52530.t1	MSTRG.54046	-	-	-	1.40614	1.99398e-29	2.04093e-27
FxaC_5g02340.t1	MSTRG.9523	-	-	-	-2.80272	2.00546e-29	2.0462e-27
FxaC_1g13770.t1	MSTRG.6189	-	-	-	-1.06269	2.18128e-29	2.2186e-27
MSTRG.9287.1	MSTRG.9287	LncRNA	TE_homo_88786	DNA/Harbinger	1.2369	2.70739e-29	2.73649e-27
FxaC_27g11440.t1	MSTRG.52345	-	-	-	-1.41978	3.6723e-29	3.68872e-27
MSTRG.21109.13	MSTRG.21109	LncRNA	TE_homo_189745	Unknown	2.30216	4.38067e-29	4.38664e-27
FxaC_9g37770.t1	MSTRG.23675	-	-	-	-1.71934	4.40899e-29	4.40137e-27
MSTRG.48870.1	MSTRG.48870	LncRNA	TE_homo_426909	LTR/Copia	1.27225	4.48526e-29	4.46373e-27
FxaC_9g09430.t1	MSTRG.22485	-	-	-	-1.4406	4.71148e-29	4.67448e-27
FxaC_9g45110.t1	MSTRG.24012	-	-	-	-1.13823	4.94881e-29	4.89493e-27
FxaC_25g53800.t1	MSTRG.56496	-	-	-	1.42034	5.27584e-29	5.20249e-27
FxaC_21g14731.t1	MSTRG.40838	-	-	-	-1.26712	5.57052e-29	5.47638e-27
FxaC_2g28500.t1	MSTRG.3055	-	-	-	-1.26102	6.71813e-29	6.58458e-27
FxaC_4g24290.t1	MSTRG.864	-	-	-	1.10485	6.88843e-29	6.71083e-27
FxaC_9g00800.t1	MSTRG.22070	-	-	-	-1.08932	8.09364e-29	7.86128e-27
FxaC_8g19700.t1	MSTRG.12534	-	-	-	1.06456	9.12585e-29	8.81094e-27
FxaC_22g03050.t1	MSTRG.46243	-	-	-	-1.1993	9.2026e-29	8.8586e-27
FxaC_26g17921.t1	MSTRG.57754	LncRNA	-	-	1.49469	1.02617e-28	9.84879e-27
FxaC_24g47220.t1	MSTRG.51363	-	-	-	-1.51891	1.85291e-28	1.75749e-26
FxaC_5g45040.t1	MSTRG.11405	-	-	-	1.45742	3.21071e-28	3.02761e-26
FxaC_10g01290.t1	MSTRG.17808	-	-	-	-1.04762	4.95488e-28	4.63181e-26
FxaC_23g55690.t1	MSTRG.45808	-	-	-	-2.28083	8.6453e-28	8.03516e-26
FxaC_22g34010.t1	MSTRG.47644	-	-	-	1.14749	9.95857e-28	9.22923e-26
MSTRG.3532.1	MSTRG.3532	LncRNA	TE_homo_35489	LTR/Caulimovirus	2.20259	1.14616e-27	1.05918e-25
FxaC_21g67350.t1	MSTRG.43121	-	-	-	1.86295	1.16768e-27	1.076e-25
FxaC_4g33440.t1	MSTRG.1309	-	-	-	2.37634	2.01803e-27	1.83863e-25
MSTRG.41096.2	MSTRG.41096	LncRNA	TE_homo_360033	LTR/unknown	1.40564	2.17059e-27	1.97207e-25
FxaC_7g36210.t1	MSTRG.8893	-	-	-	1.02745	2.39917e-27	2.17363e-25
MSTRG.9799.1	MSTRG.9799	-	-	-	1.38054	3.84657e-27	3.44636e-25
FxaC_28g02380.t1	MSTRG.58990	-	-	-	1.84181	4.67969e-27	4.18121e-25
FxaC_24g33230.t1	MSTRG.50756	-	-	-	-1.11478	4.79096e-27	4.26884e-25
FxaC_10g40790.t1	MSTRG.19489	-	-	-	-1.50243	5.02351e-27	4.46375e-25
FxaC_21g40270.t1	MSTRG.41936	-	-	-	1.11788	5.29958e-27	4.69616e-25
FxaC_21g00810.t1	MSTRG.40130	-	-	-	-2.32901	1.5218e-26	1.34117e-24
FxaC_8g21440.t1	MSTRG.12594	-	-	-	-3.94473	1.90118e-26	1.67097e-24
FxaC_17g01580.t1	MSTRG.31697	-	-	-	1.57593	2.06108e-26	1.80171e-24
FxaC_10g04200.t1	MSTRG.17949	-	-	-	-1.34276	2.77768e-26	2.4216e-24
FxaC_9g50160.t1	MSTRG.24276	-	-	-	-2.95517	2.8533e-26	2.47419e-24
FxaC_14g05880.t1	MSTRG.30261	-	-	-	-1.3111	3.50505e-26	3.03121e-24
FxaC_27g26710.t1	MSTRG.52900	-	-	-	-1.45463	6.03278e-26	5.18947e-24
FxaC_10g05090.t1	MSTRG.18000	-	-	-	-1.22921	1.37015e-25	1.16929e-23
MSTRG.24052.1	MSTRG.24052	LncRNA	TE_homo_217018	LTR/Gypsy	1.38003	1.40611e-25	1.19682e-23
FxaC_10g05520.t1	MSTRG.18030	-	-	-	1.00563	1.95636e-25	1.65645e-23
FxaC_4g18630.t1	MSTRG.623	-	-	-	1.70607	2.18658e-25	1.84654e-23
FxaC_8g08530.t1	MSTRG.11914	-	-	-	-1.61806	2.52629e-25	2.12787e-23
FxaC_1g32920.t1	MSTRG.7015	-	-	-	2.35393	3.53857e-25	2.96507e-23
FxaC_28g17100.t1	MSTRG.59668	-	-	-	1.45019	3.58442e-25	2.99573e-23
FxaC_1g15320.t1	MSTRG.6272	-	-	-	2.93635	4.0623e-25	3.38636e-23
FxaC_13g27740.t1	MSTRG.28856	-	-	-	1.08886	4.69524e-25	3.90393e-23
FxaC_6g32640.t1	MSTRG.14754	-	-	-	1.25243	7.00996e-25	5.79872e-23
FxaC_3g19200.t1	MSTRG.4623	-	-	-	-1.20157	7.14198e-25	5.89286e-23
FxaC_21g46512.t1	MSTRG.42173	-	-	-	1.10405	7.5688e-25	6.22914e-23
FxaC_22g29420.t1	MSTRG.47451	-	-	-	-1.15952	8.75399e-25	7.18627e-23
FxaC_27g43650.t1	MSTRG.53606	-	-	-	-1.42029	1.01252e-24	8.29085e-23
FxaC_13g48460.t1	MSTRG.29623	-	-	-	-1.21913	1.38213e-24	1.12603e-22
MSTRG.9730.1	MSTRG.9730	-	-	-	2.25596	1.44575e-24	1.17491e-22
MSTRG.54329.1	MSTRG.54329	LncRNA	TE_homo_474178	LTR/Copia	2.75226	1.47626e-24	1.1937e-22
FxaC_8g19210.t1	MSTRG.12514	-	-	-	1.02566	1.49022e-24	1.20199e-22
FxaC_21g66440.t1	MSTRG.43072	-	-	-	1.25851	2.35175e-24	1.88747e-22
FxaC_4g15000.t2	MSTRG.495	-	-	-	1.72602	2.45338e-24	1.96416e-22
FxaC_6g24080.t1	MSTRG.14344	-	-	-	-1.4736	2.81968e-24	2.25184e-22
MSTRG.28822.1	MSTRG.28822	-	-	-	-2.42277	2.83866e-24	2.26142e-22
FxaC_26g32190.t1	MSTRG.58366	-	-	-	-1.14928	3.43654e-24	2.731e-22
FxaC_24g26760.t1	MSTRG.50525	-	-	-	1.54901	3.50737e-24	2.77365e-22
MSTRG.6810.1	MSTRG.6810	LncRNA	repeat_region_577	LTR/Gypsy	1.68881	6.41884e-24	5.0391e-22
FxaC_3g04190.t1	MSTRG.3891	-	-	-	-1.52617	8.36235e-24	6.5174e-22
FxaC_22g41140.t1	MSTRG.47886	-	-	-	1.1004	9.74986e-24	7.56233e-22
FxaC_17g51680.t1	MSTRG.34041	-	-	-	1.87776	1.16608e-23	9.00133e-22
FxaC_24g54960.t1	MSTRG.51719	-	-	-	1.07075	1.19648e-23	9.19216e-22
MSTRG.58263.1	MSTRG.58263	LncRNA	TE_homo_496981	LTR/unknown	1.78055	1.34122e-23	1.02554e-21
MSTRG.20041.1	MSTRG.20041	LncRNA	-	-	2.3093	1.57131e-23	1.19582e-21
FxaC_23g60691.t1	MSTRG.46013	-	-	-	1.55255	1.64278e-23	1.24728e-21
FxaC_15g23490.t1	MSTRG.26894	-	-	-	-2.82566	2.00881e-23	1.51806e-21
FxaC_17g50280.t1	MSTRG.33996	-	-	-	1.27375	2.18985e-23	1.65101e-21
FxaC_11g13910.t1	MSTRG.20589	-	-	-	1.33731	3.59621e-23	2.6925e-21
FxaC_2g11080.t1	MSTRG.2272	-	-	-	1.87849	3.80704e-23	2.84376e-21
FxaC_6g42050.t1	MSTRG.15274	-	-	-	-1.64991	4.17776e-23	3.11349e-21
MSTRG.27433.1	MSTRG.27433	-	-	-	1.03775	5.69455e-23	4.23413e-21
FxaC_23g19890.t1	MSTRG.44168	-	-	-	-1.10779	5.75884e-23	4.27211e-21
MSTRG.21008.1	MSTRG.21008	LncRNA	TE_homo_188350	LTR/unknown	1.11397	7.92348e-23	5.82448e-21
FxaC_23g15430.t1	MSTRG.44018	-	-	-	1.37728	8.5615e-23	6.27921e-21
FxaC_11g18050.t1	MSTRG.20764	-	-	-	-5.62295	2.24825e-22	1.64148e-20
FxaC_22g61400.t1	MSTRG.48741	-	-	-	1.22622	2.64221e-22	1.92477e-20
MSTRG.50713.1	MSTRG.50713	LncRNA	TE_homo_441545	DNA/Micro_like	2.14897	2.90259e-22	2.10025e-20
FxaC_11g07680.t1	MSTRG.20296	-	-	-	-1.03166	3.122e-22	2.25397e-20
FxaC_1g04180.t1	MSTRG.5651	-	-	-	1.10322	3.15363e-22	2.2699e-20
FxaC_11g37370.t1	MSTRG.21524	-	-	-	-1.01088	3.1581e-22	2.2699e-20
FxaC_9g05310.t1	MSTRG.22309	-	-	-	1.59867	3.5908e-22	2.57518e-20
FxaC_7g25320.t1	MSTRG.8401	-	-	-	-1.45707	3.75413e-22	2.68159e-20
MSTRG.11320.1	MSTRG.11320	LncRNA	TE_homo_102596	LTR/Gypsy	2.7995	3.75575e-22	2.68159e-20
MSTRG.18388.1	MSTRG.18388	-	-	-	-1.74323	3.99965e-22	2.84944e-20
FxaC_13g47350.t1	MSTRG.29586	LncRNA	TE_homo_267027	Unknown	1.17096	4.01635e-22	2.85505e-20
FxaC_26g17410.t1	MSTRG.57724	-	-	-	-1.54934	4.659e-22	3.27589e-20
FxaC_2g08960.t1	MSTRG.2153	-	-	-	1.17387	4.84414e-22	3.39132e-20
FxaC_11g12780.t1	MSTRG.20552	-	-	-	3.60435	4.99119e-22	3.48672e-20
FxaC_13g34930.t1	MSTRG.29161	-	-	-	1.70793	5.85782e-22	4.06578e-20
FxaC_9g44920.t1	MSTRG.24005	-	-	-	1.95649	6.15921e-22	4.26581e-20
FxaC_22g12000.t1	MSTRG.46696	LncRNA	-	-	1.04215	6.46371e-22	4.45762e-20
MSTRG.19367.1	MSTRG.19367	-	-	-	1.08424	7.68335e-22	5.27622e-20
FxaC_17g27280.t1	MSTRG.33051	-	-	-	1.01368	7.77101e-22	5.32512e-20
MSTRG.31321.2	MSTRG.31321	LncRNA	TE_homo_280204	Unknown	1.51925	8.02291e-22	5.48611e-20
FxaC_21g31610.t1	MSTRG.41585	-	-	-	1.10777	9.09081e-22	6.20323e-20
FxaC_21g10140.t1	MSTRG.40607	-	-	-	-1.82883	1.05188e-21	7.16252e-20
FxaC_10g03870.t1	MSTRG.17933	-	-	-	1.15701	1.2492e-21	8.45272e-20
FxaC_18g16980.t1	MSTRG.36879	-	-	-	-1.69513	1.26066e-21	8.51245e-20
FxaC_5g45320.t1	MSTRG.11414	-	-	-	1.72857	1.71246e-21	1.14912e-19
FxaC_14g11930.t1	MSTRG.30576	-	-	-	1.16574	1.72172e-21	1.15295e-19
FxaC_18g41900.t1	MSTRG.38073	-	-	-	1.26711	1.76535e-21	1.17972e-19
FxaC_20g34600.t1	MSTRG.35898	-	-	-	1.57678	2.1528e-21	1.43272e-19
FxaC_20g05230.t1	MSTRG.34521	-	-	-	1.25142	2.25821e-21	1.49978e-19
FxaC_2g23060.t1	MSTRG.2857	-	-	-	-1.61335	2.51602e-21	1.66418e-19
FxaC_16g25430.t1	MSTRG.25445	-	-	-	-1.41604	2.81784e-21	1.86e-19
MSTRG.45807.1	MSTRG.45807	-	-	-	-2.7484	2.9028e-21	1.91219e-19
FxaC_15g03500.t1	MSTRG.25971	-	-	-	2.42611	2.9348e-21	1.92933e-19
FxaC_22g23680.t1	MSTRG.47217	-	-	-	-1.89108	3.04293e-21	1.99636e-19
MSTRG.49567.6	MSTRG.49567	-	-	-	1.17241	3.52492e-21	2.3079e-19
FxaC_12g10250.t1	MSTRG.16037	-	-	-	-1.21506	3.6502e-21	2.38509e-19
FxaC_24g20060.t1	MSTRG.50238	-	-	-	2.10612	3.8714e-21	2.51944e-19
FxaC_8g06230.t1	MSTRG.11767	-	-	-	-1.10731	4.2014e-21	2.72325e-19
FxaC_8g15370.t1	MSTRG.12332	-	-	-	1.14823	5.21451e-21	3.37316e-19
FxaC_28g28900.t1	MSTRG.60123	-	-	-	1.48783	5.87502e-21	3.79285e-19
FxaC_10g26470.t1	MSTRG.18957	-	-	-	-1.86814	5.93121e-21	3.8215e-19
FxaC_7g29410.t1	MSTRG.8577	-	-	-	1.57402	6.78063e-21	4.36009e-19
FxaC_27g42600.t1	MSTRG.53565	-	-	-	-3.29987	7.5085e-21	4.80901e-19
FxaC_7g22870.t1	MSTRG.8294	-	-	-	-1.10663	7.82567e-21	5.00224e-19
FxaC_17g09430.t1	MSTRG.32147	-	-	-	3.45473	8.08398e-21	5.15717e-19
FxaC_20g15470.t1	MSTRG.35086	-	-	-	-1.52868	8.34013e-21	5.3101e-19
FxaC_22g27170.t1	MSTRG.47364	-	-	-	1.00237	8.41828e-21	5.34933e-19
FxaC_17g18090.t1	MSTRG.32604	-	-	-	-1.09026	1.09935e-20	6.94479e-19
FxaC_11g36600.t1	MSTRG.21491	-	-	-	-1.15234	1.29702e-20	8.17754e-19
FxaC_25g21710.t1	MSTRG.55056	-	-	-	1.25399	1.47977e-20	9.31161e-19
FxaC_27g45520.t1	MSTRG.53675	-	-	-	-2.09227	1.60571e-20	1.00649e-18
FxaC_18g46140.t1	MSTRG.38276	-	-	-	-1.98852	2.51861e-20	1.56357e-18
MSTRG.29127.1	MSTRG.29127	LncRNA	TE_homo_258776	LINE/L1	2.24642	2.58998e-20	1.60173e-18
MSTRG.5995.1	MSTRG.5995	-	-	-	1.55904	2.76208e-20	1.7049e-18
FxaC_23g39270.t1	MSTRG.44984	-	-	-	1.00498	3.69849e-20	2.27422e-18
FxaC_10g10040.t1	MSTRG.18278	-	-	-	-2.3674	4.13106e-20	2.53539e-18
MSTRG.40666.2	MSTRG.40666	LncRNA	TE_homo_357823	LTR/unknown	1.74585	4.27982e-20	2.62171e-18
FxaC_11g06950.t1	MSTRG.20265	-	-	-	-1.71215	4.94699e-20	3.02468e-18
FxaC_18g41620.t1	MSTRG.38059	-	-	-	1.5386	5.86196e-20	3.57735e-18
FxaC_15g13950.t1	MSTRG.26448	-	-	-	2.28998	5.99506e-20	3.65168e-18
FxaC_8g14651.t1	MSTRG.12294	LncRNA	TE_homo_107221	LTR/unknown	2.15055	6.79012e-20	4.12819e-18
FxaC_27g37240.t1	MSTRG.53301	-	-	-	1.35122	7.18898e-20	4.36248e-18
FxaC_6g44880.t1	MSTRG.15471	-	-	-	1.43431	7.9937e-20	4.80573e-18
FxaC_5g42650.t1	MSTRG.11289	-	-	-	-1.30844	9.15645e-20	5.49455e-18
MSTRG.50034.1	MSTRG.50034	LncRNA	TE_homo_433286	LTR/Gypsy	1.80477	1.10367e-19	6.61059e-18
MSTRG.45279.1	MSTRG.45279	-	-	-	1.40356	1.14091e-19	6.82098e-18
FxaC_11g19740.t1	MSTRG.20831	-	-	-	-1.79566	1.16577e-19	6.95676e-18
FxaC_9g49540.t1	MSTRG.24243	-	-	-	2.34593	1.18472e-19	7.05682e-18
FxaC_17g13280.t1	MSTRG.32345	-	-	-	1.30923	1.22054e-19	7.24349e-18
FxaC_14g16570.t1	MSTRG.30785	-	-	-	1.21576	1.23935e-19	7.3417e-18
FxaC_26g14520.t1	MSTRG.57591	-	-	-	1.03456	2.32639e-19	1.37058e-17
FxaC_14g19520.t1	MSTRG.30929	-	-	-	-2.71741	3.9171e-19	2.27868e-17
FxaC_16g25660.t1	MSTRG.25456	-	-	-	1.30403	4.27039e-19	2.47974e-17
FxaC_11g46400.t1	MSTRG.21930	-	-	-	-1.12702	5.90483e-19	3.42269e-17
FxaC_1g24570.t1	MSTRG.6686	-	-	-	-1.25079	5.92579e-19	3.42869e-17
FxaC_23g61600.t1	MSTRG.46055	-	-	-	-1.33448	7.04299e-19	4.06058e-17
FxaC_10g07260.t1	MSTRG.18155	-	-	-	-1.58025	7.44015e-19	4.28192e-17
FxaC_15g33680.t1	MSTRG.27237	-	-	-	-1.57064	7.50393e-19	4.30761e-17
MSTRG.27806.1	MSTRG.27806	LncRNA	-	-	1.29907	7.51141e-19	4.30761e-17
FxaC_16g21810.t1	MSTRG.25270	-	-	-	-1.21509	7.82167e-19	4.47759e-17
FxaC_13g48240.t1	MSTRG.29614	-	-	-	1.63818	8.92751e-19	5.10161e-17
FxaC_11g33410.t1	MSTRG.21374	-	-	-	-1.56539	9.1107e-19	5.19712e-17
FxaC_5g13030.t1	MSTRG.10071	-	-	-	-2.64713	1.19543e-18	6.79524e-17
FxaC_12g10480.t1	MSTRG.16048	-	-	-	-1.86036	1.1981e-18	6.79849e-17
FxaC_22g32990.t1	MSTRG.47596	-	-	-	-1.02481	1.22263e-18	6.92554e-17
FxaC_25g39390.t1	MSTRG.55758	-	-	-	1.71677	1.42356e-18	8.04956e-17
MSTRG.40283.1	MSTRG.40283	-	-	-	1.52218	1.5538e-18	8.77067e-17
FxaC_26g01190.t1	MSTRG.56899	-	-	-	1.32144	2.17116e-18	1.21285e-16
FxaC_23g52640.t1	MSTRG.45655	-	-	-	-1.7692	2.88389e-18	1.60269e-16
FxaC_15g22620.t1	MSTRG.26864	-	-	-	1.65797	3.12776e-18	1.73524e-16
FxaC_2g11610.t1	MSTRG.2300	-	-	-	-1.30222	3.56033e-18	1.96176e-16
FxaC_17g49901.t1	MSTRG.33982	-	-	-	1.17842	3.64197e-18	2.00333e-16
MSTRG.3613.4	MSTRG.3613	LncRNA	TE_homo_38525	Unknown	1.02932	3.9802e-18	2.18566e-16
FxaC_2g21830.t1	MSTRG.2788	-	-	-	-1.59953	3.99462e-18	2.18986e-16
FxaC_15g39850.t1	MSTRG.27426	-	-	-	2.35607	5.27831e-18	2.88381e-16
FxaC_24g22020.t1	MSTRG.50329	-	-	-	-1.22661	5.45684e-18	2.97632e-16
FxaC_27g48730.t1	MSTRG.53830	-	-	-	2.21913	5.64153e-18	3.06157e-16
MSTRG.54328.1	MSTRG.54328	LncRNA	TE_homo_474174	LINE/L1	2.25446	6.38621e-18	3.4541e-16
FxaC_5g15030.t1	MSTRG.10150	-	-	-	-5.02952	6.41446e-18	3.4636e-16
FxaC_21g53140.t1	MSTRG.42452	-	-	-	-1.0458	8.11733e-18	4.36556e-16
FxaC_27g51320.t1	MSTRG.53975	-	-	-	1.23373	8.28122e-18	4.44192e-16
MSTRG.58116.1	MSTRG.58116	LncRNA	TE_struc_9406	DNA/DTA	2.44916	8.3455e-18	4.46899e-16
FxaC_1g16160.t1	MSTRG.6315	LncRNA	-	-	2.67679	8.97882e-18	4.79226e-16
FxaC_20g01980.t1	MSTRG.34350	-	-	-	1.21241	9.06335e-18	4.82941e-16
FxaC_24g17170.t1	MSTRG.50114	-	-	-	-1.37017	1.05915e-17	5.62517e-16
FxaC_27g35540.t1	MSTRG.53230	-	-	-	1.55498	1.3718e-17	7.26178e-16
FxaC_6g38120.t2	MSTRG.15037	-	-	-	-1.98591	2.19408e-17	1.15391e-15
FxaC_17g22810.t1	MSTRG.32857	-	-	-	-1.00021	2.23919e-17	1.17572e-15
MSTRG.20375.1	MSTRG.20375	-	-	-	-1.576	2.61487e-17	1.36412e-15
FxaC_24g42250.t1	MSTRG.51131	-	-	-	-1.33249	2.85466e-17	1.48681e-15
FxaC_21g58030.t1	MSTRG.42691	-	-	-	-1.78264	2.91686e-17	1.51677e-15
FxaC_11g30960.t1	MSTRG.21294	-	-	-	-1.13403	3.45377e-17	1.78164e-15
FxaC_18g04461.t1	MSTRG.36353	-	-	-	-1.1264	3.46727e-17	1.78575e-15
FxaC_15g15730.t1	MSTRG.26541	-	-	-	2.44936	3.4934e-17	1.79635e-15
FxaC_16g29120.t1	MSTRG.25642	-	-	-	1.58381	4.51876e-17	2.31624e-15
FxaC_4g24110.t1	MSTRG.856	-	-	-	-1.40357	4.67122e-17	2.3906e-15
MSTRG.27196.1	MSTRG.27196	LncRNA	TE_homo_245040	LTR/unknown	1.23229	9.89477e-17	5.02412e-15
FxaC_10g34530.t1	MSTRG.19270	-	-	-	-1.18009	1.02233e-16	5.17468e-15
FxaC_8g04950.t1	MSTRG.11703	-	-	-	-1.61688	1.06361e-16	5.37519e-15
FxaC_14g22560.t1	MSTRG.31063	-	-	-	2.40406	1.07674e-16	5.43308e-15
FxaC_19g38690.t1	MSTRG.39982	-	-	-	1.98348	1.09581e-16	5.52067e-15
FxaC_3g17850.t1	MSTRG.4556	-	-	-	-1.41484	1.17118e-16	5.88208e-15
MSTRG.15381.1	MSTRG.15381	-	-	-	-3.57273	1.2371e-16	6.20352e-15
FxaC_1g14070.t1	MSTRG.6204	-	-	-	-2.8381	1.2707e-16	6.36217e-15
MSTRG.59556.1	MSTRG.59556	-	-	-	1.41783	1.42711e-16	7.12319e-15
FxaC_15g34420.t1	MSTRG.27270	-	-	-	2.02142	1.55828e-16	7.76596e-15
FxaC_1g08250.t1	MSTRG.5883	-	-	-	-1.0092	1.56874e-16	7.80603e-15
FxaC_24g37980.t1	MSTRG.50963	-	-	-	4.23479	1.82477e-16	9.0522e-15
FxaC_15g03490.t1	MSTRG.25970	-	-	-	1.63444	1.98004e-16	9.77746e-15
FxaC_22g12310.t1	MSTRG.46716	-	-	-	1.04465	2.13026e-16	1.04872e-14
MSTRG.37556.1	MSTRG.37556	-	-	-	-1.31319	2.32062e-16	1.13897e-14
FxaC_27g04171.t1	MSTRG.52050	LncRNA	TE_homo_454541	LINE/L1	2.43069	2.35657e-16	1.15486e-14
FxaC_1g14090.t1	MSTRG.6205	-	-	-	-1.09154	3.29301e-16	1.60647e-14
FxaC_8g06390.t1	MSTRG.11779	-	-	-	2.47207	3.61674e-16	1.76175e-14
FxaC_7g18940.t1	MSTRG.8116	-	-	-	2.27743	3.98665e-16	1.9303e-14
FxaC_11g01920.t1	MSTRG.20034	-	-	-	1.0378	5.16529e-16	2.4861e-14
FxaC_23g39870.t1	MSTRG.45017	-	-	-	2.45994	6.05398e-16	2.90951e-14
FxaC_14g10100.t1	MSTRG.30487	-	-	-	-1.54109	6.1156e-16	2.93476e-14
MSTRG.30617.1	MSTRG.30617	-	-	-	1.30401	6.46681e-16	3.0987e-14
FxaC_24g38130.t1	MSTRG.50968	-	-	-	-2.17978	7.32919e-16	3.49639e-14
MSTRG.45279.9	MSTRG.45279	-	-	-	2.03336	8.65482e-16	4.11059e-14
FxaC_22g17650.t1	MSTRG.46963	-	-	-	-1.62202	9.79177e-16	4.63697e-14
FxaC_18g40810.t1	MSTRG.38012	-	-	-	1.06783	1.18939e-15	5.60782e-14
MSTRG.33681.1	MSTRG.33681	LncRNA	TE_homo_300975	LTR/Copia	2.02437	1.35142e-15	6.33483e-14
MSTRG.5070.1	MSTRG.5070	LncRNA	TE_struc_700	DNA/DTA	1.99633	1.47768e-15	6.89671e-14
FxaC_18g09890.t1	MSTRG.36557	-	-	-	1.05447	1.4743e-15	6.89671e-14
FxaC_25g00910.t1	MSTRG.54143	-	-	-	1.05037	1.47588e-15	6.89671e-14
FxaC_25g52171.t1	MSTRG.56409	-	-	-	1.31901	1.49778e-15	6.98042e-14
FxaC_5g35311.t1	MSTRG.10990	-	-	-	1.52245	1.83331e-15	8.5196e-14
FxaC_20g02560.t1	MSTRG.34373	-	-	-	-1.03835	2.17092e-15	1.00596e-13
MSTRG.9578.1	MSTRG.9578	-	-	-	1.2924	2.25851e-15	1.04207e-13
FxaC_23g50670.t1	MSTRG.45563	-	-	-	1.20692	2.43069e-15	1.11832e-13
FxaC_10g37300.t1	MSTRG.19361	-	-	-	1.9248	2.45476e-15	1.1278e-13
FxaC_5g20730.t1	MSTRG.10432	-	-	-	-1.01801	2.6692e-15	1.22284e-13
FxaC_26g34060.t1	MSTRG.58437	-	-	-	1.44519	2.74911e-15	1.25589e-13
FxaC_9g47350.t1	MSTRG.24133	-	-	-	1.08672	2.87529e-15	1.30984e-13
FxaC_20g17590.t1	MSTRG.35181	-	-	-	-1.69901	3.10605e-15	1.41099e-13
FxaC_12g28090.t2	MSTRG.16737	-	-	-	-1.30133	3.11401e-15	1.41262e-13
FxaC_21g63090.t1	MSTRG.42918	-	-	-	-1.4485	3.61646e-15	1.63595e-13
FxaC_15g09720.t1	MSTRG.26267	-	-	-	1.61738	3.64494e-15	1.64654e-13
MSTRG.11499.1	MSTRG.11499	-	-	-	1.63119	3.80569e-15	1.71675e-13
FxaC_28g17810.t1	MSTRG.59702	-	-	-	-1.13768	3.83936e-15	1.72953e-13
FxaC_11g03221.t1	MSTRG.20103	-	-	-	-1.08548	3.84482e-15	1.72958e-13
MSTRG.16048.1	MSTRG.16048	-	-	-	-1.06453	6.09774e-15	2.70914e-13
FxaC_19g18140.t1	MSTRG.39222	-	-	-	1.72148	6.2619e-15	2.77825e-13
FxaC_6g00640.t1	MSTRG.13388	-	-	-	-1.09191	6.55071e-15	2.89844e-13
FxaC_20g06550.t1	MSTRG.34600	-	-	-	1.32891	8.84164e-15	3.90675e-13
FxaC_23g54931.t1	MSTRG.45775	-	-	-	1.424	8.98684e-15	3.96549e-13
FxaC_7g39620.t1	MSTRG.9099	-	-	-	-1.04496	9.65722e-15	4.24393e-13
FxaC_4g35190.t1	MSTRG.1404	-	-	-	1.74019	9.78693e-15	4.29509e-13
FxaC_20g07030.t1	MSTRG.34622	-	-	-	-2.45784	1.16267e-14	5.05449e-13
FxaC_18g06920.t1	MSTRG.36455	-	-	-	1.19796	1.2351e-14	5.36216e-13
FxaC_9g38690.t1	MSTRG.23709	-	-	-	1.79511	1.30086e-14	5.63255e-13
FxaC_21g14990.t1	MSTRG.40854	-	-	-	-1.5199	1.493e-14	6.45585e-13
FxaC_26g09710.t1	MSTRG.57337	-	-	-	1.08159	1.73146e-14	7.46698e-13
FxaC_6g15910.t1	MSTRG.13964	-	-	-	-1.32439	1.75539e-14	7.56008e-13
FxaC_24g45850.t1	MSTRG.51302	-	-	-	1.51784	1.84953e-14	7.95493e-13
MSTRG.8045.1	MSTRG.8045	LncRNA	TE_homo_81179	LTR/Gypsy	2.61084	1.95097e-14	8.3801e-13
FxaC_5g01930.t1	MSTRG.9502	-	-	-	1.60482	2.07565e-14	8.88027e-13
FxaC_5g06790.t1	MSTRG.9752	-	-	-	1.31902	2.15164e-14	9.16899e-13
MSTRG.47358.1	MSTRG.47358	LncRNA	TE_homo_409281	Unknown	-1.23824	2.22494e-14	9.46886e-13
FxaC_25g41990.t1	MSTRG.55868	-	-	-	2.91331	2.25643e-14	9.57767e-13
FxaC_12g29870.t1	MSTRG.16803	-	-	-	-1.10173	2.51583e-14	1.0623e-12
FxaC_12g15940.t1	MSTRG.16264	-	-	-	-1.14024	2.79292e-14	1.17623e-12
FxaC_7g42440.t1	MSTRG.9293	-	-	-	-1.00591	2.90473e-14	1.22014e-12
FxaC_1g24900.t1	MSTRG.6694	-	-	-	-1.30731	3.24358e-14	1.35657e-12
MSTRG.25973.3	MSTRG.25973	-	-	-	1.45103	3.5456e-14	1.47782e-12
FxaC_12g24340.t1	MSTRG.16586	-	-	-	1.01434	3.59416e-14	1.49613e-12
FxaC_14g01090.t1	MSTRG.29987	-	-	-	1.08198	4.18978e-14	1.74183e-12
FxaC_8g13000.t1	MSTRG.12199	-	-	-	-1.455	4.56567e-14	1.89081e-12
FxaC_28g07310.t1	MSTRG.59209	-	-	-	-3.08364	5.0755e-14	2.08857e-12
MSTRG.22607.1	MSTRG.22607	LncRNA	-	-	2.1835	5.13948e-14	2.11222e-12
FxaC_21g00940.t1	MSTRG.40133	-	-	-	-2.14089	5.57666e-14	2.28608e-12
FxaC_16g28590.t1	MSTRG.25609	-	-	-	2.40092	6.74717e-14	2.75196e-12
FxaC_9g32250.t2	MSTRG.23424	-	-	-	-1.50636	7.26235e-14	2.95092e-12
FxaC_15g13380.t1	MSTRG.26425	-	-	-	-1.37974	9.66962e-14	3.89482e-12
FxaC_17g10240.t1	MSTRG.32198	-	-	-	1.27334	9.76475e-14	3.92782e-12
FxaC_27g41470.t1	MSTRG.53512	-	-	-	1.2316	1.1096e-13	4.44168e-12
FxaC_22g19220.t1	MSTRG.47044	-	-	-	1.27077	1.1764e-13	4.69748e-12
FxaC_5g41740.t1	MSTRG.11247	-	-	-	1.25427	1.23405e-13	4.9216e-12
FxaC_20g17380.t1	MSTRG.35175	-	-	-	-1.51283	1.45371e-13	5.78338e-12
FxaC_12g49200.t8	MSTRG.17636	-	-	-	1.26095	1.52137e-13	6.0451e-12
FxaC_16g24560.t1	MSTRG.25390	-	-	-	-1.85546	1.65158e-13	6.54642e-12
FxaC_21g26970.t1	MSTRG.41395	-	-	-	-1.04462	1.67568e-13	6.62569e-12
FxaC_1g40120.t1	MSTRG.7271	-	-	-	1.11082	2.16342e-13	8.52299e-12
FxaC_7g40270.t1	MSTRG.9148	-	-	-	1.10464	2.5272e-13	9.91989e-12
MSTRG.18220.1	MSTRG.18220	-	-	-	1.11785	2.95013e-13	1.14963e-11
FxaC_13g21280.t1	MSTRG.28515	-	-	-	-1.25516	3.2386e-13	1.26052e-11
FxaC_22g25720.t1	MSTRG.47305	-	-	-	1.58627	3.40775e-13	1.32159e-11
FxaC_27g35170.t1	MSTRG.53217	-	-	-	1.0142	4.09283e-13	1.57594e-11
MSTRG.14334.1	MSTRG.14334	LncRNA	-	-	1.46065	4.17074e-13	1.60212e-11
MSTRG.31488.1	MSTRG.31488	LncRNA	TE_homo_287129	LTR/Gypsy	1.37327	4.16722e-13	1.60212e-11
MSTRG.7460.3	MSTRG.7460	LncRNA	-	-	1.58162	4.42739e-13	1.69467e-11
FxaC_22g66780.t1	MSTRG.48996	-	-	-	-1.38175	4.4861e-13	1.71511e-11
FxaC_25g09460.t1	MSTRG.54559	-	-	-	1.15146	4.51158e-13	1.72282e-11
FxaC_14g23391.t1	MSTRG.31104	-	-	-	-1.78229	4.52883e-13	1.72736e-11
FxaC_21g02130.t1	MSTRG.40204	-	-	-	1.13819	4.56529e-13	1.73922e-11
FxaC_5g14940.t1	MSTRG.10148	-	-	-	-2.63608	4.7456e-13	1.80578e-11
FxaC_9g11090.t1	MSTRG.22575	-	-	-	2.12716	5.0546e-13	1.91885e-11
FxaC_5g35310.t1	MSTRG.10989	-	-	-	1.85214	5.1782e-13	1.96347e-11
FxaC_19g13280.t1	MSTRG.38976	-	-	-	-1.34864	5.20084e-13	1.96974e-11
FxaC_14g37280.t1	MSTRG.31552	-	-	-	-1.44411	5.46447e-13	2.06717e-11
FxaC_15g05900.t1	MSTRG.26094	-	-	-	2.21215	7.16125e-13	2.69958e-11
FxaC_10g36370.t1	MSTRG.19327	-	-	-	1.06831	8.84052e-13	3.30564e-11
FxaC_16g28810.t1	MSTRG.25624	-	-	-	-1.08638	9.6507e-13	3.60441e-11
FxaC_26g07270.t1	MSTRG.57239	-	-	-	1.71583	1.01165e-12	3.77402e-11
FxaC_3g22530.t1	MSTRG.4747	-	-	-	1.60962	1.12185e-12	4.17069e-11
MSTRG.29497.1	MSTRG.29497	-	-	-	1.76093	1.13612e-12	4.21408e-11
FxaC_18g27920.t1	MSTRG.37353	-	-	-	-1.80113	1.13778e-12	4.2154e-11
FxaC_16g17280.t1	MSTRG.25038	-	-	-	-1.08668	1.14626e-12	4.23711e-11
FxaC_4g23580.t1	MSTRG.832	-	-	-	2.04176	1.2028e-12	4.43089e-11
FxaC_1g18100.t1	MSTRG.6395	-	-	-	-1.53607	1.31205e-12	4.8169e-11
FxaC_8g08390.t1	MSTRG.11905	-	-	-	-1.87995	1.38403e-12	5.06964e-11
FxaC_13g05170.t1	MSTRG.27764	-	-	-	1.24207	1.44162e-12	5.27462e-11
FxaC_1g14170.t1	MSTRG.6210	-	-	-	-1.46487	1.44608e-12	5.28496e-11
FxaC_4g29830.t1	MSTRG.1127	-	-	-	-1.84795	1.49395e-12	5.45375e-11
FxaC_22g55290.t1	MSTRG.48446	-	-	-	-1.29475	1.60251e-12	5.83688e-11
FxaC_12g36161.t1	MSTRG.17034	-	-	-	-1.31969	1.76255e-12	6.40537e-11
MSTRG.36965.1	MSTRG.36965	LncRNA	TE_homo_331610	LTR/Gypsy	1.51102	1.94361e-12	7.04756e-11
FxaC_15g15200.t1	MSTRG.26511	-	-	-	-1.09991	1.9579e-12	7.0914e-11
FxaC_16g19660.t1	MSTRG.25152	-	-	-	-1.28203	2.21971e-12	8.02173e-11
FxaC_15g31170.t1	MSTRG.27155	-	-	-	-1.22922	2.24009e-12	8.08631e-11
FxaC_22g56020.t1	MSTRG.48487	-	-	-	1.39688	2.39798e-12	8.64664e-11
FxaC_28g14580.t1	MSTRG.59550	-	-	-	1.49729	2.60748e-12	9.37071e-11
FxaC_26g18940.t1	MSTRG.57815	-	-	-	-1.01339	2.94595e-12	1.05636e-10
MSTRG.9800.1	MSTRG.9800	LncRNA	TE_homo_90513	LTR/Gypsy	1.62776	2.99084e-12	1.07127e-10
MSTRG.19487.1	MSTRG.19487	-	-	-	1.01138	3.21017e-12	1.14729e-10
FxaC_22g61020.t1	MSTRG.48717	-	-	-	1.08366	3.24443e-12	1.15826e-10
FxaC_19g25780.t1	MSTRG.39494	-	-	-	1.56729	3.27624e-12	1.16832e-10
FxaC_5g34350.t1	MSTRG.10958	-	-	-	1.18829	3.31115e-12	1.17817e-10
FxaC_23g01122.t1	MSTRG.43443	-	-	-	1.34671	3.37737e-12	1.20041e-10
FxaC_22g56120.t1	MSTRG.48492	-	-	-	1.20805	3.42245e-12	1.2151e-10
FxaC_14g12540.t1	MSTRG.30615	-	-	-	-1.05713	3.5679e-12	1.26535e-10
FxaC_10g14830.t1	MSTRG.18507	-	-	-	-1.20082	3.74852e-12	1.32795e-10
FxaC_23g07690.t1	MSTRG.43719	-	-	-	1.4404	3.94876e-12	1.39736e-10
MSTRG.33296.1	MSTRG.33296	LncRNA	TE_homo_296918	LINE/L1	1.5665	3.95373e-12	1.39759e-10
FxaC_15g13141.t1	MSTRG.26412	-	-	-	-1.44935	4.40134e-12	1.55242e-10
FxaC_20g34620.t1	MSTRG.35900	-	-	-	-1.30541	4.45896e-12	1.57103e-10
FxaC_27g28940.t1	MSTRG.52980	-	-	-	1.36241	4.54098e-12	1.59645e-10
FxaC_24g40620.t1	MSTRG.51068	-	-	-	-1.39496	4.89127e-12	1.71401e-10
FxaC_22g46870.t1	MSTRG.48108	-	-	-	-3.76855	5.61253e-12	1.96039e-10
FxaC_21g47660.t1	MSTRG.42218	-	-	-	-1.02597	5.97971e-12	2.08413e-10
FxaC_11g04050.t1	MSTRG.20145	-	-	-	-1.31559	6.00586e-12	2.091e-10
FxaC_27g37920.t1	MSTRG.53328	-	-	-	-1.50324	6.01707e-12	2.09265e-10
FxaC_18g16330.t1	MSTRG.36856	-	-	-	1.5652	6.17754e-12	2.14615e-10
FxaC_22g00290.t1	MSTRG.46085	-	-	-	1.49424	6.49231e-12	2.24826e-10
FxaC_19g07330.t1	MSTRG.38666	-	-	-	1.02461	6.74828e-12	2.33191e-10
FxaC_5g18730.t1	MSTRG.10328	-	-	-	1.27825	7.31249e-12	2.51612e-10
FxaC_20g13100.t1	MSTRG.34938	-	-	-	-1.51345	9.04971e-12	3.10397e-10
FxaC_24g51060.t1	MSTRG.51537	-	-	-	-1.37954	9.54336e-12	3.26635e-10
FxaC_5g27490.t1	MSTRG.10687	-	-	-	1.03652	9.76957e-12	3.34024e-10
FxaC_19g10060.t1	MSTRG.38816	-	-	-	1.07925	9.90018e-12	3.38132e-10
FxaC_24g33340.t1	MSTRG.50759	-	-	-	1.00192	1.05551e-11	3.60121e-10
MSTRG.27662.1	MSTRG.27662	LncRNA	TE_homo_250260	LTR/Gypsy	2.31203	1.0579e-11	3.60466e-10
FxaC_19g00020.t1	MSTRG.38298	-	-	-	-1.04572	1.05875e-11	3.60466e-10
MSTRG.31588.1	MSTRG.31588	LncRNA	TE_homo_289275	LTR/Gypsy	2.28164	1.22104e-11	4.13542e-10
FxaC_9g51020.t1	MSTRG.24326	-	-	-	1.16506	1.2357e-11	4.18069e-10
FxaC_6g17600.t1	MSTRG.14048	-	-	-	-2.44375	1.28145e-11	4.32644e-10
MSTRG.46051.1	MSTRG.46051	LncRNA	-	-	2.30478	1.31768e-11	4.44413e-10
FxaC_16g31430.t1	MSTRG.25757	-	-	-	1.09887	1.3579e-11	4.575e-10
FxaC_2g22030.t1	MSTRG.2798	-	-	-	-1.64584	1.49137e-11	4.99863e-10
FxaC_25g05320.t1	MSTRG.54338	-	-	-	-1.21291	1.76504e-11	5.89148e-10
FxaC_2g40670.t1	MSTRG.3492	-	-	-	1.68578	1.91081e-11	6.35835e-10
MSTRG.9577.1	MSTRG.9577	LncRNA	TE_homo_89651	LTR/Gypsy	1.42978	1.92642e-11	6.40373e-10
FxaC_5g08671.t1	MSTRG.9842	-	-	-	-1.26347	1.93189e-11	6.4153e-10
FxaC_18g45320.t1	MSTRG.38235	-	-	-	-1.29731	1.94842e-11	6.46357e-10
FxaC_26g09880.t1	MSTRG.57345	-	-	-	-4.11074	2.11715e-11	7.00892e-10
FxaC_17g03530.t1	MSTRG.31789	-	-	-	1.67424	2.31095e-11	7.63488e-10
FxaC_13g11060.t1	MSTRG.28056	-	-	-	-1.57797	2.3331e-11	7.70018e-10
FxaC_9g45420.t1	MSTRG.24026	-	-	-	-1.89856	2.3394e-11	7.7131e-10
MSTRG.24136.1	MSTRG.24136	-	-	-	1.33299	2.44943e-11	8.05943e-10
FxaC_26g05370.t1	MSTRG.57156	-	-	-	1.24093	2.49773e-11	8.21003e-10
FxaC_28g08750.t1	MSTRG.59280	-	-	-	1.22757	2.76414e-11	9.05808e-10
FxaC_23g48240.t1	MSTRG.45453	-	-	-	-1.34896	3.67805e-11	1.19681e-09
FxaC_18g45220.t1	MSTRG.38230	-	-	-	1.04248	4.43595e-11	1.44052e-09
FxaC_8g02220.t1	MSTRG.11570	-	-	-	-1.29123	4.85139e-11	1.5707e-09
FxaC_22g02740.t1	MSTRG.46230	-	-	-	2.00621	5.87795e-11	1.89359e-09
FxaC_9g36390.t1	MSTRG.23592	-	-	-	-1.21706	6.37897e-11	2.04684e-09
FxaC_2g21920.t1	MSTRG.2791	-	-	-	-1.28893	6.58693e-11	2.11147e-09
FxaC_13g07620.t1	MSTRG.27889	-	-	-	-1.4506	6.81526e-11	2.18034e-09
MSTRG.9932.1	MSTRG.9932	LncRNA	TE_struc_1519	DNA/DTM	1.8124	8.57313e-11	2.71852e-09
FxaC_16g10260.t1	MSTRG.24726	-	-	-	-1.00662	9.57697e-11	3.02202e-09
FxaC_17g09230.t1	MSTRG.32138	-	-	-	-1.54005	1.05614e-10	3.31647e-09
FxaC_18g30070.t1	FxaC_18g30070	-	-	-	1.38742	1.06326e-10	3.3356e-09
FxaC_2g03540.t1	MSTRG.1890	-	-	-	-1.25955	1.12366e-10	3.51827e-09
FxaC_27g04350.t1	MSTRG.52057	-	-	-	1.26667	1.14035e-10	3.56361e-09
FxaC_14g06600.t1	MSTRG.30304	-	-	-	-1.47825	1.1813e-10	3.68446e-09
MSTRG.476.1	MSTRG.476	LncRNA	TE_homo_11436	LTR/Gypsy	1.83309	1.18592e-10	3.69531e-09
FxaC_20g18221.t1	MSTRG.35212	-	-	-	-1.3399	1.19341e-10	3.71509e-09
FxaC_25g42990.t1	MSTRG.55916	-	-	-	2.44058	1.27799e-10	3.96692e-09
FxaC_14g34930.t1	MSTRG.31474	-	-	-	1.6106	1.30892e-10	4.05515e-09
FxaC_27g08190.t1	MSTRG.52235	-	-	-	1.10786	1.36726e-10	4.22374e-09
FxaC_5g17400.t1	MSTRG.10259	-	-	-	-1.09202	1.44318e-10	4.44978e-09
FxaC_20g25070.t1	MSTRG.35488	-	-	-	2.04678	1.515e-10	4.66677e-09
FxaC_25g04970.t1	MSTRG.54322	-	-	-	1.38401	1.63084e-10	5.01405e-09
MSTRG.36410.3	MSTRG.36410	-	-	-	1.25451	1.65175e-10	5.06871e-09
MSTRG.11568.1	MSTRG.11568	LncRNA	TE_homo_104772	LTR/unknown	1.36016	1.84357e-10	5.62534e-09
FxaC_7g20910.t1	MSTRG.8215	-	-	-	-1.4365	1.89392e-10	5.77352e-09
FxaC_11g16030.t1	MSTRG.20680	-	-	-	-1.41355	2.03165e-10	6.18173e-09
FxaC_6g11050.t1	MSTRG.13778	-	-	-	-1.54392	2.1766e-10	6.61033e-09
FxaC_21g00930.t1	MSTRG.40132	-	-	-	1.44162	2.20431e-10	6.68821e-09
FxaC_17g06270.t1	MSTRG.31944	-	-	-	1.13423	2.33381e-10	7.06125e-09
FxaC_21g14350.t1	MSTRG.40807	-	-	-	1.33821	2.49383e-10	7.52431e-09
FxaC_21g66050.t1	MSTRG.43057	-	-	-	-1.65518	2.76678e-10	8.31679e-09
FxaC_8g06030.t1	MSTRG.11757	-	-	-	-1.64718	2.81515e-10	8.45435e-09
FxaC_13g47880.t1	MSTRG.29601	-	-	-	1.14257	3.00314e-10	8.99384e-09
FxaC_8g39090.t1	MSTRG.13304	-	-	-	-1.05328	3.2517e-10	9.72025e-09
MSTRG.51313.1	MSTRG.51313	LncRNA	TE_homo_448556	LTR/Caulimovirus	1.27002	3.27648e-10	9.77624e-09
MSTRG.46922.4	MSTRG.46922	-	-	-	-1.58212	4.45587e-10	1.31978e-08
FxaC_17g22950.t1	MSTRG.32865	-	-	-	1.16987	4.50376e-10	1.33153e-08
FxaC_23g14270.t1	MSTRG.43971	-	-	-	-1.47601	5.04187e-10	1.4879e-08
FxaC_27g32170.t1	MSTRG.53095	-	-	-	1.40364	5.15636e-10	1.51616e-08
FxaC_5g01210.t1	MSTRG.9462	-	-	-	1.08358	5.22296e-10	1.53435e-08
FxaC_5g01300.t1	MSTRG.9470	-	-	-	-1.25684	5.26488e-10	1.54386e-08
MSTRG.8377.1	MSTRG.8377	LncRNA	-	-	1.6426	5.28301e-10	1.54679e-08
FxaC_15g15310.t1	MSTRG.26516	-	-	-	1.06122	5.28445e-10	1.54679e-08
FxaC_5g09300.t1	MSTRG.9872	-	-	-	-1.25148	5.55866e-10	1.61972e-08
FxaC_19g16980.t1	MSTRG.39169	-	-	-	-1.64428	5.59685e-10	1.62938e-08
FxaC_18g02400.t1	MSTRG.36296	-	-	-	-1.12399	5.65573e-10	1.64505e-08
FxaC_5g42270.t1	MSTRG.11275	-	-	-	-2.42267	5.85138e-10	1.70042e-08
FxaC_12g39510.t1	MSTRG.17190	-	-	-	1.4001	6.04609e-10	1.75228e-08
MSTRG.56263.2	MSTRG.56263	-	-	-	1.24191	6.28381e-10	1.81467e-08
FxaC_18g02121.t1	MSTRG.36288	-	-	-	1.46681	6.47345e-10	1.86611e-08
FxaC_5g18360.t1	MSTRG.10300	-	-	-	1.46819	7.04778e-10	2.02266e-08
MSTRG.7943.1	MSTRG.7943	LncRNA	TE_homo_80213	LTR/unknown	1.5387	7.06828e-10	2.02674e-08
FxaC_27g43710.t1	MSTRG.53607	-	-	-	-1.0693	7.73783e-10	2.21284e-08
FxaC_27g23200.t1	MSTRG.52760	-	-	-	-1.37064	7.89518e-10	2.25385e-08
MSTRG.29590.1	MSTRG.29590	LncRNA	TE_homo_267116	LTR/Copia	1.12327	7.9304e-10	2.26191e-08
MSTRG.26230.2	MSTRG.26230	LncRNA	TE_homo_233289	Unknown	1.57426	8.09831e-10	2.30574e-08
FxaC_23g35870.t1	MSTRG.44816	-	-	-	-1.43889	8.39536e-10	2.38402e-08
FxaC_21g47260.t1	MSTRG.42206	-	-	-	-1.79232	8.77359e-10	2.48706e-08
MSTRG.43583.1	MSTRG.43583	LncRNA	-	-	1.10496	9.3803e-10	2.64975e-08
FxaC_5g20960.t1	MSTRG.10450	-	-	-	-2.09203	9.51115e-10	2.68437e-08
MSTRG.49872.1	MSTRG.49872	-	-	-	1.69392	9.56437e-10	2.69704e-08
MSTRG.32448.1	MSTRG.32448	LncRNA	TE_homo_292281	LTR/unknown	1.00116	9.91829e-10	2.7944e-08
FxaC_15g09670.t1	MSTRG.26264	-	-	-	-1.25294	1.01266e-09	2.84812e-08
FxaC_28g25300.t1	MSTRG.59973	-	-	-	-1.11923	1.01179e-09	2.84812e-08
FxaC_28g04120.t1	MSTRG.59070	-	-	-	1.05445	1.04112e-09	2.92563e-08
MSTRG.29752.1	MSTRG.29752	-	-	-	-1.66321	1.10327e-09	3.0922e-08
FxaC_8g32241.t1	FxaC_8g32241	-	-	-	1.6976	1.14935e-09	3.20748e-08
FxaC_18g40140.t1	MSTRG.37975	-	-	-	-2.16121	1.16516e-09	3.24878e-08
MSTRG.20588.1	MSTRG.20588	LncRNA	repeat_region_1487	LTR/Gypsy	1.18798	1.16883e-09	3.25622e-08
FxaC_20g18250.t1	MSTRG.35213	-	-	-	-1.5847	1.18991e-09	3.30923e-08
FxaC_13g30460.t1	MSTRG.28973	-	-	-	1.11223	1.23386e-09	3.42852e-08
FxaC_26g27300.t1	MSTRG.58159	LncRNA	TE_homo_495713	DNA/PIF-Harbinger	1.1114	1.23862e-09	3.43878e-08
FxaC_1g02480.t1	MSTRG.5550	-	-	-	1.45736	1.24738e-09	3.46013e-08
FxaC_17g10170.t1	MSTRG.32193	-	-	-	1.33429	1.29248e-09	3.58217e-08
FxaC_27g50150.t1	MSTRG.53912	-	-	-	1.12774	1.32447e-09	3.6677e-08
FxaC_1g19510.t1	MSTRG.6452	-	-	-	-1.03851	1.33424e-09	3.69159e-08
FxaC_24g11870.t1	MSTRG.49883	-	-	-	1.16371	1.36362e-09	3.76644e-08
FxaC_14g18010.t1	MSTRG.30854	-	-	-	-2.24684	1.38097e-09	3.81111e-08
MSTRG.37571.1	MSTRG.37571	LncRNA	TE_homo_336690	LTR/unknown	1.23178	1.45748e-09	4.00858e-08
FxaC_25g51990.t1	MSTRG.56395	-	-	-	1.39276	1.57651e-09	4.32123e-08
FxaC_26g20750.t1	MSTRG.57894	-	-	-	-1.23314	1.67649e-09	4.57977e-08
FxaC_19g01190.t1	MSTRG.38367	-	-	-	-1.33307	1.83309e-09	4.9823e-08
MSTRG.34736.1	MSTRG.34736	-	-	-	-2.08102	1.90125e-09	5.15888e-08
FxaC_13g02640.t1	MSTRG.27625	-	-	-	-1.07574	1.91476e-09	5.18684e-08
FxaC_28g22222.t1	MSTRG.59865	-	-	-	-1.30599	1.9897e-09	5.38083e-08
FxaC_21g60040.t1	MSTRG.42787	-	-	-	-1.44456	2.02092e-09	5.46072e-08
FxaC_4g22460.t1	MSTRG.786	-	-	-	-2.61206	2.11188e-09	5.68275e-08
FxaC_28g04220.t2	MSTRG.59078	-	-	-	-1.01961	2.11182e-09	5.68275e-08
FxaC_5g44640.t1	MSTRG.11392	-	-	-	-2.34816	2.20809e-09	5.92192e-08
FxaC_11g13760.t1	MSTRG.20580	-	-	-	-3.20789	2.21479e-09	5.93497e-08
FxaC_25g00960.t1	MSTRG.54145	-	-	-	-1.52869	2.32093e-09	6.20397e-08
FxaC_24g07510.t1	MSTRG.49676	-	-	-	-1.0371	2.40542e-09	6.41392e-08
FxaC_24g34400.t1	MSTRG.50812	-	-	-	1.75185	2.41124e-09	6.41886e-08
MSTRG.5982.5	MSTRG.5982	LncRNA	TE_homo_59166	DNA	1.20793	2.4554e-09	6.53104e-08
MSTRG.3255.1	MSTRG.3255	LncRNA	TE_homo_29357	LTR/Gypsy	1.28523	2.51329e-09	6.67367e-08
FxaC_24g55730.t1	MSTRG.51756	-	-	-	-1.37998	2.72796e-09	7.20858e-08
FxaC_5g00450.t1	MSTRG.9417	-	-	-	-1.02707	2.8633e-09	7.55387e-08
MSTRG.767.2	MSTRG.767	-	-	-	1.29991	2.952e-09	7.77521e-08
MSTRG.46902.1	MSTRG.46902	-	-	-	1.27738	2.99284e-09	7.86997e-08
MSTRG.12098.1	MSTRG.12098	LncRNA	-	-	-2.0558	2.99906e-09	7.87991e-08
FxaC_15g40850.t1	MSTRG.27466	-	-	-	-1.39489	3.51196e-09	9.16795e-08
FxaC_8g19564.t1	MSTRG.12529	-	-	-	1.07421	3.6985e-09	9.63158e-08
FxaC_25g45320.t1	MSTRG.56043	-	-	-	-1.33595	4.14703e-09	1.07477e-07
FxaC_5g17590.t1	MSTRG.10265	-	-	-	1.51729	4.22318e-09	1.09276e-07
MSTRG.25123.1	MSTRG.25123	LncRNA	TE_homo_228709	DNA/Micro_like	1.71669	4.34687e-09	1.12386e-07
FxaC_20g38920.t1	MSTRG.36058	-	-	-	-1.18599	4.47162e-09	1.15335e-07
MSTRG.31757.1	MSTRG.31757	LncRNA	TE_homo_290179	LTR/unknown	1.57287	4.48442e-09	1.15573e-07
FxaC_6g21550.t1	MSTRG.14229	-	-	-	1.18445	4.67992e-09	1.20324e-07
FxaC_24g27890.t1	MSTRG.50569	-	-	-	-1.55771	4.77749e-09	1.22735e-07
MSTRG.25972.1	MSTRG.25972	LncRNA	TE_homo_232287	LTR/Gypsy	2.01727	5.20145e-09	1.32783e-07
FxaC_5g09130.t1	MSTRG.9862	-	-	-	-1.11227	5.26369e-09	1.3416e-07
FxaC_4g30370.t1	MSTRG.1155	-	-	-	-1.15543	5.71526e-09	1.45098e-07
FxaC_3g13040.t1	MSTRG.4349	-	-	-	-1.06024	5.88919e-09	1.49396e-07
FxaC_25g47920.t1	MSTRG.56194	-	-	-	2.13376	6.44035e-09	1.62612e-07
FxaC_6g02240.t1	MSTRG.13448	-	-	-	-1.06914	6.48154e-09	1.63397e-07
FxaC_17g09280.t1	MSTRG.32140	-	-	-	-1.28045	6.57083e-09	1.65519e-07
FxaC_6g09010.t1	MSTRG.13697	-	-	-	1.10598	6.79253e-09	1.70705e-07
FxaC_24g36000.t1	MSTRG.50881	-	-	-	-1.29008	6.95151e-09	1.74294e-07
FxaC_2g08430.t1	MSTRG.2122	-	-	-	-1.7178	7.057e-09	1.76802e-07
FxaC_14g03030.t1	MSTRG.30099	-	-	-	-1.15389	7.0719e-09	1.77038e-07
FxaC_4g27160.t1	MSTRG.993	-	-	-	1.06878	7.2428e-09	1.80897e-07
FxaC_23g56480.t1	MSTRG.45845	LncRNA	-	-	1.03991	7.35622e-09	1.83588e-07
FxaC_6g45370.t1	MSTRG.15499	-	-	-	-1.12084	7.50194e-09	1.8708e-07
FxaC_11g40550.t1	MSTRG.21661	-	-	-	-1.14442	7.7669e-09	1.92796e-07
FxaC_27g26810.t1	FxaC_27g26810	LncRNA	TE_homo_465815	LTR/Gypsy	2.26016	8.3275e-09	2.05921e-07
FxaC_22g15120.t1	MSTRG.46845	-	-	-	-1.15627	8.65188e-09	2.12965e-07
FxaC_6g18460.t1	MSTRG.14075	-	-	-	1.04973	8.67511e-09	2.13375e-07
FxaC_15g16520.t1	MSTRG.26583	-	-	-	-1.11322	8.86861e-09	2.17803e-07
MSTRG.18803.2	MSTRG.18803	-	-	-	1.04389	9.27211e-09	2.27195e-07
FxaC_4g38120.t1	MSTRG.1562	-	-	-	-1.40006	9.79008e-09	2.39524e-07
FxaC_25g56250.t1	MSTRG.56606	-	-	-	1.11195	9.80296e-09	2.39658e-07
MSTRG.22059.1	MSTRG.22059	LncRNA	TE_homo_200634	LTR/Copia	1.35314	1.02408e-08	2.49984e-07
FxaC_7g31481.t1	MSTRG.8647	-	-	-	1.09964	1.04356e-08	2.54163e-07
MSTRG.31620.1	MSTRG.31620	LncRNA	TE_homo_289773	Unknown	1.52344	1.04987e-08	2.55508e-07
FxaC_14g06060.t1	MSTRG.30273	-	-	-	-1.44691	1.05442e-08	2.56423e-07
MSTRG.33806.1	MSTRG.33806	LncRNA	-	-	2.0338	1.08249e-08	2.62853e-07
FxaC_8g23400.t1	MSTRG.12683	-	-	-	-1.40879	1.08417e-08	2.63064e-07
MSTRG.34718.1	MSTRG.34718	-	-	-	1.93593	1.09308e-08	2.65028e-07
FxaC_10g31310.t1	MSTRG.19137	-	-	-	-2.27938	1.09535e-08	2.65379e-07
FxaC_24g57280.t1	MSTRG.51838	-	-	-	-1.69612	1.13877e-08	2.75484e-07
FxaC_11g13900.t1	MSTRG.20587	-	-	-	1.87241	1.15947e-08	2.8007e-07
FxaC_4g23990.t1	MSTRG.854	-	-	-	-1.27027	1.18311e-08	2.85146e-07
FxaC_3g12860.t1	MSTRG.4340	-	-	-	1.3264	1.19199e-08	2.87071e-07
FxaC_6g43200.t1	MSTRG.15355	-	-	-	1.02178	1.23893e-08	2.97934e-07
MSTRG.8879.1	MSTRG.8879	LncRNA	TE_struc_1385	DNA/DTM	1.37454	1.25402e-08	3.01115e-07
MSTRG.24297.1	MSTRG.24297	-	-	-	-1.55153	1.29353e-08	3.1037e-07
FxaC_15g40380.t1	MSTRG.27443	-	-	-	-2.11817	1.33011e-08	3.18682e-07
FxaC_11g19790.t1	MSTRG.20835	-	-	-	-1.40605	1.34176e-08	3.21227e-07
FxaC_13g52340.t1	MSTRG.29754	-	-	-	1.27803	1.38732e-08	3.31398e-07
FxaC_13g07090.t1	MSTRG.27864	-	-	-	-1.00264	1.48003e-08	3.52765e-07
FxaC_15g32540.t1	MSTRG.27198	-	-	-	-1.33635	1.50795e-08	3.58889e-07
FxaC_15g40770.t1	MSTRG.27462	-	-	-	1.45207	1.5125e-08	3.59708e-07
FxaC_4g35980.t1	MSTRG.1444	-	-	-	1.99374	1.6542e-08	3.9168e-07
FxaC_5g06721.t1	FxaC_5g06721	-	-	-	-1.27801	1.70581e-08	4.02721e-07
FxaC_24g13790.t1	MSTRG.49978	-	-	-	1.81931	1.70731e-08	4.02781e-07
FxaC_2g26160.t1	MSTRG.2964	-	-	-	-1.11197	1.82838e-08	4.29776e-07
FxaC_12g36160.t1	MSTRG.17033	-	-	-	-1.21267	1.88637e-08	4.42763e-07
FxaC_27g41670.t1	MSTRG.53519	-	-	-	-1.31513	1.90853e-08	4.4764e-07
FxaC_21g36330.t1	MSTRG.41790	-	-	-	1.25307	1.94284e-08	4.55356e-07
FxaC_9g45170.t1	MSTRG.24014	-	-	-	-1.22069	1.96926e-08	4.61216e-07
FxaC_23g05420.t1	MSTRG.43630	-	-	-	-1.33658	2.01769e-08	4.70853e-07
FxaC_17g15401.t1	MSTRG.32464	-	-	-	1.16212	2.20854e-08	5.13906e-07
FxaC_21g01700.t1	MSTRG.40180	-	-	-	-1.20465	2.22721e-08	5.17506e-07
FxaC_19g04740.t1	MSTRG.38522	-	-	-	1.45047	2.33739e-08	5.41941e-07
MSTRG.22034.1	MSTRG.22034	LncRNA	TE_struc_3519	DNA/DTM	1.02605	2.39921e-08	5.5508e-07
MSTRG.2161.1	MSTRG.2161	-	-	-	1.12499	2.47717e-08	5.71888e-07
FxaC_21g48260.t2	MSTRG.42236	-	-	-	-1.4298	2.54074e-08	5.85727e-07
FxaC_18g25290.t1	MSTRG.37220	-	-	-	-1.36561	2.5789e-08	5.94103e-07
FxaC_12g41240.t1	MSTRG.17263	-	-	-	-1.19901	2.61889e-08	6.02885e-07
FxaC_10g39750.t1	MSTRG.19448	-	-	-	-1.05302	2.67037e-08	6.13863e-07
FxaC_11g06540.t1	MSTRG.20251	-	-	-	-1.63742	2.76377e-08	6.32636e-07
FxaC_8g16790.t1	MSTRG.12405	-	-	-	1.39238	2.92845e-08	6.66558e-07
FxaC_18g28100.t1	MSTRG.37363	-	-	-	-1.10542	2.94047e-08	6.68822e-07
FxaC_12g42460.t1	MSTRG.17316	-	-	-	-1.01894	2.95704e-08	6.72118e-07
MSTRG.56542.1	MSTRG.56542	-	-	-	1.11833	3.01669e-08	6.84713e-07
FxaC_20g11080.t1	MSTRG.34827	-	-	-	-1.02617	3.02678e-08	6.86524e-07
MSTRG.54250.1	MSTRG.54250	LncRNA	-	-	1.57118	3.04982e-08	6.90779e-07
FxaC_22g72190.t1	MSTRG.49251	-	-	-	-1.47433	3.09149e-08	6.99728e-07
FxaC_19g07631.t1	MSTRG.38685	-	-	-	2.97028	3.15157e-08	7.11832e-07
MSTRG.24134.1	MSTRG.24134	-	-	-	1.17743	3.15806e-08	7.12801e-07
FxaC_2g05950.t1	MSTRG.1996	-	-	-	-1.3851	3.2981e-08	7.4182e-07
FxaC_23g37770.t1	MSTRG.44909	-	-	-	-1.27833	3.37482e-08	7.58548e-07
FxaC_7g07000.t1	MSTRG.7608	-	-	-	-1.98379	3.59454e-08	8.05695e-07
FxaC_21g54990.t1	MSTRG.42539	-	-	-	1.24007	3.67799e-08	8.23259e-07
FxaC_16g21720.t1	MSTRG.25263	-	-	-	-1.30798	3.8266e-08	8.52981e-07
FxaC_25g17710.t1	MSTRG.54884	-	-	-	1.00744	3.90277e-08	8.68764e-07
FxaC_18g27220.t1	MSTRG.37311	-	-	-	-1.02296	3.94261e-08	8.76425e-07
FxaC_11g45690.t1	MSTRG.21894	-	-	-	1.31729	4.03004e-08	8.94631e-07
FxaC_8g29880.t1	MSTRG.12946	-	-	-	-1.79577	4.24129e-08	9.40236e-07
MSTRG.19127.1	MSTRG.19127	LncRNA	TE_homo_170695	LTR/unknown	1.20276	5.60045e-08	1.22145e-06
FxaC_24g21970.t1	MSTRG.50327	-	-	-	-1.44815	5.64235e-08	1.22893e-06
FxaC_5g27990.t1	MSTRG.10707	-	-	-	-1.06919	5.74886e-08	1.25129e-06
FxaC_5g25610.t1	MSTRG.10623	-	-	-	-1.21765	6.39004e-08	1.38525e-06
MSTRG.21440.1	MSTRG.21440	LncRNA	-	-	-1.22465	6.53696e-08	1.4152e-06
MSTRG.3165.1	MSTRG.3165	LncRNA	repeat_region_252	LTR/Gypsy	1.578	6.58159e-08	1.42391e-06
MSTRG.31621.1	MSTRG.31621	LncRNA	TE_homo_289779	LTR/Gypsy	1.92379	7.0385e-08	1.51096e-06
FxaC_20g05990.t1	MSTRG.34565	-	-	-	-1.00647	7.14941e-08	1.53342e-06
MSTRG.27551.1	MSTRG.27551	LncRNA	-	-	1.0985	7.5745e-08	1.61603e-06
FxaC_25g43010.t1	MSTRG.55916	-	-	-	1.24837	7.79418e-08	1.65961e-06
FxaC_7g35480.t1	MSTRG.8859	-	-	-	1.02451	7.87716e-08	1.67397e-06
FxaC_1g03440.t1	MSTRG.5611	-	-	-	1.24474	7.92393e-08	1.68281e-06
FxaC_21g38810.t1	MSTRG.41882	-	-	-	-1.43382	7.96043e-08	1.68945e-06
MSTRG.55634.1	MSTRG.55634	LncRNA	TE_homo_484330	LTR/Gypsy	1.32694	8.39853e-08	1.77776e-06
MSTRG.23134.1	MSTRG.23134	LncRNA	TE_homo_209708	LTR/unknown	1.46641	8.60679e-08	1.81946e-06
FxaC_3g18000.t1	MSTRG.4563	-	-	-	-1.20832	9.00369e-08	1.90088e-06
FxaC_9g47910.t1	MSTRG.24161	-	-	-	-1.09058	9.09837e-08	1.91712e-06
FxaC_6g35140.t1	MSTRG.14863	-	-	-	1.19622	9.16595e-08	1.9301e-06
FxaC_10g32770.t1	MSTRG.19198	-	-	-	-1.30413	9.2567e-08	1.94794e-06
FxaC_6g44010.t1	MSTRG.15413	-	-	-	-1.82272	9.61775e-08	2.01998e-06
FxaC_4g32340.t1	MSTRG.1249	-	-	-	-1.33959	9.71334e-08	2.03609e-06
FxaC_12g43320.t1	MSTRG.17349	-	-	-	-1.65535	9.90669e-08	2.07527e-06
MSTRG.10325.2	MSTRG.10325	-	-	-	1.19325	9.93783e-08	2.08045e-06
FxaC_2g17260.t1	MSTRG.2574	-	-	-	-2.10135	9.94719e-08	2.08106e-06
FxaC_21g13890.t1	MSTRG.40781	-	-	-	-1.39676	1.01561e-07	2.12066e-06
FxaC_9g22380.t1	MSTRG.23022	-	-	-	-1.94535	1.03497e-07	2.15689e-06
FxaC_7g21860.t1	MSTRG.8249	-	-	-	1.04726	1.0954e-07	2.27696e-06
FxaC_15g35450.t1	MSTRG.27301	-	-	-	-2.99252	1.09484e-07	2.27696e-06
MSTRG.59813.1	MSTRG.59813	-	-	-	-1.04002	1.09702e-07	2.27887e-06
FxaC_9g19080.t1	MSTRG.22885	-	-	-	-1.04053	1.13159e-07	2.34767e-06
FxaC_3g03760.t1	MSTRG.3867	-	-	-	-1.70297	1.16953e-07	2.41554e-06
FxaC_9g28650.t1	MSTRG.23275	LncRNA	-	-	-1.68738	1.19233e-07	2.45791e-06
FxaC_2g28330.t1	MSTRG.3047	-	-	-	-1.00774	1.19483e-07	2.46151e-06
FxaC_20g38210.t1	MSTRG.36029	-	-	-	-1.25287	1.22579e-07	2.52367e-06
FxaC_6g16001.t1	MSTRG.13972	-	-	-	1.36417	1.24133e-07	2.55405e-06
FxaC_3g24110.t1	MSTRG.4817	-	-	-	-1.34453	1.27958e-07	2.6294e-06
FxaC_10g19190.t1	MSTRG.18686	-	-	-	-1.62458	1.28307e-07	2.63323e-06
FxaC_7g03230.t1	MSTRG.7461	-	-	-	-1.3414	1.31609e-07	2.69587e-06
FxaC_22g08510.t1	MSTRG.46523	-	-	-	-1.12584	1.38415e-07	2.8299e-06
MSTRG.40666.1	MSTRG.40666	LncRNA	TE_homo_357823	LTR/unknown	1.61065	1.42825e-07	2.91822e-06
MSTRG.36888.2	MSTRG.36888	-	-	-	1.10959	1.5348e-07	3.12051e-06
FxaC_24g09630.t1	MSTRG.49776	-	-	-	-1.42807	1.594e-07	3.23439e-06
FxaC_14g09290.t1	MSTRG.30447	-	-	-	-1.10845	1.61366e-07	3.27019e-06
FxaC_22g15663.t1	MSTRG.46874	-	-	-	1.16601	1.62061e-07	3.2819e-06
FxaC_5g00640.t1	MSTRG.9427	-	-	-	1.28431	1.623e-07	3.28294e-06
FxaC_9g42670.t1	MSTRG.23900	-	-	-	1.25906	1.68897e-07	3.40363e-06
MSTRG.43790.1	MSTRG.43790	LncRNA	-	-	-1.05428	1.73972e-07	3.50152e-06
FxaC_8g07390.t1	MSTRG.11845	-	-	-	-1.10339	1.785e-07	3.58374e-06
FxaC_12g44690.t1	MSTRG.17422	-	-	-	1.65288	1.83364e-07	3.67001e-06
FxaC_20g35010.t1	MSTRG.35911	-	-	-	-1.10043	1.85252e-07	3.70322e-06
FxaC_24g11970.t1	MSTRG.49890	-	-	-	-1.20224	1.87836e-07	3.75254e-06
FxaC_10g03380.t1	MSTRG.17915	-	-	-	-1.06903	1.88203e-07	3.75755e-06
MSTRG.10490.1	MSTRG.10490	LncRNA	TE_homo_93860	LTR/Gypsy	2.02815	1.99488e-07	3.97549e-06
MSTRG.15278.1	MSTRG.15278	-	-	-	1.15942	2.04471e-07	4.06023e-06
FxaC_8g20750.t1	MSTRG.12574	-	-	-	-1.21088	2.0758e-07	4.11395e-06
FxaC_21g14000.t1	MSTRG.40789	-	-	-	2.67339	2.09716e-07	4.15374e-06
FxaC_11g06850.t1	MSTRG.20262	-	-	-	-1.26071	2.16923e-07	4.28337e-06
FxaC_21g59490.t1	MSTRG.42763	-	-	-	1.04153	2.23628e-07	4.40768e-06
FxaC_1g21130.t1	MSTRG.6537	-	-	-	-1.28607	2.23899e-07	4.40878e-06
FxaC_18g21620.t1	MSTRG.37068	-	-	-	-1.16331	2.28577e-07	4.49552e-06
MSTRG.19469.1	MSTRG.19469	LncRNA	TE_struc_3070	MITE/DTA	1.68729	2.36375e-07	4.63914e-06
FxaC_2g03310.t1	MSTRG.1879	-	-	-	-1.27354	2.37452e-07	4.65463e-06
FxaC_22g64660.t1	MSTRG.48901	-	-	-	-1.06918	2.38912e-07	4.68042e-06
MSTRG.9747.1	MSTRG.9747	-	-	-	1.05925	2.41536e-07	4.72896e-06
FxaC_26g33450.t1	MSTRG.58416	-	-	-	1.01665	2.42013e-07	4.73543e-06
MSTRG.23798.1	MSTRG.23798	-	-	-	-2.50874	2.47214e-07	4.8226e-06
MSTRG.52631.1	MSTRG.52631	LncRNA	TE_homo_463201	LTR/Copia	1.81951	2.50046e-07	4.87491e-06
MSTRG.57787.1	MSTRG.57787	-	-	-	-1.62901	2.52188e-07	4.90957e-06
FxaC_18g22420.t1	MSTRG.37100	-	-	-	-1.75867	2.56068e-07	4.97502e-06
MSTRG.22487.1	MSTRG.22487	LncRNA	TE_homo_202998	Unknown	1.16528	2.67554e-07	5.19434e-06
FxaC_4g08590.t1	MSTRG.253	-	-	-	1.33912	2.69303e-07	5.22516e-06
MSTRG.36953.1	MSTRG.36953	LncRNA	TE_homo_331482	LTR/Gypsy	1.21327	2.83745e-07	5.48891e-06
FxaC_23g01860.t1	MSTRG.43472	-	-	-	-1.05467	2.847e-07	5.50408e-06
FxaC_3g25560.t1	MSTRG.4857	LncRNA	-	-	-1.27138	2.93611e-07	5.66958e-06
FxaC_24g54200.t1	MSTRG.51675	-	-	-	-1.14669	2.96639e-07	5.72463e-06
FxaC_5g00930.t1	MSTRG.9444	-	-	-	-1.11751	3.02359e-07	5.82806e-06
FxaC_10g08770.t1	MSTRG.18217	-	-	-	-1.17608	3.10801e-07	5.98009e-06
FxaC_24g29160.t1	FxaC_24g29160	-	-	-	-1.01274	3.11404e-07	5.98458e-06
FxaC_24g01440.t1	MSTRG.49370	-	-	-	-1.63113	3.18734e-07	6.11092e-06
FxaC_11g36130.t1	FxaC_11g36130	-	-	-	1.14337	3.2309e-07	6.19078e-06
FxaC_19g04500.t1	MSTRG.38513	-	-	-	1.36945	3.30447e-07	6.32424e-06
FxaC_24g38800.t1	MSTRG.50995	-	-	-	1.38609	3.41519e-07	6.52071e-06
FxaC_14g17500.t1	MSTRG.30833	-	-	-	1.07582	3.64318e-07	6.93964e-06
FxaC_10g12500.t1	MSTRG.18395	-	-	-	-1.44387	3.74397e-07	7.12323e-06
FxaC_23g14380.t1	MSTRG.43979	-	-	-	-1.59935	3.89407e-07	7.4001e-06
FxaC_20g18650.t1	MSTRG.35235	-	-	-	-1.24021	4.34958e-07	8.23669e-06
FxaC_14g18150.t1	MSTRG.30859	-	-	-	1.04474	4.52117e-07	8.54662e-06
FxaC_23g50340.t1	MSTRG.45548	-	-	-	1.46553	4.53026e-07	8.5588e-06
FxaC_9g20160.t1	MSTRG.22931	-	-	-	-1.16248	4.54952e-07	8.59017e-06
FxaC_22g24640.t1	MSTRG.47247	-	-	-	-1.22434	4.83841e-07	9.09847e-06
FxaC_17g30350.t1	MSTRG.33184	-	-	-	-1.09586	4.88388e-07	9.17863e-06
FxaC_18g09320.t1	MSTRG.36547	-	-	-	-2.20435	4.90376e-07	9.21065e-06
FxaC_14g25430.t1	MSTRG.31166	-	-	-	1.25603	4.98374e-07	9.35542e-06
MSTRG.47578.1	MSTRG.47578	LncRNA	TE_homo_412631	Unknown	1.66649	5.26458e-07	9.85403e-06
FxaC_11g04310.t1	MSTRG.20158	-	-	-	-1.3767	5.35913e-07	1.00136e-05
FxaC_21g70280.t1	MSTRG.43301	-	-	-	-1.2049	5.61608e-07	1.04575e-05
FxaC_8g02210.t1	FxaC_8g02210	-	-	-	-1.04482	5.64542e-07	1.05061e-05
FxaC_14g17030.t1	MSTRG.30802	-	-	-	1.3267	5.7116e-07	1.06231e-05
FxaC_5g05810.t1	MSTRG.9713	-	-	-	-1.03396	5.82884e-07	1.08287e-05
MSTRG.49260.1	MSTRG.49260	LncRNA	TE_homo_428756	LTR/Gypsy	2.84342	6.06708e-07	1.12519e-05
FxaC_21g61430.t1	MSTRG.42831	-	-	-	-1.28464	6.11423e-07	1.13329e-05
FxaC_15g18820.t1	MSTRG.26705	-	-	-	-1.00518	6.30481e-07	1.16661e-05
FxaC_16g18140.t1	MSTRG.25070	-	-	-	-1.0741	6.48777e-07	1.19704e-05
FxaC_11g12080.t1	MSTRG.20518	-	-	-	1.19944	6.56963e-07	1.20869e-05
FxaC_16g04900.t1	MSTRG.24556	-	-	-	-1.58554	6.69223e-07	1.22915e-05
FxaC_14g08040.t1	MSTRG.30389	-	-	-	-1.10729	6.68864e-07	1.22915e-05
FxaC_14g13610.t1	FxaC_14g13610	-	-	-	-1.03199	6.81455e-07	1.2502e-05
FxaC_26g41090.t1	MSTRG.58738	-	-	-	-1.11384	6.9197e-07	1.26733e-05
FxaC_2g04650.t1	MSTRG.1930	-	-	-	1.22331	7.55949e-07	1.37671e-05
FxaC_16g10890.t1	MSTRG.24746	-	-	-	-1.11434	7.71081e-07	1.40348e-05
FxaC_7g05010.t1	MSTRG.7538	-	-	-	-1.5691	7.88597e-07	1.43276e-05
FxaC_2g09611.t1	MSTRG.2187	-	-	-	1.0781	8.13659e-07	1.47517e-05
FxaC_17g22900.t1	MSTRG.32861	-	-	-	1.12319	8.36188e-07	1.51241e-05
FxaC_23g43310.t1	MSTRG.45179	-	-	-	-1.07606	8.45793e-07	1.52573e-05
FxaC_21g60570.t1	MSTRG.42802	-	-	-	-1.21228	8.71531e-07	1.56692e-05
FxaC_6g35440.t1	MSTRG.14871	-	-	-	-1.24323	8.82742e-07	1.58355e-05
FxaC_19g17220.t1	MSTRG.39181	-	-	-	-1.16476	8.91642e-07	1.59863e-05
MSTRG.60415.1	MSTRG.60415	LncRNA	repeat_region_4039	LTR/unknown	2.01836	9.24478e-07	1.65032e-05
FxaC_9g11650.t1	MSTRG.22599	-	-	-	2.31804	9.25691e-07	1.65144e-05
FxaC_2g19210.t1	MSTRG.2680	-	-	-	1.85517	9.34767e-07	1.66579e-05
FxaC_5g24670.t1	MSTRG.10588	-	-	-	1.33355	9.58903e-07	1.70598e-05
FxaC_9g32850.t1	MSTRG.23458	-	-	-	-1.07941	9.73656e-07	1.72843e-05
FxaC_12g10850.t1	MSTRG.16067	-	-	-	-1.05143	1.02705e-06	1.81624e-05
FxaC_20g06230.t1	MSTRG.34577	-	-	-	-1.00607	1.0449e-06	1.84577e-05
FxaC_1g03160.t1	MSTRG.5590	-	-	-	-1.43167	1.0887e-06	1.92001e-05
MSTRG.53063.1	MSTRG.53063	LncRNA	TE_homo_467270	LTR/Gypsy	2.10568	1.09173e-06	1.92325e-05
FxaC_23g26290.t1	MSTRG.44379	-	-	-	-1.30316	1.104e-06	1.9438e-05
FxaC_4g06760.t1	MSTRG.205	-	-	-	-1.00708	1.10735e-06	1.94864e-05
FxaC_24g40980.t1	MSTRG.51082	-	-	-	1.21936	1.11031e-06	1.95279e-05
FxaC_17g23310.t1	MSTRG.32884	-	-	-	-1.23745	1.14243e-06	2.00599e-05
FxaC_14g05250.t1	MSTRG.30226	-	-	-	1.24914	1.17518e-06	2.05682e-05
FxaC_12g48140.t1	MSTRG.17579	-	-	-	-1.27591	1.23325e-06	2.14915e-05
FxaC_17g47880.t1	MSTRG.33897	-	-	-	-2.15712	1.25028e-06	2.17648e-05
MSTRG.23666.1	MSTRG.23666	-	-	-	-1.17349	1.26231e-06	2.19389e-05
FxaC_19g10660.t1	MSTRG.38851	-	-	-	1.23753	1.26742e-06	2.2004e-05
FxaC_17g24450.t1	MSTRG.32938	-	-	-	-1.40843	1.28024e-06	2.22027e-05
MSTRG.53220.1	MSTRG.53220	LncRNA	TE_homo_468427	LTR/Gypsy	1.93721	1.28817e-06	2.23044e-05
FxaC_12g41100.t1	MSTRG.17257	-	-	-	1.80286	1.29633e-06	2.24336e-05
FxaC_20g07930.t1	MSTRG.34669	-	-	-	1.09762	1.31866e-06	2.27713e-05
MSTRG.13984.1	MSTRG.13984	-	-	-	1.23285	1.36243e-06	2.34771e-05
MSTRG.13750.1	MSTRG.13750	LncRNA	TE_homo_124347	LTR/Gypsy	1.79308	1.40638e-06	2.41316e-05
FxaC_21g30830.t1	FxaC_21g30830	-	-	-	-1.34376	1.43359e-06	2.45724e-05
MSTRG.23789.1	MSTRG.23789	LncRNA	-	-	1.0333	1.45481e-06	2.48833e-05
FxaC_27g42480.t1	MSTRG.53560	-	-	-	-1.0414	1.49535e-06	2.55227e-05
FxaC_22g54580.t1	MSTRG.48414	-	-	-	1.22856	1.52104e-06	2.59066e-05
FxaC_21g24650.t1	MSTRG.41320	-	-	-	-1.21177	1.56926e-06	2.66157e-05
FxaC_28g16230.t1	MSTRG.59631	-	-	-	-1.24341	1.59837e-06	2.70669e-05
FxaC_28g39420.t1	MSTRG.60537	-	-	-	-1.46332	1.60597e-06	2.71529e-05
FxaC_6g25670.t1	MSTRG.14429	-	-	-	-1.00757	1.64425e-06	2.77855e-05
FxaC_23g36090.t1	FxaC_23g36090	-	-	-	1.14465	1.67302e-06	2.82276e-05
MSTRG.41972.1	MSTRG.41972	-	-	-	-2.03504	1.73517e-06	2.91544e-05
FxaC_21g65240.t1	MSTRG.43012	-	-	-	-1.08305	1.74348e-06	2.92788e-05
FxaC_19g06670.t1	MSTRG.38641	-	-	-	-1.34797	1.75461e-06	2.94504e-05
FxaC_27g34600.t1	MSTRG.53193	-	-	-	-1.49321	1.78051e-06	2.98543e-05
MSTRG.1708.1	MSTRG.1708	LncRNA	-	-	1.35979	1.85595e-06	3.10709e-05
FxaC_13g29300.t1	MSTRG.28918	-	-	-	-1.07807	1.88633e-06	3.15305e-05
FxaC_9g47850.t1	MSTRG.24156	-	-	-	-1.27958	1.96501e-06	3.26935e-05
FxaC_26g12980.t1	MSTRG.57493	-	-	-	-1.09965	1.9796e-06	3.29193e-05
FxaC_21g45180.t1	MSTRG.42121	-	-	-	-1.01171	2.13653e-06	3.54561e-05
FxaC_14g22010.t1	FxaC_14g22010	-	-	-	-1.56252	2.25489e-06	3.72292e-05
MSTRG.33668.1	MSTRG.33668	LncRNA	TE_homo_300895	LTR/Gypsy	1.62947	2.27755e-06	3.75651e-05
FxaC_1g05180.t1	MSTRG.5712	-	-	-	1.07296	2.44202e-06	4.00586e-05
FxaC_4g17030.t1	FxaC_4g17030	LncRNA	TE_homo_12868	LTR/unknown	1.47852	2.44235e-06	4.00586e-05
FxaC_22g71740.t1	MSTRG.49220	-	-	-	-1.05108	2.45019e-06	4.01463e-05
MSTRG.36442.1	MSTRG.36442	-	-	-	1.12151	2.49566e-06	4.08293e-05
FxaC_28g36890.t1	MSTRG.60439	-	-	-	1.01994	2.52544e-06	4.12426e-05
FxaC_26g03870.t1	MSTRG.57057	-	-	-	1.02906	2.57284e-06	4.19434e-05
FxaC_14g04190.t1	MSTRG.30167	-	-	-	-1.39859	2.60633e-06	4.24158e-05
FxaC_12g49730.t1	FxaC_12g49730	-	-	-	1.21606	2.75884e-06	4.47952e-05
FxaC_17g01060.t1	MSTRG.31672	-	-	-	-2.06007	2.78601e-06	4.51667e-05
FxaC_3g05980.t1	MSTRG.3986	-	-	-	-1.19747	2.80171e-06	4.53546e-05
FxaC_11g46391.t1	MSTRG.21931	-	-	-	-1.60836	2.91763e-06	4.71132e-05
FxaC_19g34751.t1	MSTRG.39842	-	-	-	-1.14835	2.96858e-06	4.78642e-05
FxaC_11g27470.t1	MSTRG.21139	-	-	-	-1.12887	3.00313e-06	4.83972e-05
MSTRG.19377.2	MSTRG.19377	LncRNA	TE_homo_174834	LTR/unknown	1.49567	3.04095e-06	4.8945e-05
FxaC_23g12081.t1	MSTRG.43887	-	-	-	-1.08032	3.04202e-06	4.8945e-05
FxaC_21g00600.t1	MSTRG.40119	-	-	-	1.00064	3.09046e-06	4.96069e-05
FxaC_4g26180.t1	MSTRG.939	-	-	-	1.12171	3.26288e-06	5.2219e-05
FxaC_11g22290.t1	MSTRG.20933	-	-	-	1.43134	3.30751e-06	5.27765e-05
FxaC_17g48960.t1	MSTRG.33940	-	-	-	2.05402	3.38738e-06	5.39977e-05
FxaC_22g61310.t1	MSTRG.48737	-	-	-	-1.1232	3.48567e-06	5.55099e-05
FxaC_7g03940.t1	MSTRG.7496	-	-	-	-1.37397	3.51271e-06	5.59129e-05
FxaC_19g33650.t1	MSTRG.39813	-	-	-	-1.93232	3.68901e-06	5.85751e-05
FxaC_24g36850.t1	MSTRG.50914	-	-	-	-1.32546	3.75496e-06	5.95636e-05
FxaC_23g44800.t1	MSTRG.45283	-	-	-	1.0926	3.94286e-06	6.22695e-05
FxaC_4g26200.t1	MSTRG.940	-	-	-	1.66387	4.05628e-06	6.39358e-05
FxaC_15g17880.t1	MSTRG.26655	-	-	-	-1.30405	4.09612e-06	6.4501e-05
FxaC_24g33610.t1	MSTRG.50767	-	-	-	1.04019	4.11415e-06	6.47218e-05
FxaC_14g19480.t1	MSTRG.30927	-	-	-	-1.588	4.17336e-06	6.55895e-05
FxaC_14g19400.t1	MSTRG.30923	-	-	-	-1.45147	4.46195e-06	6.96176e-05
FxaC_11g41270.t1	MSTRG.21687	-	-	-	-1.28742	4.73695e-06	7.35536e-05
FxaC_28g24980.t1	MSTRG.59961	-	-	-	-1.08517	4.74457e-06	7.36365e-05
FxaC_27g27100.t1	MSTRG.52915	-	-	-	1.06414	4.76368e-06	7.38976e-05
FxaC_24g51580.t1	MSTRG.51570	-	-	-	1.20134	4.83128e-06	7.47312e-05
FxaC_13g30200.t1	MSTRG.28958	-	-	-	-2.41018	4.83878e-06	7.48115e-05
FxaC_12g46810.t1	MSTRG.17524	-	-	-	-1.11686	5.11692e-06	7.87353e-05
FxaC_26g16570.t1	MSTRG.57676	-	-	-	1.09239	5.1794e-06	7.9621e-05
FxaC_1g06460.t2	MSTRG.5795	-	-	-	-1.2608	5.18976e-06	7.97424e-05
FxaC_20g06320.t1	MSTRG.34583	-	-	-	-1.37082	5.23733e-06	8.04351e-05
FxaC_18g25960.t1	MSTRG.37252	-	-	-	1.00647	5.37365e-06	8.23721e-05
FxaC_21g53510.t1	MSTRG.42471	-	-	-	-1.21045	5.49017e-06	8.39593e-05
FxaC_22g47770.t1	MSTRG.48141	-	-	-	-1.57351	5.68395e-06	8.67178e-05
FxaC_1g25961.t1	MSTRG.6732	-	-	-	-1.13744	5.76163e-06	8.78615e-05
MSTRG.59213.1	MSTRG.59213	LncRNA	TE_homo_505647	RC/Helitron	2.91941	5.77609e-06	8.80404e-05
FxaC_20g11261.t1	MSTRG.34844	-	-	-	-1.32882	5.84783e-06	8.90082e-05
FxaC_6g08330.t1	FxaC_6g08330	-	-	-	1.46949	5.90044e-06	8.96862e-05
MSTRG.2445.1	MSTRG.2445	LncRNA	TE_homo_21984	LINE/L1	1.37324	5.91156e-06	8.97668e-05
MSTRG.24441.1	MSTRG.24441	-	-	-	-1.10438	5.96402e-06	9.04786e-05
MSTRG.6604.2	MSTRG.6604	LncRNA	TE_struc_783	DNA/Helitron	1.05914	6.13325e-06	9.29151e-05
FxaC_22g72791.t1	MSTRG.49280	-	-	-	-1.08548	6.56286e-06	9.90061e-05
FxaC_9g45470.t1	MSTRG.24029	-	-	-	-1.41571	6.83978e-06	0.000102609
FxaC_22g29140.t1	MSTRG.47437	-	-	-	-1.27245	6.85633e-06	0.00010281
FxaC_17g49280.t1	MSTRG.33954	-	-	-	-1.30266	6.93198e-06	0.000103656
FxaC_21g24180.t1	MSTRG.41301	-	-	-	2.44061	6.92986e-06	0.000103656
FxaC_13g05510.t1	MSTRG.27783	-	-	-	1.37137	7.17848e-06	0.000106946
FxaC_16g26950.t1	MSTRG.25522	-	-	-	1.07442	7.41048e-06	0.000110149
FxaC_9g15840.t1	MSTRG.22775	-	-	-	-1.02343	7.88003e-06	0.000116274
FxaC_13g32980.t1	MSTRG.29083	-	-	-	1.06869	7.94543e-06	0.000117078
FxaC_26g12031.t1	MSTRG.57454	-	-	-	-1.05697	8.02516e-06	0.000118146
FxaC_1g01050.t1	FxaC_1g01050	-	-	-	1.04554	8.09271e-06	0.000118978
FxaC_7g40070.t1	MSTRG.9132	-	-	-	-1.25473	8.17674e-06	0.000120158
FxaC_16g00170.t1	MSTRG.24386	-	-	-	-1.10122	8.50688e-06	0.000124614
FxaC_22g21000.t1	MSTRG.47112	-	-	-	-1.32846	8.59781e-06	0.000125775
MSTRG.31782.4	MSTRG.31782	LncRNA	-	-	1.48549	8.66593e-06	0.000126656
FxaC_17g14480.t1	MSTRG.32420	-	-	-	1.00218	8.88963e-06	0.000129633
FxaC_17g43820.t1	MSTRG.33756	-	-	-	-1.62231	9.24806e-06	0.000134436
FxaC_13g10810.t1	MSTRG.28043	-	-	-	-1.09046	9.37847e-06	0.000136026
MSTRG.17743.1	MSTRG.17743	-	-	-	-1.10275	9.68185e-06	0.000139985
FxaC_24g09640.t1	MSTRG.49777	-	-	-	-1.18079	9.69122e-06	0.000139997
FxaC_5g02790.t1	MSTRG.9555	-	-	-	-1.34753	9.80979e-06	0.000141646
FxaC_10g20460.t1	FxaC_10g20460	-	-	-	1.40625	9.94184e-06	0.00014317
FxaC_5g36370.t1	MSTRG.11032	-	-	-	-1.11163	1.00599e-05	0.000144676
FxaC_19g06040.t1	MSTRG.38600	-	-	-	-1.15563	1.01853e-05	0.000146285
MSTRG.1508.1	MSTRG.1508	-	-	-	1.13995	1.02698e-05	0.000147186
FxaC_23g39711.t1	MSTRG.45008	-	-	-	2.29217	1.06682e-05	0.00015228
FxaC_24g04140.t1	MSTRG.49507	-	-	-	-1.54008	1.08307e-05	0.000154457
FxaC_23g19820.t1	FxaC_23g19820	-	-	-	1.64571	1.11533e-05	0.000158777
FxaC_10g40100.t1	MSTRG.19468	-	-	-	-1.5835	1.12354e-05	0.000159805
FxaC_3g15260.t1	MSTRG.4453	-	-	-	3.44504	1.16052e-05	0.000164487
FxaC_9g30990.t1	MSTRG.23376	-	-	-	-1.37008	1.17066e-05	0.000165851
FxaC_27g49320.t1	MSTRG.53870	-	-	-	1.39755	1.17147e-05	0.000165893
FxaC_21g13910.t1	MSTRG.40783	-	-	-	1.12347	1.18738e-05	0.000168072
FxaC_21g36730.t1	MSTRG.41801	-	-	-	-1.41532	1.23113e-05	0.00017343
FxaC_15g36570.t1	MSTRG.27339	-	-	-	-1.32019	1.33397e-05	0.000186779
FxaC_9g50710.t1	MSTRG.24306	-	-	-	-2.2497	1.34518e-05	0.000188268
FxaC_23g56460.t1	FxaC_23g56460	-	-	-	-1.20474	1.3626e-05	0.000190623
FxaC_6g10690.t1	MSTRG.13764	-	-	-	-1.03391	1.36976e-05	0.000191294
FxaC_24g26990.t1	MSTRG.50536	-	-	-	1.33062	1.40942e-05	0.000196493
FxaC_24g51410.t1	MSTRG.51559	-	-	-	-1.02609	1.45497e-05	0.00020232
MSTRG.6514.1	MSTRG.6514	LncRNA	TE_homo_61553	LTR/Gypsy	2.14313	1.51491e-05	0.000210202
FxaC_17g07660.t1	MSTRG.32040	-	-	-	-1.11632	1.51676e-05	0.000210369
FxaC_22g24971.t1	MSTRG.47267	-	-	-	-1.02533	1.5227e-05	0.000211103
FxaC_9g12940.t1	MSTRG.22648	-	-	-	-1.19407	1.54435e-05	0.00021383
FxaC_24g33860.t1	MSTRG.50780	-	-	-	-1.21327	1.56442e-05	0.00021633
FxaC_9g20510.t1	MSTRG.22949	-	-	-	-1.24614	1.68646e-05	0.000231622
FxaC_27g39801.t1	MSTRG.53434	-	-	-	-1.17013	1.69712e-05	0.000232986
MSTRG.40552.2	MSTRG.40552	LncRNA	TE_homo_357472	LINE/L1	1.14457	1.70138e-05	0.000233473
FxaC_22g53150.t1	MSTRG.48349	LncRNA	-	-	-1.54872	1.7075e-05	0.000234113
MSTRG.38964.1	MSTRG.38964	LncRNA	-	-	1.00269	1.73398e-05	0.000237341
FxaC_13g20620.t1	MSTRG.28476	-	-	-	-1.1232	1.80073e-05	0.000245439
FxaC_3g35990.t1	MSTRG.5265	-	-	-	1.17014	1.80189e-05	0.000245494
FxaC_7g09750.t1	MSTRG.7743	-	-	-	-1.02516	1.81505e-05	0.000247081
MSTRG.13008.1	MSTRG.13008	LncRNA	TE_homo_114380	LTR/Gypsy	1.26395	1.85669e-05	0.000251832
FxaC_6g13440.t1	MSTRG.13873	-	-	-	1.53242	1.96192e-05	0.000264622
FxaC_19g31290.t1	MSTRG.39724	-	-	-	-1.15111	1.96907e-05	0.000265365
MSTRG.23788.1	MSTRG.23788	LncRNA	TE_homo_215688	LTR/unknown	1.6373	1.97053e-05	0.000265452
FxaC_12g41720.t1	MSTRG.17286	-	-	-	1.48507	1.98648e-05	0.000267377
FxaC_24g49800.t1	MSTRG.51478	-	-	-	-1.25005	1.98806e-05	0.000267478
FxaC_28g08370.t1	MSTRG.59257	-	-	-	2.02052	1.99034e-05	0.000267659
MSTRG.18235.1	MSTRG.18235	LncRNA	TE_homo_160381	LTR/Gypsy	1.36517	2.00945e-05	0.000269795
FxaC_24g27960.t1	MSTRG.50573	LncRNA	-	-	-1.52032	2.07975e-05	0.00027808
FxaC_22g47150.t1	MSTRG.48122	-	-	-	-1.0518	2.08861e-05	0.000279033
FxaC_21g51520.t1	MSTRG.42377	LncRNA	-	-	-1.88481	2.09477e-05	0.00027951
MSTRG.28957.1	MSTRG.28957	LncRNA	-	-	1.07289	2.13264e-05	0.000284095
FxaC_1g25960.t1	MSTRG.6731	LncRNA	-	-	-1.16768	2.14859e-05	0.000286101
FxaC_3g21670.t1	MSTRG.4718	-	-	-	-1.44211	2.18761e-05	0.00029043
FxaC_17g16970.t1	MSTRG.32543	-	-	-	-1.07083	2.18829e-05	0.00029043
MSTRG.47575.1	MSTRG.47575	LncRNA	TE_homo_412605	DNA/Mutator	-1.14795	2.27798e-05	0.000300853
MSTRG.31641.1	MSTRG.31641	-	-	-	1.18803	2.30096e-05	0.00030364
FxaC_14g07800.t1	FxaC_14g07800	-	-	-	1.05737	2.3442e-05	0.000309095
MSTRG.32937.1	MSTRG.32937	LncRNA	TE_homo_294327	LTR	-1.92593	2.49817e-05	0.000326996
FxaC_21g52390.t1	MSTRG.42420	-	-	-	-1.3413	2.52397e-05	0.000330106
FxaC_8g32240.t1	MSTRG.13028	-	-	-	1.0368	2.72731e-05	0.000353556
FxaC_15g39981.t1	MSTRG.27430	-	-	-	1.36591	2.78197e-05	0.000359632
FxaC_20g08300.t1	MSTRG.34685	-	-	-	1.09846	2.87045e-05	0.000369006
FxaC_4g36380.t1	FxaC_4g36380	-	-	-	-1.30222	2.92299e-05	0.000375015
FxaC_3g23680.t1	MSTRG.4802	-	-	-	-1.25561	3.18399e-05	0.000406084
FxaC_4g01670.t1	FxaC_4g01670	-	-	-	-1.21247	3.20479e-05	0.000408093
FxaC_16g30310.t1	MSTRG.25705	-	-	-	-1.0289	3.21506e-05	0.00040924
FxaC_6g27750.t1	MSTRG.14515	-	-	-	-3.61996	3.28578e-05	0.000417585
FxaC_21g30950.t1	MSTRG.41559	-	-	-	-1.16613	3.34187e-05	0.00042388
FxaC_5g03830.t1	MSTRG.9612	-	-	-	-1.01556	3.45595e-05	0.000437492
FxaC_11g40800.t1	MSTRG.21667	-	-	-	-1.12143	3.46247e-05	0.000437804
MSTRG.25179.1	MSTRG.25179	LncRNA	repeat_region_1853	LTR/Copia	1.65797	3.60169e-05	0.000453987
FxaC_17g38610.t1	MSTRG.33531	-	-	-	1.13028	3.88767e-05	0.000487564
FxaC_10g40050.t1	MSTRG.19466	-	-	-	-1.38787	3.91424e-05	0.000490516
FxaC_7g14990.t1	MSTRG.7931	-	-	-	-1.12879	4.0457e-05	0.000504958
MSTRG.6570.1	MSTRG.6570	LncRNA	TE_homo_61872	Unknown	-1.0062	4.1427e-05	0.000515749
FxaC_21g00790.t1	MSTRG.40129	-	-	-	-1.02797	4.23711e-05	0.000525682
FxaC_10g04891.t1	MSTRG.17987	-	-	-	-1.01929	4.31472e-05	0.000534081
FxaC_2g01660.t1	MSTRG.1795	-	-	-	1.05396	4.34395e-05	0.000536877
MSTRG.3563.1	MSTRG.3563	LncRNA	repeat_region_348	LTR/unknown	1.78341	4.35644e-05	0.000538215
FxaC_25g38260.t1	MSTRG.55706	-	-	-	-1.1178	4.42134e-05	0.000545607
FxaC_17g10511.t1	MSTRG.32215	-	-	-	-1.16949	4.49175e-05	0.000553241
FxaC_13g29580.t1	MSTRG.28936	-	-	-	-1.36715	4.71097e-05	0.000577384
FxaC_23g46150.t1	MSTRG.45344	-	-	-	2.64668	4.76829e-05	0.000583967
FxaC_5g03920.t1	MSTRG.9620	-	-	-	-1.1828	4.79647e-05	0.000587195
FxaC_21g29650.t1	FxaC_21g29650	-	-	-	1.30072	4.93468e-05	0.000602747
FxaC_23g30820.t1	MSTRG.44605	-	-	-	-1.15707	5.01378e-05	0.000609926
FxaC_22g18510.t1	MSTRG.47009	-	-	-	1.96362	5.19593e-05	0.000629664
FxaC_17g50390.t1	FxaC_17g50390	-	-	-	-1.00889	5.2381e-05	0.000634299
FxaC_17g08520.t1	FxaC_17g08520	-	-	-	-1.09983	5.25563e-05	0.000635707
FxaC_23g28420.t1	MSTRG.44488	-	-	-	1.45865	5.33696e-05	0.000643859
FxaC_9g48240.t1	MSTRG.24172	-	-	-	-1.27644	5.36992e-05	0.000646672
MSTRG.39206.1	MSTRG.39206	LncRNA	TE_homo_343979	LTR/Gypsy	1.76426	5.45109e-05	0.000655915
MSTRG.21700.1	MSTRG.21700	LncRNA	TE_homo_198254	LTR/unknown	1.1515	5.48191e-05	0.000658888
FxaC_17g26490.t1	MSTRG.33009	-	-	-	1.16683	5.54949e-05	0.000665557
FxaC_4g22840.t1	MSTRG.802	-	-	-	-1.144	5.64846e-05	0.000676143
FxaC_23g14410.t1	MSTRG.43980	-	-	-	-1.05049	5.6725e-05	0.00067877
FxaC_16g03250.t1	MSTRG.24496	-	-	-	1.3678	5.77339e-05	0.000689057
FxaC_22g17510.t1	MSTRG.46959	-	-	-	-1.00298	5.77948e-05	0.00068953
FxaC_14g29930.t1	MSTRG.31377	-	-	-	1.45136	5.80053e-05	0.000691155
FxaC_10g41450.t1	MSTRG.19522	-	-	-	1.93455	5.88685e-05	0.000701046
MSTRG.27797.1	MSTRG.27797	LncRNA	TE_homo_250614	LTR/Gypsy	1.33872	5.91038e-05	0.000703331
FxaC_23g48230.t1	MSTRG.45452	-	-	-	-1.19083	5.94794e-05	0.00070702
FxaC_23g47160.t1	MSTRG.45390	-	-	-	-3.30913	5.95506e-05	0.000707606
FxaC_18g26010.t1	MSTRG.37254	-	-	-	-1.05484	5.95827e-05	0.000707728
FxaC_20g12130.t1	MSTRG.34882	-	-	-	-1.24812	6.37168e-05	0.000751518
FxaC_23g36320.t1	MSTRG.44832	-	-	-	-1.17551	6.3734e-05	0.000751518
FxaC_21g14220.t1	MSTRG.40798	-	-	-	1.17968	6.5462e-05	0.000769533
FxaC_3g38940.t1	MSTRG.5369	-	-	-	2.07324	6.65807e-05	0.000779966
MSTRG.7182.1	MSTRG.7182	LncRNA	TE_homo_68950	LTR/Gypsy	1.51358	6.71374e-05	0.000785634
FxaC_23g09290.t1	MSTRG.43781	-	-	-	-1.17843	6.95656e-05	0.000811699
FxaC_25g37271.t1	MSTRG.55663	-	-	-	-1.2012	6.9761e-05	0.000812806
FxaC_25g00050.t1	MSTRG.54106	-	-	-	-1.2684	7.05251e-05	0.000820231
FxaC_6g43230.t1	MSTRG.15357	-	-	-	-1.11686	7.06947e-05	0.000821909
FxaC_5g03070.t1	MSTRG.9569	-	-	-	1.47498	7.10801e-05	0.000825499
FxaC_21g67590.t1	MSTRG.43135	-	-	-	-1.19745	7.49719e-05	0.000867892
FxaC_13g33380.t1	FxaC_13g33380	-	-	-	-1.24107	7.55967e-05	0.000874812
FxaC_24g48070.t1	MSTRG.51402	-	-	-	-1.14616	7.92385e-05	0.000911736
FxaC_22g59980.t1	MSTRG.48677	-	-	-	-1.0067	7.99808e-05	0.000919296
FxaC_22g23721.t1	MSTRG.47219	-	-	-	-1.41813	8.01543e-05	0.000920692
MSTRG.28172.1	MSTRG.28172	LncRNA	TE_homo_251852	LTR/Gypsy	1.05637	8.38313e-05	0.000959122
MSTRG.57712.3	MSTRG.57712	-	-	-	-1.03183	8.93733e-05	0.00101749
MSTRG.54546.1	MSTRG.54546	LncRNA	TE_homo_475648	LTR/Copia	1.55457	9.41697e-05	0.00106834
FxaC_14g30690.t1	MSTRG.31390	-	-	-	-1.29553	9.66502e-05	0.00109417
FxaC_2g07770.t1	MSTRG.2091	LncRNA	-	-	1.74467	9.70938e-05	0.00109881
FxaC_23g07990.t1	MSTRG.43730	-	-	-	1.03485	9.90219e-05	0.00111867
FxaC_20g00340.t1	MSTRG.34276	-	-	-	-1.04224	0.000103652	0.00116407
MSTRG.31782.5	MSTRG.31782	LncRNA	-	-	1.37593	0.000105991	0.00118786
MSTRG.45732.1	MSTRG.45732	-	-	-	-1.37669	0.000107412	0.00120088
FxaC_11g40770.t1	MSTRG.21665	-	-	-	1.06899	0.00010844	0.00121153
FxaC_22g61980.t1	MSTRG.48771	-	-	-	1.21084	0.000111301	0.00124006
FxaC_20g07670.t1	MSTRG.34652	-	-	-	-1.06741	0.000112	0.001247
MSTRG.49167.1	MSTRG.49167	LncRNA	TE_homo_428206	DNA/hAT-Tag1	1.17911	0.000116967	0.00129606
FxaC_5g23370.t1	MSTRG.10546	-	-	-	-1.08823	0.000117629	0.00130161
MSTRG.52291.1	MSTRG.52291	LncRNA	TE_homo_457702	LTR/unknown	1.42661	0.000121516	0.00134049
FxaC_4g25600.t1	MSTRG.913	-	-	-	-1.08483	0.000123064	0.00135525
FxaC_23g17470.t1	MSTRG.44077	LncRNA	TE_struc_7261	DNA/DTA	1.47303	0.000123756	0.00136241
FxaC_18g14580.t1	MSTRG.36769	LncRNA	-	-	1.30306	0.000125603	0.00138087
FxaC_10g18260.t1	MSTRG.18645	-	-	-	-1.10559	0.000127142	0.00139636
MSTRG.14250.6	MSTRG.14250	-	-	-	1.25587	0.000127908	0.00140429
FxaC_9g31780.t1	MSTRG.23411	-	-	-	-1.14695	0.000131508	0.00143893
FxaC_26g06110.t1	MSTRG.57194	-	-	-	2.0808	0.000132014	0.00144349
FxaC_24g28630.t1	MSTRG.50600	-	-	-	-1.43961	0.000132645	0.00144941
FxaC_5g03160.t1	FxaC_5g03160	-	-	-	1.04442	0.000132974	0.00145252
MSTRG.34601.1	MSTRG.34601	LncRNA	-	-	1.12367	0.000135134	0.00147313
FxaC_6g08290.t1	MSTRG.13669	-	-	-	-1.14705	0.000138115	0.00149805
MSTRG.17081.1	MSTRG.17081	LncRNA	-	-	1.20826	0.000140171	0.00151679
FxaC_5g06240.t1	MSTRG.9731	-	-	-	-1.3839	0.000149793	0.00161282
MSTRG.19824.1	MSTRG.19824	LncRNA	-	-	-1.47859	0.000152752	0.00164031
FxaC_19g26600.t1	MSTRG.39519	-	-	-	-1.02349	0.000153695	0.00164934
FxaC_12g44470.t1	MSTRG.17408	-	-	-	-1.66634	0.000158552	0.00169752
FxaC_19g14700.t1	MSTRG.39047	-	-	-	-1.24305	0.000159222	0.00170244
FxaC_27g49180.t1	MSTRG.53859	-	-	-	1.27977	0.000160264	0.00171244
MSTRG.20549.1	MSTRG.20549	LncRNA	-	-	1.45657	0.000163614	0.00174536
FxaC_23g30510.t1	MSTRG.44581	-	-	-	-1.0774	0.000164844	0.00175733
FxaC_11g42122.t1	MSTRG.21730	-	-	-	1.1882	0.000171906	0.001823
MSTRG.42159.1	MSTRG.42159	LncRNA	TE_homo_369919	LTR/Gypsy	1.14652	0.000173102	0.00183387
MSTRG.59692.1	MSTRG.59692	LncRNA	TE_homo_507792	LTR/Gypsy	1.38213	0.000175052	0.00185195
FxaC_24g16020.t1	MSTRG.50062	-	-	-	-1.05769	0.000175178	0.00185222
MSTRG.26811.1	MSTRG.26811	LncRNA	-	-	-1.13352	0.000180768	0.00190572
FxaC_5g46150.t1	MSTRG.11447	-	-	-	-1.05265	0.000181804	0.00191353
FxaC_21g49590.t1	MSTRG.42284	-	-	-	-1.12782	0.000188809	0.00197696
FxaC_21g49260.t1	MSTRG.42270	-	-	-	-2.07481	0.000190655	0.00199436
FxaC_28g14190.t1	MSTRG.59532	-	-	-	-1.02124	0.000194411	0.00202709
FxaC_12g23830.t1	MSTRG.16564	-	-	-	-1.23405	0.000203744	0.00211485
FxaC_2g37440.t1	FxaC_2g37440	-	-	-	1.38063	0.000208341	0.00215635
FxaC_16g11660.t1	MSTRG.24779	-	-	-	-1.61943	0.000208566	0.00215787
FxaC_13g50350.t1	MSTRG.29683	-	-	-	-1.15402	0.000208621	0.00215787
MSTRG.10551.2	MSTRG.10551	LncRNA	TE_homo_94424	LTR/Caulimovirus	1.14969	0.000214352	0.00220866
FxaC_24g41300.t1	MSTRG.51096	-	-	-	-1.01647	0.00022251	0.00228399
FxaC_14g18840.t1	MSTRG.30894	-	-	-	1.54964	0.000226109	0.00231726
FxaC_21g07910.t1	MSTRG.40497	-	-	-	-1.19684	0.000229828	0.00235314
MSTRG.57299.1	MSTRG.57299	LncRNA	TE_homo_490226	LTR/Gypsy	1.45599	0.000234124	0.00238956
MSTRG.41121.1	MSTRG.41121	LncRNA	-	-	1.77405	0.000238563	0.00242339
FxaC_12g31200.t1	MSTRG.16845	LncRNA	-	-	1.53342	0.000253002	0.00255243
FxaC_21g69880.t1	MSTRG.43274	-	-	-	1.14458	0.000262552	0.00263726
FxaC_17g33731.t1	MSTRG.33352	-	-	-	1.08463	0.000266194	0.00266887
FxaC_10g22510.t1	FxaC_10g22510	LncRNA	TE_homo_165615	Unknown	1.17927	0.000284261	0.00282462
FxaC_23g30630.t1	MSTRG.44589	-	-	-	1.05522	0.000294527	0.00291767
FxaC_12g34800.t1	MSTRG.16975	-	-	-	-1.0425	0.000296958	0.00293815
FxaC_10g28920.t1	MSTRG.19045	-	-	-	-1.15288	0.000309865	0.00304443
MSTRG.45420.1	MSTRG.45420	LncRNA	TE_homo_396080	LTR/Gypsy	1.52153	0.00031398	0.00308299
FxaC_22g56030.t1	MSTRG.48488	-	-	-	1.40534	0.00031481	0.0030902
FxaC_11g34370.t1	FxaC_11g34370	-	-	-	1.06	0.000324287	0.00316785
MSTRG.41406.1	MSTRG.41406	LncRNA	TE_struc_6544	DNA/Helitron	1.14401	0.000338498	0.00329175
FxaC_19g00850.t1	MSTRG.38351	-	-	-	-1.33452	0.000341262	0.00331266
FxaC_21g64710.t1	MSTRG.42992	-	-	-	-1.16365	0.000342341	0.00331933
FxaC_22g06210.t1	MSTRG.46425	-	-	-	1.12494	0.000352459	0.003405
FxaC_10g22780.t1	MSTRG.18812	-	-	-	-1.01877	0.000366035	0.00351158
FxaC_6g02950.t1	MSTRG.13473	-	-	-	1.0066	0.000366389	0.00351334
MSTRG.16788.2	MSTRG.16788	-	-	-	1.01766	0.000373173	0.00356781
MSTRG.41113.1	MSTRG.41113	-	-	-	1.17695	0.000389219	0.00369827
MSTRG.55648.1	MSTRG.55648	-	-	-	1.05738	0.000394874	0.00374869
FxaC_22g34020.t1	FxaC_22g34020	LncRNA	-	-	1.57886	0.000396851	0.00376525
FxaC_24g30920.t1	MSTRG.50675	-	-	-	1.05155	0.000400934	0.00379936
FxaC_8g15750.t1	MSTRG.12356	-	-	-	-1.62834	0.000416179	0.00392446
FxaC_24g11580.t1	MSTRG.49873	LncRNA	-	-	-1.57533	0.000416562	0.00392578
FxaC_15g36150.t1	MSTRG.27327	-	-	-	1.23224	0.000430729	0.0040346
MSTRG.7301.1	MSTRG.7301	LncRNA	TE_homo_71594	LTR/unknown	1.40097	0.00045245	0.0042173
FxaC_1g27721.t1	MSTRG.6796	-	-	-	-1.28612	0.000459596	0.00427775
FxaC_21g03700.t1	FxaC_21g03700	-	-	-	1.00214	0.000508188	0.00466029
FxaC_10g32980.t1	MSTRG.19210	-	-	-	-1.25847	0.000556273	0.00504738
FxaC_23g40640.t1	MSTRG.45056	-	-	-	-1.02332	0.000566502	0.00513104
FxaC_8g34240.t1	MSTRG.13099	-	-	-	-1.05066	0.000568523	0.00514502
FxaC_27g42700.t1	MSTRG.53567	-	-	-	-1.28334	0.000588656	0.00530939
FxaC_22g24310.t1	MSTRG.47239	-	-	-	-1.05062	0.00059823	0.00538974
MSTRG.50169.1	MSTRG.50169	LncRNA	-	-	-1.22889	0.000607112	0.00545803
FxaC_2g02051.t1	MSTRG.1813	-	-	-	1.0293	0.000615671	0.00552226
FxaC_27g41850.t1	MSTRG.53531	-	-	-	-1.20721	0.000626357	0.00560567
FxaC_22g10780.t1	FxaC_22g10780	-	-	-	-1.00985	0.000631242	0.00564002
FxaC_19g32180.t1	MSTRG.39756	-	-	-	-1.01081	0.000633566	0.0056561
FxaC_23g09340.t1	MSTRG.43786	-	-	-	-1.01413	0.000636743	0.0056782
FxaC_28g05171.t1	MSTRG.59128	-	-	-	-1.04007	0.000638639	0.00569353
FxaC_23g09450.t1	MSTRG.43791	-	-	-	1.00637	0.000654143	0.00581093
MSTRG.26814.1	MSTRG.26814	-	-	-	-1.03012	0.000655841	0.00582122
MSTRG.49837.1	MSTRG.49837	LncRNA	-	-	1.2791	0.00065922	0.00584159
FxaC_8g12850.t1	MSTRG.12192	-	-	-	-1.08835	0.000667052	0.00589163
MSTRG.50729.1	MSTRG.50729	LncRNA	TE_homo_441790	LTR/unknown	1.6533	0.000698404	0.00613503
FxaC_17g26030.t1	MSTRG.32995	-	-	-	-1.01198	0.000733133	0.00640012
FxaC_18g04970.t1	MSTRG.36383	-	-	-	-1.14477	0.000756892	0.00657205
FxaC_25g37860.t1	MSTRG.55683	-	-	-	-1.07714	0.000847126	0.00725813
FxaC_19g40820.t1	MSTRG.40053	-	-	-	1.14854	0.000887691	0.00756361
MSTRG.46316.1	MSTRG.46316	LncRNA	TE_homo_401398	Unknown	1.27989	0.000907809	0.00771674
FxaC_17g29210.t1	FxaC_17g29210	-	-	-	1.01297	0.00100535	0.00843724
FxaC_1g04940.t1	MSTRG.5696	LncRNA	-	-	1.08542	0.00101191	0.00848783
FxaC_6g44390.t1	MSTRG.15442	-	-	-	-1.73528	0.0011054	0.00913466
FxaC_20g05261.t1	MSTRG.34523	-	-	-	1.54726	0.00110576	0.00913526
FxaC_25g47060.t1	MSTRG.56131	-	-	-	-3.27784	0.00122721	0.0099957
FxaC_19g11190.t1	MSTRG.38880	-	-	-	-1.02858	0.00123526	0.0100562
FxaC_12g33330.t1	MSTRG.16926	-	-	-	-1.0528	0.00126205	0.010228
FxaC_26g11530.t1	MSTRG.57423	-	-	-	-1.38454	0.00128818	0.010398
FxaC_23g30700.t1	MSTRG.44595	-	-	-	-1.13306	0.00137046	0.0109947
FxaC_17g07910.t1	MSTRG.32059	-	-	-	1.40966	0.00138783	0.0111081
FxaC_14g28260.t1	MSTRG.31296	-	-	-	-1.19035	0.00139436	0.0111549
FxaC_2g02600.t1	MSTRG.1845	-	-	-	-2.662	0.00188749	0.0144803
FxaC_13g18480.t1	MSTRG.28372	-	-	-	1.02769	0.00196253	0.0149707
MSTRG.39518.1	MSTRG.39518	-	-	-	-1.0957	0.00200149	0.0152123
FxaC_21g11480.t1	MSTRG.40681	-	-	-	-1.01646	0.00206168	0.0155947
FxaC_15g26300.t1	MSTRG.26989	-	-	-	-1.61625	0.00215371	0.0161962
MSTRG.1364.1	MSTRG.1364	LncRNA	repeat_region_177	LTR/Gypsy	1.52385	0.00217817	0.0163497
FxaC_4g30680.t1	MSTRG.1169	-	-	-	-1.26819	0.00220895	0.0165653
FxaC_14g08080.t1	MSTRG.30390	-	-	-	1.23297	0.00229621	0.0171165
FxaC_27g37470.t1	MSTRG.53307	-	-	-	-1.01977	0.00236176	0.0175566
FxaC_18g00510.t1	MSTRG.36201	-	-	-	1.04062	0.00238603	0.0177085
FxaC_9g14820.t1	MSTRG.22732	-	-	-	-1.53185	0.00258289	0.0189307
MSTRG.20015.1	MSTRG.20015	-	-	-	-1.08212	0.00263883	0.0192621
MSTRG.57302.1	MSTRG.57302	LncRNA	-	-	-1.10285	0.00268726	0.0195275
FxaC_9g14870.t1	MSTRG.22735	LncRNA	-	-	-1.32888	0.00287866	0.0206493
FxaC_3g22880.t1	FxaC_3g22880	-	-	-	1.07912	0.00293032	0.0209501
FxaC_20g03480.t1	MSTRG.34424	-	-	-	1.04852	0.00316209	0.0223307
MSTRG.31730.1	MSTRG.31730	LncRNA	TE_homo_290096	LTR/unknown	1.57803	0.0031861	0.0224659
FxaC_3g03610.t1	MSTRG.3859	-	-	-	-1.04376	0.00338151	0.0236568
FxaC_24g04930.t1	MSTRG.49558	-	-	-	1.20002	0.00368392	0.0253678
FxaC_2g08711.t1	FxaC_2g08711	-	-	-	1.04601	0.00421442	0.0282979
FxaC_10g10720.t1	MSTRG.18314	-	-	-	-1.10297	0.004366	0.0291644
MSTRG.58323.1	MSTRG.58323	LncRNA	-	-	-1.03614	0.00447962	0.0297561
MSTRG.24497.1	MSTRG.24497	LncRNA	-	-	1.2173	0.00454761	0.0301101
MSTRG.1006.1	MSTRG.1006	LncRNA	-	-	-1.38375	0.00461616	0.0304891
FxaC_23g31130.t1	FxaC_23g31130	-	-	-	-1.30168	0.00463749	0.0306175
MSTRG.60253.1	MSTRG.60253	LncRNA	-	-	-1.41253	0.00465144	0.030697
MSTRG.6247.1	MSTRG.6247	-	-	-	-1.29739	0.00486408	0.0318211
MSTRG.23010.1	MSTRG.23010	LncRNA	-	-	1.13614	0.00522233	0.033762
FxaC_22g47140.t1	MSTRG.48121	-	-	-	-1.07651	0.00565745	0.0360858
MSTRG.1007.1	MSTRG.1007	LncRNA	-	-	-1.32164	0.00570413	0.0363107
FxaC_6g21440.t1	MSTRG.14221	-	-	-	-1.36277	0.00589652	0.0373004
FxaC_15g35720.t1	MSTRG.27307	LncRNA	-	-	1.3309	0.00634884	0.0396269
FxaC_26g37690.t1	MSTRG.58606	-	-	-	1.20838	0.00654062	0.0406202
FxaC_15g10690.t1	MSTRG.26312	-	-	-	-1.02305	0.00699614	0.0428892
FxaC_2g43250.t1	FxaC_2g43250	-	-	-	1.10417	0.00712513	0.0435725
MSTRG.41791.1	MSTRG.41791	LncRNA	TE_homo_365871	DNA/Micro_like	2.03365	0.0073121	0.0445391
FxaC_7g25430.t1	MSTRG.8410	-	-	-	-1.19862	0.00734861	0.0447193
FxaC_28g15500.t1	FxaC_28g15500	-	-	-	-1.09804	0.00767619	0.0463466
FxaC_9g44300.t1	MSTRG.23969	-	-	-	-1.0981	0.00808211	0.048364

## Sheet: ABA8
Transcript_id	Gene_id	Coding	TE_id	TE_family	Log2(FC)	pvalue	padj
FxaC_4g35190.t1	MSTRG.1404	-	-	-	3.64029	0	0
FxaC_4g39290.t1	MSTRG.1647	-	-	-	6.19793	0	0
FxaC_2g04050.t1	MSTRG.1907	-	-	-	3.67479	0	0
FxaC_2g06600.t1	MSTRG.2029	-	-	-	3.16919	0	0
FxaC_2g08951.t1	MSTRG.2152	-	-	-	2.11119	0	0
FxaC_2g14640.t1	MSTRG.2444	-	-	-	3.23458	0	0
FxaC_3g05370.t1	MSTRG.3954	-	-	-	3.6287	0	0
FxaC_3g07180.t1	MSTRG.4056	-	-	-	2.45679	0	0
MSTRG.4891.1	MSTRG.4891	-	-	-	2.57389	0	0
FxaC_1g01060.t1	MSTRG.5479	-	-	-	2.90517	0	0
FxaC_1g22002.t1	MSTRG.6580	-	-	-	-2.74896	0	0
FxaC_7g08780.t1	MSTRG.7693	-	-	-	1.66627	0	0
FxaC_5g03380.t1	MSTRG.9595	-	-	-	2.19734	0	0
FxaC_8g00180.t1	MSTRG.11464	-	-	-	4.99879	0	0
FxaC_8g19700.t1	MSTRG.12534	-	-	-	1.988	0	0
MSTRG.13140.1	MSTRG.13140	-	-	-	1.82642	0	0
FxaC_6g27560.t1	MSTRG.14504	-	-	-	2.3844	0	0
FxaC_6g36140.t1	MSTRG.14905	-	-	-	2.58005	0	0
FxaC_12g00690.t1	MSTRG.15627	-	-	-	1.70072	0	0
FxaC_12g07700.t1	MSTRG.15921	-	-	-	2.20028	0	0
FxaC_12g08850.t1	MSTRG.15980	-	-	-	2.89626	0	0
FxaC_12g50280.t1	MSTRG.17716	-	-	-	2.03589	0	0
FxaC_10g14970.t1	MSTRG.18510	-	-	-	7.40864	0	0
MSTRG.20035.1	MSTRG.20035	LncRNA	repeat_region_1454	LTR/unknown	-4.17085	0	0
FxaC_11g26020.t1	MSTRG.21079	-	-	-	2.67105	0	0
FxaC_11g47690.t1	MSTRG.22009	-	-	-	1.95182	0	0
FxaC_9g09650.t1	MSTRG.22495	-	-	-	3.12819	0	0
FxaC_9g25160.t1	MSTRG.23163	-	-	-	1.95154	0	0
FxaC_9g41380.t1	MSTRG.23839	-	-	-	7.67907	0	0
FxaC_9g51360.t1	MSTRG.24342	-	-	-	2.89314	0	0
FxaC_16g28580.t1	MSTRG.25608	-	-	-	4.31402	0	0
FxaC_15g25170.t1	MSTRG.26949	-	-	-	4.08781	0	0
FxaC_13g22560.t1	MSTRG.28582	-	-	-	3.69452	0	0
FxaC_14g06400.t1	MSTRG.30294	-	-	-	3.2105	0	0
FxaC_14g19630.t1	MSTRG.30932	-	-	-	-2.93448	0	0
FxaC_17g08690.t1	MSTRG.32108	-	-	-	3.50437	0	0
FxaC_17g11680.t1	MSTRG.32276	-	-	-	-4.27962	0	0
FxaC_17g12470.t1	MSTRG.32315	-	-	-	1.79853	0	0
FxaC_17g14790.t1	MSTRG.32439	-	-	-	1.64164	0	0
MSTRG.33012.1	MSTRG.33012	-	-	-	2.23613	0	0
FxaC_20g00300.t1	MSTRG.34272	-	-	-	1.82364	0	0
FxaC_20g37180.t1	MSTRG.36003	-	-	-	3.14509	0	0
FxaC_19g06940.t1	MSTRG.38649	-	-	-	4.32915	0	0
FxaC_19g16850.t1	MSTRG.39161	-	-	-	1.73117	0	0
FxaC_21g29510.t1	MSTRG.41502	-	-	-	2.68053	0	0
FxaC_21g31610.t1	MSTRG.41585	-	-	-	3.74765	0	0
FxaC_21g33790.t1	MSTRG.41685	-	-	-	4.2514	0	0
FxaC_23g02800.t1	MSTRG.43522	-	-	-	6.80018	0	0
FxaC_23g36870.t1	MSTRG.44860	-	-	-	5.88547	0	0
FxaC_22g25170.t1	MSTRG.47280	-	-	-	4.22569	0	0
FxaC_22g27060.t1	MSTRG.47359	-	-	-	5.96048	0	0
FxaC_22g48390.t1	MSTRG.48163	-	-	-	-5.03167	0	0
FxaC_22g55071.t1	MSTRG.48437	-	-	-	3.3468	0	0
FxaC_22g56640.t1	MSTRG.48517	-	-	-	2.03713	0	0
FxaC_22g62150.t1	MSTRG.48777	-	-	-	3.26106	0	0
FxaC_24g17900.t1	MSTRG.50141	-	-	-	3.42623	0	0
FxaC_24g28290.t1	MSTRG.50584	-	-	-	2.60274	0	0
FxaC_24g37980.t1	MSTRG.50963	-	-	-	6.30883	0	0
FxaC_24g44970.t1	MSTRG.51263	-	-	-	3.02376	0	0
FxaC_27g11570.t1	MSTRG.52350	-	-	-	3.28292	0	0
FxaC_27g17600.t1	MSTRG.52578	-	-	-	2.59256	0	0
FxaC_27g31650.t1	MSTRG.53076	-	-	-	-1.50089	0	0
FxaC_27g38080.t1	MSTRG.53336	-	-	-	1.69838	0	0
FxaC_27g39120.t1	MSTRG.53391	-	-	-	5.13814	0	0
FxaC_27g39130.t1	MSTRG.53392	-	-	-	5.08781	0	0
FxaC_27g43430.t1	MSTRG.53593	-	-	-	5.37751	0	0
FxaC_27g46750.t1	MSTRG.53742	-	-	-	2.30871	0	0
FxaC_27g50130.t1	MSTRG.53912	-	-	-	3.27147	0	0
FxaC_27g52030.t1	MSTRG.54012	-	-	-	6.82288	0	0
FxaC_25g13540.t1	MSTRG.54722	-	-	-	3.65375	0	0
FxaC_25g41990.t1	MSTRG.55868	-	-	-	3.70212	0	0
FxaC_25g42070.t1	MSTRG.55870	-	-	-	4.01006	0	0
FxaC_25g52170.t1	MSTRG.56409	-	-	-	2.56834	0	0
FxaC_25g55300.t1	MSTRG.56568	-	-	-	2.73581	0	0
FxaC_25g59970.t1	MSTRG.56755	-	-	-	2.98181	0	0
FxaC_26g00260.t1	MSTRG.56859	-	-	-	2.91145	0	0
FxaC_26g06101.t1	MSTRG.57193	-	-	-	3.22729	0	0
FxaC_26g22290.t1	MSTRG.57944	-	-	-	4.85746	0	0
FxaC_26g29740.t1	MSTRG.58260	-	-	-	3.29803	0	0
FxaC_28g06830.t1	MSTRG.59184	-	-	-	6.7286	0	0
FxaC_28g10940.t1	MSTRG.59388	-	-	-	5.04282	0	0
FxaC_5g30170.t1	MSTRG.10816	-	-	-	1.702	4.54148e-308	1.79789e-305
FxaC_14g15221.t1	MSTRG.30723	-	-	-	3.50019	7.59868e-304	2.97278e-301
FxaC_15g26200.t1	MSTRG.26987	-	-	-	-3.54778	2.51726e-300	9.73359e-298
FxaC_15g03490.t1	MSTRG.25970	-	-	-	4.15143	3.18106e-294	1.2159e-291
FxaC_2g02210.t1	MSTRG.1821	-	-	-	2.74924	9.69784e-290	3.66468e-287
FxaC_16g19010.t1	MSTRG.25125	-	-	-	6.63075	7.60505e-283	2.80998e-280
FxaC_10g09980.t1	MSTRG.18275	-	-	-	-5.47212	1.64671e-281	6.01755e-279
FxaC_2g28890.t1	MSTRG.3065	-	-	-	2.45546	3.22348e-280	1.16515e-277
FxaC_12g48590.t1	MSTRG.17609	-	-	-	-3.12853	1.07589e-278	3.84707e-276
FxaC_13g07380.t1	MSTRG.27879	-	-	-	2.73366	3.01706e-274	1.0561e-271
FxaC_9g01910.t1	MSTRG.22139	-	-	-	2.26137	2.32538e-272	8.05503e-270
FxaC_12g41601.t1	MSTRG.17281	-	-	-	-2.7993	7.80566e-270	2.67597e-267
FxaC_24g51360.t1	MSTRG.51556	-	-	-	1.83532	5.16412e-266	1.75232e-263
FxaC_26g15580.t1	MSTRG.57634	-	-	-	1.69939	1.47096e-264	4.94093e-262
FxaC_15g06290.t1	MSTRG.26115	-	-	-	3.09361	1.66238e-264	5.52808e-262
FxaC_6g01910.t1	MSTRG.13431	-	-	-	2.13338	2.152e-264	7.08542e-262
FxaC_5g40800.t1	MSTRG.11206	-	-	-	2.47256	2.19469e-263	7.1551e-261
FxaC_11g05961.t1	MSTRG.20228	-	-	-	-2.58244	3.88349e-263	1.2538e-260
FxaC_12g33870.t1	MSTRG.16945	-	-	-	1.94453	1.52326e-261	4.82422e-259
FxaC_11g44430.t1	MSTRG.21835	-	-	-	1.74106	1.77188e-261	5.55869e-259
FxaC_2g13800.t1	MSTRG.2403	-	-	-	1.95362	1.25909e-256	3.91305e-254
FxaC_2g37130.t1	MSTRG.3378	-	-	-	3.34175	2.54537e-256	7.83739e-254
FxaC_7g28710.t1	MSTRG.8553	-	-	-	2.48061	3.3903e-256	1.03432e-253
FxaC_25g48770.t1	MSTRG.56194	-	-	-	4.92401	1.04146e-254	3.14842e-252
FxaC_11g15330.t1	MSTRG.20656	-	-	-	2.36355	1.04418e-251	3.1282e-249
FxaC_6g14340.t1	MSTRG.13906	-	-	-	1.85055	1.18116e-246	3.507e-244
FxaC_14g05050.t1	MSTRG.30212	-	-	-	1.61071	5.23635e-245	1.54097e-242
FxaC_24g31020.t1	MSTRG.50681	-	-	-	-3.42806	1.17199e-241	3.41873e-239
MSTRG.48719.1	MSTRG.48719	-	-	-	3.38459	3.1254e-240	9.03756e-238
FxaC_16g14950.t1	MSTRG.24939	-	-	-	2.86488	2.86958e-238	8.15597e-236
FxaC_17g23500.t1	MSTRG.32897	-	-	-	1.86236	1.80692e-237	5.09214e-235
MSTRG.15278.1	MSTRG.15278	-	-	-	4.40845	3.31009e-233	9.17282e-231
FxaC_16g26950.t1	MSTRG.25522	-	-	-	3.59464	4.4904e-230	1.23408e-227
FxaC_27g49990.t1	MSTRG.53903	-	-	-	2.29062	6.66925e-230	1.81786e-227
FxaC_3g01290.t1	MSTRG.3716	-	-	-	4.37694	6.96748e-227	1.88371e-224
MSTRG.24059.1	MSTRG.24059	-	-	-	-2.39724	4.85839e-226	1.30291e-223
FxaC_21g66440.t1	MSTRG.43072	-	-	-	1.89171	1.97805e-224	5.26225e-222
FxaC_21g36850.t1	MSTRG.41807	-	-	-	-5.85775	3.21048e-223	8.47313e-221
FxaC_12g46600.t1	MSTRG.17515	-	-	-	2.20119	5.97584e-223	1.56473e-220
FxaC_15g33220.t1	MSTRG.27224	-	-	-	1.99888	1.45579e-215	3.75279e-213
FxaC_9g50560.t1	MSTRG.24300	-	-	-	2.24801	7.22771e-212	1.84885e-209
FxaC_9g00730.t1	MSTRG.22064	-	-	-	1.89742	2.86593e-210	7.27507e-208
FxaC_25g32700.t1	MSTRG.55498	-	-	-	-5.67959	2.18642e-209	5.46672e-207
FxaC_20g07300.t1	MSTRG.34632	-	-	-	2.07151	1.03825e-207	2.55747e-205
FxaC_24g15690.t1	MSTRG.50050	-	-	-	2.39639	9.18613e-206	2.24614e-203
FxaC_25g35400.t1	MSTRG.55587	-	-	-	-7.01219	3.66369e-203	8.89287e-201
FxaC_12g24290.t1	MSTRG.16584	-	-	-	2.07185	4.45294e-201	1.06531e-198
FxaC_17g02421.t1	MSTRG.31738	-	-	-	2.20154	9.15929e-200	2.16016e-197
FxaC_17g10120.t1	MSTRG.32191	-	-	-	1.7109	6.05236e-192	1.40745e-189
MSTRG.22845.1	MSTRG.22845	LncRNA	-	-	4.10365	1.58233e-191	3.65409e-189
FxaC_1g07320.t1	MSTRG.5836	-	-	-	2.90242	2.54773e-189	5.8029e-187
FxaC_14g24530.t1	MSTRG.31137	-	-	-	2.5166	4.24668e-189	9.60675e-187
FxaC_12g15630.t1	MSTRG.16251	-	-	-	-2.52724	9.38253e-188	2.10815e-185
FxaC_25g21860.t1	MSTRG.55064	-	-	-	6.083	1.01863e-185	2.2734e-183
MSTRG.50033.1	MSTRG.50033	-	-	-	2.16712	3.96015e-185	8.7794e-183
FxaC_16g01290.t1	MSTRG.24433	-	-	-	4.10118	3.13931e-184	6.91354e-182
FxaC_8g30150.t1	MSTRG.12959	-	-	-	-2.14334	1.76198e-181	3.8296e-179
FxaC_26g09540.t1	MSTRG.57328	-	-	-	3.44556	1.6467e-175	3.55581e-173
MSTRG.49814.1	MSTRG.49814	-	-	-	3.52875	2.51169e-173	5.38864e-171
FxaC_8g12140.t1	MSTRG.12154	-	-	-	2.09872	1.6705e-170	3.53826e-168
FxaC_25g42890.t1	MSTRG.55914	-	-	-	2.30153	1.83958e-170	3.87174e-168
FxaC_14g05250.t1	MSTRG.30226	-	-	-	4.52465	2.73054e-170	5.71078e-168
FxaC_26g42640.t1	MSTRG.58802	-	-	-	2.17678	4.47269e-170	9.29592e-168
FxaC_6g02500.t1	MSTRG.13457	-	-	-	3.36699	2.71157e-168	5.56609e-166
FxaC_26g18320.t1	MSTRG.57771	-	-	-	-2.81025	5.4707e-167	1.11609e-164
FxaC_23g46150.t1	MSTRG.45344	-	-	-	4.74311	3.70417e-163	7.42039e-161
FxaC_23g39270.t1	MSTRG.44984	-	-	-	2.27629	1.01299e-161	2.01712e-159
FxaC_8g22510.t1	MSTRG.12645	-	-	-	1.70404	3.78366e-158	7.40129e-156
FxaC_1g17910.t1	MSTRG.6386	-	-	-	2.09538	1.00635e-157	1.95704e-155
MSTRG.9234.1	MSTRG.9234	-	-	-	-2.86436	1.52159e-155	2.9248e-153
FxaC_13g30770.t1	MSTRG.28989	-	-	-	-1.5521	2.00344e-155	3.82888e-153
MSTRG.50700.1	MSTRG.50700	-	-	-	2.048	2.45667e-154	4.66824e-152
FxaC_12g47620.t1	MSTRG.17554	-	-	-	-2.3024	1.26859e-150	2.38337e-148
MSTRG.7305.1	MSTRG.7305	LncRNA	TE_homo_71663	LTR/Caulimovirus	3.02574	2.22369e-150	4.15429e-148
FxaC_10g43280.t1	MSTRG.19612	-	-	-	2.62799	3.24132e-149	5.98815e-147
FxaC_23g58210.t1	MSTRG.45924	-	-	-	-1.88551	3.51818e-149	6.46373e-147
FxaC_4g18300.t1	MSTRG.616	-	-	-	1.99621	4.53199e-149	8.2806e-147
FxaC_15g20280.t1	MSTRG.26757	-	-	-	-1.73529	4.62337e-149	8.4014e-147
FxaC_8g30870.t1	MSTRG.12986	-	-	-	-1.83049	1.77983e-148	3.21666e-146
FxaC_22g02630.t1	MSTRG.46222	-	-	-	3.68921	1.45466e-146	2.61477e-144
FxaC_12g10840.t1	MSTRG.16066	-	-	-	-3.25042	4.10176e-144	7.33333e-142
FxaC_19g39770.t2	MSTRG.40016	-	-	-	1.71549	6.77651e-143	1.20506e-140
MSTRG.22883.2	MSTRG.22883	-	-	-	2.53389	1.6384e-141	2.88272e-139
MSTRG.6750.3	MSTRG.6750	-	-	-	1.98644	8.51058e-141	1.48953e-138
FxaC_25g31480.t1	MSTRG.55440	-	-	-	-4.42007	1.91666e-139	3.337e-137
FxaC_22g47131.t1	MSTRG.48120	-	-	-	-2.20761	3.38487e-139	5.86252e-137
FxaC_7g25980.t1	MSTRG.8440	-	-	-	1.84753	4.87748e-138	8.3606e-136
FxaC_13g12530.t1	MSTRG.28126	-	-	-	-4.5933	9.14266e-138	1.55117e-135
MSTRG.40003.1	MSTRG.40003	LncRNA	TE_homo_354880	LTR/Copia	2.50728	2.12402e-137	3.58538e-135
FxaC_17g01580.t1	MSTRG.31697	-	-	-	1.87245	1.58231e-136	2.65749e-134
FxaC_24g50280.t1	MSTRG.51499	-	-	-	-1.8757	3.36391e-135	5.62128e-133
FxaC_12g10320.t1	MSTRG.16039	-	-	-	-1.83083	3.42793e-135	5.69961e-133
FxaC_9g14310.t1	MSTRG.22705	-	-	-	-2.11774	3.58128e-134	5.89564e-132
MSTRG.30707.1	MSTRG.30707	-	-	-	2.33454	5.46673e-134	8.9552e-132
FxaC_11g36701.t1	MSTRG.21497	-	-	-	-1.92872	5.02765e-132	8.19556e-130
FxaC_11g11650.t1	MSTRG.20501	-	-	-	1.81611	2.44907e-131	3.95346e-129
MSTRG.36132.1	MSTRG.36132	-	-	-	-2.30291	4.96353e-131	7.97377e-129
FxaC_2g08960.t1	MSTRG.2153	-	-	-	2.64658	1.94995e-130	3.10257e-128
FxaC_7g39790.t1	MSTRG.9111	-	-	-	1.60602	3.12434e-130	4.94746e-128
FxaC_9g14390.t1	MSTRG.22708	-	-	-	-1.91823	9.70853e-130	1.53008e-127
FxaC_13g27740.t1	MSTRG.28856	-	-	-	1.57951	3.0164e-128	4.66547e-126
FxaC_11g40790.t1	MSTRG.21666	-	-	-	3.53689	3.68071e-128	5.66659e-126
FxaC_26g03920.t1	MSTRG.57059	-	-	-	5.9774	4.35051e-127	6.63632e-125
FxaC_7g38681.t1	MSTRG.9043	-	-	-	2.36953	1.43781e-126	2.18324e-124
FxaC_21g30080.t1	MSTRG.41528	-	-	-	-2.30112	4.31125e-124	6.51665e-122
FxaC_22g32810.t1	MSTRG.47587	LncRNA	-	-	1.55338	1.06099e-122	1.58929e-120
FxaC_12g38330.t1	MSTRG.17137	-	-	-	1.54752	9.48644e-121	1.40205e-118
FxaC_14g37200.t1	MSTRG.31549	-	-	-	3.20748	5.92565e-120	8.61631e-118
FxaC_5g20950.t1	MSTRG.10448	-	-	-	2.03185	1.48933e-119	2.14399e-117
FxaC_17g07680.t1	MSTRG.32042	-	-	-	2.29552	7.34108e-119	1.05224e-116
FxaC_4g34270.t1	MSTRG.1356	-	-	-	1.7273	1.36406e-118	1.9468e-116
FxaC_25g20660.t1	MSTRG.55009	-	-	-	1.85531	1.35595e-117	1.91876e-115
MSTRG.53225.1	MSTRG.53225	LncRNA	repeat_region_3643	LTR/unknown	-3.09982	4.67127e-117	6.58213e-115
FxaC_10g39750.t1	MSTRG.19448	-	-	-	-3.17645	1.50796e-116	2.11585e-114
FxaC_21g02311.t1	MSTRG.40212	-	-	-	-2.08956	2.22172e-116	3.10424e-114
MSTRG.27196.1	MSTRG.27196	LncRNA	TE_homo_245040	LTR/unknown	2.40043	2.42448e-116	3.37337e-114
FxaC_16g28600.t1	MSTRG.25610	-	-	-	4.20076	1.68514e-115	2.32521e-113
FxaC_6g32640.t1	MSTRG.14754	-	-	-	2.70288	2.00289e-115	2.75224e-113
FxaC_27g45240.t1	MSTRG.53659	-	-	-	3.27733	2.82659e-115	3.86812e-113
MSTRG.32107.1	MSTRG.32107	LncRNA	TE_homo_291230	DNA/CMC-EnSpm	-4.97957	4.56244e-115	6.21801e-113
FxaC_20g34600.t1	MSTRG.35898	-	-	-	3.42436	6.24471e-115	8.47598e-113
FxaC_18g26690.t1	MSTRG.37284	-	-	-	-3.48226	1.9282e-114	2.5855e-112
FxaC_28g18620.t1	MSTRG.59725	-	-	-	1.88676	3.75137e-114	5.00996e-112
FxaC_2g15280.t1	MSTRG.2470	-	-	-	2.96646	5.06564e-114	6.73811e-112
FxaC_1g10410.t1	MSTRG.5994	-	-	-	1.90924	7.31475e-113	9.53901e-111
MSTRG.17009.1	MSTRG.17009	LncRNA	repeat_region_1264	LTR/unknown	-2.38178	1.80215e-111	2.31385e-109
FxaC_6g17780.t1	MSTRG.14053	-	-	-	2.46569	1.01118e-110	1.2933e-108
FxaC_13g20770.t1	MSTRG.28486	-	-	-	5.56601	5.33304e-109	6.74316e-107
FxaC_9g45470.t1	MSTRG.24029	-	-	-	-3.96489	8.90687e-109	1.12193e-106
FxaC_10g38750.t1	MSTRG.19410	-	-	-	-1.69089	9.59182e-109	1.20365e-106
FxaC_23g34550.t1	MSTRG.44749	-	-	-	1.5734	9.91103e-109	1.23903e-106
FxaC_19g39950.t1	MSTRG.40020	-	-	-	2.64373	1.00578e-107	1.24799e-105
MSTRG.7332.1	MSTRG.7332	-	-	-	1.96994	4.15375e-107	5.1349e-105
FxaC_2g21700.t1	MSTRG.2780	-	-	-	1.60951	8.28915e-107	1.01715e-104
FxaC_3g10540.t1	MSTRG.4228	-	-	-	-2.61995	8.49478e-107	1.03855e-104
FxaC_10g39830.t1	MSTRG.19454	-	-	-	-1.75573	9.38391e-107	1.14305e-104
FxaC_8g18521.t1	MSTRG.12478	-	-	-	2.15227	4.74655e-106	5.7189e-104
FxaC_2g01270.t1	MSTRG.1774	-	-	-	-4.73182	6.77019e-105	8.09842e-103
FxaC_24g57280.t1	MSTRG.51838	-	-	-	-4.20963	8.39552e-105	1.00066e-102
MSTRG.8354.1	MSTRG.8354	-	-	-	-2.45362	1.32006e-104	1.56776e-102
FxaC_23g39711.t1	MSTRG.45008	-	-	-	2.58896	2.48651e-104	2.92179e-102
FxaC_21g51170.t1	MSTRG.42361	-	-	-	2.42649	4.45718e-104	5.20067e-102
FxaC_10g39740.t1	MSTRG.19447	-	-	-	-1.97755	3.09203e-103	3.57022e-101
FxaC_20g37270.t1	MSTRG.36004	-	-	-	2.12114	4.96077e-103	5.70814e-101
FxaC_7g35700.t1	MSTRG.8868	-	-	-	2.24432	5.63093e-103	6.45693e-101
FxaC_22g26710.t2	MSTRG.47346	-	-	-	3.99173	1.59494e-102	1.82262e-100
FxaC_13g13110.t1	MSTRG.28152	-	-	-	-3.60572	4.21752e-102	4.80306e-100
MSTRG.16048.1	MSTRG.16048	-	-	-	-2.30593	1.66571e-99	1.88407e-97
FxaC_21g65311.t1	MSTRG.43017	-	-	-	2.16308	2.16156e-99	2.43663e-97
FxaC_25g31010.t1	MSTRG.55422	-	-	-	-3.69912	3.93578e-99	4.42163e-97
FxaC_10g34530.t1	MSTRG.19270	-	-	-	-2.34048	9.18305e-98	1.01791e-95
FxaC_25g33120.t1	MSTRG.55516	-	-	-	-4.78982	1.3241e-97	1.46284e-95
FxaC_9g14280.t1	MSTRG.22703	-	-	-	-1.82316	2.51297e-97	2.75796e-95
FxaC_5g45040.t1	MSTRG.11405	-	-	-	-1.69544	2.70105e-97	2.95463e-95
MSTRG.34177.1	MSTRG.34177	-	-	-	-2.15806	3.19285e-97	3.48115e-95
FxaC_23g58460.t1	MSTRG.45930	-	-	-	-2.23166	1.07252e-96	1.15797e-94
FxaC_12g45950.t1	MSTRG.17483	-	-	-	1.74398	3.92429e-95	4.19609e-93
FxaC_23g00740.t1	MSTRG.43427	-	-	-	-3.76641	5.30782e-95	5.65726e-93
FxaC_11g36650.t1	MSTRG.21494	-	-	-	-1.67212	1.86634e-94	1.97654e-92
FxaC_22g20980.t1	MSTRG.47111	-	-	-	6.55335	2.73964e-94	2.89219e-92
FxaC_11g02860.t1	MSTRG.20084	-	-	-	-2.06074	8.4588e-94	8.90155e-92
FxaC_23g03160.t1	MSTRG.43544	-	-	-	2.29258	9.705e-94	1.01808e-91
FxaC_6g29250.t1	MSTRG.14585	-	-	-	-1.60484	1.22159e-92	1.26158e-90
MSTRG.8045.1	MSTRG.8045	LncRNA	TE_homo_81179	LTR/Gypsy	5.21809	1.60965e-92	1.65719e-90
FxaC_13g18450.t1	MSTRG.28369	-	-	-	1.55902	1.49979e-91	1.5252e-89
MSTRG.644.2	MSTRG.644	LncRNA	TE_homo_14057	DNA/MULE-MuDR	1.67946	2.64451e-91	2.68111e-89
FxaC_27g46570.t1	MSTRG.53729	-	-	-	-4.13156	4.16456e-91	4.19662e-89
FxaC_21g02130.t1	MSTRG.40204	-	-	-	2.7518	5.08849e-91	5.11216e-89
FxaC_8g08390.t1	MSTRG.11905	-	-	-	-3.97286	8.4099e-91	8.39828e-89
FxaC_23g00870.t1	MSTRG.43435	-	-	-	-2.04276	3.61415e-90	3.58761e-88
FxaC_28g28900.t1	MSTRG.60123	-	-	-	1.82825	1.1943e-89	1.17849e-87
FxaC_6g03070.t1	MSTRG.13478	-	-	-	2.56657	7.31453e-89	7.17514e-87
MSTRG.3191.1	MSTRG.3191	LncRNA	-	-	1.95933	1.6279e-87	1.58288e-85
FxaC_2g27650.t1	MSTRG.3024	-	-	-	-2.43319	4.68405e-86	4.50184e-84
FxaC_23g28410.t1	MSTRG.44487	-	-	-	-3.96748	7.53302e-86	7.17774e-84
FxaC_12g36550.t1	MSTRG.17054	-	-	-	-1.55316	7.93004e-86	7.53444e-84
FxaC_5g34660.t1	MSTRG.10967	-	-	-	1.71408	1.77878e-84	1.67568e-82
FxaC_13g00260.t1	MSTRG.27507	-	-	-	2.50192	5.6372e-84	5.28055e-82
FxaC_22g03460.t1	MSTRG.46271	-	-	-	-1.5923	1.00086e-83	9.34908e-82
FxaC_8g11140.t1	MSTRG.12097	-	-	-	-2.9339	6.16901e-83	5.68267e-81
FxaC_16g30330.t1	MSTRG.25706	-	-	-	-2.02729	1.08318e-82	9.95031e-81
FxaC_3g00990.t1	MSTRG.3690	-	-	-	5.43689	5.61803e-82	5.14662e-80
FxaC_25g00390.t1	MSTRG.54124	-	-	-	1.50491	7.77454e-82	7.1026e-80
FxaC_23g28490.t1	MSTRG.44492	-	-	-	-2.00164	1.87288e-81	1.70632e-79
FxaC_6g42690.t1	MSTRG.15321	-	-	-	-1.52174	2.2426e-81	2.03758e-79
FxaC_13g09960.t1	MSTRG.28000	-	-	-	-1.61223	5.08114e-81	4.59153e-79
FxaC_4g24290.t1	MSTRG.864	-	-	-	1.57024	2.53532e-80	2.28481e-78
FxaC_19g40790.t1	MSTRG.40050	-	-	-	2.17365	2.08921e-79	1.85761e-77
FxaC_14g29590.t1	MSTRG.31356	-	-	-	-3.08189	2.49e-79	2.20806e-77
MSTRG.49465.1	MSTRG.49465	LncRNA	TE_homo_429748	LTR/unknown	-1.57844	1.07045e-78	9.46724e-77
FxaC_12g10480.t1	MSTRG.16048	-	-	-	-3.69776	4.28432e-78	3.75912e-76
FxaC_23g13820.t1	MSTRG.43959	-	-	-	-1.56066	5.11935e-78	4.47997e-76
FxaC_22g02740.t1	MSTRG.46230	-	-	-	3.66821	2.57884e-77	2.23908e-75
FxaC_5g45940.t1	MSTRG.11436	-	-	-	-1.69341	3.21174e-77	2.7741e-75
FxaC_23g55690.t1	MSTRG.45808	-	-	-	-3.42989	1.45357e-76	1.24902e-74
FxaC_23g38060.t1	MSTRG.44920	-	-	-	-1.59984	3.6641e-76	3.14036e-74
FxaC_14g13030.t1	MSTRG.30637	-	-	-	5.87491	6.84687e-76	5.85311e-74
FxaC_17g13280.t1	MSTRG.32345	-	-	-	2.66463	8.73365e-76	7.44689e-74
MSTRG.34981.3	MSTRG.34981	-	-	-	-3.55342	3.3395e-75	2.81857e-73
FxaC_12g41720.t1	MSTRG.17286	-	-	-	3.32047	1.71244e-74	1.43802e-72
FxaC_20g10250.t1	MSTRG.34795	-	-	-	2.88056	1.88464e-74	1.57864e-72
FxaC_10g04200.t1	MSTRG.17949	-	-	-	-2.35001	3.21192e-74	2.68365e-72
MSTRG.7844.1	MSTRG.7844	LncRNA	-	-	1.59556	3.65389e-74	3.04527e-72
FxaC_14g21910.t1	MSTRG.31028	-	-	-	-1.67154	4.89799e-74	4.07194e-72
FxaC_17g47140.t1	MSTRG.33875	-	-	-	-3.88998	5.26777e-74	4.36844e-72
FxaC_26g42250.t1	MSTRG.58786	-	-	-	-3.4462	5.99547e-74	4.95953e-72
FxaC_12g03000.t1	MSTRG.15730	-	-	-	1.66298	1.60667e-73	1.31596e-71
FxaC_18g30990.t1	MSTRG.37512	-	-	-	-2.02965	3.90802e-73	3.18523e-71
FxaC_8g17321.t1	MSTRG.12428	-	-	-	-1.7478	9.89343e-73	7.98534e-71
FxaC_25g04470.t1	MSTRG.54302	-	-	-	1.56093	1.02135e-72	8.2237e-71
MSTRG.49075.1	MSTRG.49075	LncRNA	-	-	2.32413	1.12708e-72	9.05313e-71
FxaC_15g03870.t1	MSTRG.25991	-	-	-	-2.58051	1.18993e-72	9.53492e-71
FxaC_17g05131.t1	MSTRG.31866	-	-	-	-5.41245	1.42799e-72	1.1415e-70
MSTRG.50706.1	MSTRG.50706	-	-	-	1.866	3.94928e-72	3.14939e-70
FxaC_27g35170.t1	MSTRG.53217	-	-	-	1.82771	1.31611e-71	1.04453e-69
MSTRG.48870.1	MSTRG.48870	LncRNA	TE_homo_426909	LTR/Copia	3.00861	2.63423e-71	2.07089e-69
FxaC_25g52171.t1	MSTRG.56409	-	-	-	1.96351	2.67045e-71	2.09441e-69
FxaC_25g30410.t1	MSTRG.55392	-	-	-	-3.37523	7.15447e-71	5.58485e-69
FxaC_17g15890.t1	MSTRG.32494	-	-	-	-3.58241	1.45311e-70	1.13166e-68
FxaC_25g36140.t1	MSTRG.55623	-	-	-	-3.1148	2.56822e-70	1.99541e-68
FxaC_15g14460.t1	MSTRG.26463	-	-	-	-2.57297	1.71797e-69	1.33169e-67
FxaC_23g10400.t1	MSTRG.43825	-	-	-	-2.82275	2.85607e-69	2.20362e-67
FxaC_26g23290.t1	MSTRG.57989	-	-	-	1.95598	3.55647e-69	2.73766e-67
FxaC_25g28620.t1	MSTRG.55340	-	-	-	-3.49953	5.61398e-69	4.30155e-67
FxaC_10g33391.t1	MSTRG.19236	-	-	-	-3.64921	1.18276e-68	9.00034e-67
FxaC_11g36610.t1	MSTRG.21492	-	-	-	-2.12116	5.43521e-68	4.07077e-66
MSTRG.7199.1	MSTRG.7199	LncRNA	-	-	3.15586	1.15437e-67	8.58778e-66
FxaC_25g21710.t1	MSTRG.55056	-	-	-	4.58072	4.18717e-67	3.08053e-65
FxaC_21g42160.t1	MSTRG.42011	-	-	-	1.65961	6.87516e-67	5.03583e-65
FxaC_25g56240.t1	MSTRG.56605	-	-	-	2.39309	1.20886e-66	8.83501e-65
FxaC_5g06240.t1	MSTRG.9731	-	-	-	-3.85011	1.66263e-66	1.21248e-64
FxaC_25g13940.t1	MSTRG.54756	-	-	-	1.84171	2.27746e-66	1.65721e-64
FxaC_21g51060.t1	MSTRG.42354	-	-	-	1.51701	3.55513e-66	2.58127e-64
FxaC_17g09430.t1	MSTRG.32147	-	-	-	5.09638	6.76311e-66	4.88914e-64
FxaC_19g35790.t1	MSTRG.39882	-	-	-	-3.65066	1.72025e-65	1.23553e-63
FxaC_24g43910.t1	MSTRG.51212	-	-	-	5.40538	3.06295e-65	2.19516e-63
FxaC_17g22970.t1	MSTRG.32867	-	-	-	-1.5313	3.48277e-65	2.48533e-63
FxaC_28g09100.t1	MSTRG.59293	-	-	-	1.55039	4.85882e-65	3.45986e-63
FxaC_23g14410.t1	MSTRG.43980	-	-	-	-4.10019	7.75742e-65	5.50033e-63
FxaC_17g05501.t1	MSTRG.31886	-	-	-	-3.92942	8.86554e-65	6.25933e-63
FxaC_18g41900.t1	MSTRG.38073	-	-	-	1.71449	9.81627e-65	6.90128e-63
FxaC_22g06090.t1	MSTRG.46418	-	-	-	-2.63188	2.48698e-64	1.73744e-62
FxaC_4g15000.t2	MSTRG.495	-	-	-	2.15126	1.36273e-63	9.48036e-62
FxaC_22g31620.t1	MSTRG.47547	-	-	-	-1.64452	1.81805e-63	1.25953e-61
FxaC_9g04070.t1	MSTRG.22249	-	-	-	-2.70994	1.85357e-63	1.28147e-61
MSTRG.9625.1	MSTRG.9625	-	-	-	1.82314	2.06866e-63	1.4272e-61
FxaC_21g06580.t1	MSTRG.40451	-	-	-	1.58574	3.24646e-63	2.22593e-61
FxaC_22g05980.t1	MSTRG.46414	-	-	-	1.58644	4.47771e-63	3.06383e-61
FxaC_6g36100.t1	MSTRG.14903	-	-	-	-3.39321	6.2306e-63	4.25446e-61
FxaC_6g21510.t1	MSTRG.14226	-	-	-	1.72877	1.31749e-62	8.95945e-61
FxaC_6g44010.t1	MSTRG.15413	-	-	-	-4.19028	2.09056e-62	1.41588e-60
MSTRG.55633.2	MSTRG.55633	-	-	-	4.10048	6.13409e-62	4.12921e-60
FxaC_22g48620.t1	MSTRG.48171	-	-	-	-4.66126	1.05204e-61	7.06759e-60
FxaC_9g47030.t1	MSTRG.24116	-	-	-	1.57024	1.46546e-61	9.8053e-60
MSTRG.36624.1	MSTRG.36624	-	-	-	3.06397	1.84823e-61	1.23416e-59
FxaC_8g21941.t1	MSTRG.12622	-	-	-	-2.87504	1.95685e-61	1.30407e-59
FxaC_12g10321.t1	MSTRG.16040	-	-	-	-1.8289	2.04183e-61	1.35798e-59
MSTRG.46945.1	MSTRG.46945	-	-	-	-2.03574	2.41854e-61	1.60531e-59
MSTRG.46692.1	MSTRG.46692	-	-	-	-1.94014	2.9172e-61	1.93244e-59
MSTRG.6810.1	MSTRG.6810	LncRNA	repeat_region_577	LTR/Gypsy	2.45924	3.75872e-61	2.48494e-59
FxaC_25g31450.t1	MSTRG.55438	-	-	-	-2.82165	1.29833e-60	8.54945e-59
FxaC_1g04180.t1	MSTRG.5651	-	-	-	2.66959	1.4715e-60	9.65154e-59
FxaC_21g68000.t1	MSTRG.43161	-	-	-	-1.75556	2.44939e-60	1.5971e-58
FxaC_1g32920.t1	MSTRG.7015	-	-	-	4.14047	5.88787e-60	3.80924e-58
MSTRG.27433.1	MSTRG.27433	-	-	-	1.61576	6.38754e-60	4.1165e-58
FxaC_11g36620.t1	MSTRG.21493	-	-	-	-1.65287	7.09704e-60	4.5649e-58
FxaC_24g08910.t1	MSTRG.49748	-	-	-	-2.04665	9.27866e-60	5.95662e-58
FxaC_11g36600.t1	MSTRG.21491	-	-	-	-1.80063	1.01867e-59	6.52692e-58
FxaC_6g32510.t1	MSTRG.14749	-	-	-	-4.00792	1.04153e-59	6.66055e-58
FxaC_9g10740.t1	MSTRG.22558	-	-	-	-1.52231	2.57131e-59	1.63492e-57
FxaC_16g25660.t1	MSTRG.25456	-	-	-	2.37062	2.58046e-59	1.63761e-57
FxaC_25g42880.t1	MSTRG.55913	-	-	-	1.90429	8.55251e-59	5.38646e-57
MSTRG.31641.1	MSTRG.31641	-	-	-	3.31768	1.72865e-58	1.08257e-56
MSTRG.17674.1	MSTRG.17674	-	-	-	1.51378	2.99188e-58	1.87015e-56
FxaC_15g04430.t1	MSTRG.26019	-	-	-	1.55848	3.22882e-58	2.01447e-56
FxaC_17g16640.t1	MSTRG.32524	-	-	-	1.75786	4.17008e-58	2.59685e-56
MSTRG.19643.1	MSTRG.19643	-	-	-	-1.73541	4.83276e-57	3.0039e-55
FxaC_24g51970.t1	MSTRG.51587	-	-	-	-1.88634	1.36206e-56	8.45037e-55
FxaC_22g53300.t1	MSTRG.48358	-	-	-	-1.95507	1.94894e-56	1.20465e-54
FxaC_16g21200.t1	MSTRG.25238	-	-	-	1.64007	2.10057e-56	1.29596e-54
FxaC_5g21780.t1	MSTRG.10481	-	-	-	1.90726	3.00072e-56	1.84447e-54
FxaC_25g28340.t1	MSTRG.55329	-	-	-	-3.63369	7.17763e-56	4.38759e-54
FxaC_9g37770.t1	MSTRG.23675	-	-	-	-2.2541	7.90973e-56	4.8174e-54
FxaC_25g33300.t1	MSTRG.55525	-	-	-	-3.68884	7.99309e-56	4.85927e-54
FxaC_22g04650.t1	MSTRG.46337	-	-	-	2.16703	9.21615e-56	5.56214e-54
FxaC_26g01190.t1	MSTRG.56899	-	-	-	1.9907	1.05617e-55	6.35116e-54
FxaC_16g23140.t1	MSTRG.25334	-	-	-	1.70262	1.27412e-55	7.63415e-54
MSTRG.37571.1	MSTRG.37571	LncRNA	TE_homo_336690	LTR/unknown	1.84827	3.03053e-55	1.80281e-53
FxaC_7g22870.t1	MSTRG.8294	-	-	-	-1.57077	8.31757e-55	4.93034e-53
MSTRG.9730.1	MSTRG.9730	-	-	-	2.65336	1.09206e-54	6.45036e-53
FxaC_18g39450.t1	MSTRG.37947	-	-	-	1.97342	1.32691e-54	7.82361e-53
FxaC_5g08671.t1	MSTRG.9842	-	-	-	-2.62765	2.13474e-54	1.25422e-52
FxaC_17g05030.t2	MSTRG.31862	-	-	-	-2.64235	5.1676e-54	3.02009e-52
FxaC_24g17760.t1	MSTRG.50135	-	-	-	1.74484	9.21356e-54	5.36581e-52
FxaC_23g09450.t1	MSTRG.43791	-	-	-	2.89001	1.16648e-53	6.78148e-52
FxaC_2g32940.t1	MSTRG.3224	-	-	-	1.60763	2.49633e-53	1.4412e-51
FxaC_24g50040.t1	MSTRG.51492	-	-	-	-1.98544	3.9774e-53	2.28042e-51
FxaC_25g39290.t1	MSTRG.55754	-	-	-	-2.10613	5.09324e-53	2.91015e-51
MSTRG.25475.1	MSTRG.25475	-	-	-	1.88094	7.27255e-53	4.14112e-51
MSTRG.18952.1	MSTRG.18952	-	-	-	-3.29384	8.31877e-53	4.72069e-51
FxaC_26g24950.t1	MSTRG.58066	-	-	-	-1.66703	1.52061e-52	8.58514e-51
FxaC_11g35590.t1	MSTRG.21455	-	-	-	-2.13019	1.56381e-52	8.79915e-51
MSTRG.21109.13	MSTRG.21109	LncRNA	TE_homo_189745	Unknown	2.47429	2.36013e-52	1.31684e-50
MSTRG.7229.1	MSTRG.7229	LncRNA	TE_homo_69998	LTR/unknown	-3.19619	2.48168e-52	1.38234e-50
FxaC_16g24060.t1	MSTRG.25366	LncRNA	-	-	1.66869	5.52968e-52	3.06473e-50
FxaC_23g38480.t1	MSTRG.44942	-	-	-	-3.97085	7.26137e-52	4.0178e-50
MSTRG.3785.3	MSTRG.3785	LncRNA	TE_homo_39131	LTR/unknown	-1.56132	4.02717e-51	2.20262e-49
FxaC_21g24180.t1	MSTRG.41301	-	-	-	4.02799	4.49051e-51	2.43999e-49
MSTRG.31235.2	MSTRG.31235	-	-	-	2.59348	8.72446e-51	4.71745e-49
FxaC_23g44750.t1	MSTRG.45280	-	-	-	3.64799	3.58603e-50	1.91105e-48
FxaC_11g21360.t1	MSTRG.20892	-	-	-	-2.12834	7.27714e-50	3.85955e-48
FxaC_11g02280.t1	MSTRG.20053	-	-	-	-2.03818	1.14048e-49	6.03909e-48
FxaC_17g51680.t1	MSTRG.34041	-	-	-	2.54147	1.20354e-49	6.36287e-48
FxaC_25g32250.t1	MSTRG.55476	-	-	-	-3.95211	1.48042e-49	7.81426e-48
FxaC_9g51440.t1	MSTRG.24344	-	-	-	1.69706	4.28849e-49	2.24936e-47
FxaC_13g47350.t1	MSTRG.29586	LncRNA	TE_homo_267027	Unknown	1.50954	8.20188e-49	4.28845e-47
MSTRG.586.1	MSTRG.586	-	-	-	1.50829	1.18913e-48	6.1883e-47
FxaC_16g10260.t1	MSTRG.24726	-	-	-	-2.00346	1.8242e-48	9.46366e-47
FxaC_25g31980.t1	MSTRG.55465	-	-	-	-1.76583	2.74582e-48	1.41785e-46
MSTRG.56263.2	MSTRG.56263	-	-	-	2.66055	3.85736e-48	1.97952e-46
FxaC_28g38190.t1	MSTRG.60493	-	-	-	1.56706	6.09448e-48	3.08942e-46
FxaC_4g19780.t1	MSTRG.674	-	-	-	-2.04875	8.93258e-48	4.5075e-46
FxaC_23g37680.t1	MSTRG.44901	-	-	-	1.73619	1.22572e-47	6.1571e-46
FxaC_1g33090.t1	MSTRG.7023	-	-	-	-2.34587	3.09509e-47	1.54309e-45
FxaC_8g13850.t1	MSTRG.12243	-	-	-	-2.61304	4.49837e-47	2.23267e-45
FxaC_11g45521.t1	MSTRG.21889	-	-	-	-1.54714	7.1426e-47	3.52927e-45
FxaC_21g07970.t1	MSTRG.40498	-	-	-	3.67012	1.42898e-46	6.97786e-45
FxaC_14g01090.t1	MSTRG.29987	-	-	-	1.83543	3.28378e-46	1.59182e-44
FxaC_19g15970.t1	MSTRG.39113	-	-	-	-2.1989	1.10407e-45	5.2903e-44
FxaC_7g35240.t1	MSTRG.8848	-	-	-	-1.80888	1.74251e-45	8.33749e-44
FxaC_21g59830.t1	MSTRG.42779	-	-	-	-1.81937	1.83611e-45	8.7727e-44
FxaC_23g38570.t1	MSTRG.44950	-	-	-	-2.92594	2.43401e-45	1.16127e-43
FxaC_24g13800.t1	MSTRG.49979	-	-	-	-2.49695	2.45164e-45	1.16801e-43
FxaC_21g26970.t1	MSTRG.41395	-	-	-	-1.72025	3.68528e-45	1.75323e-43
FxaC_12g10350.t1	MSTRG.16041	-	-	-	-1.76537	4.58961e-45	2.18032e-43
MSTRG.33806.1	MSTRG.33806	LncRNA	-	-	3.64315	5.28869e-45	2.50884e-43
FxaC_15g15200.t1	MSTRG.26511	-	-	-	-2.00445	5.36824e-45	2.54295e-43
MSTRG.24135.1	MSTRG.24135	LncRNA	TE_homo_217275	LTR/Gypsy	1.78414	5.40048e-45	2.55459e-43
FxaC_26g07270.t1	MSTRG.57239	-	-	-	2.48582	5.69179e-45	2.68856e-43
FxaC_15g13950.t1	MSTRG.26448	-	-	-	5.03295	9.03443e-45	4.24337e-43
FxaC_25g30960.t1	MSTRG.55418	-	-	-	-1.99189	9.19188e-45	4.30517e-43
FxaC_21g09840.t1	MSTRG.40591	-	-	-	1.50632	1.08336e-44	5.06696e-43
MSTRG.32448.1	MSTRG.32448	LncRNA	TE_homo_292281	LTR/unknown	1.92128	1.93795e-44	9.01322e-43
FxaC_22g13660.t1	MSTRG.46787	-	-	-	-1.84054	1.94514e-44	9.03402e-43
FxaC_18g26010.t1	MSTRG.37254	-	-	-	-3.19623	2.35155e-44	1.08911e-42
FxaC_28g15830.t1	MSTRG.59607	-	-	-	-2.0267	3.10832e-44	1.43561e-42
FxaC_22g44310.t1	MSTRG.47996	-	-	-	-3.86952	3.51863e-44	1.62062e-42
FxaC_8g16790.t1	MSTRG.12405	-	-	-	2.48948	4.94321e-44	2.26421e-42
FxaC_16g31430.t1	MSTRG.25757	-	-	-	2.23635	6.47031e-44	2.94745e-42
FxaC_16g20490.t1	MSTRG.25207	-	-	-	1.68854	9.10801e-44	4.13203e-42
FxaC_13g20590.t1	MSTRG.28473	-	-	-	-2.01583	1.18509e-43	5.36177e-42
FxaC_5g02340.t1	MSTRG.9523	-	-	-	-3.05849	1.25344e-43	5.6633e-42
FxaC_9g09240.t1	MSTRG.22475	-	-	-	-1.67283	2.45018e-43	1.09809e-41
FxaC_8g13000.t1	MSTRG.12199	-	-	-	-2.39467	3.6987e-43	1.64875e-41
FxaC_4g02690.t2	MSTRG.97	-	-	-	-1.57077	4.16777e-43	1.85288e-41
FxaC_10g48790.t1	MSTRG.19838	-	-	-	1.77624	6.07053e-43	2.69159e-41
FxaC_16g21810.t1	MSTRG.25270	-	-	-	-1.92287	8.61135e-43	3.7979e-41
FxaC_21g15910.t1	MSTRG.40892	-	-	-	-1.56459	8.88616e-43	3.91391e-41
FxaC_23g38490.t1	MSTRG.44943	-	-	-	-5.04147	1.00752e-42	4.42588e-41
FxaC_10g04120.t1	MSTRG.17944	-	-	-	2.29341	1.03979e-42	4.56162e-41
FxaC_19g10140.t1	MSTRG.38822	-	-	-	1.5707	1.19805e-42	5.24902e-41
FxaC_2g33680.t1	MSTRG.3250	-	-	-	2.03741	1.91049e-42	8.34843e-41
MSTRG.47698.1	MSTRG.47698	LncRNA	-	-	2.3605	2.06052e-42	8.99219e-41
FxaC_22g69280.t1	MSTRG.49103	-	-	-	-1.61745	3.56503e-42	1.54969e-40
FxaC_7g29410.t1	MSTRG.8577	-	-	-	1.70909	5.20255e-42	2.24391e-40
FxaC_12g41240.t1	MSTRG.17263	-	-	-	-2.75022	6.25427e-42	2.69055e-40
FxaC_22g57490.t1	MSTRG.48566	-	-	-	-2.59657	6.79577e-42	2.91596e-40
FxaC_21g41590.t1	MSTRG.41986	-	-	-	-4.13266	8.68122e-42	3.71539e-40
FxaC_21g09130.t1	MSTRG.40555	-	-	-	2.50746	1.40222e-41	5.96283e-40
FxaC_20g41620.t1	MSTRG.36155	-	-	-	-1.51825	1.73602e-41	7.34471e-40
FxaC_2g11610.t1	MSTRG.2300	-	-	-	-1.81092	2.99502e-41	1.25912e-39
MSTRG.36965.1	MSTRG.36965	LncRNA	TE_homo_331610	LTR/Gypsy	1.55722	3.89969e-41	1.63531e-39
FxaC_28g29000.t1	MSTRG.60130	-	-	-	-2.23808	4.11938e-41	1.72526e-39
FxaC_22g46850.t1	MSTRG.48107	-	-	-	1.6204	4.44107e-41	1.85765e-39
FxaC_22g00170.t1	MSTRG.46079	-	-	-	-1.6959	4.76e-41	1.98856e-39
FxaC_9g47150.t1	MSTRG.24126	-	-	-	-1.96371	7.49576e-41	3.10416e-39
FxaC_26g02130.t1	MSTRG.56923	-	-	-	1.79294	7.75451e-41	3.20732e-39
FxaC_28g17130.t1	MSTRG.59670	-	-	-	-2.13308	9.42693e-41	3.8942e-39
FxaC_28g37270.t1	MSTRG.60453	-	-	-	-1.72151	1.12486e-40	4.63519e-39
FxaC_27g11440.t1	MSTRG.52345	-	-	-	-1.62298	1.34448e-40	5.5265e-39
FxaC_7g30690.t1	MSTRG.8619	-	-	-	1.68982	1.41527e-40	5.80312e-39
FxaC_22g06160.t1	MSTRG.46420	-	-	-	3.14711	1.62461e-40	6.63696e-39
MSTRG.13790.1	MSTRG.13790	LncRNA	TE_homo_125003	LTR/Gypsy	2.21837	2.17875e-40	8.85723e-39
FxaC_25g33840.t1	MSTRG.55546	-	-	-	-3.20373	4.06487e-40	1.64444e-38
FxaC_13g48460.t1	MSTRG.29623	-	-	-	-1.8522	4.08012e-40	1.64861e-38
MSTRG.12620.1	MSTRG.12620	LncRNA	-	-	-2.93972	4.51015e-40	1.81795e-38
FxaC_17g20140.t1	MSTRG.32718	-	-	-	-3.35454	5.48112e-40	2.20665e-38
FxaC_16g28570.t1	MSTRG.25607	-	-	-	-1.77742	6.42386e-40	2.57994e-38
FxaC_8g09550.t1	MSTRG.11985	-	-	-	1.54775	7.78239e-40	3.12178e-38
FxaC_27g50770.t1	MSTRG.53949	-	-	-	1.64909	1.08809e-39	4.35944e-38
MSTRG.48770.2	MSTRG.48770	-	-	-	-3.51323	1.54362e-39	6.17707e-38
FxaC_21g63090.t1	MSTRG.42918	-	-	-	-3.38598	1.89516e-39	7.5747e-38
FxaC_8g26000.t1	MSTRG.12774	-	-	-	2.55502	2.86182e-39	1.137e-37
FxaC_21g38660.t1	MSTRG.41878	-	-	-	-3.21419	3.56552e-39	1.4132e-37
FxaC_15g22620.t1	MSTRG.26864	-	-	-	1.79022	6.06363e-39	2.39477e-37
FxaC_25g29540.t1	MSTRG.55372	-	-	-	-2.22817	6.6169e-39	2.61018e-37
FxaC_5g00971.t1	MSTRG.9448	-	-	-	-1.62032	7.22562e-39	2.84693e-37
FxaC_24g04811.t1	MSTRG.49550	-	-	-	-1.96931	1.32668e-38	5.1842e-37
MSTRG.11320.1	MSTRG.11320	LncRNA	TE_homo_102596	LTR/Gypsy	2.62043	1.40456e-38	5.48208e-37
FxaC_2g04790.t1	MSTRG.1938	-	-	-	2.76645	1.44794e-38	5.63813e-37
FxaC_11g01100.t1	MSTRG.20002	LncRNA	-	-	1.51738	1.86758e-38	7.22144e-37
FxaC_24g55840.t1	MSTRG.51762	-	-	-	-1.59377	1.9378e-38	7.48426e-37
MSTRG.6819.2	MSTRG.6819	LncRNA	TE_homo_64467	LTR/unknown	2.29834	2.43777e-38	9.3826e-37
FxaC_26g16570.t1	MSTRG.57676	-	-	-	-2.46233	3.54034e-38	1.35947e-36
MSTRG.27735.1	MSTRG.27735	-	-	-	2.56864	3.58933e-38	1.3767e-36
FxaC_25g34340.t1	MSTRG.55556	-	-	-	-2.4305	4.38747e-38	1.67895e-36
FxaC_9g11090.t1	MSTRG.22575	-	-	-	2.21872	4.58527e-38	1.75263e-36
FxaC_4g33440.t1	MSTRG.1309	-	-	-	2.07166	5.82819e-38	2.2226e-36
FxaC_14g14400.t1	MSTRG.30692	-	-	-	-2.34158	7.81421e-38	2.96637e-36
FxaC_25g17610.t1	MSTRG.54880	-	-	-	1.88282	8.0612e-38	3.05664e-36
FxaC_23g22151.t1	MSTRG.44239	LncRNA	-	-	-1.75733	8.25985e-38	3.12839e-36
FxaC_25g43010.t1	MSTRG.55916	-	-	-	2.62388	8.44488e-38	3.19121e-36
FxaC_23g54931.t1	MSTRG.45775	-	-	-	1.79158	1.45047e-37	5.46251e-36
FxaC_19g23690.t1	MSTRG.39416	-	-	-	-2.60277	1.74064e-37	6.54789e-36
MSTRG.31321.2	MSTRG.31321	LncRNA	TE_homo_280204	Unknown	2.02595	2.1283e-37	7.97009e-36
FxaC_13g17280.t1	MSTRG.28310	-	-	-	-3.23813	2.16281e-37	8.09024e-36
FxaC_20g15470.t1	MSTRG.35086	-	-	-	-2.10042	2.87289e-37	1.07102e-35
MSTRG.31488.1	MSTRG.31488	LncRNA	TE_homo_287129	LTR/Gypsy	1.71131	2.91387e-37	1.08387e-35
FxaC_25g32460.t1	MSTRG.55490	-	-	-	-3.25928	4.94244e-37	1.82821e-35
MSTRG.23514.1	MSTRG.23514	-	-	-	-1.78517	5.36023e-37	1.98055e-35
FxaC_17g15360.t1	MSTRG.32461	-	-	-	-3.00268	7.07265e-37	2.60458e-35
MSTRG.32057.3	MSTRG.32057	-	-	-	1.94433	1.67146e-36	6.10798e-35
FxaC_6g24080.t1	MSTRG.14344	-	-	-	-1.81599	1.702e-36	6.21277e-35
FxaC_18g12070.t1	MSTRG.36648	-	-	-	1.76257	1.71865e-36	6.26665e-35
FxaC_5g00640.t1	MSTRG.9427	-	-	-	2.07129	1.74538e-36	6.35717e-35
FxaC_25g33620.t1	MSTRG.55535	-	-	-	-3.42201	2.40944e-36	8.73758e-35
FxaC_18g43160.t1	MSTRG.38133	-	-	-	-2.02464	2.64468e-36	9.58021e-35
FxaC_1g09910.t1	MSTRG.5975	-	-	-	-3.17719	3.20329e-36	1.15785e-34
FxaC_21g54990.t1	MSTRG.42539	-	-	-	2.15359	4.22387e-36	1.52014e-34
FxaC_25g33550.t1	MSTRG.55533	-	-	-	-3.00982	4.32431e-36	1.5546e-34
MSTRG.58116.1	MSTRG.58116	LncRNA	TE_struc_9406	DNA/DTA	4.12673	5.68238e-36	2.03842e-34
FxaC_10g04891.t1	MSTRG.17987	-	-	-	-2.62934	7.207e-36	2.57701e-34
FxaC_26g14520.t1	MSTRG.57591	-	-	-	1.90715	9.21356e-36	3.27337e-34
FxaC_27g26710.t1	MSTRG.52900	-	-	-	-1.76998	1.44418e-35	5.1036e-34
FxaC_8g12531.t1	MSTRG.12170	-	-	-	-1.90877	3.10926e-35	1.09529e-33
MSTRG.20588.1	MSTRG.20588	LncRNA	repeat_region_1487	LTR/Gypsy	2.20672	3.12867e-35	1.10096e-33
FxaC_4g04560.t1	MSTRG.146	-	-	-	-1.60724	3.89951e-35	1.36356e-33
MSTRG.28138.1	MSTRG.28138	LncRNA	TE_homo_251753	LTR/unknown	-3.22096	5.09574e-35	1.77811e-33
FxaC_25g31280.t1	MSTRG.55426	-	-	-	-3.17045	5.29416e-35	1.84541e-33
FxaC_18g01360.t1	MSTRG.36245	-	-	-	-2.37095	1.62371e-34	5.54361e-33
FxaC_5g24000.t1	MSTRG.10566	-	-	-	2.05617	1.91276e-34	6.51045e-33
FxaC_17g16940.t1	MSTRG.32541	-	-	-	-2.60293	2.15467e-34	7.3263e-33
FxaC_10g40790.t1	MSTRG.19489	-	-	-	-1.68911	2.49586e-34	8.44326e-33
MSTRG.36953.1	MSTRG.36953	LncRNA	TE_homo_331482	LTR/Gypsy	2.47745	2.85349e-34	9.64329e-33
FxaC_17g06270.t1	MSTRG.31944	-	-	-	1.72755	3.40302e-34	1.14655e-32
FxaC_6g35144.t1	MSTRG.14864	-	-	-	2.59652	4.24644e-34	1.42493e-32
FxaC_9g20160.t1	MSTRG.22931	-	-	-	-2.54472	4.78194e-34	1.60301e-32
FxaC_1g23980.t1	MSTRG.6653	-	-	-	-1.52996	5.59611e-34	1.87216e-32
FxaC_7g42440.t1	MSTRG.9293	-	-	-	-1.60138	5.86428e-34	1.95597e-32
FxaC_26g24592.t1	MSTRG.58051	-	-	-	2.13474	1.23577e-33	4.10123e-32
FxaC_5g41520.t1	MSTRG.11237	-	-	-	1.6598	1.46261e-33	4.83957e-32
FxaC_14g17500.t1	MSTRG.30833	-	-	-	1.984	1.5397e-33	5.08959e-32
FxaC_17g05370.t1	MSTRG.31879	-	-	-	-2.06458	1.55538e-33	5.13121e-32
FxaC_28g04120.t1	MSTRG.59070	-	-	-	1.52433	1.98124e-33	6.51029e-32
FxaC_2g02600.t1	MSTRG.1845	-	-	-	-1.83507	2.86554e-33	9.38826e-32
FxaC_26g16720.t1	MSTRG.57681	-	-	-	-1.66222	3.13943e-33	1.02754e-31
FxaC_16g21660.t1	MSTRG.25262	-	-	-	-1.56367	3.3145e-33	1.08378e-31
FxaC_22g15120.t1	MSTRG.46845	-	-	-	-2.1199	3.99246e-33	1.3029e-31
FxaC_23g60800.t1	MSTRG.46018	-	-	-	-1.94562	4.5221e-33	1.47261e-31
FxaC_8g08520.t1	MSTRG.11913	-	-	-	-1.83769	5.84942e-33	1.89772e-31
FxaC_17g50280.t1	MSTRG.33996	-	-	-	1.89747	5.88687e-33	1.90801e-31
FxaC_1g05180.t1	MSTRG.5712	-	-	-	2.27708	1.01656e-32	3.26932e-31
FxaC_6g09200.t1	MSTRG.13701	-	-	-	2.00569	1.2119e-32	3.88625e-31
FxaC_15g01550.t1	MSTRG.25869	-	-	-	2.11997	1.3127e-32	4.20139e-31
FxaC_19g28610.t1	MSTRG.39600	-	-	-	-3.63951	1.3636e-32	4.35592e-31
FxaC_10g50040.t1	MSTRG.19891	-	-	-	-4.36562	1.52601e-32	4.86537e-31
FxaC_21g40380.t1	MSTRG.41942	-	-	-	1.56135	1.56065e-32	4.97106e-31
FxaC_11g06540.t1	MSTRG.20251	-	-	-	-3.16678	2.84367e-32	9.01464e-31
FxaC_26g29950.t1	MSTRG.58266	-	-	-	-2.22586	2.84677e-32	9.01584e-31
FxaC_25g51010.t1	MSTRG.56360	-	-	-	-2.30055	3.54309e-32	1.11892e-30
FxaC_11g12780.t1	MSTRG.20552	-	-	-	5.98978	5.99016e-32	1.88633e-30
FxaC_17g15380.t1	MSTRG.32462	-	-	-	-2.57362	6.13139e-32	1.92716e-30
FxaC_25g25010.t1	MSTRG.55183	-	-	-	1.6789	6.14026e-32	1.92812e-30
MSTRG.43711.1	MSTRG.43711	-	-	-	-2.70599	6.39455e-32	2.0023e-30
FxaC_16g18140.t1	MSTRG.25070	-	-	-	-2.36179	7.51433e-32	2.34631e-30
FxaC_25g32530.t1	MSTRG.55494	-	-	-	-3.04295	7.93528e-32	2.4731e-30
FxaC_25g28830.t1	MSTRG.55345	-	-	-	-2.1435	9.79032e-32	3.03418e-30
MSTRG.19839.1	MSTRG.19839	-	-	-	-2.31394	1.11367e-31	3.44503e-30
FxaC_24g47220.t1	MSTRG.51363	-	-	-	-1.91698	1.11856e-31	3.45695e-30
FxaC_25g31760.t1	MSTRG.55452	-	-	-	-3.46967	2.24132e-31	6.86938e-30
FxaC_16g29120.t1	MSTRG.25642	-	-	-	1.60926	3.61185e-31	1.09889e-29
FxaC_23g61600.t1	MSTRG.46055	-	-	-	-2.10544	3.65864e-31	1.11211e-29
MSTRG.5995.1	MSTRG.5995	-	-	-	1.99519	4.1748e-31	1.26668e-29
FxaC_3g12860.t1	MSTRG.4340	-	-	-	2.03052	4.18974e-31	1.27006e-29
FxaC_3g04190.t1	MSTRG.3891	-	-	-	-1.7186	6.3338e-31	1.91651e-29
FxaC_19g29860.t1	MSTRG.39658	-	-	-	-1.62852	6.67982e-31	2.01937e-29
FxaC_18g39220.t1	MSTRG.37933	-	-	-	-1.57888	7.04315e-31	2.12728e-29
MSTRG.5603.4	MSTRG.5603	-	-	-	1.66266	7.31158e-31	2.20634e-29
FxaC_17g07000.t1	MSTRG.31996	-	-	-	1.7409	7.63845e-31	2.30289e-29
FxaC_27g31270.t1	MSTRG.53060	-	-	-	1.52328	7.68154e-31	2.31378e-29
FxaC_4g18630.t1	MSTRG.623	-	-	-	2.60448	9.1092e-31	2.73886e-29
MSTRG.29126.1	MSTRG.29126	LncRNA	TE_homo_258775	DNA/MULE-MuDR	-3.05924	9.68713e-31	2.90736e-29
FxaC_9g00800.t1	MSTRG.22070	-	-	-	-1.52096	1.08704e-30	3.25661e-29
FxaC_22g16160.t1	MSTRG.46893	-	-	-	-1.95326	1.22759e-30	3.65465e-29
FxaC_25g33600.t1	MSTRG.55534	-	-	-	-1.95478	1.35065e-30	4.01379e-29
FxaC_10g18260.t1	MSTRG.18645	-	-	-	-2.88686	1.47245e-30	4.36795e-29
FxaC_16g05130.t1	MSTRG.24566	-	-	-	-2.97003	1.49718e-30	4.43737e-29
FxaC_8g05450.t1	MSTRG.11722	-	-	-	1.82492	1.60909e-30	4.7648e-29
FxaC_15g39850.t1	MSTRG.27426	-	-	-	3.00084	1.64427e-30	4.86464e-29
FxaC_25g21080.t1	MSTRG.55032	-	-	-	1.79803	3.24911e-30	9.52786e-29
FxaC_15g25700.t1	MSTRG.26970	-	-	-	-3.58083	4.65353e-30	1.35983e-28
FxaC_17g16031.t1	MSTRG.32502	-	-	-	-3.12904	4.87343e-30	1.42284e-28
FxaC_17g05390.t1	MSTRG.31880	-	-	-	-2.71736	5.17941e-30	1.51084e-28
FxaC_7g24770.t1	MSTRG.8379	-	-	-	-2.28498	5.23476e-30	1.52565e-28
FxaC_12g28880.t1	MSTRG.16769	-	-	-	-1.97282	5.67462e-30	1.6524e-28
FxaC_26g16440.t1	MSTRG.57674	-	-	-	-1.92457	6.49397e-30	1.88933e-28
MSTRG.48875.1	MSTRG.48875	LncRNA	TE_homo_426915	LTR/unknown	2.19366	1.15869e-29	3.35636e-28
FxaC_25g35020.t1	MSTRG.55577	-	-	-	-3.31756	1.20484e-29	3.48096e-28
FxaC_5g10480.t1	MSTRG.9943	-	-	-	-1.57569	1.66831e-29	4.80329e-28
MSTRG.9800.1	MSTRG.9800	LncRNA	TE_homo_90513	LTR/Gypsy	1.58985	2.8975e-29	8.27068e-28
MSTRG.5664.1	MSTRG.5664	-	-	-	1.87793	2.90595e-29	8.28768e-28
FxaC_5g12790.t1	MSTRG.10059	-	-	-	-1.52203	4.13743e-29	1.17696e-27
MSTRG.44705.1	MSTRG.44705	-	-	-	-1.55392	5.30017e-29	1.50386e-27
FxaC_8g14651.t1	MSTRG.12294	LncRNA	TE_homo_107221	LTR/unknown	1.806	6.40962e-29	1.81555e-27
FxaC_15g03500.t1	MSTRG.25971	-	-	-	4.34205	6.60369e-29	1.86893e-27
FxaC_17g18090.t1	MSTRG.32604	-	-	-	-1.71266	6.799e-29	1.92093e-27
FxaC_24g27890.t1	MSTRG.50569	-	-	-	-2.8909	7.44991e-29	2.10127e-27
MSTRG.31885.1	MSTRG.31885	-	-	-	-3.35725	8.27719e-29	2.33263e-27
FxaC_13g32890.t1	MSTRG.29079	-	-	-	-2.3923	8.43281e-29	2.37447e-27
MSTRG.55201.1	MSTRG.55201	-	-	-	1.8921	1.05166e-28	2.9562e-27
FxaC_23g59240.t1	MSTRG.45961	-	-	-	-2.48874	1.26765e-28	3.56034e-27
FxaC_6g31010.t1	MSTRG.14673	-	-	-	1.77961	1.64032e-28	4.57228e-27
FxaC_25g33690.t1	MSTRG.55539	-	-	-	-2.98626	1.99646e-28	5.5464e-27
FxaC_16g21191.t1	MSTRG.25237	-	-	-	1.7631	2.17344e-28	6.03302e-27
MSTRG.11499.1	MSTRG.11499	-	-	-	2.13462	2.34374e-28	6.48409e-27
MSTRG.3437.1	MSTRG.3437	-	-	-	1.52531	2.71852e-28	7.50844e-27
FxaC_13g53640.t1	MSTRG.29801	-	-	-	-2.4425	2.72868e-28	7.53026e-27
MSTRG.26480.2	MSTRG.26480	-	-	-	-2.57012	2.85513e-28	7.87267e-27
MSTRG.4825.1	MSTRG.4825	LncRNA	TE_homo_46036	Unknown	2.42382	3.02336e-28	8.32275e-27
FxaC_17g32280.t1	MSTRG.33295	-	-	-	1.64639	3.6641e-28	1.00533e-26
FxaC_28g05101.t1	MSTRG.59125	-	-	-	2.62251	4.20262e-28	1.15024e-26
FxaC_19g38690.t1	MSTRG.39982	-	-	-	2.39173	4.76464e-28	1.29978e-26
FxaC_11g02310.t1	MSTRG.20055	-	-	-	-2.89501	4.9658e-28	1.35355e-26
FxaC_20g13211.t1	MSTRG.34945	-	-	-	-2.74756	1.31048e-27	3.51158e-26
MSTRG.7943.1	MSTRG.7943	LncRNA	TE_homo_80213	LTR/unknown	1.90515	1.72683e-27	4.60128e-26
FxaC_12g33330.t1	MSTRG.16926	-	-	-	-2.99962	1.77992e-27	4.73895e-26
MSTRG.8879.1	MSTRG.8879	LncRNA	TE_struc_1385	DNA/DTM	1.60987	1.87046e-27	4.97204e-26
FxaC_24g52690.t1	MSTRG.51620	-	-	-	2.42438	2.17566e-27	5.77408e-26
MSTRG.55648.1	MSTRG.55648	-	-	-	3.0503	2.73022e-27	7.21134e-26
FxaC_22g29950.t1	MSTRG.47473	-	-	-	-2.80068	3.34969e-27	8.81952e-26
FxaC_14g10100.t1	MSTRG.30487	-	-	-	-2.01713	3.57161e-27	9.39637e-26
MSTRG.23134.1	MSTRG.23134	LncRNA	TE_homo_209708	LTR/unknown	2.15544	4.34132e-27	1.13657e-25
MSTRG.31468.3	MSTRG.31468	-	-	-	1.97747	5.34366e-27	1.39371e-25
MSTRG.10490.1	MSTRG.10490	LncRNA	TE_homo_93860	LTR/Gypsy	4.80407	5.61011e-27	1.45863e-25
FxaC_25g32820.t1	MSTRG.55505	-	-	-	-1.98711	5.61846e-27	1.45966e-25
MSTRG.16887.1	MSTRG.16887	LncRNA	repeat_region_1259	LTR/unknown	-1.50443	8.50619e-27	2.19786e-25
MSTRG.34729.1	MSTRG.34729	-	-	-	-1.60251	8.68935e-27	2.24171e-25
FxaC_24g47680.t1	MSTRG.51386	-	-	-	-1.74304	9.7393e-27	2.50868e-25
MSTRG.31154.1	MSTRG.31154	LncRNA	TE_homo_278155	Unknown	-4.6565	1.04138e-26	2.67828e-25
MSTRG.3805.3	MSTRG.3805	-	-	-	-2.29901	1.16468e-26	2.98385e-25
FxaC_10g05540.t1	MSTRG.18032	-	-	-	-2.84783	1.70676e-26	4.34917e-25
FxaC_13g38020.t1	MSTRG.29263	-	-	-	-2.70383	3.20591e-26	8.09486e-25
MSTRG.18986.1	MSTRG.18986	LncRNA	TE_homo_168422	LTR/Gypsy	2.26601	3.25223e-26	8.2056e-25
FxaC_18g24600.t1	MSTRG.37195	-	-	-	1.67402	6.00089e-26	1.50266e-24
FxaC_9g36390.t1	MSTRG.23592	-	-	-	-1.96909	6.17043e-26	1.54395e-24
MSTRG.52717.1	MSTRG.52717	-	-	-	2.751	6.76574e-26	1.68657e-24
FxaC_22g19220.t1	MSTRG.47044	-	-	-	2.12318	6.7709e-26	1.68659e-24
MSTRG.59846.1	MSTRG.59846	LncRNA	TE_homo_509245	DNA/hAT-Tag1	1.84758	7.11256e-26	1.76904e-24
FxaC_7g05540.t1	MSTRG.7563	-	-	-	2.45451	9.47863e-26	2.34351e-24
FxaC_5g35310.t1	MSTRG.10989	-	-	-	1.94116	9.53311e-26	2.35523e-24
FxaC_16g09470.t1	MSTRG.24707	-	-	-	-2.59504	1.08386e-25	2.6738e-24
FxaC_17g10380.t1	MSTRG.32207	-	-	-	-1.74609	1.49533e-25	3.66439e-24
FxaC_23g54524.t1	MSTRG.45757	-	-	-	-2.07439	1.529e-25	3.74415e-24
FxaC_19g17220.t1	MSTRG.39181	-	-	-	-2.26223	1.56431e-25	3.82777e-24
FxaC_4g08590.t1	MSTRG.253	-	-	-	2.25497	1.78539e-25	4.35913e-24
FxaC_25g37860.t1	MSTRG.55683	-	-	-	-2.93028	2.1182e-25	5.15657e-24
MSTRG.31584.1	MSTRG.31584	LncRNA	repeat_region_2288	LTR/Copia	2.12566	2.70033e-25	6.53068e-24
FxaC_26g02630.t1	MSTRG.56958	-	-	-	-2.18397	3.4023e-25	8.19855e-24
FxaC_6g30130.t1	MSTRG.14623	-	-	-	-1.5332	4.98133e-25	1.19042e-23
FxaC_5g02570.t1	MSTRG.9539	-	-	-	-2.19802	5.10085e-25	1.21769e-23
FxaC_22g37750.t1	MSTRG.47777	LncRNA	-	-	2.05961	5.16602e-25	1.23236e-23
FxaC_7g00220.t1	MSTRG.7346	-	-	-	-2.95193	5.95251e-25	1.41693e-23
FxaC_2g26160.t1	MSTRG.2964	-	-	-	-1.77881	5.96092e-25	1.41791e-23
FxaC_9g32850.t1	MSTRG.23458	-	-	-	-2.35698	5.99106e-25	1.42407e-23
FxaC_17g54370.t1	MSTRG.34136	-	-	-	-1.60846	6.15538e-25	1.46104e-23
FxaC_17g06030.t1	MSTRG.31922	-	-	-	-2.32297	6.81524e-25	1.6142e-23
FxaC_27g13610.t1	MSTRG.52425	-	-	-	-1.60118	6.9194e-25	1.63771e-23
FxaC_25g36110.t1	MSTRG.55621	-	-	-	-2.7423	8.0816e-25	1.91006e-23
MSTRG.47578.1	MSTRG.47578	LncRNA	TE_homo_412631	Unknown	3.23176	1.07486e-24	2.5296e-23
FxaC_25g28450.t1	MSTRG.55333	-	-	-	-2.69261	1.14963e-24	2.69795e-23
MSTRG.23024.1	MSTRG.23024	LncRNA	TE_homo_208832	LTR/Gypsy	1.76098	1.18744e-24	2.78275e-23
FxaC_12g47640.t1	MSTRG.17556	-	-	-	-2.28107	2.06512e-24	4.80235e-23
FxaC_25g31620.t1	MSTRG.55448	-	-	-	-1.53758	2.14527e-24	4.98525e-23
MSTRG.24136.1	MSTRG.24136	-	-	-	1.50107	2.32028e-24	5.38816e-23
FxaC_16g28970.t1	MSTRG.25635	-	-	-	-1.52122	2.50512e-24	5.8093e-23
MSTRG.31757.1	MSTRG.31757	LncRNA	TE_homo_290179	LTR/unknown	1.97971	2.95084e-24	6.80494e-23
MSTRG.54986.1	MSTRG.54986	-	-	-	2.144	2.98097e-24	6.8649e-23
FxaC_19g07631.t1	MSTRG.38685	-	-	-	4.27364	3.18268e-24	7.31928e-23
MSTRG.54546.1	MSTRG.54546	LncRNA	TE_homo_475648	LTR/Copia	2.35214	3.38917e-24	7.78339e-23
FxaC_21g10080.t1	MSTRG.40602	-	-	-	-1.53757	3.92671e-24	8.98067e-23
FxaC_6g32130.t1	MSTRG.14726	-	-	-	-2.29579	4.37639e-24	9.99537e-23
FxaC_23g25641.t2	MSTRG.44358	-	-	-	-2.80758	4.4581e-24	1.0175e-22
FxaC_24g26760.t1	MSTRG.50525	-	-	-	2.27359	4.69263e-24	1.06956e-22
FxaC_8g12530.t1	MSTRG.12169	-	-	-	-1.6814	4.74924e-24	1.08098e-22
FxaC_13g35180.t1	MSTRG.29173	-	-	-	-2.73567	4.74657e-24	1.08098e-22
MSTRG.12987.1	MSTRG.12987	LncRNA	TE_homo_114020	DNA/hAT-Charlie	-3.00713	4.94504e-24	1.12478e-22
FxaC_9g47910.t1	MSTRG.24161	-	-	-	-1.75572	5.54633e-24	1.25857e-22
FxaC_22g72190.t1	MSTRG.49251	-	-	-	-2.762	7.7477e-24	1.74673e-22
FxaC_17g05280.t1	MSTRG.31874	-	-	-	-3.06797	7.87669e-24	1.7746e-22
FxaC_8g36870.t3	MSTRG.13207	-	-	-	-4.7348	9.20014e-24	2.06578e-22
MSTRG.21867.1	MSTRG.21867	LncRNA	repeat_region_1621	LTR/Gypsy	-1.92251	9.55514e-24	2.14115e-22
FxaC_9g15480.t1	MSTRG.22760	-	-	-	1.53224	1.23579e-23	2.75804e-22
FxaC_5g17670.t1	MSTRG.10268	-	-	-	-2.09454	1.47503e-23	3.2788e-22
FxaC_7g33830.t1	MSTRG.8778	-	-	-	-3.15366	1.57549e-23	3.49509e-22
FxaC_22g65051.t1	MSTRG.48914	-	-	-	-2.32992	1.7295e-23	3.82907e-22
FxaC_7g01661.t1	MSTRG.7400	-	-	-	-2.63119	1.85836e-23	4.10617e-22
FxaC_6g32120.t1	MSTRG.14725	-	-	-	-2.12542	1.85963e-23	4.10625e-22
FxaC_21g18880.t1	MSTRG.41012	-	-	-	-1.85352	1.9449e-23	4.29169e-22
MSTRG.7277.1	MSTRG.7277	LncRNA	TE_homo_70802	Unknown	-4.05453	2.2254e-23	4.89117e-22
FxaC_18g45320.t1	MSTRG.38235	-	-	-	-2.10334	2.22444e-23	4.89117e-22
FxaC_17g06050.t1	MSTRG.31924	-	-	-	-1.9462	3.51331e-23	7.67619e-22
MSTRG.55057.1	MSTRG.55057	LncRNA	TE_homo_479693	Unknown	1.74482	4.22575e-23	9.18451e-22
FxaC_23g59860.t1	MSTRG.45986	-	-	-	-1.84588	4.26159e-23	9.25636e-22
FxaC_12g08960.t1	MSTRG.15982	-	-	-	-2.44277	4.31568e-23	9.36162e-22
MSTRG.18840.3	MSTRG.18840	LncRNA	TE_homo_166461	LTR/unknown	1.94361	4.63953e-23	1.0051e-21
FxaC_13g09980.t1	MSTRG.28001	-	-	-	-2.00411	5.39269e-23	1.16371e-21
MSTRG.7220.1	MSTRG.7220	-	-	-	-2.02151	5.57358e-23	1.20197e-21
FxaC_19g28090.t1	MSTRG.39582	-	-	-	-2.77978	5.7773e-23	1.24348e-21
MSTRG.35042.1	MSTRG.35042	-	-	-	-3.02976	6.03025e-23	1.29625e-21
FxaC_22g48610.t1	MSTRG.48170	-	-	-	-3.78852	6.40731e-23	1.37641e-21
FxaC_25g39310.t1	MSTRG.55755	-	-	-	-2.22646	9.67496e-23	2.06768e-21
FxaC_15g18820.t1	MSTRG.26705	-	-	-	-1.98147	1.03878e-22	2.21859e-21
FxaC_7g40070.t1	MSTRG.9132	-	-	-	-2.96258	1.04559e-22	2.23171e-21
MSTRG.21378.1	MSTRG.21378	LncRNA	TE_homo_194298	LTR/unknown	1.79232	1.05417e-22	2.24857e-21
MSTRG.44486.1	MSTRG.44486	LncRNA	TE_homo_390851	LINE/L1	-3.2516	1.2668e-22	2.69349e-21
MSTRG.15610.1	MSTRG.15610	-	-	-	-2.33647	1.27564e-22	2.71055e-21
MSTRG.41406.1	MSTRG.41406	LncRNA	TE_struc_6544	DNA/Helitron	2.65602	1.71236e-22	3.62232e-21
FxaC_25g32640.t1	MSTRG.55496	-	-	-	-3.85275	2.6407e-22	5.54379e-21
FxaC_12g10890.t1	MSTRG.16069	-	-	-	-1.93886	2.70511e-22	5.67186e-21
FxaC_1g24900.t1	MSTRG.6694	-	-	-	-1.75999	2.96891e-22	6.20151e-21
FxaC_24g17210.t1	MSTRG.50115	-	-	-	-1.75334	3.81836e-22	7.92113e-21
FxaC_22g47030.t1	MSTRG.48112	-	-	-	-1.69299	4.28309e-22	8.86308e-21
FxaC_10g26980.t1	MSTRG.18978	-	-	-	-3.20121	4.50656e-22	9.30814e-21
FxaC_13g37400.t1	MSTRG.29237	-	-	-	-2.10268	6.34258e-22	1.30276e-20
FxaC_25g35440.t1	MSTRG.55591	-	-	-	-2.61876	7.28158e-22	1.48919e-20
FxaC_7g41910.t1	MSTRG.9258	-	-	-	-1.59773	8.15677e-22	1.66408e-20
MSTRG.58263.1	MSTRG.58263	LncRNA	TE_homo_496981	LTR/unknown	2.15389	8.41679e-22	1.71608e-20
MSTRG.22607.1	MSTRG.22607	LncRNA	-	-	2.59121	8.9459e-22	1.82284e-20
MSTRG.54250.1	MSTRG.54250	LncRNA	-	-	1.78908	9.67014e-22	1.96439e-20
FxaC_9g47772.t1	MSTRG.24152	-	-	-	-1.92959	1.57043e-21	3.16504e-20
FxaC_21g00810.t1	MSTRG.40130	-	-	-	-2.53815	1.60479e-21	3.23232e-20
FxaC_28g01230.t1	MSTRG.58918	-	-	-	-1.73574	1.69516e-21	3.41022e-20
MSTRG.36888.2	MSTRG.36888	-	-	-	1.77241	1.78085e-21	3.57826e-20
FxaC_3g30900.t1	MSTRG.5079	-	-	-	-1.60617	1.96725e-21	3.93615e-20
FxaC_1g21160.t1	MSTRG.6538	-	-	-	-2.81914	2.05501e-21	4.10434e-20
FxaC_25g37050.t1	MSTRG.55652	-	-	-	-3.08604	2.46422e-21	4.89809e-20
MSTRG.9932.1	MSTRG.9932	LncRNA	TE_struc_1519	DNA/DTM	1.99544	2.73435e-21	5.42855e-20
FxaC_27g45680.t1	MSTRG.53680	-	-	-	-1.86055	3.1703e-21	6.27531e-20
FxaC_1g16130.t1	MSTRG.6314	-	-	-	-2.11665	3.38057e-21	6.67563e-20
FxaC_24g07510.t1	MSTRG.49676	-	-	-	-1.73296	3.47437e-21	6.85678e-20
MSTRG.8377.1	MSTRG.8377	LncRNA	-	-	1.82919	3.59752e-21	7.0914e-20
FxaC_22g58000.t1	MSTRG.48586	-	-	-	-1.6189	3.78332e-21	7.44882e-20
MSTRG.19004.1	MSTRG.19004	LncRNA	TE_homo_168760	Unknown	-2.29285	4.65485e-21	9.11616e-20
FxaC_25g20870.t1	MSTRG.55025	-	-	-	1.9666	4.70606e-21	9.21103e-20
FxaC_25g28211.t1	MSTRG.55323	-	-	-	-1.535	4.82102e-21	9.42495e-20
FxaC_24g42250.t1	MSTRG.51131	-	-	-	-1.60535	5.10506e-21	9.95097e-20
MSTRG.55634.1	MSTRG.55634	LncRNA	TE_homo_484330	LTR/Gypsy	-1.88768	5.13081e-21	9.99531e-20
MSTRG.34178.1	MSTRG.34178	LncRNA	TE_homo_305973	DNA/hAT-Tag1	-4.85006	5.77718e-21	1.12282e-19
FxaC_6g30770.t1	MSTRG.14657	-	-	-	1.60836	5.86036e-21	1.13832e-19
FxaC_5g25261.t1	MSTRG.10609	-	-	-	-2.04148	5.93534e-21	1.15221e-19
FxaC_25g10800.t1	MSTRG.54623	-	-	-	1.59625	6.04036e-21	1.17191e-19
FxaC_11g20420.t1	MSTRG.20864	-	-	-	-2.12824	6.28352e-21	1.21838e-19
FxaC_12g48810.t1	MSTRG.17619	-	-	-	-1.80848	6.5469e-21	1.26871e-19
MSTRG.9577.1	MSTRG.9577	LncRNA	TE_homo_89651	LTR/Gypsy	2.04633	6.5719e-21	1.27281e-19
FxaC_22g16610.t1	MSTRG.46918	-	-	-	-4.87635	7.0371e-21	1.36053e-19
FxaC_12g28090.t2	MSTRG.16737	-	-	-	-1.84845	9.7054e-21	1.86665e-19
FxaC_9g48121.t1	MSTRG.24163	-	-	-	-2.57968	9.82185e-21	1.88795e-19
FxaC_22g44360.t1	MSTRG.48000	-	-	-	-1.54397	1.21677e-20	2.32409e-19
FxaC_11g06950.t1	MSTRG.20265	-	-	-	-1.67498	1.26974e-20	2.42249e-19
FxaC_7g36210.t1	MSTRG.8893	-	-	-	2.13623	1.56131e-20	2.96346e-19
FxaC_13g35160.t1	MSTRG.29172	-	-	-	-1.91907	1.76118e-20	3.33142e-19
FxaC_14g03710.t1	MSTRG.30135	-	-	-	-1.73407	1.963e-20	3.70896e-19
MSTRG.49260.1	MSTRG.49260	LncRNA	TE_homo_428756	LTR/Gypsy	4.19812	2.18797e-20	4.12465e-19
FxaC_25g30720.t1	MSTRG.55410	-	-	-	-2.28567	2.59695e-20	4.87629e-19
MSTRG.46318.1	MSTRG.46318	LncRNA	TE_homo_401400	LTR/Gypsy	1.544	2.64949e-20	4.97214e-19
FxaC_23g01860.t1	MSTRG.43472	-	-	-	-1.95924	2.69021e-20	5.0457e-19
FxaC_25g30790.t1	MSTRG.55413	-	-	-	-3.37245	2.78363e-20	5.21797e-19
MSTRG.54329.1	MSTRG.54329	LncRNA	TE_homo_474178	LTR/Copia	2.03868	3.36114e-20	6.26521e-19
FxaC_11g40880.t1	MSTRG.21671	-	-	-	-2.37283	3.4707e-20	6.44775e-19
FxaC_6g16001.t1	MSTRG.13972	-	-	-	3.08219	3.53255e-20	6.55532e-19
FxaC_13g20620.t1	MSTRG.28476	-	-	-	-1.79986	4.41769e-20	8.14785e-19
FxaC_22g53000.t1	MSTRG.48342	-	-	-	-1.51418	6.29693e-20	1.15434e-18
FxaC_24g41210.t1	MSTRG.51092	-	-	-	1.77695	8.6791e-20	1.58232e-18
FxaC_17g11731.t1	MSTRG.32280	-	-	-	-1.66153	9.5416e-20	1.73576e-18
FxaC_14g37650.t1	FxaC_14g37650	-	-	-	-1.70516	9.57947e-20	1.74169e-18
MSTRG.46938.1	MSTRG.46938	-	-	-	1.83164	1.03093e-19	1.87308e-18
FxaC_27g15850.t1	MSTRG.52519	-	-	-	-1.73451	1.068e-19	1.93755e-18
FxaC_25g38170.t1	MSTRG.55702	-	-	-	2.48465	1.14837e-19	2.07995e-18
MSTRG.51458.1	MSTRG.51458	LncRNA	TE_homo_449901	LTR/unknown	2.00374	1.36634e-19	2.46266e-18
FxaC_16g31361.t1	MSTRG.25754	-	-	-	-3.02513	1.42129e-19	2.55894e-18
FxaC_9g03440.t1	MSTRG.22215	-	-	-	-2.01467	1.49729e-19	2.69285e-18
FxaC_18g21660.t1	MSTRG.37070	-	-	-	-1.60901	1.54862e-19	2.78366e-18
FxaC_10g24161.t1	MSTRG.18854	-	-	-	-2.08387	1.56789e-19	2.81678e-18
FxaC_22g43900.t1	MSTRG.47982	-	-	-	-2.0757	1.5841e-19	2.84437e-18
MSTRG.55553.1	MSTRG.55553	LncRNA	TE_homo_483747	LTR/unknown	-3.91202	1.61765e-19	2.89992e-18
FxaC_1g08200.t1	MSTRG.5882	-	-	-	-2.04933	1.85257e-19	3.31569e-18
FxaC_21g07510.t1	MSTRG.40488	-	-	-	-2.06634	2.09303e-19	3.74001e-18
FxaC_21g68220.t1	MSTRG.43183	-	-	-	-2.3149	2.20278e-19	3.92557e-18
FxaC_17g07460.t1	MSTRG.32030	-	-	-	1.51393	2.206e-19	3.92921e-18
FxaC_23g55990.t1	MSTRG.45822	-	-	-	-2.09004	2.34363e-19	4.16766e-18
FxaC_17g19580.t1	MSTRG.32686	-	-	-	-1.91755	2.36885e-19	4.21025e-18
MSTRG.48644.1	MSTRG.48644	LncRNA	-	-	1.53337	2.57731e-19	4.57342e-18
FxaC_23g10330.t1	MSTRG.43823	-	-	-	-4.76503	2.88144e-19	5.0995e-18
FxaC_19g26060.t1	MSTRG.39502	-	-	-	-2.03603	3.03975e-19	5.3768e-18
FxaC_10g35340.t1	MSTRG.19293	LncRNA	-	-	1.67481	3.37666e-19	5.96323e-18
FxaC_3g25560.t1	MSTRG.4857	LncRNA	-	-	-2.12938	4.12671e-19	7.27237e-18
FxaC_25g35450.t1	MSTRG.55592	-	-	-	-2.12512	4.58209e-19	8.05779e-18
MSTRG.13468.1	MSTRG.13468	LncRNA	TE_homo_120235	LTR/Gypsy	4.14054	4.88533e-19	8.56389e-18
FxaC_6g21550.t1	MSTRG.14229	-	-	-	1.54262	4.92349e-19	8.62168e-18
FxaC_9g49540.t1	MSTRG.24243	-	-	-	1.95593	5.56247e-19	9.70994e-18
FxaC_3g06550.t1	MSTRG.4014	-	-	-	1.99705	6.56601e-19	1.14437e-17
MSTRG.4877.1	MSTRG.4877	-	-	-	-2.88448	6.64342e-19	1.15726e-17
FxaC_27g29390.t1	MSTRG.52992	-	-	-	-4.25439	7.06699e-19	1.22847e-17
FxaC_8g08530.t1	MSTRG.11914	-	-	-	-1.6186	7.32354e-19	1.27173e-17
FxaC_14g24300.t1	MSTRG.31130	-	-	-	-2.57134	8.27017e-19	1.43014e-17
FxaC_22g57390.t1	MSTRG.48563	-	-	-	-2.62812	8.43141e-19	1.45651e-17
FxaC_17g05400.t1	MSTRG.31881	-	-	-	-3.17279	9.11555e-19	1.57224e-17
FxaC_24g49800.t1	MSTRG.51478	-	-	-	-2.52616	1.12739e-18	1.93049e-17
FxaC_11g19740.t1	MSTRG.20831	-	-	-	-1.92548	1.30301e-18	2.21752e-17
FxaC_1g04940.t1	MSTRG.5696	LncRNA	-	-	2.16491	1.42176e-18	2.41098e-17
FxaC_24g48890.t1	MSTRG.51433	-	-	-	-2.49458	1.44498e-18	2.44661e-17
FxaC_5g42870.t1	MSTRG.11296	-	-	-	-1.83147	1.81791e-18	3.07022e-17
FxaC_22g61020.t1	MSTRG.48717	-	-	-	1.59363	1.83744e-18	3.0985e-17
FxaC_27g48730.t1	MSTRG.53830	-	-	-	2.32148	1.85205e-18	3.12154e-17
MSTRG.12052.1	MSTRG.12052	LncRNA	TE_homo_106192	LTR/unknown	-2.32335	1.88689e-18	3.17705e-17
FxaC_27g41860.t1	MSTRG.53532	-	-	-	-1.52817	2.03772e-18	3.42061e-17
FxaC_20g35010.t1	MSTRG.35911	-	-	-	-1.9493	2.11246e-18	3.5425e-17
FxaC_17g06160.t1	MSTRG.31934	-	-	-	2.60979	2.14726e-18	3.59904e-17
FxaC_21g24650.t1	MSTRG.41320	-	-	-	-2.31163	2.27388e-18	3.80552e-17
FxaC_25g24700.t1	MSTRG.55171	-	-	-	1.56798	2.45664e-18	4.10724e-17
MSTRG.42729.5	MSTRG.42729	-	-	-	-2.33728	2.51382e-18	4.20072e-17
FxaC_10g28920.t1	MSTRG.19045	-	-	-	-2.63333	2.5887e-18	4.32152e-17
MSTRG.39932.1	MSTRG.39932	-	-	-	1.74718	2.6022e-18	4.34188e-17
FxaC_2g00060.t1	MSTRG.1706	-	-	-	-1.95322	2.78523e-18	4.63795e-17
FxaC_2g22030.t1	MSTRG.2798	-	-	-	-2.28144	2.87693e-18	4.78587e-17
FxaC_25g33680.t1	MSTRG.55538	-	-	-	-2.85131	2.97731e-18	4.9479e-17
MSTRG.36623.1	MSTRG.36623	-	-	-	2.6856	3.41789e-18	5.66593e-17
FxaC_23g43310.t1	MSTRG.45179	-	-	-	-1.95074	3.77736e-18	6.24936e-17
FxaC_13g29580.t1	MSTRG.28936	-	-	-	-2.8333	4.38896e-18	7.2468e-17
FxaC_14g01870.t1	MSTRG.30036	-	-	-	1.5324	4.75019e-18	7.82382e-17
FxaC_25g42990.t1	MSTRG.55916	-	-	-	3.32072	5.06551e-18	8.32666e-17
FxaC_1g18390.t1	MSTRG.6408	-	-	-	-1.59209	5.68299e-18	9.32325e-17
MSTRG.28124.1	MSTRG.28124	LncRNA	TE_struc_4476	DNA/DTH	-3.9165	5.71722e-18	9.37478e-17
FxaC_22g58600.t1	MSTRG.48606	-	-	-	-4.26189	7.04657e-18	1.14979e-16
FxaC_21g71830.t1	MSTRG.43382	-	-	-	-1.7538	7.462e-18	1.214e-16
FxaC_11g04830.t1	MSTRG.20173	-	-	-	1.55283	1.08471e-17	1.75442e-16
FxaC_23g35870.t1	MSTRG.44816	-	-	-	-2.32874	1.08665e-17	1.75671e-16
MSTRG.31588.1	MSTRG.31588	LncRNA	TE_homo_289275	LTR/Gypsy	4.54034	1.18245e-17	1.90695e-16
FxaC_19g22150.t1	MSTRG.39359	-	-	-	-1.75727	1.23851e-17	1.99541e-16
FxaC_2g03540.t1	MSTRG.1890	-	-	-	-1.69061	1.59599e-17	2.5565e-16
FxaC_22g30400.t1	MSTRG.47491	-	-	-	-2.16067	1.83992e-17	2.9317e-16
FxaC_16g15050.t1	MSTRG.24941	-	-	-	-1.73305	1.84543e-17	2.93908e-16
MSTRG.35023.1	MSTRG.35023	-	-	-	-2.79617	1.95213e-17	3.10306e-16
FxaC_9g29920.t1	MSTRG.23321	-	-	-	-2.0827	1.98696e-17	3.1539e-16
FxaC_3g02190.t1	MSTRG.3780	-	-	-	1.55316	2.04532e-17	3.24036e-16
FxaC_2g31030.t1	MSTRG.3149	-	-	-	-1.66252	2.16883e-17	3.4295e-16
MSTRG.2370.1	MSTRG.2370	-	-	-	1.5665	2.33843e-17	3.69066e-16
MSTRG.52631.1	MSTRG.52631	LncRNA	TE_homo_463201	LTR/Copia	4.12573	2.44049e-17	3.84443e-16
FxaC_11g11600.t1	MSTRG.20499	-	-	-	2.82429	3.23746e-17	5.06389e-16
FxaC_25g32290.t1	MSTRG.55477	-	-	-	-2.82639	3.43391e-17	5.35355e-16
MSTRG.28116.1	MSTRG.28116	-	-	-	-2.93158	3.70341e-17	5.7683e-16
FxaC_25g56560.t1	MSTRG.56617	-	-	-	-2.63652	3.88785e-17	6.0499e-16
MSTRG.3591.1	MSTRG.3591	LncRNA	-	-	1.62502	4.11691e-17	6.39139e-16
FxaC_25g29890.t1	MSTRG.55383	-	-	-	-1.93208	5.41173e-17	8.35864e-16
FxaC_22g25720.t1	MSTRG.47305	-	-	-	2.31272	5.64196e-17	8.70213e-16
FxaC_22g09570.t1	MSTRG.46564	-	-	-	-2.41834	5.80941e-17	8.94381e-16
FxaC_7g28080.t1	MSTRG.8518	-	-	-	-2.06826	5.90863e-17	9.09235e-16
FxaC_19g30720.t1	MSTRG.39704	-	-	-	-2.50963	6.14828e-17	9.45238e-16
FxaC_6g24200.t1	MSTRG.14351	-	-	-	-2.23064	7.80064e-17	1.19156e-15
FxaC_23g05420.t1	MSTRG.43630	-	-	-	-2.07569	9.00332e-17	1.37149e-15
FxaC_11g19790.t1	MSTRG.20835	-	-	-	-2.35672	9.16548e-17	1.39492e-15
FxaC_23g38290.t1	MSTRG.44933	-	-	-	-2.3947	1.07614e-16	1.62663e-15
MSTRG.69.1	MSTRG.69	LncRNA	TE_homo_1483	LTR/Gypsy	2.32233	1.11932e-16	1.69113e-15
FxaC_10g10040.t1	MSTRG.18278	-	-	-	-2.30766	1.24718e-16	1.87749e-15
MSTRG.15847.1	MSTRG.15847	-	-	-	-1.53384	1.30374e-16	1.96175e-15
FxaC_22g64150.t1	MSTRG.48876	-	-	-	1.92066	1.5256e-16	2.28524e-15
FxaC_21g56040.t1	MSTRG.42594	-	-	-	-1.59966	1.58907e-16	2.37817e-15
FxaC_28g30450.t1	MSTRG.60183	-	-	-	3.19324	1.71827e-16	2.56345e-15
FxaC_22g44330.t1	MSTRG.47998	-	-	-	-3.13697	1.76857e-16	2.63495e-15
FxaC_1g15840.t1	MSTRG.6301	-	-	-	-1.88548	1.92919e-16	2.87168e-15
FxaC_10g39390.t1	MSTRG.19432	-	-	-	3.03857	1.98371e-16	2.95151e-15
FxaC_22g59090.t1	MSTRG.48632	-	-	-	-1.80497	2.05735e-16	3.05698e-15
FxaC_26g17750.t1	MSTRG.57747	-	-	-	-2.435	2.17682e-16	3.2316e-15
FxaC_2g16670.t1	MSTRG.2544	-	-	-	-3.19682	2.2081e-16	3.27659e-15
FxaC_16g05240.t1	MSTRG.24570	-	-	-	-3.35437	2.3529e-16	3.48522e-15
FxaC_17g33731.t1	MSTRG.33352	-	-	-	1.69823	2.70537e-16	3.99487e-15
FxaC_12g32970.t1	MSTRG.16912	-	-	-	-2.91691	2.94463e-16	4.34522e-15
FxaC_27g04840.t1	MSTRG.52082	-	-	-	-2.58941	3.25256e-16	4.77952e-15
FxaC_2g01470.t1	FxaC_2g01470	-	-	-	-1.54422	3.32756e-16	4.88111e-15
FxaC_22g66780.t1	MSTRG.48996	-	-	-	-1.72164	3.40485e-16	4.98788e-15
FxaC_25g28370.t1	MSTRG.55330	-	-	-	-4.78355	3.9177e-16	5.71174e-15
FxaC_1g22010.t1	MSTRG.6579	-	-	-	-2.70178	3.94523e-16	5.74822e-15
FxaC_1g20150.t1	MSTRG.6482	-	-	-	1.84132	4.17469e-16	6.07285e-15
FxaC_22g56330.t1	MSTRG.48501	-	-	-	-1.96701	4.1982e-16	6.10438e-15
FxaC_22g71660.t1	MSTRG.49212	-	-	-	-3.13102	4.4399e-16	6.43892e-15
FxaC_8g04871.t1	MSTRG.11699	-	-	-	-1.9766	4.80266e-16	6.95453e-15
FxaC_25g28300.t1	MSTRG.55326	-	-	-	-1.58648	5.34128e-16	7.7125e-15
MSTRG.19127.1	MSTRG.19127	LncRNA	TE_homo_170695	LTR/unknown	-1.57272	6.67194e-16	9.57569e-15
FxaC_23g61010.t1	MSTRG.46027	-	-	-	-2.20377	6.78964e-16	9.7362e-15
MSTRG.1508.1	MSTRG.1508	-	-	-	1.5659	7.3129e-16	1.0464e-14
FxaC_25g32402.t2	MSTRG.55486	-	-	-	-2.34219	7.59706e-16	1.08566e-14
MSTRG.15381.1	MSTRG.15381	-	-	-	-2.20189	9.46122e-16	1.34168e-14
FxaC_13g27160.t1	MSTRG.28827	-	-	-	-2.51778	9.78629e-16	1.38659e-14
FxaC_3g06690.t1	MSTRG.4022	-	-	-	-2.6885	9.92503e-16	1.40446e-14
MSTRG.44262.1	MSTRG.44262	LncRNA	TE_homo_388070	LTR/Gypsy	3.55385	1.10485e-15	1.55945e-14
FxaC_25g58970.t1	MSTRG.56713	-	-	-	1.83967	1.35751e-15	1.90315e-14
FxaC_13g35700.t1	MSTRG.29191	-	-	-	-2.07295	1.5981e-15	2.22916e-14
FxaC_21g42400.t1	MSTRG.42020	-	-	-	-1.54747	1.71203e-15	2.38408e-14
MSTRG.19469.1	MSTRG.19469	LncRNA	TE_struc_3070	MITE/DTA	2.99274	1.7445e-15	2.42727e-14
FxaC_17g05560.t2	MSTRG.31889	-	-	-	-1.92388	1.80266e-15	2.50609e-14
FxaC_23g05330.t1	MSTRG.43627	-	-	-	-1.99626	2.01243e-15	2.79538e-14
FxaC_25g32350.t1	MSTRG.55480	-	-	-	-2.83832	2.0249e-15	2.81035e-14
FxaC_26g18800.t1	MSTRG.57802	-	-	-	-2.64118	2.15144e-15	2.97728e-14
MSTRG.45279.9	MSTRG.45279	-	-	-	2.55918	2.2209e-15	3.07085e-14
FxaC_5g24670.t1	MSTRG.10588	-	-	-	2.10879	2.59732e-15	3.57497e-14
FxaC_21g64380.t1	MSTRG.42984	-	-	-	-3.08953	2.77912e-15	3.81258e-14
FxaC_16g02100.t1	MSTRG.24460	-	-	-	-2.58776	3.16976e-15	4.33596e-14
MSTRG.47990.1	MSTRG.47990	-	-	-	-1.6178	3.17814e-15	4.34564e-14
FxaC_16g27612.t1	MSTRG.25553	-	-	-	-2.46197	3.31234e-15	4.51613e-14
FxaC_14g15760.t1	MSTRG.30746	-	-	-	-2.2183	3.32409e-15	4.5303e-14
MSTRG.28822.1	MSTRG.28822	-	-	-	-2.13648	3.47392e-15	4.73061e-14
FxaC_21g17250.t1	MSTRG.40948	-	-	-	-2.05978	3.63102e-15	4.93647e-14
FxaC_25g20390.t1	MSTRG.55004	-	-	-	1.60039	4.03428e-15	5.45793e-14
FxaC_24g38130.t1	MSTRG.50968	-	-	-	-2.28859	4.3687e-15	5.89358e-14
FxaC_15g21750.t2	MSTRG.26823	-	-	-	-2.3408	4.53153e-15	6.10581e-14
MSTRG.7292.3	MSTRG.7292	LncRNA	TE_homo_71274	DNA/CMC-EnSpm	1.80028	4.56282e-15	6.14548e-14
FxaC_3g22680.t1	MSTRG.4752	-	-	-	-1.62049	4.91488e-15	6.60362e-14
MSTRG.14250.6	MSTRG.14250	-	-	-	1.95924	4.94039e-15	6.63521e-14
MSTRG.43784.1	MSTRG.43784	LncRNA	repeat_region_3006	LTR/Gypsy	2.01108	4.98791e-15	6.69632e-14
FxaC_11g03920.t1	MSTRG.20137	-	-	-	-1.57573	5.19471e-15	6.96271e-14
FxaC_10g07930.t1	MSTRG.18177	-	-	-	-1.85338	5.40558e-15	7.23952e-14
FxaC_2g10000.t1	MSTRG.2204	-	-	-	1.63029	5.49724e-15	7.35931e-14
FxaC_27g04350.t1	MSTRG.52057	-	-	-	2.0966	5.88863e-15	7.87377e-14
FxaC_12g46710.t1	MSTRG.17520	-	-	-	-2.31275	6.38325e-15	8.52484e-14
FxaC_28g02740.t1	MSTRG.59009	-	-	-	-1.76122	6.57218e-15	8.75957e-14
FxaC_19g11020.t1	MSTRG.38870	-	-	-	-1.84597	6.82445e-15	9.08851e-14
FxaC_26g24590.t1	MSTRG.58049	-	-	-	-1.65312	7.22663e-15	9.59338e-14
FxaC_28g39420.t1	MSTRG.60537	-	-	-	-2.68573	7.31671e-15	9.70909e-14
FxaC_21g63730.t1	MSTRG.42953	-	-	-	-1.9439	7.33775e-15	9.73313e-14
MSTRG.32155.2	MSTRG.32155	-	-	-	1.5033	1.03662e-14	1.36037e-13
FxaC_7g03050.t1	MSTRG.7457	-	-	-	-1.62092	1.07449e-14	1.4084e-13
FxaC_27g23200.t1	MSTRG.52760	-	-	-	-1.92905	1.09849e-14	1.43815e-13
FxaC_3g17850.t1	MSTRG.4556	-	-	-	-1.54365	1.14308e-14	1.49535e-13
FxaC_1g40130.t1	MSTRG.7272	-	-	-	-2.59018	1.2329e-14	1.60843e-13
FxaC_8g12850.t1	MSTRG.12192	-	-	-	-2.36598	1.31424e-14	1.71119e-13
MSTRG.58481.8	MSTRG.58481	LncRNA	TE_homo_499577	DNA/Mutator	1.51304	1.41727e-14	1.84174e-13
FxaC_8g06390.t1	MSTRG.11779	-	-	-	2.6756	2.13699e-14	2.75014e-13
FxaC_17g15630.t1	MSTRG.32482	-	-	-	-1.58639	2.21722e-14	2.85016e-13
FxaC_5g18900.t1	MSTRG.10341	-	-	-	1.84818	2.25179e-14	2.89117e-13
MSTRG.49343.1	MSTRG.49343	-	-	-	2.16361	2.64368e-14	3.37867e-13
MSTRG.60415.1	MSTRG.60415	LncRNA	repeat_region_4039	LTR/unknown	2.24535	2.65521e-14	3.3908e-13
MSTRG.10741.1	MSTRG.10741	LncRNA	TE_homo_96672	Unknown	-3.05891	2.72984e-14	3.48075e-13
FxaC_12g34770.t1	MSTRG.16974	-	-	-	-2.28541	2.74549e-14	3.49803e-13
MSTRG.25329.1	MSTRG.25329	LncRNA	TE_homo_230029	Unknown	-3.54848	2.78282e-14	3.54423e-13
MSTRG.11416.1	MSTRG.11416	-	-	-	-1.94593	2.93646e-14	3.73133e-13
FxaC_8g08230.t1	MSTRG.11893	-	-	-	-4.2072	3.02162e-14	3.83515e-13
FxaC_25g13770.t1	MSTRG.54742	-	-	-	-3.32632	3.07239e-14	3.89662e-13
FxaC_24g21970.t1	MSTRG.50327	-	-	-	-2.28796	3.17405e-14	4.02248e-13
FxaC_20g30190.t1	MSTRG.35702	-	-	-	-1.5969	3.34152e-14	4.22988e-13
FxaC_23g52640.t1	MSTRG.45655	-	-	-	-1.74613	3.42826e-14	4.33637e-13
MSTRG.13984.1	MSTRG.13984	-	-	-	2.05814	3.54321e-14	4.47497e-13
MSTRG.18235.1	MSTRG.18235	LncRNA	TE_homo_160381	LTR/Gypsy	3.10499	3.65845e-14	4.61525e-13
MSTRG.49406.1	MSTRG.49406	LncRNA	TE_homo_429579	LTR/unknown	-3.67701	3.66686e-14	4.62411e-13
MSTRG.24297.1	MSTRG.24297	-	-	-	-2.02103	3.85813e-14	4.86163e-13
FxaC_22g24971.t1	MSTRG.47267	-	-	-	-1.65046	4.25885e-14	5.34228e-13
FxaC_27g28940.t1	MSTRG.52980	-	-	-	1.53015	4.48311e-14	5.61089e-13
MSTRG.20041.1	MSTRG.20041	LncRNA	-	-	2.47211	4.52548e-14	5.65754e-13
FxaC_9g21430.t1	MSTRG.22983	-	-	-	-2.62241	4.58009e-14	5.72364e-13
MSTRG.24129.1	MSTRG.24129	LncRNA	TE_homo_217251	DNA/Harbinger	-2.01975	4.59895e-14	5.74506e-13
FxaC_10g26470.t1	MSTRG.18957	-	-	-	-1.88493	4.61583e-14	5.76398e-13
FxaC_8g20240.t1	MSTRG.12547	-	-	-	-3.82839	5.36992e-14	6.67806e-13
FxaC_28g16640.t1	MSTRG.59648	-	-	-	-2.1566	5.48069e-14	6.81071e-13
FxaC_7g34630.t1	MSTRG.8822	-	-	-	-1.53841	5.65808e-14	7.0259e-13
FxaC_8g21700.t1	MSTRG.12608	-	-	-	-1.55947	6.045e-14	7.48122e-13
FxaC_19g30710.t1	MSTRG.39703	-	-	-	-2.52348	6.04836e-14	7.4826e-13
MSTRG.7007.1	MSTRG.7007	LncRNA	TE_homo_66734	LTR/Gypsy	1.72645	6.89344e-14	8.49961e-13
FxaC_23g04540.t1	MSTRG.43596	-	-	-	-1.83297	6.96499e-14	8.58147e-13
FxaC_13g12640.t1	MSTRG.28132	-	-	-	-1.60359	7.07552e-14	8.70797e-13
MSTRG.53508.1	MSTRG.53508	-	-	-	-1.90529	7.68515e-14	9.4199e-13
FxaC_16g21720.t1	MSTRG.25263	-	-	-	-1.62729	8.2526e-14	1.00857e-12
FxaC_24g18300.t1	MSTRG.50158	-	-	-	-2.77456	8.32846e-14	1.01747e-12
FxaC_20g00340.t1	MSTRG.34276	-	-	-	-2.08564	8.69837e-14	1.06149e-12
MSTRG.55258.1	MSTRG.55258	LncRNA	TE_homo_481006	LTR/Caulimovirus	-4.54307	9.26971e-14	1.12914e-12
FxaC_19g28670.t1	MSTRG.39604	-	-	-	-1.52363	9.38763e-14	1.14141e-12
MSTRG.48627.1	MSTRG.48627	-	-	-	1.60558	9.50459e-14	1.15478e-12
MSTRG.44163.1	MSTRG.44163	LncRNA	-	-	-2.22679	1.06369e-13	1.28485e-12
MSTRG.31576.1	MSTRG.31576	LncRNA	TE_homo_289106	LTR/Gypsy	2.60009	1.10426e-13	1.33192e-12
MSTRG.21700.1	MSTRG.21700	LncRNA	TE_homo_198254	LTR/unknown	1.67266	1.16686e-13	1.40641e-12
MSTRG.41434.1	MSTRG.41434	-	-	-	-2.39992	1.25782e-13	1.51166e-12
MSTRG.31405.1	MSTRG.31405	LncRNA	TE_homo_282516	Unknown	-2.4364	1.30704e-13	1.56854e-12
FxaC_1g09700.t1	MSTRG.5964	-	-	-	-1.99678	1.34998e-13	1.61774e-12
FxaC_22g47420.t1	MSTRG.48130	-	-	-	-1.82386	1.36963e-13	1.6401e-12
FxaC_22g58620.t1	MSTRG.48607	-	-	-	-2.22301	1.39682e-13	1.67206e-12
MSTRG.26232.1	MSTRG.26232	-	-	-	2.31131	1.39915e-13	1.67424e-12
FxaC_21g34560.t1	MSTRG.41714	-	-	-	-1.64231	1.44165e-13	1.72263e-12
FxaC_22g48080.t1	MSTRG.48150	-	-	-	-2.12147	1.47504e-13	1.76e-12
FxaC_21g71700.t1	MSTRG.43380	-	-	-	-2.03008	1.48529e-13	1.77159e-12
FxaC_22g01620.t1	MSTRG.46163	-	-	-	1.61009	1.48593e-13	1.77172e-12
FxaC_22g24920.t1	MSTRG.47264	-	-	-	-2.47888	1.59607e-13	1.89828e-12
FxaC_13g33590.t1	MSTRG.29108	-	-	-	-3.20893	1.6687e-13	1.98182e-12
FxaC_9g50160.t1	MSTRG.24276	-	-	-	-2.475	1.85758e-13	2.19751e-12
FxaC_15g02950.t1	MSTRG.25938	-	-	-	-2.86631	2.00622e-13	2.36662e-12
FxaC_21g63750.t1	MSTRG.42955	-	-	-	-2.7005	2.14165e-13	2.52369e-12
FxaC_11g12080.t1	MSTRG.20518	-	-	-	2.19744	2.21034e-13	2.60278e-12
FxaC_10g46120.t1	MSTRG.19714	-	-	-	-1.62328	2.21916e-13	2.61224e-12
MSTRG.8520.1	MSTRG.8520	LncRNA	TE_homo_84852	LTR/Gypsy	2.02165	2.26589e-13	2.66443e-12
FxaC_21g16200.t1	MSTRG.40909	-	-	-	-1.54978	2.28043e-13	2.68057e-12
FxaC_25g31220.t1	MSTRG.55424	-	-	-	-1.84994	2.34534e-13	2.75201e-12
FxaC_17g05300.t1	MSTRG.31876	-	-	-	-2.41987	2.35871e-13	2.76574e-12
FxaC_24g41230.t1	MSTRG.51093	-	-	-	-2.2792	2.52558e-13	2.95412e-12
FxaC_23g39870.t1	MSTRG.45017	-	-	-	3.03449	2.58055e-13	3.01312e-12
MSTRG.13750.1	MSTRG.13750	LncRNA	TE_homo_124347	LTR/Gypsy	3.30463	2.64654e-13	3.08909e-12
FxaC_25g34470.t1	MSTRG.55562	-	-	-	-2.30982	2.85383e-13	3.32403e-12
FxaC_7g30491.t1	MSTRG.8612	-	-	-	-1.69772	3.18331e-13	3.69615e-12
FxaC_7g00550.t1	MSTRG.7360	-	-	-	-1.63789	3.20376e-13	3.71859e-12
FxaC_9g10810.t1	MSTRG.22561	-	-	-	-2.4857	3.54157e-13	4.09925e-12
MSTRG.52291.1	MSTRG.52291	LncRNA	TE_homo_457702	LTR/unknown	1.94607	4.15318e-13	4.7822e-12
MSTRG.14179.1	MSTRG.14179	LncRNA	TE_homo_129344	DNA/Mutator	2.52694	4.26161e-13	4.90026e-12
FxaC_25g28870.t1	MSTRG.55347	-	-	-	-2.85588	4.26698e-13	4.90474e-12
FxaC_5g04920.t1	MSTRG.9672	-	-	-	-1.5163	4.88806e-13	5.59544e-12
FxaC_23g07431.t1	MSTRG.43708	-	-	-	-1.74012	4.90001e-13	5.60446e-12
MSTRG.40205.1	MSTRG.40205	LncRNA	-	-	1.71797	4.90781e-13	5.61033e-12
FxaC_18g24070.t1	MSTRG.37172	-	-	-	-1.88181	5.07736e-13	5.79419e-12
FxaC_16g03921.t1	MSTRG.24520	-	-	-	-1.7329	5.85902e-13	6.66106e-12
FxaC_19g30350.t1	MSTRG.39688	-	-	-	-1.69129	5.96914e-13	6.77467e-12
MSTRG.44005.1	MSTRG.44005	LncRNA	TE_homo_383888	LTR/unknown	2.02632	6.18675e-13	7.01207e-12
FxaC_5g18360.t1	MSTRG.10300	-	-	-	1.67819	6.46313e-13	7.31783e-12
FxaC_22g47660.t1	MSTRG.48136	-	-	-	-1.54443	6.53545e-13	7.39217e-12
FxaC_22g43910.t1	MSTRG.47983	-	-	-	-2.19014	6.88285e-13	7.76399e-12
FxaC_5g12930.t1	MSTRG.10067	-	-	-	-2.02119	7.28986e-13	8.21474e-12
FxaC_14g33000.t1	MSTRG.31430	-	-	-	-2.83323	8.24912e-13	9.24558e-12
FxaC_24g05600.t1	MSTRG.49593	-	-	-	-2.35859	8.2837e-13	9.27495e-12
FxaC_2g20020.t1	MSTRG.2722	-	-	-	-2.07638	8.67245e-13	9.70043e-12
FxaC_2g14330.t1	MSTRG.2427	-	-	-	1.54107	9.06927e-13	1.01239e-11
FxaC_2g27491.t1	MSTRG.3017	-	-	-	-1.87878	9.87526e-13	1.0983e-11
FxaC_7g24270.t1	MSTRG.8355	-	-	-	-2.3335	9.89402e-13	1.10002e-11
FxaC_23g32340.t1	MSTRG.44661	-	-	-	-1.68321	1.03335e-12	1.14658e-11
FxaC_6g01040.t1	MSTRG.13401	-	-	-	-1.55833	1.03748e-12	1.15078e-11
FxaC_22g71630.t1	MSTRG.49209	-	-	-	-3.03287	1.13085e-12	1.25018e-11
FxaC_17g15860.t1	MSTRG.32492	-	-	-	-1.77151	1.1824e-12	1.30543e-11
FxaC_25g32440.t1	MSTRG.55489	-	-	-	-2.10297	1.33245e-12	1.46429e-11
FxaC_27g35930.t1	MSTRG.53241	-	-	-	-1.85704	1.33532e-12	1.46695e-11
FxaC_6g08290.t1	MSTRG.13669	-	-	-	-2.27406	1.34249e-12	1.47434e-11
FxaC_21g34360.t1	MSTRG.41709	-	-	-	-1.8472	1.38136e-12	1.51554e-11
FxaC_26g11921.t1	MSTRG.57445	-	-	-	-1.93029	1.38868e-12	1.52206e-11
MSTRG.25123.1	MSTRG.25123	LncRNA	TE_homo_228709	DNA/Micro_like	3.83372	1.40496e-12	1.53889e-11
FxaC_22g43680.t1	MSTRG.47971	-	-	-	-2.09101	1.41541e-12	1.5488e-11
FxaC_22g35560.t1	MSTRG.47700	-	-	-	-1.91499	1.5115e-12	1.65061e-11
FxaC_17g54751.t1	MSTRG.34155	LncRNA	-	-	2.27392	1.72012e-12	1.86992e-11
MSTRG.18662.1	MSTRG.18662	-	-	-	2.02852	1.86969e-12	2.02788e-11
FxaC_23g38410.t1	MSTRG.44938	-	-	-	-3.85999	1.89532e-12	2.055e-11
FxaC_17g05970.t1	MSTRG.31916	-	-	-	-1.72515	1.97798e-12	2.13974e-11
MSTRG.53418.1	MSTRG.53418	-	-	-	1.76612	1.98821e-12	2.14872e-11
FxaC_8g36310.t1	MSTRG.13179	-	-	-	-1.55876	2.00224e-12	2.16317e-11
FxaC_27g50150.t1	MSTRG.53912	-	-	-	1.98616	2.01885e-12	2.1797e-11
FxaC_19g27591.t1	MSTRG.39559	-	-	-	-1.65421	2.15405e-12	2.3219e-11
FxaC_22g53150.t1	MSTRG.48349	LncRNA	-	-	-2.54197	2.27537e-12	2.44475e-11
FxaC_9g44300.t1	MSTRG.23969	-	-	-	-2.79396	2.30484e-12	2.47562e-11
FxaC_27g25100.t1	MSTRG.52845	-	-	-	-1.66044	2.30771e-12	2.4779e-11
FxaC_19g01850.t1	MSTRG.38400	-	-	-	-1.82995	2.37019e-12	2.54252e-11
FxaC_8g39000.t1	MSTRG.13296	-	-	-	-2.06044	2.43313e-12	2.60752e-11
FxaC_25g32470.t1	MSTRG.55491	-	-	-	-1.62547	2.47604e-12	2.6518e-11
FxaC_13g41120.t1	MSTRG.29379	LncRNA	TE_homo_262420	LTR/unknown	1.83586	2.55685e-12	2.7357e-11
FxaC_16g05250.t1	MSTRG.24571	-	-	-	-2.54515	2.67226e-12	2.85734e-11
FxaC_25g53800.t1	MSTRG.56496	-	-	-	1.62916	2.69862e-12	2.88368e-11
FxaC_24g45850.t1	MSTRG.51302	-	-	-	2.25188	2.80979e-12	2.99381e-11
FxaC_1g01100.t1	MSTRG.5482	-	-	-	-1.64592	2.8699e-12	3.05688e-11
FxaC_23g01122.t1	MSTRG.43443	-	-	-	1.86723	3.05198e-12	3.24459e-11
FxaC_17g15560.t1	MSTRG.32478	-	-	-	-2.48356	3.2742e-12	3.47195e-11
FxaC_19g36820.t1	MSTRG.39914	-	-	-	-2.12589	3.29026e-12	3.48675e-11
FxaC_9g30190.t1	MSTRG.23336	-	-	-	-1.83661	3.38893e-12	3.58446e-11
MSTRG.476.1	MSTRG.476	LncRNA	TE_homo_11436	LTR/Gypsy	1.77263	3.52713e-12	3.72353e-11
FxaC_25g29390.t1	MSTRG.55366	-	-	-	-1.67093	3.66417e-12	3.86084e-11
FxaC_26g17490.t1	MSTRG.57731	-	-	-	1.70641	3.98695e-12	4.18504e-11
MSTRG.25973.3	MSTRG.25973	-	-	-	1.68464	4.13787e-12	4.33799e-11
MSTRG.44562.1	MSTRG.44562	-	-	-	1.93636	4.14676e-12	4.34593e-11
FxaC_19g10660.t1	MSTRG.38851	-	-	-	2.00293	4.37213e-12	4.57077e-11
FxaC_1g08740.t1	MSTRG.5918	-	-	-	-1.80973	4.61054e-12	4.81378e-11
FxaC_25g32020.t1	MSTRG.55468	-	-	-	-1.91492	5.07357e-12	5.2823e-11
FxaC_6g15270.t1	MSTRG.13947	-	-	-	-1.94449	5.18429e-12	5.39082e-11
FxaC_21g57200.t1	MSTRG.42648	LncRNA	-	-	-2.54238	5.51733e-12	5.72103e-11
FxaC_19g21790.t1	MSTRG.39346	-	-	-	-1.67483	5.63173e-12	5.83782e-11
MSTRG.26622.1	MSTRG.26622	LncRNA	-	-	1.5828	5.63894e-12	5.84348e-11
FxaC_12g47560.t1	MSTRG.17550	-	-	-	-1.61484	5.66472e-12	5.86654e-11
MSTRG.36966.1	MSTRG.36966	LncRNA	TE_homo_331614	LTR/Gypsy	1.69729	5.95426e-12	6.15298e-11
FxaC_9g32900.t1	MSTRG.23462	-	-	-	-1.57622	5.96437e-12	6.16152e-11
MSTRG.39780.1	MSTRG.39780	LncRNA	TE_homo_351946	Unknown	1.75962	6.25854e-12	6.45338e-11
MSTRG.23666.1	MSTRG.23666	-	-	-	-1.70449	6.32329e-12	6.5161e-11
FxaC_21g51520.t1	MSTRG.42377	LncRNA	-	-	-3.19957	6.49334e-12	6.68719e-11
FxaC_25g13790.t1	MSTRG.54744	-	-	-	-3.12503	6.50877e-12	6.70101e-11
FxaC_23g41201.t1	MSTRG.45082	-	-	-	-1.79319	6.55516e-12	6.74459e-11
FxaC_21g26260.t1	MSTRG.41373	-	-	-	-2.34519	6.57157e-12	6.7573e-11
FxaC_27g29630.t1	MSTRG.53004	-	-	-	-2.15342	7.05963e-12	7.24571e-11
FxaC_10g19390.t1	MSTRG.18692	-	-	-	-1.60006	7.40672e-12	7.59726e-11
FxaC_3g26260.t1	MSTRG.4890	-	-	-	-1.85874	7.72741e-12	7.91642e-11
FxaC_23g12081.t1	MSTRG.43887	-	-	-	-1.56771	7.92327e-12	8.1046e-11
FxaC_22g43800.t1	MSTRG.47979	-	-	-	-1.74786	8.12214e-12	8.29781e-11
FxaC_25g26550.t1	MSTRG.55257	-	-	-	-2.97622	8.13698e-12	8.31042e-11
FxaC_8g12410.t1	MSTRG.12165	-	-	-	-1.56828	8.38143e-12	8.54957e-11
FxaC_21g36030.t1	MSTRG.41770	-	-	-	-1.51976	8.79275e-12	8.9609e-11
FxaC_12g29780.t1	MSTRG.16801	-	-	-	-2.16876	9.32233e-12	9.48317e-11
MSTRG.26532.2	MSTRG.26532	-	-	-	-1.85959	9.50004e-12	9.65214e-11
FxaC_26g08270.t1	MSTRG.57266	LncRNA	TE_homo_490102	DNA/MULE-MuDR	-3.30375	9.5365e-12	9.68622e-11
FxaC_17g55720.t1	MSTRG.34208	-	-	-	-1.5322	1.03817e-11	1.05126e-10
FxaC_16g01310.t1	MSTRG.24435	-	-	-	-1.71039	1.04293e-11	1.05576e-10
FxaC_21g55970.t1	MSTRG.42589	-	-	-	-2.44553	1.06864e-11	1.08079e-10
FxaC_4g14520.t1	FxaC_4g14520	-	-	-	-1.61044	1.09867e-11	1.10914e-10
FxaC_22g43790.t1	MSTRG.47978	-	-	-	-1.68257	1.17504e-11	1.18265e-10
MSTRG.48442.1	MSTRG.48442	LncRNA	-	-	1.65032	1.21323e-11	1.21777e-10
FxaC_28g04320.t1	MSTRG.59081	-	-	-	-2.04928	1.25457e-11	1.25737e-10
FxaC_14g09110.t2	MSTRG.30435	-	-	-	2.0244	1.29116e-11	1.29132e-10
FxaC_13g32980.t1	MSTRG.29083	-	-	-	1.95308	1.33352e-11	1.33168e-10
FxaC_25g32760.t1	MSTRG.55501	-	-	-	-1.84633	1.3512e-11	1.34771e-10
MSTRG.23990.1	MSTRG.23990	LncRNA	TE_homo_216613	LTR/unknown	-3.58534	1.3538e-11	1.3499e-10
FxaC_25g35430.t1	MSTRG.55590	-	-	-	-2.18079	1.43568e-11	1.42813e-10
FxaC_10g07320.t2	MSTRG.18157	-	-	-	-1.7708	1.45764e-11	1.44823e-10
FxaC_19g30320.t1	MSTRG.39685	-	-	-	-2.45163	1.57711e-11	1.56273e-10
FxaC_28g32290.t1	MSTRG.60247	-	-	-	-1.66481	1.81905e-11	1.79232e-10
FxaC_23g06100.t1	MSTRG.43656	-	-	-	-2.57288	1.8229e-11	1.79558e-10
FxaC_8g23400.t1	MSTRG.12683	-	-	-	-1.62479	1.8714e-11	1.84226e-10
FxaC_24g16020.t1	MSTRG.50062	-	-	-	-2.19332	1.92978e-11	1.89749e-10
FxaC_25g31470.t1	MSTRG.55439	-	-	-	-2.23692	1.99859e-11	1.96224e-10
FxaC_16g10440.t1	MSTRG.24732	-	-	-	-1.67929	2.00661e-11	1.96837e-10
FxaC_1g06630.t1	MSTRG.5804	-	-	-	-3.08518	2.10958e-11	2.0639e-10
FxaC_11g03410.t1	MSTRG.20111	-	-	-	-1.88115	2.14079e-11	2.0932e-10
FxaC_21g07590.t1	MSTRG.40490	-	-	-	-1.74776	2.24034e-11	2.18797e-10
MSTRG.55711.1	MSTRG.55711	-	-	-	-2.29054	2.29458e-11	2.23962e-10
FxaC_18g00670.t1	MSTRG.36206	-	-	-	2.4141	2.33071e-11	2.27355e-10
FxaC_27g02830.t1	MSTRG.52001	-	-	-	-2.19804	2.38915e-11	2.32783e-10
FxaC_20g23380.t1	MSTRG.35432	-	-	-	-1.77015	2.40297e-11	2.34061e-10
FxaC_10g04450.t1	MSTRG.17962	-	-	-	-1.70779	2.73662e-11	2.65084e-10
FxaC_16g28590.t1	MSTRG.25609	-	-	-	3.50204	2.8012e-11	2.71228e-10
FxaC_21g29300.t1	MSTRG.41486	-	-	-	-2.21929	2.83248e-11	2.73891e-10
FxaC_22g57700.t1	MSTRG.48571	-	-	-	-2.51719	2.90608e-11	2.80602e-10
FxaC_25g27800.t1	MSTRG.55308	-	-	-	-2.26704	3.0264e-11	2.91203e-10
FxaC_23g30820.t1	MSTRG.44605	-	-	-	-1.92128	3.04643e-11	2.93002e-10
MSTRG.54276.1	MSTRG.54276	LncRNA	TE_homo_473699	LTR/unknown	-2.73293	3.04685e-11	2.93002e-10
FxaC_25g31200.t1	MSTRG.55423	LncRNA	-	-	-2.71389	3.05434e-11	2.93637e-10
MSTRG.9814.1	MSTRG.9814	LncRNA	TE_homo_90558	LTR/unknown	-3.59882	3.20866e-11	3.08028e-10
MSTRG.59838.1	MSTRG.59838	-	-	-	-1.7586	3.21772e-11	3.08809e-10
FxaC_17g05130.t1	FxaC_17g05130	-	-	-	-1.74655	3.26529e-11	3.13013e-10
FxaC_14g04190.t1	MSTRG.30167	-	-	-	-2.05381	3.26827e-11	3.13207e-10
FxaC_17g24450.t1	MSTRG.32938	-	-	-	-1.79741	3.33695e-11	3.19513e-10
FxaC_19g38021.t1	MSTRG.39960	-	-	-	-1.65042	3.35926e-11	3.21557e-10
FxaC_28g25732.t1	MSTRG.59989	-	-	-	-1.78769	3.42026e-11	3.2702e-10
FxaC_26g35020.t1	MSTRG.58481	-	-	-	1.87093	3.54097e-11	3.38171e-10
FxaC_25g33470.t1	MSTRG.55530	-	-	-	-3.20769	3.61296e-11	3.44849e-10
FxaC_26g15240.t2	MSTRG.57619	-	-	-	-1.82778	3.80689e-11	3.62631e-10
MSTRG.33296.1	MSTRG.33296	LncRNA	TE_homo_296918	LINE/L1	1.78728	3.89356e-11	3.70356e-10
FxaC_21g24000.t1	MSTRG.41293	-	-	-	1.6257	3.96183e-11	3.76534e-10
FxaC_15g04221.t1	MSTRG.26011	-	-	-	-2.32203	3.97811e-11	3.77858e-10
FxaC_5g26090.t1	MSTRG.10636	-	-	-	-1.7502	4.01409e-11	3.81058e-10
FxaC_8g03011.t1	MSTRG.11601	-	-	-	-2.15385	4.01676e-11	3.81203e-10
FxaC_10g09210.t1	MSTRG.18237	-	-	-	-2.02037	4.09783e-11	3.88674e-10
FxaC_27g24820.t1	MSTRG.52836	-	-	-	1.5118	4.57129e-11	4.3149e-10
MSTRG.46922.4	MSTRG.46922	-	-	-	-2.02323	4.68895e-11	4.41968e-10
MSTRG.59877.1	MSTRG.59877	LncRNA	-	-	-3.23288	4.88967e-11	4.60235e-10
FxaC_1g15320.t1	MSTRG.6272	-	-	-	2.05619	4.94278e-11	4.65102e-10
FxaC_22g14090.t1	MSTRG.46803	-	-	-	-1.92989	5.15177e-11	4.83537e-10
MSTRG.47722.1	MSTRG.47722	LncRNA	repeat_region_3247	LTR/unknown	-2.68108	5.26197e-11	4.93601e-10
MSTRG.25995.1	MSTRG.25995	LncRNA	TE_homo_232347	LTR/unknown	-2.83807	5.8017e-11	5.42242e-10
FxaC_13g12920.t1	MSTRG.28139	-	-	-	-1.59129	5.85947e-11	5.4718e-10
FxaC_15g25730.t1	FxaC_15g25730	-	-	-	-1.79138	5.90861e-11	5.51459e-10
FxaC_21g52220.t1	MSTRG.42407	-	-	-	-1.64779	6.78457e-11	6.30031e-10
FxaC_11g11990.t1	MSTRG.20517	-	-	-	2.61682	6.79313e-11	6.3065e-10
FxaC_25g37200.t1	MSTRG.55659	-	-	-	-1.57144	6.92907e-11	6.42911e-10
FxaC_25g38260.t1	MSTRG.55706	-	-	-	-1.73227	7.03871e-11	6.52356e-10
FxaC_23g38510.t1	MSTRG.44945	LncRNA	-	-	-3.31443	7.12569e-11	6.60049e-10
FxaC_21g58890.t1	MSTRG.42731	-	-	-	-1.65351	7.7741e-11	7.16916e-10
MSTRG.41121.1	MSTRG.41121	LncRNA	-	-	2.91059	8.39932e-11	7.71364e-10
FxaC_26g17921.t1	MSTRG.57754	LncRNA	-	-	1.69877	8.5742e-11	7.86635e-10
FxaC_2g19320.t1	MSTRG.2689	-	-	-	-4.12107	8.89846e-11	8.14505e-10
FxaC_1g32910.t1	MSTRG.7014	-	-	-	2.3301	8.90723e-11	8.15083e-10
FxaC_24g03950.t1	MSTRG.49495	-	-	-	-1.58264	9.00997e-11	8.23804e-10
FxaC_24g11870.t1	MSTRG.49883	-	-	-	-1.80754	9.07963e-11	8.29489e-10
MSTRG.28066.1	MSTRG.28066	LncRNA	-	-	-2.66245	9.59589e-11	8.74731e-10
FxaC_4g26200.t1	MSTRG.940	-	-	-	1.56012	1.04976e-10	9.53533e-10
FxaC_2g24270.t1	MSTRG.2904	-	-	-	-2.06561	1.10851e-10	1.0036e-09
FxaC_22g48340.t1	MSTRG.48161	-	-	-	-2.20603	1.34933e-10	1.21338e-09
FxaC_25g34390.t1	MSTRG.55560	-	-	-	-2.42704	1.42202e-10	1.27598e-09
MSTRG.38675.1	MSTRG.38675	LncRNA	TE_homo_341253	Unknown	2.01052	1.54206e-10	1.37885e-09
FxaC_6g38120.t2	MSTRG.15037	-	-	-	-1.59318	1.60301e-10	1.43182e-09
MSTRG.52989.1	MSTRG.52989	-	-	-	-2.92063	1.63032e-10	1.45465e-09
FxaC_4g13450.t1	MSTRG.438	-	-	-	-1.96709	1.90475e-10	1.68773e-09
FxaC_16g15450.t1	MSTRG.24961	-	-	-	-1.83143	1.90839e-10	1.69051e-09
FxaC_17g18970.t1	MSTRG.32654	-	-	-	-1.76295	1.93559e-10	1.71369e-09
FxaC_5g42740.t1	MSTRG.11292	-	-	-	-1.68685	1.94167e-10	1.71861e-09
FxaC_17g04680.t1	MSTRG.31841	-	-	-	-1.51966	1.95318e-10	1.72834e-09
MSTRG.55360.1	MSTRG.55360	LncRNA	TE_homo_482164	DNA/Micro_like	-2.59853	1.97862e-10	1.74946e-09
FxaC_10g19190.t1	MSTRG.18686	-	-	-	-2.22962	2.01795e-10	1.78281e-09
MSTRG.6373.2	MSTRG.6373	LncRNA	repeat_region_548	LTR/unknown	-1.61968	2.10743e-10	1.85939e-09
FxaC_21g19380.t1	MSTRG.41037	-	-	-	-3.16382	2.11788e-10	1.86811e-09
FxaC_21g38680.t1	MSTRG.41879	-	-	-	-3.86538	2.18317e-10	1.92265e-09
MSTRG.45807.1	MSTRG.45807	-	-	-	-4.08555	2.18778e-10	1.92619e-09
MSTRG.41113.1	MSTRG.41113	-	-	-	1.63041	2.2153e-10	1.94991e-09
FxaC_2g01250.t1	MSTRG.1772	-	-	-	-1.71507	2.27084e-10	1.99551e-09
FxaC_15g18061.t1	MSTRG.26668	-	-	-	-1.98618	2.2713e-10	1.99551e-09
FxaC_20g26760.t1	MSTRG.35571	-	-	-	-1.52435	2.34163e-10	2.0562e-09
FxaC_27g42450.t1	MSTRG.53559	-	-	-	-2.32371	2.4074e-10	2.11229e-09
MSTRG.58248.1	MSTRG.58248	-	-	-	-3.17914	2.65758e-10	2.32139e-09
FxaC_22g54150.t1	MSTRG.48399	-	-	-	2.3947	2.67992e-10	2.33844e-09
MSTRG.48005.1	MSTRG.48005	-	-	-	-1.76963	2.83482e-10	2.47036e-09
MSTRG.59213.1	MSTRG.59213	LncRNA	TE_homo_505647	RC/Helitron	3.9282	3.40113e-10	2.94764e-09
FxaC_9g45240.t1	MSTRG.24021	-	-	-	2.28099	3.4781e-10	3.01121e-09
FxaC_19g13930.t1	MSTRG.39006	-	-	-	1.71793	3.52027e-10	3.04455e-09
FxaC_9g45420.t1	MSTRG.24026	-	-	-	-2.21313	3.53703e-10	3.05826e-09
MSTRG.31445.1	MSTRG.31445	LncRNA	TE_homo_285065	LTR/unknown	-2.65453	3.65988e-10	3.15873e-09
FxaC_20g07670.t1	MSTRG.34652	-	-	-	-1.58916	3.72304e-10	3.21073e-09
FxaC_26g42990.t1	MSTRG.58819	LncRNA	-	-	1.97014	3.86982e-10	3.33127e-09
FxaC_3g27240.t1	MSTRG.4933	-	-	-	-1.60205	4.0169e-10	3.45431e-09
FxaC_25g47920.t1	MSTRG.56194	-	-	-	2.53408	4.01819e-10	3.45452e-09
FxaC_24g36850.t1	MSTRG.50914	-	-	-	-1.63487	4.07685e-10	3.50314e-09
FxaC_18g14580.t1	MSTRG.36769	LncRNA	-	-	1.67951	4.2968e-10	3.67883e-09
FxaC_17g15700.t1	MSTRG.32486	-	-	-	-1.66912	4.43096e-10	3.79077e-09
FxaC_17g35220.t1	MSTRG.33412	-	-	-	-1.55051	4.61835e-10	3.94297e-09
FxaC_20g01060.t1	MSTRG.34310	-	-	-	-1.66063	4.73444e-10	4.03897e-09
FxaC_3g27870.t1	MSTRG.4959	-	-	-	-3.71557	5.11366e-10	4.34243e-09
FxaC_17g04870.t1	MSTRG.31847	-	-	-	-2.7402	5.19767e-10	4.40814e-09
FxaC_17g05520.t1	MSTRG.31887	-	-	-	-1.94018	5.40865e-10	4.57424e-09
FxaC_24g16760.t1	MSTRG.50090	-	-	-	-1.60139	5.49039e-10	4.64101e-09
MSTRG.28172.1	MSTRG.28172	LncRNA	TE_homo_251852	LTR/Gypsy	2.24699	5.54755e-10	4.68576e-09
MSTRG.33681.1	MSTRG.33681	LncRNA	TE_homo_300975	LTR/Copia	1.58662	5.59061e-10	4.71853e-09
FxaC_20g10700.t1	MSTRG.34818	-	-	-	1.6136	5.65461e-10	4.76529e-09
FxaC_22g37070.t1	MSTRG.47751	-	-	-	-2.20076	5.6694e-10	4.77655e-09
MSTRG.22707.6	MSTRG.22707	-	-	-	1.69064	6.06323e-10	5.09415e-09
FxaC_14g20450.t1	MSTRG.30963	-	-	-	-1.73932	6.34361e-10	5.31495e-09
MSTRG.29255.1	MSTRG.29255	LncRNA	TE_homo_260366	LTR/unknown	2.33746	6.56789e-10	5.49594e-09
FxaC_8g07490.t1	MSTRG.11854	-	-	-	-1.71636	6.92701e-10	5.77899e-09
FxaC_7g01941.t1	MSTRG.7412	-	-	-	-1.90105	6.97715e-10	5.81692e-09
FxaC_10g08770.t1	MSTRG.18217	-	-	-	-1.82012	7.7133e-10	6.39966e-09
FxaC_21g59420.t1	MSTRG.42758	-	-	-	-1.50507	7.89413e-10	6.53827e-09
FxaC_21g62590.t1	MSTRG.42892	-	-	-	-1.97486	7.9066e-10	6.54534e-09
FxaC_23g38390.t1	MSTRG.44937	-	-	-	-2.17307	8.35122e-10	6.88769e-09
FxaC_15g33680.t1	MSTRG.27237	-	-	-	-1.50812	8.60437e-10	7.09119e-09
MSTRG.12962.1	MSTRG.12962	LncRNA	-	-	-3.42848	8.61681e-10	7.09969e-09
FxaC_25g34290.t1	MSTRG.55555	-	-	-	-1.64916	8.9977e-10	7.40435e-09
FxaC_25g32210.t1	MSTRG.55475	-	-	-	-2.51663	9.00269e-10	7.40661e-09
MSTRG.189.1	MSTRG.189	LncRNA	TE_homo_5668	LTR/unknown	2.22351	9.26395e-10	7.61402e-09
FxaC_22g43630.t1	FxaC_22g43630	-	-	-	-1.65029	9.35862e-10	7.68234e-09
FxaC_8g29680.t1	MSTRG.12936	-	-	-	-1.60764	9.67117e-10	7.93095e-09
FxaC_16g15330.t1	MSTRG.24952	-	-	-	-2.06405	1.01834e-09	8.33062e-09
MSTRG.31092.1	MSTRG.31092	LncRNA	TE_homo_276949	LTR/Gypsy	-3.47477	1.02848e-09	8.40526e-09
FxaC_25g26760.t1	MSTRG.55266	-	-	-	-1.66465	1.06071e-09	8.65169e-09
FxaC_21g43720.t1	MSTRG.42067	-	-	-	-1.51521	1.06402e-09	8.67657e-09
FxaC_15g13380.t1	MSTRG.26425	-	-	-	-1.54117	1.09091e-09	8.88058e-09
MSTRG.22082.1	MSTRG.22082	-	-	-	-1.57802	1.09906e-09	8.94038e-09
FxaC_12g43490.t1	MSTRG.17356	-	-	-	-1.99297	1.11525e-09	9.06761e-09
FxaC_11g02270.t1	MSTRG.20052	-	-	-	-1.94006	1.14757e-09	9.31441e-09
FxaC_18g24900.t1	MSTRG.37206	-	-	-	-1.60396	1.15212e-09	9.34908e-09
FxaC_8g15480.t1	MSTRG.12340	-	-	-	-1.55631	1.20804e-09	9.78854e-09
FxaC_19g31670.t2	MSTRG.39739	-	-	-	-1.62566	1.2094e-09	9.79718e-09
FxaC_24g34400.t1	MSTRG.50812	-	-	-	2.45949	1.22996e-09	9.94678e-09
FxaC_12g46570.t1	MSTRG.17512	-	-	-	3.29147	1.2733e-09	1.02797e-08
FxaC_25g10580.t1	MSTRG.54612	-	-	-	-1.79592	1.29541e-09	1.04532e-08
FxaC_9g46740.t1	MSTRG.24104	-	-	-	-1.78615	1.38922e-09	1.11722e-08
FxaC_11g25640.t1	MSTRG.21059	-	-	-	-1.96058	1.39545e-09	1.12115e-08
FxaC_22g48630.t1	MSTRG.48172	-	-	-	-1.51896	1.39531e-09	1.12115e-08
FxaC_4g23380.t1	MSTRG.824	-	-	-	-1.56101	1.47041e-09	1.17966e-08
FxaC_23g03710.t1	MSTRG.43561	LncRNA	-	-	-3.07134	1.5393e-09	1.23137e-08
FxaC_12g23830.t1	MSTRG.16564	-	-	-	-2.40742	1.56897e-09	1.2539e-08
FxaC_7g32720.t1	MSTRG.8705	-	-	-	-1.79346	1.62658e-09	1.29868e-08
FxaC_23g37770.t1	MSTRG.44909	-	-	-	-1.55171	1.69224e-09	1.34819e-08
MSTRG.48159.1	MSTRG.48159	LncRNA	TE_homo_421641	LTR/unknown	-1.88315	1.88626e-09	1.4956e-08
FxaC_15g13750.t1	MSTRG.26439	-	-	-	-1.9631	1.98272e-09	1.56835e-08
FxaC_22g47800.t1	FxaC_22g47800	-	-	-	-1.71455	2.26876e-09	1.78316e-08
FxaC_26g27300.t1	MSTRG.58159	LncRNA	TE_homo_495713	DNA/PIF-Harbinger	3.7021	2.30041e-09	1.8059e-08
FxaC_9g48820.t1	MSTRG.24204	-	-	-	1.85886	2.30661e-09	1.80991e-08
FxaC_25g32410.t1	MSTRG.55487	-	-	-	-2.00996	2.33291e-09	1.82925e-08
FxaC_24g11580.t1	MSTRG.49873	LncRNA	-	-	-2.37179	2.3792e-09	1.86379e-08
FxaC_23g37790.t1	MSTRG.44911	-	-	-	-1.52637	2.47324e-09	1.93472e-08
MSTRG.55281.1	MSTRG.55281	-	-	-	-1.78945	2.54282e-09	1.98541e-08
FxaC_8g05310.t1	MSTRG.11716	-	-	-	-1.70992	2.5446e-09	1.98634e-08
FxaC_27g10450.t2	MSTRG.52314	-	-	-	-2.73037	2.60397e-09	2.02888e-08
FxaC_14g02780.t1	MSTRG.30085	-	-	-	-2.01844	2.62642e-09	2.04541e-08
FxaC_24g28490.t1	MSTRG.50592	-	-	-	1.82979	2.68258e-09	2.08816e-08
MSTRG.30492.1	MSTRG.30492	LncRNA	TE_homo_272416	Unknown	1.61695	2.7042e-09	2.10352e-08
FxaC_21g64180.t1	MSTRG.42974	-	-	-	-1.69201	3.00867e-09	2.33054e-08
FxaC_6g40150.t1	MSTRG.15154	-	-	-	-2.02987	3.00959e-09	2.33072e-08
MSTRG.16092.1	MSTRG.16092	-	-	-	-2.02612	3.34608e-09	2.57989e-08
FxaC_22g54300.t1	MSTRG.48401	-	-	-	-1.63856	3.7777e-09	2.89656e-08
MSTRG.19367.1	MSTRG.19367	-	-	-	3.06409	3.88289e-09	2.97309e-08
MSTRG.7182.1	MSTRG.7182	LncRNA	TE_homo_68950	LTR/Gypsy	1.67181	3.9466e-09	3.02049e-08
FxaC_12g45800.t1	MSTRG.17480	-	-	-	-1.85064	3.96165e-09	3.03028e-08
FxaC_19g40820.t1	MSTRG.40053	-	-	-	-1.52067	3.97763e-09	3.04074e-08
MSTRG.26565.1	MSTRG.26565	-	-	-	-2.31659	4.02462e-09	3.07171e-08
FxaC_14g12520.t1	MSTRG.30614	-	-	-	-3.53185	4.0373e-09	3.07998e-08
FxaC_25g04970.t1	MSTRG.54322	-	-	-	1.62579	4.03663e-09	3.07998e-08
FxaC_21g28280.t1	MSTRG.41446	-	-	-	-2.11293	4.12112e-09	3.13816e-08
FxaC_25g32770.t1	MSTRG.55502	-	-	-	-1.70097	4.28108e-09	3.25326e-08
MSTRG.676.1	MSTRG.676	LncRNA	TE_homo_14346	LTR/Gypsy	1.86258	4.56062e-09	3.45701e-08
FxaC_19g23660.t1	MSTRG.39415	-	-	-	-1.89502	4.58591e-09	3.47538e-08
MSTRG.20934.1	MSTRG.20934	LncRNA	TE_homo_187350	LTR/Gypsy	1.61058	4.65393e-09	3.52292e-08
MSTRG.22477.1	MSTRG.22477	LncRNA	TE_homo_202897	Unknown	-2.43817	4.79903e-09	3.62862e-08
MSTRG.18266.1	MSTRG.18266	-	-	-	-1.8102	4.80295e-09	3.63076e-08
FxaC_4g18870.t1	MSTRG.634	-	-	-	-1.67534	4.94909e-09	3.74039e-08
FxaC_23g07990.t1	MSTRG.43730	-	-	-	1.90184	5.01535e-09	3.78616e-08
MSTRG.20015.1	MSTRG.20015	-	-	-	-2.04411	5.08615e-09	3.837e-08
FxaC_16g17240.t1	MSTRG.25034	-	-	-	2.04068	5.35136e-09	4.02247e-08
MSTRG.18147.1	MSTRG.18147	-	-	-	-1.72155	5.66574e-09	4.25206e-08
FxaC_21g67590.t1	MSTRG.43135	-	-	-	-1.70356	6.35383e-09	4.7449e-08
FxaC_12g32560.t1	MSTRG.16899	-	-	-	-1.89277	6.43619e-09	4.80424e-08
MSTRG.47076.2	MSTRG.47076	-	-	-	1.56563	6.89834e-09	5.13431e-08
FxaC_21g15790.t1	MSTRG.40887	-	-	-	-1.76624	6.94976e-09	5.16903e-08
FxaC_13g35270.t1	MSTRG.29177	-	-	-	-2.79728	7.01562e-09	5.21219e-08
MSTRG.22358.1	MSTRG.22358	LncRNA	-	-	2.29974	7.02077e-09	5.21484e-08
FxaC_17g08820.t1	MSTRG.32115	-	-	-	-1.53519	7.14732e-09	5.30292e-08
FxaC_15g31660.t1	MSTRG.27167	-	-	-	-1.62403	7.15049e-09	5.30409e-08
FxaC_8g10850.t2	MSTRG.12074	-	-	-	-1.63814	7.1751e-09	5.31879e-08
MSTRG.8928.1	MSTRG.8928	LncRNA	-	-	-3.52255	7.40325e-09	5.48058e-08
FxaC_22g07180.t1	MSTRG.46467	-	-	-	-1.59031	7.95202e-09	5.87115e-08
FxaC_13g12551.t1	MSTRG.28127	LncRNA	-	-	-2.20649	8.07534e-09	5.95955e-08
MSTRG.32122.1	MSTRG.32122	-	-	-	-1.96186	8.37353e-09	6.16593e-08
FxaC_27g26810.t1	FxaC_27g26810	LncRNA	TE_homo_465815	LTR/Gypsy	2.8648	8.52201e-09	6.26832e-08
FxaC_21g31510.t1	MSTRG.41580	-	-	-	-1.53969	9.0086e-09	6.5956e-08
FxaC_15g35720.t1	MSTRG.27307	LncRNA	-	-	2.36364	9.52942e-09	6.96158e-08
MSTRG.41458.1	MSTRG.41458	LncRNA	TE_homo_362541	LTR/Gypsy	1.86126	9.9665e-09	7.26174e-08
MSTRG.55256.1	MSTRG.55256	LncRNA	TE_homo_480997	LTR/Caulimovirus	-2.35864	1.02951e-08	7.47824e-08
FxaC_8g24010.t1	MSTRG.12705	-	-	-	1.69536	1.03849e-08	7.53853e-08
FxaC_17g05220.t1	MSTRG.31871	-	-	-	-1.98756	1.04322e-08	7.56956e-08
FxaC_25g33150.t1	MSTRG.55517	-	-	-	-1.72536	1.2084e-08	8.71296e-08
FxaC_25g22110.t1	MSTRG.55075	-	-	-	1.76966	1.24579e-08	8.97284e-08
MSTRG.19050.1	MSTRG.19050	LncRNA	TE_homo_169494	LTR/Gypsy	1.55269	1.30013e-08	9.34797e-08
MSTRG.5632.1	MSTRG.5632	-	-	-	-1.67804	1.35429e-08	9.71011e-08
FxaC_25g21880.t1	MSTRG.55065	-	-	-	1.71527	1.35473e-08	9.71119e-08
FxaC_8g08881.t1	MSTRG.11939	-	-	-	-2.01796	1.37743e-08	9.85057e-08
FxaC_20g02520.t1	MSTRG.34369	-	-	-	-1.83762	1.59417e-08	1.13153e-07
FxaC_9g48690.t1	MSTRG.24198	-	-	-	-1.99981	1.6442e-08	1.16506e-07
MSTRG.51889.1	MSTRG.51889	LncRNA	repeat_region_3506	LTR/Gypsy	1.51266	1.65842e-08	1.17464e-07
FxaC_5g01930.t1	MSTRG.9502	-	-	-	1.99567	1.71678e-08	1.21338e-07
FxaC_25g31990.t1	MSTRG.55466	-	-	-	-2.2025	1.82691e-08	1.28866e-07
FxaC_17g05620.t1	MSTRG.31892	-	-	-	-1.52248	1.85235e-08	1.30532e-07
FxaC_16g31320.t1	MSTRG.25750	-	-	-	-1.91965	1.86632e-08	1.31461e-07
FxaC_20g13750.t1	MSTRG.34980	-	-	-	-2.38007	1.90382e-08	1.3396e-07
FxaC_16g21290.t1	MSTRG.25243	-	-	-	-1.7239	1.95116e-08	1.37117e-07
FxaC_25g13780.t1	MSTRG.54743	-	-	-	-2.41835	1.96122e-08	1.37679e-07
FxaC_2g30430.t1	MSTRG.3126	LncRNA	-	-	-1.91774	2.03008e-08	1.42163e-07
FxaC_19g07330.t1	MSTRG.38666	-	-	-	2.27312	2.05063e-08	1.43471e-07
FxaC_11g18880.t1	MSTRG.20799	-	-	-	-1.68638	2.10677e-08	1.4712e-07
MSTRG.48008.1	MSTRG.48008	LncRNA	TE_homo_419635	LTR/Gypsy	-4.19027	2.19377e-08	1.52682e-07
FxaC_13g00490.t1	MSTRG.27525	-	-	-	-3.12689	2.23879e-08	1.5562e-07
FxaC_19g25820.t1	MSTRG.39496	-	-	-	-1.79911	2.29438e-08	1.59318e-07
FxaC_2g01570.t1	MSTRG.1788	-	-	-	-1.79184	2.34053e-08	1.62353e-07
FxaC_24g40400.t1	MSTRG.51060	-	-	-	-1.82419	2.4181e-08	1.6728e-07
FxaC_13g25330.t1	FxaC_13g25330	-	-	-	1.66489	2.46789e-08	1.70441e-07
FxaC_1g25230.t1	FxaC_1g25230	-	-	-	-1.57883	2.49722e-08	1.72323e-07
MSTRG.52588.1	MSTRG.52588	LncRNA	TE_struc_8597	DNA/DTA	-3.31275	2.51447e-08	1.73478e-07
MSTRG.54573.1	MSTRG.54573	LncRNA	TE_homo_475934	LTR/Gypsy	1.71018	2.62814e-08	1.80832e-07
FxaC_10g36060.t1	MSTRG.19317	-	-	-	-1.6885	2.70026e-08	1.85373e-07
FxaC_1g04891.t1	MSTRG.5693	-	-	-	-1.76402	2.72369e-08	1.86904e-07
FxaC_21g35110.t1	MSTRG.41733	LncRNA	-	-	-1.59117	2.73739e-08	1.87728e-07
FxaC_7g19380.t1	MSTRG.8139	-	-	-	-2.03937	2.74123e-08	1.87914e-07
FxaC_25g31290.t1	MSTRG.55427	-	-	-	-2.56646	2.86365e-08	1.96023e-07
FxaC_10g21691.t1	MSTRG.18774	-	-	-	-1.77887	3.03129e-08	2.06859e-07
FxaC_25g31850.t1	MSTRG.55456	-	-	-	-2.23201	3.17633e-08	2.16357e-07
FxaC_23g59450.t1	MSTRG.45972	-	-	-	-1.84713	3.24453e-08	2.20822e-07
MSTRG.50713.1	MSTRG.50713	LncRNA	TE_homo_441545	DNA/Micro_like	1.61663	3.27967e-08	2.22985e-07
FxaC_16g04670.t1	MSTRG.24548	-	-	-	-1.65562	3.30985e-08	2.24899e-07
FxaC_9g33820.t1	MSTRG.23489	-	-	-	-1.56708	3.56495e-08	2.41247e-07
MSTRG.6820.1	MSTRG.6820	LncRNA	TE_homo_64470	LTR/unknown	2.12832	3.60594e-08	2.43922e-07
MSTRG.3300.1	MSTRG.3300	LncRNA	repeat_region_271	LTR/Gypsy	-1.78285	3.72294e-08	2.51427e-07
FxaC_25g32800.t1	MSTRG.55504	-	-	-	-1.62752	4.1982e-08	2.82149e-07
MSTRG.32496.1	MSTRG.32496	-	-	-	-2.217	4.35742e-08	2.92435e-07
FxaC_25g31970.t1	MSTRG.55464	-	-	-	-1.7817	4.37226e-08	2.93372e-07
FxaC_25g32710.t1	FxaC_25g32710	-	-	-	-1.83896	4.40751e-08	2.95439e-07
FxaC_10g07291.t1	MSTRG.18156	-	-	-	-2.39756	4.76051e-08	3.17628e-07
MSTRG.57712.3	MSTRG.57712	-	-	-	-1.54768	4.76208e-08	3.17656e-07
MSTRG.10520.1	MSTRG.10520	LncRNA	TE_struc_1625	DNA/DTM	-1.79137	4.83622e-08	3.22292e-07
FxaC_25g08830.t1	MSTRG.54525	-	-	-	-1.51606	4.9756e-08	3.31248e-07
FxaC_12g38040.t1	MSTRG.17119	-	-	-	-1.72485	5.0295e-08	3.34435e-07
FxaC_16g03610.t1	FxaC_16g03610	-	-	-	-1.66112	5.16509e-08	3.42766e-07
MSTRG.39707.1	MSTRG.39707	-	-	-	-1.86946	5.21078e-08	3.45522e-07
FxaC_6g17860.t1	MSTRG.14056	-	-	-	-1.73521	5.23831e-08	3.47278e-07
FxaC_8g07810.t1	MSTRG.11871	-	-	-	-1.76679	5.27292e-08	3.49433e-07
FxaC_23g06710.t1	MSTRG.43679	-	-	-	-1.56734	5.27865e-08	3.49674e-07
MSTRG.29047.1	MSTRG.29047	LncRNA	TE_homo_257536	Unknown	1.86385	5.35928e-08	3.54803e-07
FxaC_21g63740.t1	MSTRG.42954	-	-	-	-2.52437	6.25089e-08	4.1113e-07
FxaC_3g08200.t1	MSTRG.4114	-	-	-	-1.57991	6.75356e-08	4.42964e-07
FxaC_25g36120.t1	MSTRG.55622	-	-	-	-1.79767	6.8461e-08	4.48857e-07
MSTRG.30609.1	MSTRG.30609	LncRNA	TE_homo_272940	LTR/Gypsy	1.58282	6.96925e-08	4.56481e-07
FxaC_5g42270.t1	MSTRG.11275	-	-	-	-1.98131	7.20799e-08	4.7132e-07
FxaC_26g36130.t1	MSTRG.58539	-	-	-	-1.55681	7.50097e-08	4.89572e-07
FxaC_17g00590.t1	MSTRG.31643	-	-	-	-1.90381	7.7551e-08	5.04871e-07
FxaC_13g38160.t1	MSTRG.29272	-	-	-	-1.52645	7.75919e-08	5.05038e-07
FxaC_23g38500.t1	MSTRG.44944	-	-	-	-2.69618	8.6269e-08	5.57479e-07
FxaC_25g24160.t1	MSTRG.55144	-	-	-	-1.57097	9.41208e-08	6.0446e-07
MSTRG.57935.1	MSTRG.57935	LncRNA	TE_homo_493523	LTR/Gypsy	1.93375	9.45022e-08	6.06792e-07
FxaC_22g24640.t1	MSTRG.47247	-	-	-	-1.71811	9.89005e-08	6.33687e-07
FxaC_10g01030.t1	MSTRG.17791	-	-	-	1.60256	9.98289e-08	6.3939e-07
FxaC_26g08820.t1	MSTRG.57291	-	-	-	-1.53074	1.00069e-07	6.40806e-07
MSTRG.42619.1	MSTRG.42619	LncRNA	TE_homo_373215	Unknown	-2.63968	1.00653e-07	6.44292e-07
FxaC_22g10910.t1	MSTRG.46632	-	-	-	-1.60939	1.02781e-07	6.57284e-07
MSTRG.11305.1	MSTRG.11305	LncRNA	TE_homo_102548	Unknown	-1.81356	1.07205e-07	6.83734e-07
MSTRG.31563.1	MSTRG.31563	LncRNA	TE_homo_289001	LINE/L1	-2.49337	1.07205e-07	6.83734e-07
FxaC_10g37300.t1	MSTRG.19361	-	-	-	2.69264	1.10852e-07	7.05639e-07
MSTRG.10788.2	MSTRG.10788	-	-	-	-2.96302	1.11704e-07	7.1052e-07
MSTRG.12098.1	MSTRG.12098	LncRNA	-	-	-1.84905	1.24876e-07	7.89654e-07
MSTRG.13261.1	MSTRG.13261	-	-	-	-2.19322	1.25367e-07	7.92578e-07
FxaC_11g39740.t1	MSTRG.21624	-	-	-	1.7828	1.27893e-07	8.06554e-07
FxaC_27g13600.t1	MSTRG.52424	-	-	-	-2.19664	1.28468e-07	8.10025e-07
FxaC_7g12730.t1	MSTRG.7850	-	-	-	-1.56348	1.2907e-07	8.13202e-07
FxaC_25g29170.t1	MSTRG.55353	-	-	-	-1.71893	1.30018e-07	8.18559e-07
FxaC_18g45230.t1	MSTRG.38231	-	-	-	-2.01303	1.34988e-07	8.47761e-07
FxaC_17g51770.t1	FxaC_17g51770	-	-	-	-1.66503	1.35322e-07	8.49697e-07
FxaC_22g15496.t1	FxaC_22g15496	-	-	-	-1.9201	1.37885e-07	8.6465e-07
MSTRG.22053.1	MSTRG.22053	LncRNA	TE_homo_200616	LTR/Gypsy	-2.06072	1.45632e-07	9.10996e-07
MSTRG.54570.1	MSTRG.54570	LncRNA	TE_homo_475909	DNA/MULE-MuDR	-3.01952	1.56985e-07	9.79067e-07
FxaC_10g35800.t1	MSTRG.19306	-	-	-	-2.02307	1.62612e-07	1.01075e-06
MSTRG.55453.1	MSTRG.55453	LncRNA	TE_homo_482993	LTR/unknown	-2.02999	1.63782e-07	1.01745e-06
FxaC_8g31190.t1	MSTRG.12994	-	-	-	-1.8165	1.72181e-07	1.06663e-06
FxaC_24g12830.t1	MSTRG.49927	-	-	-	-1.61685	1.75207e-07	1.08417e-06
FxaC_15g22500.t1	MSTRG.26859	-	-	-	-1.85197	1.78358e-07	1.10285e-06
FxaC_25g21420.t1	MSTRG.55046	-	-	-	1.87903	1.82466e-07	1.12594e-06
FxaC_3g02221.t1	MSTRG.3783	-	-	-	-1.83105	1.827e-07	1.12718e-06
FxaC_12g21260.t1	MSTRG.16471	-	-	-	-1.9116	1.87687e-07	1.15473e-06
MSTRG.10161.1	MSTRG.10161	LncRNA	TE_struc_1564	MITE/DTA	-2.37923	1.89977e-07	1.16775e-06
FxaC_28g00280.t1	MSTRG.58852	-	-	-	-2.45466	1.91842e-07	1.17823e-06
MSTRG.26908.1	MSTRG.26908	LncRNA	TE_homo_239008	LTR/unknown	1.58808	1.95795e-07	1.20084e-06
MSTRG.3320.1	MSTRG.3320	LncRNA	repeat_region_279	LTR/unknown	1.62683	1.96254e-07	1.20344e-06
MSTRG.18219.1	MSTRG.18219	LncRNA	TE_homo_160307	Unknown	2.46106	2.08324e-07	1.27275e-06
FxaC_12g18880.t1	MSTRG.16373	-	-	-	-2.64861	2.1305e-07	1.29924e-06
FxaC_18g16330.t1	MSTRG.36856	-	-	-	1.69635	2.19161e-07	1.33455e-06
MSTRG.39942.1	MSTRG.39942	-	-	-	-2.41011	2.22931e-07	1.35676e-06
FxaC_21g61770.t1	FxaC_21g61770	-	-	-	-1.66716	2.44868e-07	1.48078e-06
MSTRG.15918.1	MSTRG.15918	LncRNA	-	-	-2.27942	2.51632e-07	1.51893e-06
FxaC_24g43420.t1	MSTRG.51184	-	-	-	-1.63438	2.56225e-07	1.54525e-06
FxaC_21g56800.t1	MSTRG.42620	-	-	-	-1.8263	2.5917e-07	1.56188e-06
MSTRG.23294.1	MSTRG.23294	LncRNA	TE_homo_211976	DNA/Unknown	-2.06233	2.65475e-07	1.59641e-06
MSTRG.27226.1	MSTRG.27226	LncRNA	-	-	-2.25983	2.9509e-07	1.76492e-06
MSTRG.22113.1	MSTRG.22113	LncRNA	TE_homo_200860	Unknown	-2.18022	2.97425e-07	1.77792e-06
MSTRG.25178.1	MSTRG.25178	LncRNA	repeat_region_1850	LTR/Copia	2.50571	3.04279e-07	1.81726e-06
FxaC_9g33140.t1	FxaC_9g33140	-	-	-	-1.50108	3.1231e-07	1.86321e-06
MSTRG.41791.1	MSTRG.41791	LncRNA	TE_homo_365871	DNA/Micro_like	2.007	3.25677e-07	1.93914e-06
MSTRG.20.1	MSTRG.20	-	-	-	-2.83796	3.29183e-07	1.95826e-06
MSTRG.509.1	MSTRG.509	LncRNA	TE_homo_12161	LTR/unknown	-1.65843	3.35857e-07	1.99546e-06
FxaC_11g32130.t1	MSTRG.21336	-	-	-	-2.66027	3.41198e-07	2.02466e-06
FxaC_25g30880.t1	MSTRG.55416	-	-	-	-1.96129	3.43234e-07	2.03601e-06
MSTRG.42985.1	MSTRG.42985	-	-	-	-1.62728	3.45656e-07	2.04856e-06
FxaC_10g05650.t1	MSTRG.18040	-	-	-	-2.14269	3.46003e-07	2.05025e-06
FxaC_25g35010.t1	FxaC_25g35010	-	-	-	-1.53103	3.48352e-07	2.06343e-06
MSTRG.55463.1	MSTRG.55463	LncRNA	-	-	-1.86331	3.51343e-07	2.08077e-06
FxaC_11g16280.t1	MSTRG.20697	-	-	-	-2.19651	3.55363e-07	2.10168e-06
FxaC_21g71460.t1	MSTRG.43362	LncRNA	-	-	-1.77695	3.60669e-07	2.1288e-06
FxaC_10g26550.t1	FxaC_10g26550	LncRNA	TE_homo_167992	LTR/Gypsy	-2.26464	3.72903e-07	2.19828e-06
FxaC_23g38520.t1	MSTRG.44946	-	-	-	-2.06129	3.74404e-07	2.20635e-06
MSTRG.16386.1	MSTRG.16386	LncRNA	TE_homo_145546	LTR/Gypsy	1.61183	3.8211e-07	2.24699e-06
FxaC_26g39170.t1	MSTRG.58650	-	-	-	1.57658	3.83593e-07	2.25491e-06
FxaC_23g38571.t1	MSTRG.44951	-	-	-	-1.85596	3.99284e-07	2.33846e-06
FxaC_17g04940.t1	MSTRG.31854	-	-	-	-1.97775	4.05708e-07	2.37483e-06
FxaC_5g35920.t1	MSTRG.11020	-	-	-	-1.82027	4.11007e-07	2.40415e-06
MSTRG.58764.1	MSTRG.58764	LncRNA	TE_homo_503304	DNA/hAT-Tag1	-2.18644	4.16038e-07	2.43187e-06
FxaC_25g32150.t1	MSTRG.55474	-	-	-	-1.62039	4.16527e-07	2.4343e-06
FxaC_18g01520.t1	MSTRG.36260	-	-	-	-1.55991	4.1667e-07	2.43471e-06
FxaC_6g19380.t1	MSTRG.14121	-	-	-	-1.65548	4.22013e-07	2.46463e-06
MSTRG.3532.1	MSTRG.3532	LncRNA	TE_homo_35489	LTR/Caulimovirus	2.28489	4.2371e-07	2.47367e-06
FxaC_19g32180.t1	MSTRG.39756	-	-	-	-1.60286	4.32804e-07	2.52322e-06
FxaC_22g61310.t1	MSTRG.48737	-	-	-	-1.65333	4.34421e-07	2.53088e-06
FxaC_24g39760.t1	MSTRG.51033	-	-	-	1.70491	4.46279e-07	2.59496e-06
FxaC_2g24220.t1	MSTRG.2902	-	-	-	-1.59491	4.54256e-07	2.63765e-06
FxaC_1g18070.t1	MSTRG.6393	-	-	-	1.74275	4.66078e-07	2.70299e-06
MSTRG.58537.1	MSTRG.58537	-	-	-	-2.43122	4.73015e-07	2.74179e-06
FxaC_23g38260.t1	MSTRG.44929	-	-	-	-1.61653	5.06175e-07	2.92127e-06
FxaC_20g39370.t1	MSTRG.36063	-	-	-	-2.3622	5.18637e-07	2.988e-06
FxaC_13g51430.t1	MSTRG.29723	-	-	-	-2.15774	5.5088e-07	3.1579e-06
FxaC_17g16970.t1	MSTRG.32543	-	-	-	-1.6851	5.54148e-07	3.17499e-06
FxaC_15g12540.t1	MSTRG.26385	-	-	-	-1.50142	5.64997e-07	3.23158e-06
FxaC_6g35120.t1	MSTRG.14861	-	-	-	-2.16973	5.82148e-07	3.32739e-06
FxaC_23g17980.t1	MSTRG.44093	-	-	-	-1.51559	5.85441e-07	3.34391e-06
MSTRG.16756.1	MSTRG.16756	LncRNA	TE_homo_150912	Unknown	-1.68107	5.93352e-07	3.38172e-06
FxaC_4g13400.t1	FxaC_4g13400	-	-	-	-1.55162	5.93483e-07	3.38172e-06
MSTRG.52587.1	MSTRG.52587	-	-	-	-1.93408	5.96363e-07	3.39754e-06
FxaC_22g55040.t1	MSTRG.48435	-	-	-	-1.66417	6.10642e-07	3.47413e-06
MSTRG.41835.1	MSTRG.41835	LncRNA	TE_homo_366252	Unknown	1.5001	6.19834e-07	3.5216e-06
MSTRG.55327.1	MSTRG.55327	LncRNA	TE_homo_481723	DNA/MULE-MuDR	-1.52331	6.29571e-07	3.57449e-06
MSTRG.43581.1	MSTRG.43581	LncRNA	-	-	-1.89662	6.39535e-07	3.62796e-06
FxaC_13g19340.t1	MSTRG.28422	-	-	-	-3.2201	6.56387e-07	3.71405e-06
MSTRG.25275.1	MSTRG.25275	LncRNA	TE_homo_229651	LTR/Gypsy	-2.61654	6.59783e-07	3.72946e-06
FxaC_11g16030.t1	MSTRG.20680	-	-	-	-2.50757	6.76252e-07	3.81477e-06
MSTRG.27106.1	MSTRG.27106	LncRNA	TE_homo_241992	LTR/Gypsy	-2.23108	6.78202e-07	3.82448e-06
FxaC_5g03070.t1	MSTRG.9569	-	-	-	1.90572	6.91503e-07	3.89091e-06
FxaC_22g47500.t1	MSTRG.48132	-	-	-	-1.99016	7.25548e-07	4.07282e-06
FxaC_23g05830.t1	MSTRG.43643	-	-	-	-2.62095	7.29033e-07	4.09031e-06
FxaC_9g09330.t1	MSTRG.22480	-	-	-	-2.53614	7.30715e-07	4.09905e-06
MSTRG.51864.1	MSTRG.51864	LncRNA	-	-	-2.28286	7.46519e-07	4.18188e-06
FxaC_8g28690.t1	MSTRG.12889	-	-	-	-1.97954	7.56381e-07	4.23232e-06
FxaC_3g16391.t1	FxaC_3g16391	-	-	-	-1.55754	7.59061e-07	4.24589e-06
FxaC_24g17430.t1	MSTRG.50128	-	-	-	-2.2042	7.82845e-07	4.37378e-06
MSTRG.46612.1	MSTRG.46612	LncRNA	-	-	1.78672	7.86929e-07	4.39291e-06
MSTRG.52696.1	MSTRG.52696	LncRNA	TE_homo_463931	Unknown	-1.78548	8.41764e-07	4.67234e-06
MSTRG.13094.1	MSTRG.13094	LncRNA	TE_homo_115872	Unknown	-2.76631	8.85732e-07	4.90821e-06
FxaC_20g33140.t1	FxaC_20g33140	-	-	-	-2.87871	8.86873e-07	4.91207e-06
FxaC_2g23130.t1	MSTRG.2860	-	-	-	-1.80402	8.9376e-07	4.94775e-06
FxaC_27g31450.t1	MSTRG.53068	-	-	-	-1.53412	9.04614e-07	5.00117e-06
FxaC_19g19720.t1	FxaC_19g19720	LncRNA	TE_homo_344765	Unknown	1.55307	9.64634e-07	5.30828e-06
FxaC_21g34910.t1	MSTRG.41728	-	-	-	-1.68296	9.76097e-07	5.36692e-06
FxaC_10g10720.t1	MSTRG.18314	-	-	-	-2.10732	1.01307e-06	5.55004e-06
FxaC_2g00640.t1	MSTRG.1738	-	-	-	-2.3141	1.0138e-06	5.55221e-06
FxaC_7g31680.t1	MSTRG.8659	-	-	-	-1.71674	1.05654e-06	5.77009e-06
MSTRG.10607.1	MSTRG.10607	LncRNA	-	-	-1.61831	1.07242e-06	5.85227e-06
FxaC_10g22510.t1	FxaC_10g22510	LncRNA	TE_homo_165615	Unknown	1.95193	1.08302e-06	5.9089e-06
FxaC_12g31670.t1	MSTRG.16865	-	-	-	-1.51884	1.08432e-06	5.915e-06
FxaC_21g03810.t1	MSTRG.40291	-	-	-	1.76655	1.08884e-06	5.93676e-06
MSTRG.43905.1	MSTRG.43905	LncRNA	-	-	-2.23746	1.10913e-06	6.04174e-06
FxaC_20g10130.t1	MSTRG.34785	-	-	-	-1.56758	1.20147e-06	6.51456e-06
FxaC_15g07920.t1	MSTRG.26186	-	-	-	-1.79006	1.2035e-06	6.52396e-06
FxaC_25g33510.t1	FxaC_25g33510	-	-	-	-1.76737	1.25617e-06	6.7934e-06
FxaC_1g15130.t1	MSTRG.6262	-	-	-	1.82217	1.26504e-06	6.83915e-06
MSTRG.44721.1	MSTRG.44721	LncRNA	TE_homo_392766	LTR/Gypsy	1.66405	1.32936e-06	7.16939e-06
FxaC_25g32851.t1	MSTRG.55507	-	-	-	-1.81284	1.34908e-06	7.26869e-06
FxaC_12g03730.t1	MSTRG.15757	-	-	-	-1.54563	1.37208e-06	7.38062e-06
FxaC_14g28961.t1	MSTRG.31324	-	-	-	-2.83337	1.37546e-06	7.39641e-06
FxaC_5g02790.t1	MSTRG.9555	-	-	-	-1.75155	1.37694e-06	7.40318e-06
FxaC_11g34610.t1	MSTRG.21416	-	-	-	2.54145	1.42684e-06	7.65662e-06
MSTRG.22487.1	MSTRG.22487	LncRNA	TE_homo_202998	Unknown	1.53508	1.44237e-06	7.73495e-06
FxaC_27g46650.t1	MSTRG.53735	-	-	-	-1.52388	1.534e-06	8.18938e-06
FxaC_25g30930.t1	FxaC_25g30930	-	-	-	-1.64192	1.54976e-06	8.26289e-06
FxaC_2g35970.t1	MSTRG.3324	LncRNA	TE_struc_445	DNA/DTM	-3.17959	1.56798e-06	8.35203e-06
FxaC_21g56370.t1	MSTRG.42603	-	-	-	-1.92161	1.58079e-06	8.41752e-06
FxaC_25g26640.t1	FxaC_25g26640	-	-	-	-1.98549	1.6426e-06	8.72712e-06
FxaC_4g06760.t1	MSTRG.205	-	-	-	-1.66459	1.65698e-06	8.7951e-06
FxaC_24g18490.t1	MSTRG.50167	-	-	-	-1.66741	1.70904e-06	9.05118e-06
FxaC_23g22650.t2	MSTRG.44256	-	-	-	-1.65038	1.73323e-06	9.16763e-06
MSTRG.15121.1	MSTRG.15121	LncRNA	TE_homo_135035	LTR/Gypsy	-2.06571	1.93402e-06	1.01553e-05
FxaC_8g11370.t1	FxaC_8g11370	-	-	-	-1.77863	1.94933e-06	1.02309e-05
MSTRG.5030.1	MSTRG.5030	LncRNA	TE_homo_48887	LTR/Gypsy	-2.07215	2.06328e-06	1.0783e-05
MSTRG.39940.2	MSTRG.39940	-	-	-	-2.07232	2.08403e-06	1.08797e-05
FxaC_22g58580.t1	MSTRG.48605	-	-	-	-1.8796	2.10348e-06	1.09759e-05
FxaC_25g28580.t1	MSTRG.55336	-	-	-	-2.05935	2.12171e-06	1.10606e-05
MSTRG.47495.1	MSTRG.47495	LncRNA	-	-	-3.65622	2.14865e-06	1.1187e-05
MSTRG.22926.1	MSTRG.22926	LncRNA	TE_homo_207661	DNA/hAT-Ac	1.78773	2.16123e-06	1.12489e-05
FxaC_17g04920.t1	MSTRG.31853	-	-	-	-1.6465	2.31676e-06	1.20171e-05
FxaC_25g29710.t1	FxaC_25g29710	-	-	-	-1.52721	2.40568e-06	1.24395e-05
MSTRG.51926.1	MSTRG.51926	LncRNA	repeat_region_3509	LTR/unknown	-2.45394	2.45041e-06	1.26374e-05
FxaC_9g51320.t1	MSTRG.24339	-	-	-	1.5265	2.50991e-06	1.29282e-05
MSTRG.27215.1	MSTRG.27215	LncRNA	TE_homo_245419	LTR/unknown	-2.38393	2.512e-06	1.2935e-05
MSTRG.24213.1	MSTRG.24213	LncRNA	TE_homo_217502	LTR/Copia	-1.64368	2.51812e-06	1.29605e-05
FxaC_2g00530.t1	MSTRG.1730	-	-	-	-1.7397	2.54795e-06	1.30998e-05
FxaC_8g25950.t1	MSTRG.12772	LncRNA	TE_homo_111399	DNA/Mutator	-2.91791	2.593e-06	1.3315e-05
MSTRG.7169.1	MSTRG.7169	LncRNA	TE_homo_68677	Unknown	-2.12942	2.62694e-06	1.34726e-05
FxaC_26g11160.t1	MSTRG.57406	-	-	-	-1.61913	2.64848e-06	1.3581e-05
FxaC_6g41270.t1	MSTRG.15228	-	-	-	1.62127	2.67013e-06	1.36835e-05
MSTRG.45976.1	MSTRG.45976	LncRNA	TE_homo_399691	LINE/L1	-1.64475	2.67586e-06	1.37087e-05
MSTRG.41042.2	MSTRG.41042	-	-	-	-1.50046	2.67773e-06	1.37162e-05
MSTRG.5269.1	MSTRG.5269	-	-	-	-1.81089	2.71819e-06	1.39106e-05
MSTRG.16361.1	MSTRG.16361	LncRNA	TE_homo_145125	LTR/Copia	-2.00027	2.73124e-06	1.39687e-05
MSTRG.46316.1	MSTRG.46316	LncRNA	TE_homo_401398	Unknown	1.67183	2.73279e-06	1.39745e-05
MSTRG.18869.1	MSTRG.18869	LncRNA	-	-	-1.92915	2.80433e-06	1.43139e-05
MSTRG.6247.1	MSTRG.6247	-	-	-	-2.13801	2.80762e-06	1.43263e-05
FxaC_13g50350.t1	MSTRG.29683	-	-	-	-1.78008	2.83045e-06	1.44384e-05
FxaC_13g29490.t1	MSTRG.28928	-	-	-	1.57624	2.85879e-06	1.45749e-05
FxaC_3g15260.t1	MSTRG.4453	-	-	-	3.18812	2.87113e-06	1.46302e-05
MSTRG.26424.2	MSTRG.26424	LncRNA	-	-	-2.83514	2.89061e-06	1.47227e-05
MSTRG.12675.1	MSTRG.12675	-	-	-	-1.53182	2.95719e-06	1.50365e-05
FxaC_19g07870.t1	MSTRG.38698	-	-	-	-1.72508	2.97213e-06	1.51055e-05
FxaC_10g22780.t1	MSTRG.18812	-	-	-	-1.7762	3.16937e-06	1.60369e-05
FxaC_24g14480.t1	MSTRG.50000	LncRNA	TE_homo_432979	LTR/unknown	1.71291	3.17577e-06	1.60668e-05
FxaC_15g39040.t1	MSTRG.27407	-	-	-	-1.66416	3.20613e-06	1.6213e-05
MSTRG.290.1	MSTRG.290	LncRNA	TE_homo_8483	LTR/unknown	1.90487	3.36068e-06	1.69327e-05
FxaC_8g18370.t1	MSTRG.12468	LncRNA	-	-	1.61836	3.37621e-06	1.70007e-05
FxaC_8g32210.t1	MSTRG.13026	-	-	-	-2.16249	3.38632e-06	1.70464e-05
MSTRG.39845.2	MSTRG.39845	-	-	-	-2.88017	3.5418e-06	1.77833e-05
MSTRG.40573.1	MSTRG.40573	LncRNA	repeat_region_2855	LTR/Gypsy	-1.96831	3.54274e-06	1.77854e-05
MSTRG.51863.1	MSTRG.51863	LncRNA	TE_homo_452148	Unknown	-2.87945	3.64371e-06	1.82317e-05
FxaC_28g37820.t1	MSTRG.60481	-	-	-	-1.7368	3.65595e-06	1.82819e-05
MSTRG.51436.1	MSTRG.51436	LncRNA	TE_homo_449744	Unknown	1.54406	3.68305e-06	1.84091e-05
FxaC_14g09830.t1	MSTRG.30473	-	-	-	-2.0179	3.7137e-06	1.8554e-05
MSTRG.38238.2	MSTRG.38238	-	-	-	-1.72323	3.72942e-06	1.86158e-05
MSTRG.20511.1	MSTRG.20511	-	-	-	-2.2	3.84331e-06	1.91411e-05
FxaC_17g05020.t1	MSTRG.31861	-	-	-	-1.66357	3.93472e-06	1.95671e-05
MSTRG.31229.1	MSTRG.31229	LncRNA	TE_struc_5057	DNA/DTC	1.6489	3.95259e-06	1.96501e-05
MSTRG.43496.1	MSTRG.43496	LncRNA	-	-	-3.16313	4.01164e-06	1.99258e-05
FxaC_25g33520.t1	MSTRG.55531	-	-	-	-1.60662	4.04425e-06	2.00818e-05
MSTRG.36620.1	MSTRG.36620	LncRNA	TE_homo_327357	Unknown	1.75858	4.15439e-06	2.05795e-05
FxaC_25g34970.t1	FxaC_25g34970	-	-	-	-2.36152	4.19435e-06	2.07496e-05
FxaC_5g23910.t1	MSTRG.10563	-	-	-	-1.71066	4.33977e-06	2.14244e-05
FxaC_23g10411.t1	MSTRG.43827	-	-	-	-1.91827	4.42287e-06	2.18087e-05
FxaC_23g53510.t1	MSTRG.45696	-	-	-	1.65304	4.48913e-06	2.21125e-05
FxaC_25g54140.t1	FxaC_25g54140	-	-	-	-1.61142	4.61285e-06	2.26515e-05
FxaC_12g28110.t1	FxaC_12g28110	-	-	-	-1.57258	5.02431e-06	2.45271e-05
FxaC_23g00770.t1	MSTRG.43429	-	-	-	-2.18031	5.16494e-06	2.51803e-05
MSTRG.23847.1	MSTRG.23847	LncRNA	-	-	1.92332	5.34184e-06	2.59666e-05
FxaC_3g25620.t1	MSTRG.4859	-	-	-	2.21568	5.45134e-06	2.64718e-05
MSTRG.3563.1	MSTRG.3563	LncRNA	repeat_region_348	LTR/unknown	2.60454	5.51592e-06	2.67619e-05
FxaC_3g10010.t1	MSTRG.4199	-	-	-	-1.53485	5.67332e-06	2.74335e-05
FxaC_9g40440.t1	MSTRG.23786	-	-	-	-1.86165	6.14911e-06	2.95965e-05
FxaC_2g05200.t1	MSTRG.1961	-	-	-	-2.16474	6.15444e-06	2.96179e-05
MSTRG.41740.1	MSTRG.41740	LncRNA	TE_homo_365450	DNA/hAT-Tag1	1.52274	6.33533e-06	3.044e-05
FxaC_21g71171.t1	MSTRG.43350	-	-	-	-1.51809	6.43776e-06	3.08786e-05
MSTRG.10286.1	MSTRG.10286	LncRNA	-	-	-2.63839	6.50125e-06	3.11561e-05
MSTRG.46410.1	MSTRG.46410	LncRNA	TE_homo_401675	DNA/hAT	-2.51664	6.52337e-06	3.12487e-05
FxaC_28g33360.t1	MSTRG.60295	-	-	-	-1.59846	6.63789e-06	3.17434e-05
FxaC_19g23680.t1	FxaC_19g23680	-	-	-	-1.6332	6.83841e-06	3.26402e-05
FxaC_13g33380.t1	FxaC_13g33380	-	-	-	-1.68704	6.92078e-06	3.29908e-05
FxaC_25g26890.t1	MSTRG.55270	-	-	-	-1.53082	7.11837e-06	3.38841e-05
FxaC_20g01980.t1	MSTRG.34350	-	-	-	2.02232	7.54063e-06	3.57356e-05
MSTRG.8611.1	MSTRG.8611	-	-	-	-2.42494	7.56861e-06	3.58579e-05
MSTRG.21348.1	MSTRG.21348	LncRNA	TE_homo_193460	LTR/Gypsy	-2.3743	7.65579e-06	3.62348e-05
FxaC_14g20170.t1	FxaC_14g20170	LncRNA	TE_homo_275501	DNA/Mutator	1.77556	8.04517e-06	3.79858e-05
MSTRG.43785.1	MSTRG.43785	LncRNA	repeat_region_3006	LTR/Gypsy	1.94575	8.1873e-06	3.85912e-05
MSTRG.40500.2	MSTRG.40500	-	-	-	-1.60051	8.29247e-06	3.90536e-05
FxaC_11g19410.t1	MSTRG.20820	-	-	-	-1.73549	8.29875e-06	3.90777e-05
FxaC_7g18760.t1	MSTRG.8108	-	-	-	-3.6104	8.30065e-06	3.90811e-05
MSTRG.52217.1	MSTRG.52217	LncRNA	repeat_region_3542	LTR/Copia	-2.02055	8.32174e-06	3.91749e-05
FxaC_19g31810.t1	MSTRG.39743	-	-	-	-2.64636	8.42485e-06	3.9621e-05
FxaC_21g45180.t1	MSTRG.42121	-	-	-	-2.30158	8.43548e-06	3.96654e-05
MSTRG.21481.1	MSTRG.21481	LncRNA	TE_homo_196050	Unknown	-2.34715	8.72032e-06	4.08949e-05
FxaC_25g49141.t1	MSTRG.56288	-	-	-	-1.95321	8.78502e-06	4.11808e-05
MSTRG.55384.1	MSTRG.55384	-	-	-	-1.86339	9.42158e-06	4.39498e-05
FxaC_22g48550.t1	FxaC_22g48550	LncRNA	TE_struc_7915	DNA/DTH	-2.64383	1.01128e-05	4.69463e-05
FxaC_6g16160.t1	MSTRG.13978	-	-	-	-1.6914	1.09559e-05	5.05941e-05
MSTRG.52430.1	MSTRG.52430	-	-	-	-2.3234	1.10982e-05	5.11802e-05
FxaC_13g24610.t1	MSTRG.28702	-	-	-	2.08328	1.12601e-05	5.18404e-05
FxaC_23g38010.t1	MSTRG.44917	-	-	-	-1.81113	1.1348e-05	5.22306e-05
FxaC_21g61700.t1	FxaC_21g61700	-	-	-	-1.52231	1.13644e-05	5.2299e-05
FxaC_21g56590.t1	MSTRG.42609	-	-	-	-1.59783	1.1393e-05	5.24013e-05
MSTRG.35459.1	MSTRG.35459	-	-	-	-1.51544	1.24171e-05	5.66882e-05
MSTRG.32487.1	MSTRG.32487	LncRNA	TE_homo_292485	Unknown	-1.72808	1.27206e-05	5.79624e-05
FxaC_6g01300.t1	MSTRG.13412	LncRNA	-	-	-2.80701	1.30589e-05	5.93903e-05
FxaC_22g25390.t1	MSTRG.47292	-	-	-	-1.88097	1.34071e-05	6.08737e-05
FxaC_13g03160.t1	MSTRG.27649	-	-	-	-1.9006	1.34388e-05	6.09925e-05
FxaC_1g29171.t1	MSTRG.6852	-	-	-	-1.96876	1.34803e-05	6.1156e-05
MSTRG.24748.1	MSTRG.24748	LncRNA	-	-	-1.66399	1.36762e-05	6.19432e-05
FxaC_12g28810.t1	MSTRG.16765	-	-	-	-1.76921	1.42809e-05	6.44979e-05
MSTRG.6598.1	MSTRG.6598	LncRNA	TE_homo_62336	LTR/unknown	-1.90869	1.44445e-05	6.51385e-05
FxaC_5g13130.t1	MSTRG.10076	-	-	-	-2.16074	1.45427e-05	6.5529e-05
FxaC_25g57531.t1	MSTRG.56656	-	-	-	-1.84277	1.48937e-05	6.70014e-05
FxaC_23g26310.t1	FxaC_23g26310	LncRNA	TE_homo_389878	Unknown	-2.45553	1.56445e-05	7.00569e-05
FxaC_24g01130.t1	MSTRG.49355	-	-	-	-1.62993	1.57516e-05	7.0489e-05
FxaC_26g37530.t1	FxaC_26g37530	LncRNA	TE_homo_500784	Unknown	1.88616	1.57482e-05	7.0489e-05
FxaC_18g04970.t1	MSTRG.36383	-	-	-	-1.79528	1.62537e-05	7.2599e-05
MSTRG.7449.1	MSTRG.7449	LncRNA	TE_homo_73405	LTR/unknown	-1.54461	1.7159e-05	7.63251e-05
FxaC_26g26410.t1	FxaC_26g26410	-	-	-	2.03031	1.75962e-05	7.80921e-05
FxaC_16g13610.t1	MSTRG.24878	-	-	-	-2.81192	1.76068e-05	7.81288e-05
FxaC_21g56760.t1	MSTRG.42619	LncRNA	TE_homo_373217	Unknown	-3.24619	1.81291e-05	8.02855e-05
FxaC_17g14480.t1	MSTRG.32420	-	-	-	1.57229	1.83144e-05	8.10631e-05
FxaC_1g34730.t1	MSTRG.7094	-	-	-	1.56487	1.88194e-05	8.31985e-05
FxaC_14g30690.t1	MSTRG.31390	-	-	-	-1.73424	1.94077e-05	8.564e-05
FxaC_23g54750.t1	FxaC_23g54750	-	-	-	-1.52207	2.01405e-05	8.85799e-05
MSTRG.23704.1	MSTRG.23704	LncRNA	TE_homo_215118	LTR/Copia	-3.03286	2.06557e-05	9.06059e-05
MSTRG.17743.1	MSTRG.17743	-	-	-	-2.45972	2.10396e-05	9.21077e-05
FxaC_23g07380.t1	MSTRG.43704	-	-	-	-1.76595	2.11567e-05	9.25716e-05
MSTRG.31955.1	MSTRG.31955	-	-	-	-1.663	2.16226e-05	9.45356e-05
MSTRG.37421.1	MSTRG.37421	LncRNA	TE_homo_335776	Unknown	-2.8158	2.1752e-05	9.5064e-05
MSTRG.39877.1	MSTRG.39877	LncRNA	-	-	-2.59941	2.20343e-05	9.6184e-05
FxaC_17g04800.t1	MSTRG.31845	-	-	-	-2.7637	2.20659e-05	9.62837e-05
FxaC_19g22300.t1	FxaC_19g22300	LncRNA	TE_homo_346189	LINE/L1	-1.76236	2.22498e-05	9.70479e-05
FxaC_4g12290.t1	FxaC_4g12290	LncRNA	TE_homo_10311	Unknown	-1.57643	2.28835e-05	9.96029e-05
FxaC_22g06210.t1	MSTRG.46425	-	-	-	1.58765	2.50619e-05	0.000108347
FxaC_10g12581.t1	MSTRG.18400	-	-	-	-1.54553	2.58497e-05	0.000111338
FxaC_15g35671.t1	FxaC_15g35671	-	-	-	-1.82584	2.69681e-05	0.000115701
MSTRG.12146.1	MSTRG.12146	LncRNA	TE_homo_106517	LTR/unknown	-2.00222	2.73334e-05	0.000117178
FxaC_27g42700.t1	MSTRG.53567	-	-	-	-1.84334	2.80787e-05	0.000120109
FxaC_21g71980.t1	MSTRG.43387	-	-	-	-1.65533	2.96936e-05	0.000126545
FxaC_17g50130.t1	MSTRG.33990	-	-	-	-1.83134	3.01286e-05	0.000128284
MSTRG.3564.1	MSTRG.3564	LncRNA	repeat_region_348	LTR/unknown	2.27557	3.02651e-05	0.000128816
MSTRG.9773.1	MSTRG.9773	LncRNA	TE_homo_90438	Unknown	-1.88661	3.07123e-05	0.000130552
MSTRG.39391.1	MSTRG.39391	LncRNA	-	-	-1.91842	3.0801e-05	0.000130862
FxaC_13g12201.t1	MSTRG.28114	-	-	-	-1.94569	3.1006e-05	0.000131683
FxaC_11g20200.t1	MSTRG.20855	-	-	-	-1.72456	3.25399e-05	0.000137529
FxaC_18g03810.t1	MSTRG.36336	LncRNA	TE_homo_323608	DNA/MULE-MuDR	-1.8724	3.29426e-05	0.000139055
FxaC_5g10850.t1	MSTRG.9957	-	-	-	-2.33621	3.51672e-05	0.000147565
FxaC_19g08590.t1	MSTRG.38743	-	-	-	1.54042	3.55145e-05	0.000148872
FxaC_19g31290.t1	MSTRG.39724	-	-	-	-1.59741	3.58827e-05	0.000150281
FxaC_3g35140.t1	FxaC_3g35140	-	-	-	-1.57337	3.64132e-05	0.000152294
FxaC_15g40850.t1	MSTRG.27466	-	-	-	-1.54793	3.74022e-05	0.000156096
MSTRG.52643.1	MSTRG.52643	LncRNA	TE_homo_463310	LINE/L1	-1.95658	3.7425e-05	0.000156172
MSTRG.30838.1	MSTRG.30838	LncRNA	TE_homo_274576	LTR/unknown	1.84661	3.87808e-05	0.000161464
FxaC_2g43250.t1	FxaC_2g43250	-	-	-	1.51449	3.8973e-05	0.000162123
FxaC_25g32790.t1	MSTRG.55503	-	-	-	-2.69391	3.94412e-05	0.0001639
FxaC_6g03190.t1	MSTRG.13482	-	-	-	1.52194	3.97416e-05	0.000165072
MSTRG.672.1	MSTRG.672	-	-	-	-1.73941	3.99349e-05	0.000165792
MSTRG.6514.1	MSTRG.6514	LncRNA	TE_homo_61553	LTR/Gypsy	1.91726	4.01701e-05	0.000166533
FxaC_27g18350.t1	MSTRG.52592	-	-	-	-1.78031	4.26163e-05	0.000175914
FxaC_5g24760.t1	MSTRG.10590	-	-	-	-1.5795	4.5669e-05	0.000187584
FxaC_27g38410.t1	MSTRG.53354	-	-	-	-2.03331	4.66325e-05	0.000191187
MSTRG.43601.1	MSTRG.43601	LncRNA	-	-	-1.92151	4.71857e-05	0.000193264
MSTRG.31730.1	MSTRG.31730	LncRNA	TE_homo_290096	LTR/unknown	1.66995	4.75046e-05	0.000194427
FxaC_1g27721.t1	MSTRG.6796	-	-	-	-1.66269	4.79609e-05	0.000196125
FxaC_10g27130.t1	MSTRG.18987	-	-	-	2.07331	5.07152e-05	0.000206398
FxaC_26g39310.t1	MSTRG.58655	-	-	-	-4.06283	5.12838e-05	0.000208483
MSTRG.37081.1	MSTRG.37081	-	-	-	-1.50322	5.15193e-05	0.000209313
FxaC_5g09710.t1	FxaC_5g09710	-	-	-	1.59393	5.21715e-05	0.000211781
FxaC_28g35170.t1	MSTRG.60375	-	-	-	-1.59428	5.43786e-05	0.000220123
MSTRG.52884.1	MSTRG.52884	-	-	-	-1.56131	5.47323e-05	0.000221312
FxaC_24g55070.t1	FxaC_24g55070	LncRNA	TE_homo_451625	DNA/MULE-MuDR	-2.34903	5.59079e-05	0.000225654
FxaC_27g29280.t1	MSTRG.52990	-	-	-	-2.76698	5.8806e-05	0.000236461
FxaC_25g00050.t1	MSTRG.54106	-	-	-	-1.51398	6.06739e-05	0.000242915
FxaC_16g26190.t1	MSTRG.25483	-	-	-	-1.93013	6.10689e-05	0.000244202
FxaC_23g02550.t1	MSTRG.43507	-	-	-	-1.6353	6.31101e-05	0.00025182
FxaC_21g56910.t1	MSTRG.42628	-	-	-	-1.58235	6.48303e-05	0.000258033
FxaC_13g30501.t1	MSTRG.28975	-	-	-	-1.61964	6.80754e-05	0.000269947
FxaC_23g56460.t1	FxaC_23g56460	-	-	-	-1.73787	7.21315e-05	0.000284437
FxaC_8g10460.t1	MSTRG.12050	-	-	-	1.71954	7.60616e-05	0.000298484
FxaC_15g30120.t1	FxaC_15g30120	-	-	-	-1.77039	7.69377e-05	0.000301637
FxaC_25g30802.t1	FxaC_25g30802	-	-	-	-1.76804	8.27667e-05	0.000322248
FxaC_21g68221.t1	MSTRG.43184	-	-	-	-1.73569	8.71127e-05	0.000337785
FxaC_25g30130.t1	MSTRG.55388	-	-	-	-2.90924	8.76218e-05	0.000339561
FxaC_22g47140.t1	MSTRG.48121	-	-	-	-1.92848	8.855e-05	0.000342839
FxaC_10g02760.t1	MSTRG.17885	-	-	-	-1.71761	9.54215e-05	0.000367135
FxaC_15g16840.t1	MSTRG.26595	-	-	-	-2.17046	9.57059e-05	0.000368059
MSTRG.24000.1	MSTRG.24000	-	-	-	-1.91403	9.72113e-05	0.00037333
MSTRG.19005.1	MSTRG.19005	LncRNA	-	-	-1.75264	9.79696e-05	0.000375678
FxaC_11g07640.t1	MSTRG.20293	-	-	-	-1.70252	0.000103599	0.000395713
FxaC_14g38680.t1	FxaC_14g38680	-	-	-	-1.7507	0.000108959	0.000414475
MSTRG.45307.1	MSTRG.45307	LncRNA	TE_homo_395746	DNA/Unknown	2.23459	0.000109776	0.000417391
FxaC_16g03530.t1	FxaC_16g03530	-	-	-	-1.59676	0.000114151	0.000432739
FxaC_27g11590.t1	MSTRG.52351	-	-	-	1.62714	0.000117911	0.000446025
MSTRG.40423.1	MSTRG.40423	-	-	-	-2.06314	0.000122185	0.000460933
FxaC_2g04280.t1	MSTRG.1913	-	-	-	-1.58995	0.000123011	0.000463789
FxaC_17g15880.t1	MSTRG.32493	LncRNA	-	-	-1.90624	0.000129441	0.000485664
FxaC_12g40510.t1	MSTRG.17229	-	-	-	-1.79143	0.000132251	0.000495479
FxaC_22g68720.t1	MSTRG.49077	LncRNA	-	-	-1.96301	0.000134155	0.000501707
FxaC_22g30620.t1	MSTRG.47500	-	-	-	-1.79792	0.00013626	0.000508664
MSTRG.25679.1	MSTRG.25679	LncRNA	-	-	-1.51902	0.000136837	0.000510531
MSTRG.53874.1	MSTRG.53874	LncRNA	-	-	-1.56012	0.000144464	0.000535383
FxaC_1g37751.t1	MSTRG.7193	-	-	-	-2.52616	0.000163899	0.000600384
MSTRG.52327.1	MSTRG.52327	LncRNA	TE_homo_458099	DNA/Micro_like	-1.86315	0.000166584	0.000609416
FxaC_3g14310.t1	FxaC_3g14310	-	-	-	-1.66444	0.000171972	0.000627261
MSTRG.57299.1	MSTRG.57299	LncRNA	TE_homo_490226	LTR/Gypsy	1.93111	0.000174658	0.000635944
MSTRG.48565.1	MSTRG.48565	-	-	-	-2.68804	0.000185861	0.000673343
FxaC_24g27940.t1	MSTRG.50572	-	-	-	-2.00864	0.000194401	0.000700465
FxaC_11g00840.t1	MSTRG.19988	-	-	-	-2.38834	0.000194612	0.000700923
FxaC_21g17050.t1	MSTRG.40941	-	-	-	-2.26078	0.000204971	0.000734968
MSTRG.50729.1	MSTRG.50729	LncRNA	TE_homo_441790	LTR/unknown	2.99551	0.000205206	0.000735493
FxaC_2g01500.t1	MSTRG.1784	-	-	-	-2.31301	0.00021298	0.000761226
FxaC_22g35811.t1	MSTRG.47704	-	-	-	-1.61494	0.000214638	0.000766411
FxaC_12g11110.t1	MSTRG.16076	-	-	-	1.82574	0.00022899	0.000812941
FxaC_21g24880.t1	MSTRG.41330	-	-	-	-1.52363	0.000234918	0.000831236
FxaC_6g06740.t1	MSTRG.13618	-	-	-	1.51568	0.00023527	0.000832304
MSTRG.18098.1	MSTRG.18098	-	-	-	-1.8123	0.000238664	0.000843504
FxaC_15g00760.t1	MSTRG.25821	LncRNA	-	-	-2.46564	0.000240384	0.000848863
FxaC_23g57170.t1	MSTRG.45876	-	-	-	-1.54211	0.000250677	0.000881185
FxaC_22g44690.t1	MSTRG.48014	-	-	-	1.8236	0.000255483	0.000896848
MSTRG.52417.1	MSTRG.52417	LncRNA	TE_homo_459719	Unknown	-1.51644	0.000265092	0.000926569
FxaC_20g14560.t1	MSTRG.35022	-	-	-	-1.74917	0.000270394	0.000943812
MSTRG.13318.1	MSTRG.13318	-	-	-	-1.85414	0.000278767	0.000970186
FxaC_25g28540.t1	MSTRG.55335	-	-	-	-3.17029	0.00031411	0.00107963
FxaC_6g29660.t1	MSTRG.14604	-	-	-	1.6549	0.000335218	0.00114496
FxaC_5g44510.t1	FxaC_5g44510	-	-	-	-2.03223	0.000349167	0.0011887
FxaC_13g30410.t1	MSTRG.28970	-	-	-	1.61909	0.000383516	0.00129149
MSTRG.58626.1	MSTRG.58626	LncRNA	TE_homo_501336	LTR/Gypsy	2.38077	0.000385272	0.00129675
FxaC_12g21660.t1	MSTRG.16490	-	-	-	-1.66394	0.000411428	0.00137725
FxaC_3g23830.t1	MSTRG.4805	-	-	-	-1.64432	0.000413238	0.00138261
FxaC_4g15680.t1	MSTRG.517	-	-	-	-1.86491	0.000481305	0.00158751
FxaC_28g16370.t1	MSTRG.59639	-	-	-	-1.52666	0.000508007	0.00166732
FxaC_9g15090.t1	MSTRG.22744	-	-	-	1.74743	0.000625869	0.00200972
MSTRG.5070.1	MSTRG.5070	LncRNA	TE_struc_700	DNA/DTA	2.61445	0.000651167	0.00208211
MSTRG.40708.1	MSTRG.40708	LncRNA	-	-	-1.81641	0.000664183	0.00211945
FxaC_21g61740.t1	MSTRG.42850	LncRNA	-	-	-2.66483	0.000703933	0.00223279
FxaC_4g22840.t1	MSTRG.802	-	-	-	-2.05112	0.000733109	0.00231683
MSTRG.8053.1	MSTRG.8053	LncRNA	TE_homo_81230	Unknown	-2.21287	0.000780129	0.00245017
FxaC_9g32310.t1	MSTRG.23427	-	-	-	-1.73866	0.000845015	0.0026348
MSTRG.43249.1	MSTRG.43249	LncRNA	-	-	-1.5499	0.000851467	0.00265243
FxaC_25g31420.t1	MSTRG.55434	-	-	-	-1.5337	0.000881636	0.00273616
MSTRG.5240.1	MSTRG.5240	LncRNA	TE_homo_52388	LTR/unknown	-1.74196	0.000907469	0.00281056
FxaC_9g45150.t1	FxaC_9g45150	-	-	-	-1.65788	0.000919643	0.00284561
FxaC_21g17910.t1	MSTRG.40970	-	-	-	-2.38209	0.00106043	0.0032346
FxaC_17g05710.t1	MSTRG.31896	-	-	-	-2.16205	0.00110515	0.00335409
FxaC_2g00360.t1	MSTRG.1721	-	-	-	-1.79204	0.00112801	0.00341506
FxaC_25g21120.t1	MSTRG.55033	-	-	-	1.55139	0.00114024	0.00344736
FxaC_10g00311.t1	MSTRG.17754	-	-	-	-1.64406	0.00118686	0.00357144
FxaC_8g32050.t1	MSTRG.13016	-	-	-	-1.5227	0.00136201	0.00404684
MSTRG.50034.1	MSTRG.50034	LncRNA	TE_homo_433286	LTR/Gypsy	2.52967	0.00141347	0.00417883
FxaC_1g33900.t1	MSTRG.7054	-	-	-	1.61165	0.00145921	0.004298
FxaC_3g27250.t1	MSTRG.4935	-	-	-	-1.74738	0.00146619	0.00431627
MSTRG.27806.1	MSTRG.27806	LncRNA	-	-	1.60781	0.00154811	0.00453136
FxaC_12g45091.t1	MSTRG.17444	LncRNA	-	-	1.50474	0.00155017	0.0045362
MSTRG.15777.1	MSTRG.15777	LncRNA	-	-	-1.80958	0.0015863	0.00463052
FxaC_1g13190.t1	MSTRG.6152	-	-	-	-1.60438	0.00162398	0.00473095
FxaC_6g00950.t1	MSTRG.13398	-	-	-	-1.98708	0.00166898	0.00484463
FxaC_22g32620.t1	FxaC_22g32620	-	-	-	-1.53648	0.00178254	0.00513662
FxaC_3g38940.t1	MSTRG.5369	-	-	-	1.5987	0.00185178	0.00531816
FxaC_28g35760.t1	FxaC_28g35760	-	-	-	-1.63423	0.00200876	0.00572059
FxaC_14g19500.t1	MSTRG.30928	-	-	-	-1.58743	0.00201426	0.00573381
MSTRG.19247.1	MSTRG.19247	LncRNA	TE_homo_172601	LTR/unknown	-1.6791	0.0020481	0.00581969
FxaC_8g27950.t1	MSTRG.12858	-	-	-	-1.62145	0.00211765	0.00600394
FxaC_22g47820.t1	MSTRG.48143	-	-	-	-2.15315	0.00220897	0.00623561
FxaC_23g25960.t1	FxaC_23g25960	-	-	-	-1.64795	0.00242557	0.00676904
FxaC_22g09550.t1	MSTRG.46563	-	-	-	1.56359	0.00252319	0.0070103
FxaC_9g48880.t1	MSTRG.24207	-	-	-	-2.55438	0.00258634	0.00716779
FxaC_15g17810.t1	MSTRG.26651	-	-	-	-1.79942	0.00268808	0.0074176
FxaC_16g11660.t1	MSTRG.24779	-	-	-	-2.09632	0.00276059	0.00759436
FxaC_24g52660.t1	MSTRG.51618	LncRNA	-	-	-1.57874	0.00287636	0.00787832
MSTRG.3131.1	MSTRG.3131	LncRNA	TE_homo_27780	DNA/PIF-Harbinger	-1.66346	0.00292777	0.00799868
FxaC_20g27860.t1	FxaC_20g27860	LncRNA	TE_homo_315215	LTR/Gypsy	-1.55608	0.00295956	0.00807626
MSTRG.18220.1	MSTRG.18220	-	-	-	1.65835	0.0029628	0.00808376
MSTRG.29497.1	MSTRG.29497	-	-	-	1.54107	0.00311041	0.00843804
FxaC_9g35900.t1	MSTRG.23569	LncRNA	-	-	-1.85792	0.00311443	0.00844757
MSTRG.53063.1	MSTRG.53063	LncRNA	TE_homo_467270	LTR/Gypsy	-1.54151	0.00314176	0.00851129
FxaC_15g26300.t1	MSTRG.26989	-	-	-	-1.94345	0.00317248	0.00857859
FxaC_18g27470.t1	MSTRG.37324	-	-	-	-1.90325	0.00319753	0.00864056
FxaC_9g14870.t1	MSTRG.22735	LncRNA	-	-	-1.56894	0.0034234	0.00918671
FxaC_14g06080.t1	MSTRG.30274	-	-	-	-1.51947	0.00347989	0.00931426
FxaC_21g68240.t1	MSTRG.43186	-	-	-	-1.51159	0.00352706	0.00941851
MSTRG.33830.1	MSTRG.33830	LncRNA	TE_homo_302815	LTR/Gypsy	-1.55834	0.00369834	0.00982461
MSTRG.19716.1	MSTRG.19716	LncRNA	-	-	1.63338	0.00373075	0.0099036
FxaC_24g20830.t1	MSTRG.50277	-	-	-	-1.61183	0.00384371	0.0101702
MSTRG.17314.1	MSTRG.17314	LncRNA	-	-	1.75224	0.00393277	0.0103761
MSTRG.25972.1	MSTRG.25972	LncRNA	TE_homo_232287	LTR/Gypsy	2.08955	0.00412937	0.0108389
FxaC_9g04910.t1	MSTRG.22288	LncRNA	-	-	-1.57699	0.00474602	0.0122544
FxaC_17g43820.t1	MSTRG.33756	-	-	-	-1.71269	0.00515199	0.0131757
MSTRG.35781.1	MSTRG.35781	-	-	-	-1.50895	0.00542243	0.0137731
FxaC_28g07780.t1	MSTRG.59224	-	-	-	-1.7531	0.00631342	0.0157499
FxaC_18g27730.t1	MSTRG.37341	LncRNA	-	-	-2.03284	0.00652777	0.0162262
FxaC_5g39630.t1	MSTRG.11165	-	-	-	-2.29701	0.00653207	0.0162345
FxaC_13g11510.t1	MSTRG.28078	-	-	-	2.58669	0.00698321	0.0172104
FxaC_5g10160.t1	MSTRG.9922	-	-	-	-1.50896	0.00699005	0.0172247
FxaC_9g03570.t1	MSTRG.22222	LncRNA	-	-	-2.18537	0.0085315	0.0204798
MSTRG.46365.1	MSTRG.46365	-	-	-	-1.77306	0.00861827	0.0206538
FxaC_25g31340.t1	MSTRG.55431	-	-	-	-2.75142	0.00906626	0.0215704
MSTRG.17216.1	MSTRG.17216	LncRNA	-	-	-1.52853	0.0135415	0.0306603
MSTRG.5391.1	MSTRG.5391	LncRNA	TE_homo_56763	DNA/CMC-EnSpm	-1.73874	0.0136755	0.0309259
FxaC_25g13600.t1	MSTRG.54728	-	-	-	1.87231	0.013883	0.0313356
FxaC_22g47910.t1	MSTRG.48144	-	-	-	-2.1395	0.0141143	0.03178
FxaC_6g18670.t1	MSTRG.14088	-	-	-	-1.65664	0.0143888	0.0323002
FxaC_5g13110.t1	MSTRG.10073	-	-	-	-1.51821	0.0147028	0.0329269
FxaC_25g45320.t1	MSTRG.56043	-	-	-	-1.5308	0.017639	0.0385469
MSTRG.7560.1	MSTRG.7560	LncRNA	-	-	-1.82606	0.0176956	0.0386554
FxaC_17g15820.t1	MSTRG.32488	-	-	-	-2.06504	0.0185583	0.0402936
FxaC_7g01820.t1	MSTRG.7404	-	-	-	-1.53496	0.0202348	0.0433625
FxaC_4g13290.t1	MSTRG.428	-	-	-	-1.53152	0.0205511	0.0439574
MSTRG.21757.1	MSTRG.21757	LncRNA	-	-	-1.51491	0.0235971	0.0495484
MSTRG.36205.1	MSTRG.36205	LncRNA	TE_homo_322380	LTR/unknown	-1.85615	0.0237144	0.0497538

## Sheet: NDGA5
Transcript_id	Gene_id	Coding	TE_id	TE_family	Log2(FC)	pvalue	padj
FxaC_4g39290.t1	MSTRG.1647	-	-	-	2.72093	0	0
FxaC_5g03380.t1	MSTRG.9595	-	-	-	2.5586	0	0
FxaC_5g15020.t1	MSTRG.10150	-	-	-	-6.75335	0	0
FxaC_8g34470.t1	MSTRG.13110	-	-	-	-1.69554	0	0
FxaC_6g25600.t1	MSTRG.14426	-	-	-	-6.94968	0	0
FxaC_11g40760.t1	MSTRG.21664	-	-	-	-2.52167	0	0
FxaC_9g41380.t1	MSTRG.23839	-	-	-	6.32207	0	0
FxaC_14g19630.t1	MSTRG.30932	-	-	-	2.13282	0	0
FxaC_20g07300.t1	MSTRG.34632	-	-	-	-3.28639	0	0
FxaC_21g36850.t1	MSTRG.41807	-	-	-	7.29201	0	0
FxaC_24g21710.t1	MSTRG.50314	-	-	-	-1.81671	0	0
FxaC_24g31020.t1	MSTRG.50681	-	-	-	2.88415	0	0
FxaC_27g22811.t1	MSTRG.52732	-	-	-	3.45932	0	0
FxaC_27g39120.t1	MSTRG.53391	-	-	-	5.95088	0	0
FxaC_27g39130.t1	MSTRG.53392	-	-	-	3.95572	0	0
FxaC_25g42070.t1	MSTRG.55870	-	-	-	4.91823	0	0
FxaC_26g22290.t1	MSTRG.57944	-	-	-	3.38211	0	0
FxaC_28g10940.t1	MSTRG.59388	-	-	-	5.49036	0	0
FxaC_17g08690.t1	MSTRG.32108	-	-	-	-3.91884	1.88608e-295	3.32853e-292
FxaC_14g20340.t1	MSTRG.30959	-	-	-	-2.41203	1.55949e-287	2.61457e-284
FxaC_25g55300.t1	MSTRG.56568	-	-	-	-2.08947	2.75005e-274	4.39105e-271
FxaC_27g50130.t1	MSTRG.53912	-	-	-	-2.32297	3.80243e-270	5.79543e-267
FxaC_9g46450.t1	MSTRG.24085	-	-	-	-1.53243	6.96941e-270	1.01605e-266
FxaC_23g02800.t1	MSTRG.43522	-	-	-	6.36081	7.19786e-258	1.00563e-254
FxaC_25g59970.t1	MSTRG.56755	-	-	-	-1.93176	5.6263e-250	7.54622e-247
FxaC_15g26200.t1	MSTRG.26987	-	-	-	2.48623	3.90034e-249	5.03009e-246
FxaC_16g28580.t1	MSTRG.25608	-	-	-	-3.25574	2.11841e-243	2.63084e-240
FxaC_23g60800.t1	MSTRG.46018	-	-	-	1.54525	5.86033e-240	7.01796e-237
MSTRG.44776.1	MSTRG.44776	LncRNA	repeat_region_3096	LTR/unknown	-1.19871	1.63143e-234	1.88633e-231
FxaC_27g52030.t1	MSTRG.54012	-	-	-	3.84261	1.06774e-230	1.19342e-227
FxaC_4g26870.t1	MSTRG.975	-	-	-	-3.45551	5.92067e-224	6.40406e-221
FxaC_11g05510.t1	MSTRG.20203	-	-	-	-1.52119	1.32598e-216	1.38942e-213
FxaC_2g31360.t1	MSTRG.3166	-	-	-	-1.49089	2.00099e-216	2.03319e-213
FxaC_19g10000.t1	MSTRG.38810	-	-	-	3.68141	2.96126e-216	2.92041e-213
FxaC_20g10250.t1	MSTRG.34795	-	-	-	4.81944	5.75759e-216	5.51594e-213
MSTRG.28822.1	MSTRG.28822	-	-	-	3.24095	2.63509e-211	2.45437e-208
FxaC_16g19980.t1	MSTRG.25175	-	-	-	-1.0998	5.36797e-211	4.86469e-208
MSTRG.20035.1	MSTRG.20035	LncRNA	repeat_region_1454	LTR/unknown	2.1852	9.58857e-203	8.4609e-200
FxaC_15g25170.t1	MSTRG.26949	-	-	-	1.65699	1.29083e-199	1.10981e-196
FxaC_5g38120.t1	MSTRG.11105	-	-	-	-1.19915	1.23452e-198	1.03487e-195
FxaC_26g06360.t1	MSTRG.57206	-	-	-	-1.54644	1.8017e-193	1.47348e-190
FxaC_13g03690.t1	MSTRG.27682	-	-	-	-2.19123	1.36531e-189	1.09001e-186
MSTRG.50033.1	MSTRG.50033	-	-	-	-1.53824	5.06644e-187	3.95076e-184
FxaC_11g18050.t1	MSTRG.20764	-	-	-	-5.50114	1.38403e-184	1.05473e-181
FxaC_1g20150.t1	MSTRG.6482	-	-	-	-1.74906	9.91409e-182	7.38732e-179
FxaC_2g14640.t1	MSTRG.2444	-	-	-	-1.74555	1.54387e-181	1.12538e-178
FxaC_22g27060.t1	MSTRG.47359	-	-	-	6.05924	2.20359e-176	1.5721e-173
FxaC_12g30880.t1	MSTRG.16837	-	-	-	-5.40554	4.88584e-173	3.41306e-170
FxaC_13g38020.t1	MSTRG.29263	-	-	-	3.47445	7.52461e-172	5.14914e-169
FxaC_1g10410.t1	MSTRG.5994	-	-	-	-1.35167	5.71444e-171	3.83222e-168
FxaC_26g18860.t1	MSTRG.57806	-	-	-	-3.19523	1.3806e-166	9.07702e-164
FxaC_6g25601.t1	MSTRG.14421	-	-	-	-6.34257	1.19802e-165	7.72515e-163
FxaC_28g21710.t1	MSTRG.59845	-	-	-	-2.22401	6.95131e-165	4.39782e-162
FxaC_27g41850.t1	MSTRG.53531	-	-	-	5.82084	9.3341e-165	5.79595e-162
FxaC_9g34250.t1	MSTRG.23508	-	-	-	-2.48675	1.68453e-161	1.02698e-158
FxaC_8g21450.t1	MSTRG.12594	-	-	-	-5.62761	1.79079e-161	1.07227e-158
FxaC_6g25651.t1	MSTRG.14428	-	-	-	-5.45443	3.23752e-160	1.90452e-157
FxaC_11g23610.t1	MSTRG.20994	LncRNA	-	-	1.63994	5.55136e-158	3.20935e-155
FxaC_22g20980.t1	MSTRG.47111	-	-	-	5.63981	3.67649e-157	2.08943e-154
FxaC_11g21700.t1	MSTRG.20909	-	-	-	2.3513	1.09981e-154	6.14628e-152
FxaC_11g20560.t1	MSTRG.20870	-	-	-	-1.44788	1.58257e-153	8.69919e-151
FxaC_9g35260.t1	MSTRG.23551	-	-	-	-5.10892	3.73857e-152	2.0219e-149
FxaC_12g48590.t1	MSTRG.17609	-	-	-	1.44372	6.37813e-152	3.39468e-149
FxaC_19g39770.t2	MSTRG.40016	-	-	-	-1.0988	1.70243e-151	8.91938e-149
FxaC_8g30150.t1	MSTRG.12959	-	-	-	1.83379	8.99701e-148	4.64121e-145
FxaC_15g33220.t1	MSTRG.27224	-	-	-	-1.16507	9.38537e-147	4.76819e-144
FxaC_25g35400.t1	MSTRG.55587	-	-	-	5.55798	8.89533e-146	4.45178e-143
FxaC_13g53620.t1	MSTRG.29800	-	-	-	1.4632	4.79119e-145	2.36255e-142
FxaC_12g15630.t1	MSTRG.16251	-	-	-	1.46436	2.65722e-140	1.29129e-137
FxaC_26g03920.t1	MSTRG.57059	-	-	-	4.38768	2.44006e-138	1.16883e-135
FxaC_27g48730.t1	MSTRG.53830	-	-	-	6.43883	1.74738e-137	8.25231e-135
FxaC_22g56950.t1	MSTRG.48535	-	-	-	-1.17981	3.05977e-136	1.40544e-133
FxaC_25g32700.t1	MSTRG.55498	-	-	-	4.05019	3.16983e-134	1.43632e-131
FxaC_10g20820.t1	MSTRG.18742	-	-	-	-5.07818	1.09691e-133	4.90405e-131
FxaC_7g24770.t1	MSTRG.8379	-	-	-	2.48954	1.1783e-133	5.19863e-131
FxaC_24g43910.t1	MSTRG.51212	-	-	-	2.43343	6.7979e-132	2.96026e-129
FxaC_3g01290.t1	MSTRG.3716	-	-	-	3.88246	2.18773e-129	9.28565e-127
FxaC_4g18300.t1	MSTRG.616	-	-	-	-2.77415	2.44991e-129	1.02685e-126
FxaC_8g00180.t1	MSTRG.11464	-	-	-	2.61542	3.00354e-125	1.24335e-122
FxaC_21g57580.t1	MSTRG.42668	-	-	-	-1.22184	4.32115e-125	1.76698e-122
FxaC_2g08951.t1	MSTRG.2152	-	-	-	-1.27374	7.76178e-124	3.13567e-121
FxaC_5g04970.t1	MSTRG.9676	-	-	-	-3.0439	9.04913e-124	3.61222e-121
FxaC_14g15221.t1	MSTRG.30723	-	-	-	2.29609	1.61969e-122	6.38941e-120
FxaC_20g13211.t1	MSTRG.34945	-	-	-	1.82403	5.87736e-121	2.29156e-118
FxaC_14g20330.t1	MSTRG.30958	-	-	-	-1.82458	1.39153e-119	5.36315e-117
FxaC_6g25650.t1	MSTRG.14427	-	-	-	-4.76163	1.16978e-117	4.45727e-115
FxaC_26g15580.t1	MSTRG.57634	-	-	-	-1.14183	1.1876e-116	4.4743e-114
FxaC_23g09450.t1	MSTRG.43791	-	-	-	5.64777	4.57926e-116	1.70608e-113
FxaC_5g15030.t1	MSTRG.10150	-	-	-	-4.78984	1.10346e-113	4.06593e-111
FxaC_21g58460.t1	MSTRG.42714	-	-	-	-3.14108	8.81778e-113	3.21379e-110
FxaC_26g00450.t1	MSTRG.56869	-	-	-	-1.42734	7.29153e-112	2.62895e-109
FxaC_6g25560.t1	MSTRG.14421	-	-	-	-4.70785	9.14158e-110	3.22659e-107
FxaC_12g01820.t1	MSTRG.15687	-	-	-	-2.7885	3.6702e-109	1.28193e-106
FxaC_26g10480.t1	MSTRG.57375	-	-	-	3.53411	3.13639e-107	1.08419e-104
FxaC_10g14970.t1	MSTRG.18510	-	-	-	5.18799	5.74419e-106	1.96539e-103
FxaC_10g51371.t1	MSTRG.19959	-	-	-	-1.00603	7.02033e-106	2.37776e-103
FxaC_23g36870.t1	MSTRG.44860	-	-	-	3.314	1.79804e-105	6.02902e-103
FxaC_2g37130.t1	MSTRG.3378	-	-	-	3.54731	2.30698e-104	7.65895e-102
FxaC_27g24670.t1	MSTRG.52825	-	-	-	-1.73557	3.5372e-103	1.1628e-100
FxaC_2g31310.t1	MSTRG.3163	-	-	-	-1.0735	5.51888e-102	1.79664e-99
FxaC_16g17010.t1	MSTRG.25021	-	-	-	2.10224	6.55487e-102	2.11338e-99
FxaC_25g21860.t1	MSTRG.55064	-	-	-	-3.61438	1.80836e-101	5.72038e-99
FxaC_25g48770.t1	MSTRG.56194	-	-	-	2.4957	2.62022e-100	8.21107e-98
FxaC_2g02210.t1	MSTRG.1821	-	-	-	2.77619	1.46969e-97	4.48003e-95
FxaC_24g50280.t1	MSTRG.51499	-	-	-	1.18946	1.15009e-96	3.4742e-94
FxaC_5g26460.t1	MSTRG.10648	-	-	-	2.49521	7.21012e-96	2.15859e-93
FxaC_17g01040.t1	MSTRG.31670	-	-	-	-2.8766	4.5007e-95	1.33551e-92
FxaC_27g35250.t1	MSTRG.53221	-	-	-	-1.33722	4.92284e-95	1.44796e-92
FxaC_15g03490.t1	MSTRG.25970	-	-	-	-2.68448	7.76102e-94	2.26291e-91
FxaC_21g39540.t1	MSTRG.41911	-	-	-	-2.05619	1.09963e-93	3.17859e-91
FxaC_10g02110.t1	MSTRG.17849	-	-	-	-1.56458	2.27429e-93	6.51788e-91
FxaC_13g38530.t1	MSTRG.29285	-	-	-	-2.01555	7.72593e-93	2.19541e-90
FxaC_22g55071.t1	MSTRG.48437	-	-	-	2.52071	2.00128e-92	5.63906e-90
FxaC_2g00850.t1	MSTRG.1746	-	-	-	1.3363	4.27078e-91	1.19336e-88
FxaC_14g19500.t1	MSTRG.30928	-	-	-	1.87787	9.10696e-91	2.52368e-88
FxaC_27g49990.t1	MSTRG.53903	-	-	-	-1.73129	9.36225e-90	2.55224e-87
FxaC_26g09540.t1	MSTRG.57328	-	-	-	1.695	1.13612e-89	3.07219e-87
FxaC_28g21760.t1	MSTRG.59847	-	-	-	-3.0848	1.05124e-88	2.79756e-86
FxaC_23g14410.t1	MSTRG.43980	-	-	-	3.53949	5.88167e-86	1.54077e-83
FxaC_1g32920.t1	MSTRG.7015	-	-	-	3.96889	2.77783e-82	7.16487e-80
FxaC_20g11130.t1	MSTRG.34829	-	-	-	-1.39824	2.80894e-82	7.18982e-80
FxaC_25g31620.t1	MSTRG.55448	-	-	-	2.32202	5.2254e-81	1.32737e-78
FxaC_15g15730.t1	MSTRG.26541	-	-	-	4.96523	2.38555e-80	6.01427e-78
FxaC_13g26790.t1	MSTRG.28808	-	-	-	-1.09638	3.98795e-80	9.9791e-78
FxaC_16g05110.t1	MSTRG.24564	-	-	-	-1.0615	5.7309e-79	1.42343e-76
FxaC_27g46750.t1	MSTRG.53742	-	-	-	1.08711	1.53413e-77	3.72761e-75
FxaC_8g11140.t1	MSTRG.12097	-	-	-	2.5644	4.56767e-74	1.07858e-71
FxaC_10g09980.t1	MSTRG.18275	-	-	-	1.56788	2.40211e-73	5.63254e-71
FxaC_9g30880.t1	MSTRG.23370	-	-	-	1.76932	3.35254e-73	7.80653e-71
FxaC_18g43160.t1	MSTRG.38133	-	-	-	2.2726	4.11692e-73	9.5203e-71
MSTRG.4891.1	MSTRG.4891	-	-	-	-1.58231	5.13269e-73	1.1788e-70
FxaC_8g23340.t1	MSTRG.12682	-	-	-	1.05808	1.64614e-72	3.7295e-70
FxaC_27g11570.t1	MSTRG.52350	-	-	-	1.1779	1.89397e-72	4.2622e-70
FxaC_6g15270.t1	MSTRG.13947	-	-	-	2.08526	3.92592e-72	8.77601e-70
FxaC_22g53640.t1	MSTRG.48374	LncRNA	-	-	1.0752	9.11796e-70	2.02473e-67
FxaC_13g19510.t1	MSTRG.28428	-	-	-	-1.57293	1.13498e-67	2.48739e-65
MSTRG.476.1	MSTRG.476	LncRNA	TE_homo_11436	LTR/Gypsy	-3.66835	1.16271e-67	2.53161e-65
FxaC_24g54960.t1	MSTRG.51719	-	-	-	1.69491	1.54369e-67	3.33946e-65
FxaC_9g01910.t1	MSTRG.22139	-	-	-	-1.85633	3.97955e-67	8.55374e-65
FxaC_19g00850.t1	MSTRG.38351	-	-	-	3.21891	5.68418e-67	1.21399e-64
FxaC_8g16490.t1	MSTRG.12386	-	-	-	1.5546	1.63772e-65	3.4756e-63
FxaC_2g01270.t1	MSTRG.1774	-	-	-	3.29073	2.20561e-65	4.65134e-63
FxaC_15g06490.t1	MSTRG.26124	-	-	-	-1.42255	6.18036e-65	1.29521e-62
FxaC_12g26790.t1	MSTRG.16693	-	-	-	1.69008	5.34189e-63	1.09889e-60
MSTRG.17009.1	MSTRG.17009	LncRNA	repeat_region_1264	LTR/unknown	1.70707	5.50742e-63	1.12603e-60
FxaC_22g47131.t1	MSTRG.48120	-	-	-	1.19075	1.71148e-62	3.47803e-60
FxaC_23g04240.t1	MSTRG.43582	-	-	-	-1.74579	2.06044e-62	4.16197e-60
FxaC_23g00740.t1	MSTRG.43427	-	-	-	3.14868	3.47689e-62	6.98105e-60
FxaC_12g28040.t1	MSTRG.16736	-	-	-	-1.63507	4.14427e-62	8.27152e-60
FxaC_10g02100.t1	MSTRG.17848	-	-	-	-1.48056	4.55677e-62	9.041e-60
FxaC_21g17190.t1	MSTRG.40943	-	-	-	1.13609	4.80534e-62	9.4781e-60
FxaC_27g46600.t1	MSTRG.53731	-	-	-	-1.1548	6.74239e-62	1.3221e-59
FxaC_22g02740.t1	MSTRG.46230	-	-	-	7.40295	4.08101e-61	7.90984e-59
FxaC_1g07320.t1	MSTRG.5836	-	-	-	2.42497	3.24615e-60	6.18446e-58
FxaC_17g52410.t1	MSTRG.34064	-	-	-	2.28705	3.2726e-60	6.19964e-58
FxaC_10g33740.t1	MSTRG.19241	-	-	-	1.25521	1.06077e-59	1.97603e-57
FxaC_7g25320.t1	MSTRG.8401	-	-	-	1.50138	1.3185e-59	2.44258e-57
FxaC_13g13110.t1	MSTRG.28152	-	-	-	2.70672	1.68925e-59	3.11221e-57
FxaC_2g04050.t1	MSTRG.1907	-	-	-	-1.64698	1.85417e-59	3.39739e-57
FxaC_8g21430.t1	MSTRG.12592	-	-	-	-4.01324	2.57852e-59	4.69893e-57
FxaC_4g18570.t1	MSTRG.623	-	-	-	-2.28933	1.4759e-58	2.67504e-56
FxaC_5g06240.t1	MSTRG.9731	-	-	-	2.85689	1.767e-57	3.13489e-55
FxaC_22g48390.t1	MSTRG.48163	-	-	-	3.96774	1.94175e-57	3.42679e-55
FxaC_21g11230.t1	MSTRG.40667	-	-	-	-1.43817	5.46745e-57	9.54838e-55
FxaC_24g57280.t1	MSTRG.51838	-	-	-	2.57288	9.95663e-57	1.72091e-54
FxaC_21g45060.t1	MSTRG.42116	-	-	-	1.53546	1.43834e-56	2.47328e-54
FxaC_8g21440.t1	MSTRG.12594	-	-	-	-3.914	4.40605e-56	7.53771e-54
FxaC_24g15130.t1	MSTRG.50021	-	-	-	-2.26927	2.40903e-55	4.05916e-53
FxaC_18g39450.t1	MSTRG.37947	-	-	-	-1.86378	5.51426e-55	9.19894e-53
FxaC_25g25010.t1	MSTRG.55183	-	-	-	-2.3414	9.93194e-55	1.64865e-52
FxaC_5g00800.t1	MSTRG.9435	-	-	-	-1.25776	2.27312e-54	3.75468e-52
FxaC_13g12530.t1	MSTRG.28126	-	-	-	2.80026	6.04426e-54	9.88634e-52
FxaC_23g58210.t1	MSTRG.45924	-	-	-	1.0595	1.06693e-53	1.73666e-51
FxaC_13g38070.t1	MSTRG.29268	-	-	-	3.07196	1.30601e-53	2.11554e-51
FxaC_17g05131.t1	MSTRG.31866	-	-	-	5.03516	1.60776e-53	2.59182e-51
FxaC_3g15040.t1	MSTRG.4441	-	-	-	-1.00807	4.19937e-52	6.67341e-50
MSTRG.9234.1	MSTRG.9234	-	-	-	1.34237	5.19628e-52	8.18011e-50
FxaC_5g34350.t1	MSTRG.10958	-	-	-	2.41135	5.52715e-52	8.66032e-50
FxaC_22g44310.t1	MSTRG.47996	-	-	-	3.26689	8.52697e-52	1.32985e-49
FxaC_25g28830.t1	MSTRG.55345	-	-	-	2.27226	9.04722e-52	1.40445e-49
MSTRG.49814.1	MSTRG.49814	-	-	-	2.69169	1.45703e-51	2.25141e-49
FxaC_9g51360.t1	MSTRG.24342	-	-	-	-1.85716	4.4666e-51	6.87017e-49
FxaC_22g05690.t1	MSTRG.46400	-	-	-	-1.17045	5.27181e-51	8.07165e-49
FxaC_23g59240.t1	MSTRG.45961	-	-	-	1.47866	1.51805e-49	2.31372e-47
FxaC_6g17780.t1	MSTRG.14053	-	-	-	-2.63395	1.94607e-49	2.95266e-47
FxaC_21g27530.t1	MSTRG.41415	-	-	-	-1.81856	2.22262e-49	3.35706e-47
MSTRG.48870.1	MSTRG.48870	LncRNA	TE_homo_426909	LTR/Copia	-2.69369	7.32361e-49	1.1012e-46
FxaC_25g13940.t1	MSTRG.54756	-	-	-	-2.61774	2.22428e-48	3.31477e-46
FxaC_22g02630.t1	MSTRG.46222	-	-	-	-2.65117	2.70444e-48	4.01251e-46
FxaC_18g01360.t1	MSTRG.36245	-	-	-	1.93554	4.08433e-48	6.03311e-46
FxaC_15g23490.t1	MSTRG.26894	-	-	-	-2.74894	4.96568e-48	7.30282e-46
MSTRG.32278.1	MSTRG.32278	-	-	-	-2.45128	2.02938e-47	2.9715e-45
FxaC_24g02570.t1	MSTRG.49438	-	-	-	6.98455	2.68087e-47	3.90836e-45
FxaC_8g35820.t1	MSTRG.13158	-	-	-	-2.15614	7.65493e-47	1.10637e-44
MSTRG.21008.1	MSTRG.21008	LncRNA	TE_homo_188350	LTR/unknown	-2.75344	9.07434e-47	1.30589e-44
FxaC_25g33620.t1	MSTRG.55535	-	-	-	2.97562	9.21706e-47	1.32076e-44
FxaC_22g48620.t1	MSTRG.48171	-	-	-	3.5783	6.87557e-46	9.72762e-44
FxaC_3g10540.t1	MSTRG.4228	-	-	-	1.58745	1.52808e-45	2.13492e-43
FxaC_1g14090.t1	MSTRG.6205	-	-	-	1.24854	1.54519e-45	2.14987e-43
FxaC_9g47240.t1	MSTRG.24130	-	-	-	-1.38079	1.477e-44	2.01323e-42
FxaC_8g14651.t1	MSTRG.12294	LncRNA	TE_homo_107221	LTR/unknown	3.11338	1.54848e-44	2.1021e-42
FxaC_11g11650.t1	MSTRG.20501	-	-	-	-1.50554	4.74666e-44	6.36641e-42
FxaC_14g07070.t1	MSTRG.30334	-	-	-	-1.18686	6.16657e-44	8.20522e-42
FxaC_12g08850.t1	MSTRG.15980	-	-	-	1.18183	1.05537e-43	1.39872e-41
MSTRG.37783.1	MSTRG.37783	-	-	-	2.32822	1.41228e-43	1.86438e-41
FxaC_20g37180.t1	MSTRG.36003	-	-	-	-1.37409	3.86622e-43	5.08385e-41
FxaC_27g43430.t1	MSTRG.53593	-	-	-	1.352	4.80236e-43	6.29015e-41
FxaC_3g19540.t1	MSTRG.4636	-	-	-	-1.46958	7.9987e-43	1.0436e-40
FxaC_26g15830.t1	MSTRG.57649	-	-	-	2.08228	1.47427e-42	1.90864e-40
FxaC_23g32640.t1	MSTRG.44674	-	-	-	-1.17524	4.92493e-42	6.35146e-40
FxaC_22g04240.t1	MSTRG.46317	-	-	-	-1.69583	6.27321e-42	8.05928e-40
FxaC_12g01380.t1	MSTRG.15664	-	-	-	-1.51079	1.21223e-41	1.55142e-39
FxaC_1g33090.t1	MSTRG.7023	-	-	-	1.87086	1.37448e-41	1.75238e-39
FxaC_5g45040.t1	MSTRG.11405	-	-	-	1.75419	2.66946e-41	3.37773e-39
FxaC_1g00490.t1	MSTRG.5450	-	-	-	-2.45674	3.05185e-41	3.83265e-39
FxaC_18g41810.t1	MSTRG.38068	-	-	-	-1.45717	3.39114e-41	4.24285e-39
FxaC_6g32510.t1	MSTRG.14749	-	-	-	3.15066	4.41524e-41	5.48324e-39
FxaC_10g27020.t1	MSTRG.18980	-	-	-	-1.30814	1.08018e-40	1.33651e-38
MSTRG.18952.1	MSTRG.18952	-	-	-	3.00793	1.52284e-40	1.87041e-38
FxaC_22g66780.t1	MSTRG.48996	-	-	-	1.60134	1.58059e-40	1.93426e-38
FxaC_26g08820.t1	MSTRG.57291	-	-	-	1.42045	1.61358e-40	1.96746e-38
FxaC_23g15920.t1	MSTRG.44030	-	-	-	1.69419	2.38535e-40	2.89794e-38
MSTRG.34981.3	MSTRG.34981	-	-	-	2.10042	2.66996e-40	3.22037e-38
FxaC_25g28620.t1	MSTRG.55340	-	-	-	2.7349	4.76106e-40	5.70153e-38
FxaC_17g23630.t1	MSTRG.32904	-	-	-	-1.0932	1.01595e-39	1.20374e-37
FxaC_22g55020.t1	MSTRG.48433	LncRNA	-	-	1.16866	1.09967e-39	1.29834e-37
MSTRG.14350.1	MSTRG.14350	LncRNA	TE_homo_130886	LTR/Gypsy	-2.33332	1.78153e-39	2.09601e-37
FxaC_10g27090.t1	MSTRG.18984	-	-	-	-1.42858	2.86866e-39	3.36325e-37
FxaC_1g21160.t1	MSTRG.6538	-	-	-	2.83557	8.32282e-39	9.72377e-37
FxaC_8g01490.t1	MSTRG.11533	-	-	-	-1.46427	1.46972e-38	1.71115e-36
FxaC_9g20160.t1	MSTRG.22931	-	-	-	1.78287	2.10202e-38	2.43886e-36
FxaC_9g11090.t1	MSTRG.22575	-	-	-	5.52976	2.16675e-38	2.50528e-36
FxaC_21g31610.t1	MSTRG.41585	-	-	-	1.48794	2.70248e-38	3.10332e-36
FxaC_10g04200.t1	MSTRG.17949	-	-	-	1.08306	3.15494e-38	3.61052e-36
FxaC_21g30080.t1	MSTRG.41528	-	-	-	1.33174	6.162e-38	7.004e-36
FxaC_21g01340.t1	MSTRG.40157	-	-	-	1.18391	6.30516e-38	7.14251e-36
FxaC_10g08270.t1	MSTRG.18199	LncRNA	-	-	-2.1483	8.19679e-38	9.2541e-36
FxaC_24g18350.t1	MSTRG.50161	-	-	-	2.60973	1.21293e-37	1.35569e-35
FxaC_2g28500.t1	MSTRG.3055	-	-	-	1.02019	1.9592e-37	2.1753e-35
FxaC_12g31370.t1	MSTRG.16854	-	-	-	1.58052	2.92335e-37	3.22443e-35
MSTRG.22845.1	MSTRG.22845	LncRNA	-	-	2.36381	4.65608e-37	5.11878e-35
FxaC_13g50560.t1	MSTRG.29692	-	-	-	-2.77709	4.80739e-37	5.26786e-35
FxaC_10g24180.t1	MSTRG.18856	-	-	-	1.38783	6.15382e-37	6.72129e-35
FxaC_13g27740.t1	MSTRG.28856	-	-	-	-1.94947	1.33391e-36	1.43357e-34
FxaC_15g18700.t1	MSTRG.26698	-	-	-	-1.96559	2.2793e-36	2.43399e-34
FxaC_21g09130.t1	MSTRG.40555	-	-	-	-1.47181	2.64004e-36	2.81026e-34
FxaC_25g33300.t1	MSTRG.55525	-	-	-	2.80346	3.91614e-36	4.14234e-34
FxaC_8g33980.t1	MSTRG.13090	-	-	-	1.21778	6.06687e-36	6.35713e-34
FxaC_21g29510.t1	MSTRG.41502	-	-	-	1.30311	9.36942e-36	9.75671e-34
FxaC_23g32641.t1	MSTRG.44675	-	-	-	-2.77809	2.55377e-35	2.6267e-33
FxaC_25g41990.t1	MSTRG.55868	-	-	-	5.25154	6.02914e-35	6.16351e-33
FxaC_5g37580.t1	MSTRG.11081	-	-	-	1.73567	6.51838e-35	6.6434e-33
FxaC_12g24290.t1	MSTRG.16584	-	-	-	-1.18964	7.30391e-35	7.42144e-33
FxaC_23g02470.t1	MSTRG.43501	-	-	-	-1.30133	8.25375e-35	8.36122e-33
FxaC_24g01870.t1	MSTRG.49398	-	-	-	-3.23157	1.42257e-34	1.43676e-32
FxaC_5g26860.t1	MSTRG.10662	-	-	-	2.77573	1.83517e-34	1.8479e-32
FxaC_11g15330.t1	MSTRG.20656	-	-	-	-2.03516	1.98534e-34	1.99312e-32
FxaC_14g08860.t1	MSTRG.30425	-	-	-	-1.28775	2.99898e-34	3.00176e-32
FxaC_4g35190.t1	MSTRG.1404	-	-	-	-1.48964	5.74944e-34	5.73764e-32
FxaC_22g68750.t1	MSTRG.49078	-	-	-	-1.12744	7.09144e-34	7.035e-32
MSTRG.31885.1	MSTRG.31885	-	-	-	2.464	1.04638e-33	1.03499e-31
FxaC_14g01780.t1	MSTRG.30031	-	-	-	1.27294	1.71221e-33	1.6886e-31
FxaC_9g05640.t1	MSTRG.22328	-	-	-	-1.78537	1.84364e-33	1.81287e-31
FxaC_15g22620.t1	MSTRG.26864	-	-	-	2.20447	4.73749e-33	4.61781e-31
FxaC_28g07780.t1	MSTRG.59224	-	-	-	2.56122	5.05661e-33	4.91458e-31
FxaC_24g04811.t1	MSTRG.49550	-	-	-	1.67417	6.11053e-33	5.92174e-31
FxaC_25g31480.t1	MSTRG.55440	-	-	-	2.05631	1.37997e-32	1.32584e-30
FxaC_28g09810.t1	MSTRG.59328	-	-	-	1.42839	1.97021e-32	1.88752e-30
FxaC_26g22500.t1	MSTRG.57954	-	-	-	-1.05616	5.29077e-32	5.05427e-30
FxaC_2g04790.t1	MSTRG.1938	-	-	-	2.34468	6.19363e-32	5.89996e-30
FxaC_25g36140.t1	MSTRG.55623	-	-	-	2.11692	7.04423e-32	6.67232e-30
FxaC_14g12501.t1	MSTRG.30618	-	-	-	-1.52614	7.22311e-32	6.82248e-30
FxaC_11g13320.t1	MSTRG.20568	-	-	-	-1.91778	1.42065e-31	1.33808e-29
FxaC_25g21710.t1	MSTRG.55056	-	-	-	-2.58125	1.42474e-31	1.33818e-29
FxaC_24g37980.t1	MSTRG.50963	-	-	-	6.41202	1.85145e-31	1.72927e-29
FxaC_28g15210.t1	MSTRG.59577	-	-	-	-1.58005	2.11476e-31	1.96972e-29
FxaC_21g02311.t1	MSTRG.40212	-	-	-	1.06236	2.34743e-31	2.18038e-29
FxaC_9g03201.t1	MSTRG.22204	-	-	-	1.82542	3.63132e-31	3.36358e-29
FxaC_18g27830.t1	MSTRG.37347	-	-	-	1.86144	3.78197e-31	3.49348e-29
FxaC_7g12850.t1	MSTRG.7853	-	-	-	1.01315	4.13632e-31	3.79986e-29
FxaC_17g09430.t1	MSTRG.32147	-	-	-	4.41884	6.09672e-31	5.55514e-29
MSTRG.32057.3	MSTRG.32057	-	-	-	-1.47044	8.43654e-31	7.64556e-29
MSTRG.617.1	MSTRG.617	-	-	-	-1.52475	1.21191e-30	1.09093e-28
FxaC_24g26760.t1	MSTRG.50525	-	-	-	-3.14275	1.26703e-30	1.13596e-28
FxaC_21g05240.t1	MSTRG.40367	-	-	-	1.62634	1.44223e-30	1.28959e-28
FxaC_17g22950.t1	MSTRG.32865	-	-	-	2.11302	2.01171e-30	1.78925e-28
FxaC_6g27750.t1	MSTRG.14515	-	-	-	-3.64833	2.06911e-30	1.83543e-28
FxaC_18g02770.t1	MSTRG.36311	-	-	-	-1.00752	2.54893e-30	2.24916e-28
MSTRG.24052.1	MSTRG.24052	LncRNA	TE_homo_217018	LTR/Gypsy	-2.54465	3.30687e-30	2.91031e-28
FxaC_8g21941.t1	MSTRG.12622	-	-	-	1.87254	3.92881e-30	3.44861e-28
FxaC_11g35590.t1	MSTRG.21455	-	-	-	1.67591	4.54454e-30	3.97866e-28
FxaC_21g14000.t1	MSTRG.40789	-	-	-	1.94358	5.77387e-30	5.01564e-28
FxaC_25g32210.t1	MSTRG.55475	-	-	-	3.38058	6.9249e-30	5.99997e-28
FxaC_25g31980.t1	MSTRG.55465	-	-	-	1.32242	7.06251e-30	6.10343e-28
FxaC_17g36160.t1	MSTRG.33442	-	-	-	-1.4418	8.50253e-30	7.31022e-28
FxaC_24g17900.t1	MSTRG.50141	-	-	-	2.24279	1.30734e-29	1.12114e-27
FxaC_17g05501.t1	MSTRG.31886	-	-	-	2.51853	1.57611e-29	1.34818e-27
FxaC_15g36120.t1	MSTRG.27325	-	-	-	-3.03516	2.52089e-29	2.14538e-27
FxaC_16g14950.t1	MSTRG.24939	-	-	-	1.62275	2.62289e-29	2.22091e-27
FxaC_23g03480.t1	MSTRG.43555	-	-	-	2.09048	3.70681e-29	3.13081e-27
FxaC_23g41220.t1	MSTRG.45083	-	-	-	1.38895	3.7588e-29	3.16674e-27
FxaC_17g02320.t1	MSTRG.31733	-	-	-	-1.03569	4.21142e-29	3.53918e-27
FxaC_23g38480.t1	MSTRG.44942	-	-	-	3.10699	4.95627e-29	4.15472e-27
FxaC_8g26030.t1	MSTRG.12777	-	-	-	1.43028	5.42322e-29	4.53481e-27
FxaC_17g15890.t1	MSTRG.32494	-	-	-	2.19328	5.51574e-29	4.60071e-27
FxaC_21g63090.t1	MSTRG.42918	-	-	-	1.10279	5.64425e-29	4.68459e-27
FxaC_1g04180.t1	MSTRG.5651	-	-	-	-1.9389	1.30864e-28	1.08346e-26
MSTRG.32107.1	MSTRG.32107	LncRNA	TE_homo_291230	DNA/CMC-EnSpm	3.4669	1.44867e-28	1.19644e-26
FxaC_17g05030.t2	MSTRG.31862	-	-	-	1.73683	1.45337e-28	1.19737e-26
FxaC_12g47660.t1	MSTRG.17558	-	-	-	-1.09588	2.19444e-28	1.80348e-26
FxaC_23g47160.t1	MSTRG.45390	-	-	-	-3.21574	2.42463e-28	1.98779e-26
FxaC_13g19340.t1	MSTRG.28422	-	-	-	2.2611	2.4717e-28	2.02143e-26
FxaC_1g09910.t1	MSTRG.5975	-	-	-	1.31702	2.57534e-28	2.10106e-26
FxaC_24g33310.t1	MSTRG.50758	-	-	-	1.10748	2.59259e-28	2.11e-26
MSTRG.53225.1	MSTRG.53225	LncRNA	repeat_region_3643	LTR/unknown	1.40086	3.46435e-28	2.79911e-26
MSTRG.55633.2	MSTRG.55633	-	-	-	-2.20882	4.0022e-28	3.22591e-26
FxaC_27g42600.t1	MSTRG.53565	-	-	-	-3.20305	5.6861e-28	4.5722e-26
FxaC_22g57490.t1	MSTRG.48566	-	-	-	1.88719	8.57977e-28	6.8825e-26
MSTRG.24135.1	MSTRG.24135	LncRNA	TE_homo_217275	LTR/Gypsy	-3.26483	1.0149e-27	8.12188e-26
FxaC_12g10480.t1	MSTRG.16048	-	-	-	1.39319	1.07536e-27	8.56479e-26
FxaC_10g37010.t1	MSTRG.19351	-	-	-	1.15373	1.24475e-27	9.89041e-26
FxaC_4g24290.t1	MSTRG.864	-	-	-	1.08156	1.32991e-27	1.05421e-25
FxaC_16g21930.t1	MSTRG.25277	-	-	-	2.05709	1.61663e-27	1.27247e-25
MSTRG.46594.1	MSTRG.46594	LncRNA	-	-	-1.12612	2.66557e-27	2.09319e-25
FxaC_4g12270.t1	MSTRG.389	-	-	-	1.57194	3.53801e-27	2.75891e-25
FxaC_5g32400.t1	MSTRG.10909	-	-	-	2.72762	3.77706e-27	2.93848e-25
FxaC_6g42960.t1	MSTRG.15338	-	-	-	1.23557	7.82655e-27	6.01909e-25
FxaC_21g24610.t1	MSTRG.41319	-	-	-	1.65402	8.14151e-27	6.24698e-25
FxaC_3g07180.t1	MSTRG.4056	-	-	-	1.30292	1.17554e-26	8.97885e-25
FxaC_16g28600.t1	MSTRG.25610	-	-	-	-2.28423	1.49732e-26	1.13847e-24
FxaC_25g28340.t1	MSTRG.55329	-	-	-	2.5191	2.60948e-26	1.97961e-24
FxaC_12g01500.t1	MSTRG.15672	-	-	-	-1.04469	5.76046e-26	4.33081e-24
FxaC_17g05370.t1	MSTRG.31879	-	-	-	1.59785	7.38174e-26	5.52493e-24
FxaC_13g35180.t1	MSTRG.29173	-	-	-	2.66134	8.19058e-26	6.11667e-24
FxaC_23g10330.t1	MSTRG.43823	-	-	-	3.32275	9.76877e-26	7.2629e-24
FxaC_21g67600.t1	MSTRG.43136	-	-	-	1.23943	1.23596e-25	9.16879e-24
MSTRG.3164.1	MSTRG.3164	LncRNA	TE_homo_28057	DNA/Mutator	-2.75729	1.57554e-25	1.16621e-23
FxaC_25g33550.t1	MSTRG.55533	-	-	-	2.31007	1.58976e-25	1.17415e-23
FxaC_6g35144.t1	MSTRG.14864	-	-	-	-1.56102	1.64822e-25	1.21465e-23
FxaC_18g41040.t1	MSTRG.38024	-	-	-	-1.77386	2.14259e-25	1.57551e-23
FxaC_13g27111.t1	MSTRG.28824	-	-	-	2.56602	2.17283e-25	1.59425e-23
FxaC_16g10260.t1	MSTRG.24726	-	-	-	1.03552	3.0063e-25	2.19617e-23
FxaC_27g27090.t1	MSTRG.52914	-	-	-	-1.44967	4.85918e-25	3.53434e-23
MSTRG.19367.1	MSTRG.19367	-	-	-	-1.7872	5.31059e-25	3.85432e-23
FxaC_10g10040.t1	MSTRG.18278	-	-	-	1.73423	5.3742e-25	3.89205e-23
FxaC_9g49170.t1	MSTRG.24223	-	-	-	-1.07393	8.34241e-25	5.97712e-23
FxaC_4g33440.t1	MSTRG.1309	-	-	-	2.38387	1.24665e-24	8.85622e-23
FxaC_18g46140.t1	MSTRG.38276	-	-	-	-2.18915	1.2563e-24	8.90592e-23
FxaC_9g47410.t1	MSTRG.24134	-	-	-	-1.72675	1.32805e-24	9.39469e-23
FxaC_19g28610.t1	MSTRG.39600	-	-	-	2.95652	1.44463e-24	1.01551e-22
FxaC_24g07480.t1	MSTRG.49675	-	-	-	1.367	1.70547e-24	1.19386e-22
FxaC_19g18760.t1	MSTRG.39242	-	-	-	2.10067	1.87614e-24	1.3106e-22
FxaC_23g28410.t1	MSTRG.44487	-	-	-	2.48994	2.02196e-24	1.40953e-22
FxaC_6g01910.t1	MSTRG.13431	-	-	-	-1.65616	2.22268e-24	1.54303e-22
FxaC_10g26470.t1	MSTRG.18957	-	-	-	1.5289	2.26553e-24	1.56954e-22
FxaC_14g19470.t1	MSTRG.30926	-	-	-	2.08955	2.5211e-24	1.74299e-22
FxaC_23g03160.t1	MSTRG.43544	-	-	-	2.37387	2.71514e-24	1.87328e-22
FxaC_25g04840.t1	MSTRG.54316	-	-	-	2.03327	2.75788e-24	1.89886e-22
FxaC_2g15280.t1	MSTRG.2470	-	-	-	-1.78171	2.8352e-24	1.94809e-22
MSTRG.42669.1	MSTRG.42669	LncRNA	TE_homo_373374	LTR/unknown	-1.87351	3.02789e-24	2.07624e-22
FxaC_14g12520.t1	MSTRG.30614	-	-	-	1.56802	4.86819e-24	3.31779e-22
FxaC_7g00550.t1	MSTRG.7360	-	-	-	1.75945	4.953e-24	3.36874e-22
FxaC_15g25700.t1	MSTRG.26970	-	-	-	1.82171	5.32152e-24	3.61206e-22
FxaC_14g29590.t1	MSTRG.31356	-	-	-	1.53766	1.59217e-23	1.07418e-21
FxaC_9g40490.t1	MSTRG.23790	-	-	-	-2.73623	1.72086e-23	1.15636e-21
FxaC_23g25641.t2	MSTRG.44358	-	-	-	2.16431	1.87049e-23	1.25439e-21
FxaC_26g16440.t1	MSTRG.57674	-	-	-	1.31815	2.23076e-23	1.48707e-21
FxaC_25g32530.t1	MSTRG.55494	-	-	-	2.11135	2.55759e-23	1.69819e-21
FxaC_16g28570.t1	MSTRG.25607	-	-	-	1.37869	2.66607e-23	1.76672e-21
FxaC_20g18300.t1	MSTRG.35216	-	-	-	1.72168	2.85865e-23	1.8906e-21
FxaC_8g08390.t1	MSTRG.11905	-	-	-	1.52546	3.46371e-23	2.28176e-21
MSTRG.19487.1	MSTRG.19487	-	-	-	1.47398	3.51517e-23	2.31112e-21
FxaC_25g30960.t1	MSTRG.55418	-	-	-	1.1919	4.49749e-23	2.95118e-21
FxaC_15g01550.t1	MSTRG.25869	-	-	-	-1.35805	5.39542e-23	3.53348e-21
FxaC_25g46430.t1	MSTRG.56105	-	-	-	2.73161	6.94252e-23	4.51142e-21
FxaC_5g25261.t1	MSTRG.10609	-	-	-	1.52761	7.1162e-23	4.61534e-21
FxaC_15g01191.t1	MSTRG.25851	-	-	-	1.3308	7.68042e-23	4.97166e-21
FxaC_2g08960.t1	MSTRG.2153	-	-	-	-1.65886	1.69481e-22	1.08659e-20
FxaC_12g10840.t1	MSTRG.16066	-	-	-	1.25839	2.43217e-22	1.55339e-20
FxaC_26g01660.t1	MSTRG.56909	-	-	-	-2.6612	3.17712e-22	2.01383e-20
FxaC_5g13030.t1	MSTRG.10071	-	-	-	-2.60653	3.78777e-22	2.39186e-20
FxaC_7g09770.t1	MSTRG.7745	-	-	-	1.1415	4.05569e-22	2.55623e-20
FxaC_5g13230.t1	MSTRG.10085	-	-	-	1.30449	5.19753e-22	3.25754e-20
FxaC_5g18360.t1	MSTRG.10300	-	-	-	2.27235	6.09557e-22	3.80616e-20
FxaC_8g33880.t1	MSTRG.13086	-	-	-	1.15876	8.19002e-22	5.06678e-20
MSTRG.7199.1	MSTRG.7199	LncRNA	-	-	-1.22506	1.0388e-21	6.40295e-20
FxaC_2g27650.t1	MSTRG.3024	-	-	-	1.26504	1.15525e-21	7.09462e-20
FxaC_4g30310.t1	MSTRG.1149	-	-	-	1.33394	1.23956e-21	7.57082e-20
FxaC_22g37750.t1	MSTRG.47777	LncRNA	-	-	-1.22855	1.24566e-21	7.59423e-20
FxaC_3g02030.t1	MSTRG.3770	-	-	-	-1.835	1.28145e-21	7.79824e-20
FxaC_11g21360.t1	MSTRG.20892	-	-	-	1.01666	1.29667e-21	7.87658e-20
FxaC_9g28650.t1	MSTRG.23275	LncRNA	-	-	1.81885	1.36255e-21	8.26176e-20
FxaC_8g34580.t1	MSTRG.13117	-	-	-	3.56175	1.43387e-21	8.67854e-20
FxaC_3g19120.t1	MSTRG.4622	-	-	-	1.50906	1.56177e-21	9.40173e-20
FxaC_4g08590.t1	MSTRG.253	-	-	-	2.61034	1.57268e-21	9.45047e-20
FxaC_23g10400.t1	MSTRG.43825	-	-	-	1.34535	1.5898e-21	9.53623e-20
FxaC_25g32250.t1	MSTRG.55476	-	-	-	2.3893	1.61749e-21	9.66777e-20
FxaC_21g13890.t1	MSTRG.40781	-	-	-	-2.34674	1.75047e-21	1.0444e-19
FxaC_26g27300.t1	MSTRG.58159	LncRNA	TE_homo_495713	DNA/PIF-Harbinger	-3.31054	2.35429e-21	1.3972e-19
FxaC_12g42910.t1	MSTRG.17335	-	-	-	1.75112	2.98118e-21	1.763e-19
FxaC_16g01690.t1	MSTRG.24448	-	-	-	1.26676	5.26453e-21	3.08072e-19
FxaC_14g37650.t1	FxaC_14g37650	-	-	-	1.16455	5.7449e-21	3.35013e-19
FxaC_27g29630.t1	MSTRG.53004	-	-	-	2.5781	6.6581e-21	3.8625e-19
FxaC_17g49901.t1	MSTRG.33982	-	-	-	-1.65278	6.70767e-21	3.88454e-19
FxaC_16g28810.t1	MSTRG.25624	-	-	-	1.01853	8.28945e-21	4.76764e-19
FxaC_17g07460.t1	MSTRG.32030	-	-	-	-1.67374	8.80441e-21	5.05515e-19
FxaC_26g09880.t1	MSTRG.57345	-	-	-	-3.34493	9.85177e-21	5.6372e-19
FxaC_11g38980.t1	MSTRG.21583	-	-	-	1.00822	1.18152e-20	6.7377e-19
FxaC_8g08230.t1	MSTRG.11893	-	-	-	2.90249	1.25434e-20	7.14077e-19
FxaC_11g12780.t1	MSTRG.20552	-	-	-	3.51689	1.4757e-20	8.38671e-19
FxaC_27g45520.t1	MSTRG.53675	-	-	-	-1.96319	1.7291e-20	9.81024e-19
FxaC_13g33590.t1	MSTRG.29108	-	-	-	2.66904	1.75946e-20	9.96564e-19
FxaC_6g02500.t1	MSTRG.13457	-	-	-	1.52227	1.93266e-20	1.09282e-18
FxaC_26g02630.t1	MSTRG.56958	-	-	-	1.60094	1.98961e-20	1.12313e-18
FxaC_23g61600.t1	MSTRG.46055	-	-	-	1.03075	2.002e-20	1.12822e-18
FxaC_7g17460.t1	MSTRG.8044	-	-	-	2.53598	2.22113e-20	1.24923e-18
FxaC_14g19400.t1	MSTRG.30923	-	-	-	2.34852	2.22419e-20	1.24923e-18
FxaC_18g39750.t1	MSTRG.37962	-	-	-	1.28625	2.74156e-20	1.53212e-18
FxaC_8g36470.t1	MSTRG.13185	-	-	-	2.04725	3.54559e-20	1.96508e-18
FxaC_23g38490.t1	MSTRG.44943	-	-	-	3.92001	3.79633e-20	2.10058e-18
MSTRG.5664.1	MSTRG.5664	-	-	-	-1.74915	4.06683e-20	2.24654e-18
FxaC_18g25960.t1	MSTRG.37252	-	-	-	2.05234	4.22946e-20	2.3287e-18
FxaC_10g02090.t1	MSTRG.17847	-	-	-	-1.58451	4.27431e-20	2.34954e-18
FxaC_17g05390.t1	MSTRG.31880	-	-	-	2.21843	5.11799e-20	2.8087e-18
FxaC_25g33120.t1	MSTRG.55516	-	-	-	3.98477	5.25208e-20	2.87757e-18
FxaC_25g31450.t1	MSTRG.55438	-	-	-	1.35105	5.29724e-20	2.89644e-18
FxaC_11g34610.t1	MSTRG.21416	-	-	-	-1.79946	5.77445e-20	3.14834e-18
FxaC_12g49700.t1	MSTRG.17671	-	-	-	1.3122	6.40734e-20	3.48773e-18
FxaC_2g13920.t1	MSTRG.2406	-	-	-	-1.91561	7.15481e-20	3.8883e-18
FxaC_24g18340.t1	MSTRG.50160	-	-	-	1.06809	8.37327e-20	4.51389e-18
FxaC_25g20870.t1	MSTRG.55025	-	-	-	-1.35456	8.59339e-20	4.62512e-18
FxaC_19g31810.t1	MSTRG.39743	-	-	-	1.83649	9.10073e-20	4.88251e-18
FxaC_1g28490.t1	MSTRG.6827	-	-	-	1.03371	9.21454e-20	4.93567e-18
FxaC_18g17470.t1	MSTRG.36901	-	-	-	1.65104	1.04816e-19	5.59649e-18
MSTRG.19987.1	MSTRG.19987	-	-	-	1.18067	1.39638e-19	7.43207e-18
FxaC_13g05520.t1	MSTRG.27784	-	-	-	-1.5032	2.16965e-19	1.1493e-17
FxaC_19g23690.t1	MSTRG.39416	-	-	-	1.6018	2.95511e-19	1.56044e-17
FxaC_1g03450.t1	MSTRG.5612	-	-	-	-1.47264	3.14232e-19	1.65669e-17
FxaC_9g45170.t1	MSTRG.24014	-	-	-	1.30458	3.19855e-19	1.68368e-17
FxaC_22g06160.t1	MSTRG.46420	-	-	-	1.50398	3.63728e-19	1.90863e-17
FxaC_23g48240.t1	MSTRG.45453	-	-	-	1.264	4.31188e-19	2.25205e-17
FxaC_2g34700.t1	MSTRG.3286	-	-	-	1.67835	4.33028e-19	2.25814e-17
FxaC_9g45420.t1	MSTRG.24026	-	-	-	1.65738	4.85684e-19	2.5288e-17
MSTRG.19876.1	MSTRG.19876	LncRNA	-	-	-1.0614	5.15894e-19	2.67778e-17
FxaC_9g47772.t1	MSTRG.24152	-	-	-	1.311	5.30187e-19	2.74771e-17
MSTRG.18220.1	MSTRG.18220	-	-	-	-1.73873	6.13201e-19	3.17303e-17
FxaC_15g17880.t1	MSTRG.26655	-	-	-	-2.51933	6.90888e-19	3.56403e-17
FxaC_11g16380.t1	MSTRG.20703	-	-	-	-2.07615	7.55571e-19	3.89171e-17
FxaC_13g20820.t1	MSTRG.28490	-	-	-	-1.31631	8.81996e-19	4.52205e-17
FxaC_25g28450.t1	MSTRG.55333	-	-	-	2.15878	1.00129e-18	5.11024e-17
FxaC_15g03870.t1	MSTRG.25991	-	-	-	1.25778	1.10016e-18	5.5893e-17
MSTRG.7229.1	MSTRG.7229	LncRNA	TE_homo_69998	LTR/unknown	1.88635	1.17438e-18	5.95735e-17
FxaC_22g55040.t1	MSTRG.48435	-	-	-	2.75654	1.58327e-18	7.94738e-17
FxaC_4g17040.t1	MSTRG.561	-	-	-	-2.00124	1.73684e-18	8.70522e-17
FxaC_3g00990.t1	MSTRG.3690	-	-	-	2.52309	2.12632e-18	1.06098e-16
FxaC_5g19340.t1	MSTRG.10361	-	-	-	2.08982	2.17203e-18	1.08217e-16
FxaC_27g04170.t1	MSTRG.52049	-	-	-	-1.51878	2.19487e-18	1.0908e-16
FxaC_25g33840.t1	MSTRG.55546	-	-	-	1.76874	2.19585e-18	1.0908e-16
FxaC_5g10320.t1	MSTRG.9931	-	-	-	1.8265	2.24081e-18	1.11149e-16
FxaC_24g57370.t1	MSTRG.51841	-	-	-	2.93963	2.24469e-18	1.11177e-16
FxaC_5g41200.t1	MSTRG.11223	-	-	-	-1.46075	2.58218e-18	1.27704e-16
FxaC_11g18420.t2	MSTRG.20783	-	-	-	-1.59886	2.89544e-18	1.42775e-16
FxaC_25g28370.t1	MSTRG.55330	-	-	-	3.78155	2.96428e-18	1.45527e-16
FxaC_24g47980.t1	MSTRG.51398	-	-	-	1.23117	3.08308e-18	1.51138e-16
FxaC_11g13910.t1	MSTRG.20589	-	-	-	-1.90197	3.17025e-18	1.55185e-16
FxaC_6g34130.t1	MSTRG.14829	-	-	-	2.19763	4.90536e-18	2.37347e-16
MSTRG.28138.1	MSTRG.28138	LncRNA	TE_homo_251753	LTR/unknown	1.97075	5.56027e-18	2.67491e-16
FxaC_19g01850.t1	MSTRG.38400	-	-	-	1.97053	5.92383e-18	2.84166e-16
FxaC_22g01520.t1	MSTRG.46157	-	-	-	-1.7191	9.4169e-18	4.46617e-16
FxaC_8g36870.t3	MSTRG.13207	-	-	-	1.67651	9.44747e-18	4.47434e-16
FxaC_23g55690.t1	MSTRG.45808	-	-	-	1.111	1.04669e-17	4.95017e-16
FxaC_20g04890.t1	MSTRG.34503	-	-	-	1.63327	1.1022e-17	5.20532e-16
FxaC_9g15840.t1	MSTRG.22775	-	-	-	-1.85858	1.13945e-17	5.37366e-16
FxaC_8g33560.t1	MSTRG.13074	-	-	-	1.22892	1.21652e-17	5.72105e-16
FxaC_22g71660.t1	MSTRG.49212	-	-	-	1.80061	1.22284e-17	5.74274e-16
FxaC_7g03050.t1	MSTRG.7457	-	-	-	1.79405	1.49692e-17	7.01024e-16
FxaC_17g06030.t1	MSTRG.31922	-	-	-	1.5568	1.51661e-17	7.09253e-16
FxaC_11g03180.t1	MSTRG.20097	-	-	-	1.03756	1.64708e-17	7.6706e-16
FxaC_17g50280.t1	MSTRG.33996	-	-	-	-1.50468	1.89919e-17	8.83241e-16
FxaC_25g31280.t1	MSTRG.55426	-	-	-	2.22594	2.0163e-17	9.36408e-16
FxaC_9g04070.t1	MSTRG.22249	-	-	-	1.53737	2.06374e-17	9.57113e-16
FxaC_13g53640.t1	MSTRG.29801	-	-	-	3.13112	2.26169e-17	1.04747e-15
FxaC_8g19564.t1	MSTRG.12529	-	-	-	1.59377	2.34608e-17	1.08356e-15
FxaC_5g17670.t1	MSTRG.10268	-	-	-	1.57795	2.56742e-17	1.17768e-15
FxaC_5g18690.t1	MSTRG.10327	-	-	-	-1.95935	2.61565e-17	1.19816e-15
FxaC_17g10380.t1	MSTRG.32207	-	-	-	1.35876	2.84599e-17	1.30012e-15
FxaC_15g14460.t1	MSTRG.26463	-	-	-	1.11431	3.02193e-17	1.37861e-15
FxaC_6g16001.t1	MSTRG.13972	-	-	-	3.68541	3.04606e-17	1.38774e-15
FxaC_6g17600.t1	MSTRG.14048	-	-	-	-2.36741	3.12966e-17	1.42196e-15
FxaC_25g31010.t1	MSTRG.55422	-	-	-	1.63332	3.16433e-17	1.43577e-15
FxaC_5g12300.t1	MSTRG.10031	-	-	-	1.98908	3.66965e-17	1.66056e-15
FxaC_11g19790.t1	MSTRG.20835	-	-	-	1.45283	3.79692e-17	1.71352e-15
FxaC_25g43450.t1	MSTRG.55936	-	-	-	1.17151	4.702e-17	2.11061e-15
FxaC_2g13030.t1	MSTRG.2373	-	-	-	-1.08314	5.40858e-17	2.4213e-15
FxaC_25g31760.t1	MSTRG.55452	-	-	-	2.16146	5.85309e-17	2.6168e-15
FxaC_1g14070.t1	MSTRG.6204	-	-	-	-2.84329	6.17529e-17	2.75351e-15
FxaC_4g40013.t1	MSTRG.1693	-	-	-	1.70919	6.25931e-17	2.78726e-15
FxaC_21g27330.t1	MSTRG.41411	-	-	-	-1.06686	6.73951e-17	2.99712e-15
FxaC_7g27860.t1	MSTRG.8511	-	-	-	1.02872	7.67211e-17	3.39833e-15
FxaC_27g38470.t1	MSTRG.53358	-	-	-	1.74096	1.49761e-16	6.53007e-15
FxaC_21g03810.t1	MSTRG.40291	-	-	-	4.14575	1.55992e-16	6.78413e-15
FxaC_26g14650.t1	MSTRG.57597	-	-	-	2.04436	1.63377e-16	7.08693e-15
FxaC_25g04630.t1	MSTRG.54311	-	-	-	1.53763	1.64519e-16	7.11862e-15
FxaC_25g33600.t1	MSTRG.55534	-	-	-	1.1093	1.67036e-16	7.21764e-15
FxaC_10g45700.t1	MSTRG.19704	-	-	-	2.02794	1.8303e-16	7.87826e-15
FxaC_26g04720.t1	MSTRG.57117	-	-	-	1.65725	2.03245e-16	8.72601e-15
MSTRG.12052.1	MSTRG.12052	LncRNA	TE_homo_106192	LTR/unknown	1.99151	2.23137e-16	9.55555e-15
FxaC_21g24180.t1	MSTRG.41301	-	-	-	3.31084	2.32317e-16	9.93599e-15
FxaC_22g34010.t1	MSTRG.47644	-	-	-	-1.23808	2.51752e-16	1.07262e-14
FxaC_19g32180.t1	MSTRG.39756	-	-	-	1.46815	2.66361e-16	1.13342e-14
FxaC_13g20770.t1	MSTRG.28486	-	-	-	2.10995	2.94777e-16	1.25116e-14
FxaC_6g04420.t1	MSTRG.13526	-	-	-	1.64792	3.72311e-16	1.57626e-14
FxaC_17g48700.t1	MSTRG.33927	-	-	-	1.29464	4.14517e-16	1.75273e-14
FxaC_23g33400.t1	MSTRG.44699	-	-	-	1.4466	4.31118e-16	1.82063e-14
MSTRG.49406.1	MSTRG.49406	LncRNA	TE_homo_429579	LTR/unknown	2.23397	4.52011e-16	1.90646e-14
FxaC_7g40650.t1	MSTRG.9169	-	-	-	1.19997	4.71342e-16	1.98301e-14
FxaC_17g22540.t1	MSTRG.32839	-	-	-	1.36175	5.0027e-16	2.09682e-14
FxaC_12g32970.t1	MSTRG.16912	-	-	-	1.91401	5.21365e-16	2.18251e-14
FxaC_20g01980.t1	MSTRG.34350	-	-	-	-1.78557	5.38828e-16	2.2528e-14
FxaC_23g53510.t1	MSTRG.45696	-	-	-	-1.40876	5.58412e-16	2.33177e-14
FxaC_22g58600.t1	MSTRG.48606	-	-	-	2.94243	5.7813e-16	2.40811e-14
FxaC_16g21200.t1	MSTRG.25238	-	-	-	-1.50775	5.95339e-16	2.47365e-14
MSTRG.5603.4	MSTRG.5603	-	-	-	-1.42103	6.69825e-16	2.77626e-14
FxaC_21g53310.t1	MSTRG.42458	-	-	-	2.0704	8.04515e-16	3.32629e-14
FxaC_21g14990.t1	MSTRG.40854	-	-	-	1.1582	9.17699e-16	3.77563e-14
MSTRG.48770.2	MSTRG.48770	-	-	-	1.95061	9.1677e-16	3.77563e-14
FxaC_17g54751.t1	MSTRG.34155	LncRNA	-	-	-2.20252	1.02583e-15	4.20502e-14
FxaC_11g19740.t1	MSTRG.20831	-	-	-	1.05756	1.20391e-15	4.90502e-14
FxaC_15g35450.t1	MSTRG.27301	-	-	-	-3.00419	1.33985e-15	5.43904e-14
FxaC_25g33420.t1	MSTRG.55529	-	-	-	1.81478	1.38411e-15	5.60516e-14
FxaC_25g47060.t1	MSTRG.56131	-	-	-	-3.40898	1.38847e-15	5.61603e-14
FxaC_13g00260.t1	MSTRG.27507	-	-	-	-1.55037	1.39048e-15	5.61738e-14
FxaC_24g51410.t1	MSTRG.51559	-	-	-	1.39678	1.53848e-15	6.19291e-14
FxaC_13g04350.t1	MSTRG.27728	-	-	-	-1.92384	1.57383e-15	6.32759e-14
FxaC_3g21220.t1	MSTRG.4701	-	-	-	1.12156	1.6292e-15	6.54236e-14
MSTRG.44185.1	MSTRG.44185	LncRNA	TE_homo_386948	LTR/Gypsy	-1.30671	1.76202e-15	7.06724e-14
MSTRG.12726.1	MSTRG.12726	LncRNA	-	-	2.44796	1.81545e-15	7.27285e-14
FxaC_23g38500.t1	MSTRG.44944	-	-	-	1.96602	1.87951e-15	7.51155e-14
MSTRG.44486.1	MSTRG.44486	LncRNA	TE_homo_390851	LINE/L1	2.10183	2.01335e-15	8.02729e-14
FxaC_22g02090.t1	MSTRG.46189	-	-	-	1.47672	2.05437e-15	8.18114e-14
FxaC_19g25820.t1	MSTRG.39496	-	-	-	1.95505	2.33105e-15	9.26095e-14
FxaC_12g40850.t1	MSTRG.17248	-	-	-	-1.29209	2.56447e-15	1.01762e-13
FxaC_10g01030.t1	MSTRG.17791	-	-	-	-1.3818	2.98031e-15	1.17845e-13
MSTRG.58116.1	MSTRG.58116	LncRNA	TE_struc_9406	DNA/DTA	2.2865	3.0501e-15	1.20463e-13
MSTRG.41434.1	MSTRG.41434	-	-	-	3.06392	3.34748e-15	1.31897e-13
MSTRG.7305.1	MSTRG.7305	LncRNA	TE_homo_71663	LTR/Caulimovirus	-1.13829	3.70293e-15	1.4556e-13
FxaC_25g30410.t1	MSTRG.55392	-	-	-	1.61449	3.73549e-15	1.46668e-13
FxaC_12g40240.t1	MSTRG.17217	-	-	-	1.4017	4.00819e-15	1.57192e-13
FxaC_17g19580.t1	MSTRG.32686	-	-	-	1.2588	4.17667e-15	1.63607e-13
FxaC_6g31010.t1	MSTRG.14673	-	-	-	-1.14255	4.62613e-15	1.81002e-13
FxaC_17g16031.t1	MSTRG.32502	-	-	-	2.14282	4.65722e-15	1.82006e-13
FxaC_22g57500.t1	MSTRG.48567	-	-	-	1.36488	5.16436e-15	2.00889e-13
FxaC_23g17070.t1	MSTRG.44061	-	-	-	-1.07931	5.22619e-15	2.03058e-13
FxaC_17g15820.t1	MSTRG.32488	-	-	-	1.7862	5.99589e-15	2.32426e-13
FxaC_24g55840.t1	MSTRG.51762	-	-	-	1.04821	6.19898e-15	2.40021e-13
FxaC_27g04260.t1	MSTRG.52053	-	-	-	1.69097	6.63687e-15	2.56679e-13
FxaC_5g34660.t1	MSTRG.10967	-	-	-	-1.19261	7.66672e-15	2.96167e-13
FxaC_22g53150.t1	MSTRG.48349	LncRNA	-	-	1.60548	7.8402e-15	3.0252e-13
FxaC_27g16630.t1	MSTRG.52550	-	-	-	1.23464	8.94603e-15	3.44396e-13
FxaC_8g12140.t1	MSTRG.12154	-	-	-	1.20772	9.81627e-15	3.77033e-13
FxaC_21g66440.t1	MSTRG.43072	-	-	-	1.60846	9.92105e-15	3.80621e-13
MSTRG.43711.1	MSTRG.43711	-	-	-	1.67157	9.9658e-15	3.81901e-13
FxaC_5g15640.t1	MSTRG.10186	-	-	-	1.06412	1.10584e-14	4.22323e-13
FxaC_25g28870.t1	MSTRG.55347	-	-	-	2.94167	1.1995e-14	4.56533e-13
FxaC_11g00840.t1	MSTRG.19988	-	-	-	1.41253	1.35172e-14	5.13303e-13
FxaC_22g16610.t1	MSTRG.46918	-	-	-	3.82261	1.42038e-14	5.38763e-13
FxaC_24g49800.t1	MSTRG.51478	-	-	-	1.55944	1.51538e-14	5.71565e-13
FxaC_4g18630.t1	MSTRG.623	-	-	-	-1.81629	1.70435e-14	6.41397e-13
FxaC_18g25020.t1	MSTRG.37212	-	-	-	-1.23619	1.85103e-14	6.93483e-13
FxaC_25g29540.t1	MSTRG.55372	-	-	-	1.14778	1.8969e-14	7.09877e-13
FxaC_7g33550.t1	MSTRG.8753	-	-	-	-1.02519	1.93414e-14	7.23007e-13
FxaC_10g44520.t1	MSTRG.19657	-	-	-	1.11917	1.9595e-14	7.31671e-13
FxaC_5g11830.t1	MSTRG.10005	-	-	-	1.64536	2.1692e-14	8.09069e-13
FxaC_12g24340.t1	MSTRG.16586	-	-	-	1.13938	2.17406e-14	8.09984e-13
FxaC_7g03000.t1	MSTRG.7455	-	-	-	1.32331	2.45622e-14	9.12065e-13
FxaC_22g15120.t1	MSTRG.46845	-	-	-	1.03695	2.48201e-14	9.1884e-13
FxaC_23g46150.t1	MSTRG.45344	-	-	-	6.3742	2.56346e-14	9.47689e-13
FxaC_18g31670.t1	MSTRG.37545	-	-	-	-2.40256	2.59744e-14	9.59192e-13
FxaC_25g30720.t1	MSTRG.55410	-	-	-	1.65908	2.75084e-14	1.01472e-12
FxaC_25g32350.t1	MSTRG.55480	-	-	-	1.86532	2.95178e-14	1.08646e-12
FxaC_25g30790.t1	MSTRG.55413	-	-	-	2.60661	3.44441e-14	1.265e-12
FxaC_2g00990.t1	MSTRG.1754	-	-	-	1.42708	3.5961e-14	1.31926e-12
FxaC_28g07310.t1	MSTRG.59209	-	-	-	-3.08808	3.7094e-14	1.35934e-12
FxaC_22g47970.t1	MSTRG.48146	-	-	-	1.36341	3.79983e-14	1.38944e-12
FxaC_11g23390.t1	MSTRG.20981	-	-	-	-1.477	4.36836e-14	1.59386e-12
FxaC_8g05450.t1	MSTRG.11722	-	-	-	-1.98403	4.425e-14	1.61277e-12
FxaC_20g07030.t1	MSTRG.34622	-	-	-	-2.47215	4.83168e-14	1.75717e-12
FxaC_23g38570.t1	MSTRG.44950	-	-	-	1.52815	5.26107e-14	1.91126e-12
FxaC_6g40060.t1	MSTRG.15147	-	-	-	1.3606	6.33466e-14	2.29382e-12
MSTRG.11416.1	MSTRG.11416	-	-	-	-1.8284	6.45572e-14	2.33513e-12
FxaC_23g52640.t1	MSTRG.45655	-	-	-	1.05592	6.97246e-14	2.51391e-12
FxaC_28g10410.t1	MSTRG.59365	-	-	-	1.20326	7.48473e-14	2.69571e-12
FxaC_9g36390.t1	MSTRG.23592	-	-	-	1.00726	7.9853e-14	2.86676e-12
FxaC_3g25561.t1	MSTRG.4858	-	-	-	-1.27992	8.10914e-14	2.9081e-12
FxaC_14g11760.t1	MSTRG.30566	-	-	-	-1.09314	9.1016e-14	3.25705e-12
FxaC_21g28580.t1	MSTRG.41459	-	-	-	1.48259	9.15192e-14	3.27157e-12
FxaC_22g54150.t1	MSTRG.48399	-	-	-	-1.12051	9.84824e-14	3.51299e-12
FxaC_21g16200.t1	MSTRG.40909	-	-	-	1.35078	1.00487e-13	3.5807e-12
FxaC_25g36110.t1	MSTRG.55621	-	-	-	1.56394	1.06032e-13	3.77427e-12
FxaC_20g34620.t1	MSTRG.35900	-	-	-	1.03054	1.07523e-13	3.82328e-12
FxaC_7g15130.t1	MSTRG.7938	-	-	-	2.13859	1.31047e-13	4.64007e-12
FxaC_24g54200.t1	MSTRG.51675	-	-	-	1.22557	1.38551e-13	4.89026e-12
MSTRG.22883.2	MSTRG.22883	-	-	-	1.00416	1.39586e-13	4.92163e-12
FxaC_4g38860.t1	MSTRG.1616	-	-	-	-1.02186	1.53058e-13	5.39095e-12
FxaC_17g26030.t1	MSTRG.32995	-	-	-	1.49127	1.60147e-13	5.63472e-12
FxaC_9g47350.t1	MSTRG.24133	-	-	-	1.10398	1.75587e-13	6.15858e-12
FxaC_21g30740.t1	MSTRG.41549	-	-	-	1.81635	1.95347e-13	6.83735e-12
FxaC_25g32402.t2	MSTRG.55486	-	-	-	1.7563	2.2842e-13	7.96171e-12
FxaC_7g39810.t1	MSTRG.9112	-	-	-	1.42077	2.9319e-13	1.0083e-11
FxaC_5g14940.t1	MSTRG.10148	-	-	-	-2.63198	3.14058e-13	1.07676e-11
FxaC_23g44200.t1	MSTRG.45241	LncRNA	-	-	1.05977	3.25114e-13	1.11125e-11
MSTRG.55258.1	MSTRG.55258	LncRNA	TE_homo_481006	LTR/Caulimovirus	4.05965	3.33184e-13	1.13652e-11
FxaC_12g47560.t1	MSTRG.17550	-	-	-	1.23802	3.85948e-13	1.31383e-11
MSTRG.59846.1	MSTRG.59846	LncRNA	TE_homo_509245	DNA/hAT-Tag1	-1.44067	4.34856e-13	1.47284e-11
FxaC_15g05130.t1	MSTRG.26054	-	-	-	1.06997	5.51532e-13	1.85864e-11
FxaC_14g07040.t1	MSTRG.30333	-	-	-	-1.57836	6.06577e-13	2.03799e-11
FxaC_19g28090.t1	MSTRG.39582	-	-	-	1.6523	6.26307e-13	2.10007e-11
MSTRG.12098.1	MSTRG.12098	LncRNA	-	-	1.53099	6.65631e-13	2.22303e-11
FxaC_2g16670.t1	MSTRG.2544	-	-	-	2.36654	6.86486e-13	2.2904e-11
FxaC_21g43840.t1	MSTRG.42071	-	-	-	-1.4147	6.93433e-13	2.31128e-11
MSTRG.46922.4	MSTRG.46922	-	-	-	1.26348	7.03615e-13	2.34289e-11
FxaC_21g68220.t1	MSTRG.43183	-	-	-	1.7471	7.33074e-13	2.43856e-11
MSTRG.34178.1	MSTRG.34178	LncRNA	TE_homo_305973	DNA/hAT-Tag1	4.07757	7.38458e-13	2.45404e-11
FxaC_23g30260.t1	MSTRG.44567	-	-	-	2.58364	7.75194e-13	2.57102e-11
FxaC_25g31340.t1	MSTRG.55431	-	-	-	1.61171	8.08543e-13	2.67106e-11
FxaC_25g32290.t1	MSTRG.55477	-	-	-	1.80341	8.45137e-13	2.7892e-11
FxaC_2g03540.t1	MSTRG.1890	-	-	-	1.01553	8.96014e-13	2.94263e-11
FxaC_25g31290.t1	MSTRG.55427	-	-	-	3.19092	9.13839e-13	2.99823e-11
FxaC_17g05400.t1	MSTRG.31881	-	-	-	2.04106	9.50074e-13	3.10799e-11
FxaC_25g34340.t1	MSTRG.55556	-	-	-	1.23148	1.06734e-12	3.48141e-11
FxaC_8g22460.t1	MSTRG.12643	-	-	-	-1.00234	1.09381e-12	3.56428e-11
FxaC_9g48820.t1	MSTRG.24204	-	-	-	-1.15397	1.25442e-12	4.06004e-11
FxaC_14g22320.t1	MSTRG.31053	-	-	-	1.24686	1.29208e-12	4.16985e-11
FxaC_19g39950.t1	MSTRG.40020	-	-	-	-1.55479	1.39479e-12	4.49266e-11
FxaC_17g35220.t1	MSTRG.33412	-	-	-	1.0919	1.39613e-12	4.49267e-11
MSTRG.43583.1	MSTRG.43583	LncRNA	-	-	-1.82991	1.44086e-12	4.63217e-11
FxaC_5g12120.t1	MSTRG.10020	-	-	-	-1.15998	1.50177e-12	4.81413e-11
FxaC_1g40130.t1	MSTRG.7272	-	-	-	1.95392	1.54157e-12	4.937e-11
FxaC_17g09000.t1	MSTRG.32121	-	-	-	-1.05494	1.57446e-12	5.0327e-11
MSTRG.47076.2	MSTRG.47076	-	-	-	-1.41054	1.68089e-12	5.36268e-11
FxaC_15g32030.t1	MSTRG.27182	-	-	-	1.23757	1.75855e-12	5.5945e-11
FxaC_25g51010.t1	MSTRG.56360	-	-	-	1.49614	2.21862e-12	7.01817e-11
FxaC_25g42890.t1	MSTRG.55914	-	-	-	-1.0811	2.25394e-12	7.12316e-11
FxaC_6g02810.t1	MSTRG.13467	-	-	-	2.03099	2.32672e-12	7.34624e-11
MSTRG.15278.1	MSTRG.15278	-	-	-	1.60886	2.46668e-12	7.77353e-11
FxaC_25g32851.t1	MSTRG.55507	-	-	-	3.36328	2.59013e-12	8.14395e-11
FxaC_26g13160.t1	MSTRG.57507	-	-	-	2.00282	2.96957e-12	9.29716e-11
FxaC_25g10580.t1	MSTRG.54612	-	-	-	1.5832	3.11335e-12	9.72916e-11
FxaC_8g02200.t1	MSTRG.11569	-	-	-	-1.53141	3.18052e-12	9.92979e-11
FxaC_17g05920.t1	MSTRG.31912	-	-	-	1.61088	3.34116e-12	1.04023e-10
FxaC_25g35440.t1	MSTRG.55591	-	-	-	1.60894	3.47335e-12	1.07938e-10
FxaC_22g46870.t1	MSTRG.48108	-	-	-	-3.76855	4.27068e-12	1.32104e-10
FxaC_2g27491.t1	MSTRG.3017	-	-	-	1.55446	4.31166e-12	1.33248e-10
MSTRG.59877.1	MSTRG.59877	LncRNA	-	-	3.5633	4.51826e-12	1.39504e-10
FxaC_20g18800.t1	MSTRG.35241	-	-	-	1.94909	4.6067e-12	1.42104e-10
FxaC_8g04731.t1	MSTRG.11689	LncRNA	-	-	-1.10745	4.91097e-12	1.51073e-10
FxaC_24g38800.t1	MSTRG.50995	-	-	-	1.8538	5.18929e-12	1.59343e-10
FxaC_5g29160.t1	MSTRG.10766	LncRNA	TE_homo_96873	LINE/L1	1.14088	5.39269e-12	1.65286e-10
FxaC_25g33690.t1	MSTRG.55539	-	-	-	1.68561	5.50293e-12	1.6851e-10
FxaC_15g12540.t1	MSTRG.26385	-	-	-	1.53161	5.70491e-12	1.74218e-10
FxaC_17g16940.t1	MSTRG.32541	-	-	-	1.17977	5.88613e-12	1.79425e-10
FxaC_22g57390.t1	MSTRG.48563	-	-	-	1.81726	5.91489e-12	1.80076e-10
FxaC_19g30320.t1	MSTRG.39685	-	-	-	1.64718	6.33254e-12	1.92376e-10
FxaC_21g62590.t1	MSTRG.42892	-	-	-	1.97479	6.71047e-12	2.03501e-10
FxaC_27g45680.t1	MSTRG.53680	-	-	-	1.18909	6.87176e-12	2.08145e-10
FxaC_18g39760.t1	MSTRG.37963	-	-	-	1.73176	7.02355e-12	2.12551e-10
FxaC_27g04350.t1	MSTRG.52057	-	-	-	-1.69802	7.35417e-12	2.21756e-10
FxaC_6g31060.t1	MSTRG.14675	-	-	-	1.07559	7.74203e-12	2.32198e-10
FxaC_14g18150.t1	MSTRG.30859	-	-	-	1.46668	8.6716e-12	2.5869e-10
FxaC_6g43200.t1	MSTRG.15355	-	-	-	-1.90336	8.87099e-12	2.64403e-10
FxaC_11g16030.t1	MSTRG.20680	-	-	-	1.11546	8.94115e-12	2.66021e-10
FxaC_24g51060.t1	MSTRG.51537	-	-	-	1.06003	9.26275e-12	2.75345e-10
FxaC_24g28490.t1	MSTRG.50592	-	-	-	-1.53199	9.36239e-12	2.78061e-10
FxaC_26g04680.t1	MSTRG.57116	-	-	-	1.39833	9.78834e-12	2.90454e-10
FxaC_15g17950.t1	MSTRG.26658	-	-	-	1.38318	9.91679e-12	2.93745e-10
FxaC_17g04800.t1	MSTRG.31845	-	-	-	2.22837	9.92743e-12	2.93801e-10
FxaC_6g21440.t1	MSTRG.14221	-	-	-	-1.37784	1.00968e-11	2.98025e-10
FxaC_20g35570.t1	MSTRG.35939	-	-	-	1.61818	1.0088e-11	2.98025e-10
FxaC_9g32850.t1	MSTRG.23458	-	-	-	1.0872	1.04892e-11	3.09335e-10
FxaC_18g04741.t1	MSTRG.36370	-	-	-	-1.49586	1.12076e-11	3.29651e-10
FxaC_25g30130.t1	MSTRG.55388	-	-	-	1.76065	1.12451e-11	3.30463e-10
FxaC_7g35700.t1	MSTRG.8868	-	-	-	1.25515	1.17002e-11	3.42936e-10
FxaC_25g33680.t1	MSTRG.55538	-	-	-	1.75059	1.36381e-11	3.97306e-10
FxaC_13g21050.t1	MSTRG.28503	-	-	-	-1.07847	1.38418e-11	4.02889e-10
FxaC_11g03920.t1	MSTRG.20137	-	-	-	1.01306	1.48182e-11	4.29819e-10
MSTRG.25995.1	MSTRG.25995	LncRNA	TE_homo_232347	LTR/unknown	3.0966	1.48492e-11	4.30344e-10
FxaC_2g38480.t1	MSTRG.3422	-	-	-	1.48264	1.56886e-11	4.54093e-10
FxaC_21g53350.t1	MSTRG.42460	-	-	-	2.36155	1.75813e-11	5.06458e-10
MSTRG.6819.2	MSTRG.6819	LncRNA	TE_homo_64467	LTR/unknown	-1.64229	1.79435e-11	5.16007e-10
MSTRG.45807.1	MSTRG.45807	-	-	-	1.22297	1.92666e-11	5.52634e-10
FxaC_21g47260.t1	MSTRG.42206	-	-	-	-1.74509	1.94189e-11	5.56525e-10
FxaC_3g30900.t1	MSTRG.5079	-	-	-	1.11017	1.97449e-11	5.64902e-10
FxaC_25g10000.t1	MSTRG.54585	-	-	-	1.22418	2.02571e-11	5.79062e-10
FxaC_23g38410.t1	MSTRG.44938	-	-	-	2.59483	2.07895e-11	5.93777e-10
FxaC_11g15790.t1	MSTRG.20674	-	-	-	1.37775	2.13093e-11	6.07071e-10
FxaC_22g48610.t1	MSTRG.48170	-	-	-	3.44444	2.17875e-11	6.20166e-10
FxaC_28g34380.t1	MSTRG.60351	-	-	-	1.64978	2.39328e-11	6.78154e-10
FxaC_18g02400.t1	MSTRG.36296	-	-	-	1.05416	2.67216e-11	7.51679e-10
FxaC_13g40840.t1	MSTRG.29365	-	-	-	-1.04732	2.81474e-11	7.91122e-10
FxaC_16g15330.t1	MSTRG.24952	-	-	-	2.10345	3.11351e-11	8.71444e-10
MSTRG.29468.1	MSTRG.29468	LncRNA	TE_homo_264390	Unknown	-1.31152	3.14892e-11	8.80622e-10
FxaC_22g43800.t1	MSTRG.47979	-	-	-	1.4382	3.17468e-11	8.86346e-10
FxaC_18g22800.t1	MSTRG.37113	-	-	-	1.49697	3.34114e-11	9.31269e-10
MSTRG.48008.1	MSTRG.48008	LncRNA	TE_homo_419635	LTR/Gypsy	2.92923	3.39134e-11	9.43692e-10
MSTRG.20566.1	MSTRG.20566	LncRNA	TE_homo_183688	DNA/PIF-Harbinger	-1.99621	3.402e-11	9.45873e-10
FxaC_1g04340.t1	MSTRG.5664	-	-	-	-1.10274	3.43222e-11	9.53485e-10
FxaC_25g32460.t1	MSTRG.55490	-	-	-	1.48841	3.51248e-11	9.72561e-10
MSTRG.13109.1	MSTRG.13109	LncRNA	-	-	-1.33192	3.77611e-11	1.04297e-09
FxaC_28g39420.t1	MSTRG.60537	-	-	-	1.42318	3.78943e-11	1.04579e-09
MSTRG.17004.1	MSTRG.17004	LncRNA	TE_homo_154035	LTR/Gypsy	-1.51463	4.13105e-11	1.13726e-09
FxaC_22g04650.t1	MSTRG.46337	-	-	-	-1.13919	4.15187e-11	1.14205e-09
FxaC_28g05970.t1	MSTRG.59147	-	-	-	1.12232	4.3005e-11	1.18197e-09
MSTRG.4940.1	MSTRG.4940	LncRNA	-	-	1.09405	4.51638e-11	1.24029e-09
FxaC_19g15570.t1	MSTRG.39090	-	-	-	1.15261	4.81414e-11	1.31989e-09
FxaC_22g21270.t1	MSTRG.47120	-	-	-	1.75922	5.1955e-11	1.42329e-09
FxaC_13g17761.t1	MSTRG.28343	-	-	-	-1.41015	5.30426e-11	1.44953e-09
FxaC_9g47910.t1	MSTRG.24161	-	-	-	1.01309	5.62033e-11	1.5334e-09
FxaC_26g16570.t1	MSTRG.57676	-	-	-	1.5526	5.783e-11	1.5765e-09
FxaC_2g01500.t1	MSTRG.1784	-	-	-	1.69416	5.79588e-11	1.57873e-09
FxaC_18g46420.t1	MSTRG.38291	-	-	-	1.42388	6.07952e-11	1.65196e-09
FxaC_24g48060.t1	MSTRG.51401	-	-	-	-1.42212	6.76228e-11	1.83155e-09
FxaC_23g44030.t1	MSTRG.45227	-	-	-	1.33092	7.08433e-11	1.91414e-09
FxaC_23g60590.t1	MSTRG.46008	-	-	-	-1.17037	7.29355e-11	1.96592e-09
FxaC_26g39310.t1	MSTRG.58655	-	-	-	2.44872	7.35986e-11	1.9822e-09
FxaC_19g16980.t1	MSTRG.39169	-	-	-	-1.7051	7.99782e-11	2.14884e-09
FxaC_24g11970.t1	MSTRG.49890	-	-	-	1.47194	8.36106e-11	2.24284e-09
FxaC_23g41201.t1	MSTRG.45082	-	-	-	1.26831	8.95381e-11	2.39418e-09
FxaC_17g15850.t1	MSTRG.32491	-	-	-	1.15407	9.15088e-11	2.44493e-09
FxaC_12g32440.t1	MSTRG.16895	-	-	-	-1.78048	9.71446e-11	2.5852e-09
FxaC_8g11090.t1	MSTRG.12093	-	-	-	-1.30352	1.00291e-10	2.66471e-09
FxaC_6g38430.t1	MSTRG.15057	-	-	-	-1.40267	1.14962e-10	3.04928e-09
FxaC_22g24310.t1	MSTRG.47239	-	-	-	1.38612	1.15038e-10	3.04928e-09
FxaC_22g48080.t1	MSTRG.48150	-	-	-	1.13992	1.18951e-10	3.15051e-09
MSTRG.47722.1	MSTRG.47722	LncRNA	repeat_region_3247	LTR/unknown	1.62165	1.22199e-10	3.22633e-09
FxaC_3g00510.t1	MSTRG.3657	-	-	-	1.54966	1.2281e-10	3.23992e-09
FxaC_5g20960.t1	MSTRG.10450	-	-	-	-2.23191	1.23862e-10	3.26254e-09
FxaC_4g22460.t1	MSTRG.786	-	-	-	-2.50753	1.29892e-10	3.41868e-09
FxaC_22g44330.t1	MSTRG.47998	-	-	-	2.18303	1.3045e-10	3.43067e-09
FxaC_26g27970.t1	MSTRG.58190	-	-	-	1.58579	1.32694e-10	3.48697e-09
FxaC_15g36150.t1	MSTRG.27327	-	-	-	1.97194	1.32999e-10	3.49223e-09
FxaC_2g25050.t1	MSTRG.2926	-	-	-	1.41377	1.38414e-10	3.62308e-09
FxaC_19g30720.t1	MSTRG.39704	-	-	-	1.31527	1.46629e-10	3.82505e-09
FxaC_25g40490.t1	MSTRG.55792	-	-	-	1.34981	1.46701e-10	3.82505e-09
FxaC_12g32560.t1	MSTRG.16899	-	-	-	2.15517	1.52249e-10	3.96665e-09
MSTRG.35042.1	MSTRG.35042	-	-	-	1.84597	1.53679e-10	4.00079e-09
MSTRG.3614.1	MSTRG.3614	LncRNA	TE_homo_38537	LTR/unknown	2.22571	1.54621e-10	4.0222e-09
FxaC_26g11921.t1	MSTRG.57445	-	-	-	1.41969	1.59948e-10	4.15431e-09
FxaC_14g11930.t1	MSTRG.30576	-	-	-	-1.05902	1.68702e-10	4.37828e-09
FxaC_16g29120.t1	MSTRG.25642	-	-	-	1.39579	1.73413e-10	4.48319e-09
FxaC_5g16960.t1	MSTRG.10246	-	-	-	1.20502	1.75083e-10	4.52288e-09
FxaC_1g34560.t1	FxaC_1g34560	-	-	-	1.64533	1.80552e-10	4.64984e-09
FxaC_17g23310.t1	MSTRG.32884	-	-	-	-1.60583	1.82255e-10	4.69009e-09
MSTRG.24173.1	MSTRG.24173	LncRNA	TE_homo_217405	LTR/unknown	-1.7971	1.9667e-10	5.04169e-09
FxaC_15g01440.t1	MSTRG.25864	-	-	-	1.29494	1.99555e-10	5.10784e-09
FxaC_24g51700.t1	MSTRG.51578	-	-	-	1.85784	2.056e-10	5.25056e-09
FxaC_25g07290.t1	MSTRG.54444	-	-	-	1.40446	2.0824e-10	5.31393e-09
FxaC_5g45320.t1	MSTRG.11414	-	-	-	1.28776	2.13423e-10	5.43791e-09
FxaC_1g15771.t1	MSTRG.6298	-	-	-	-1.22004	2.1692e-10	5.52281e-09
MSTRG.28116.1	MSTRG.28116	-	-	-	1.88008	2.26214e-10	5.75506e-09
FxaC_10g02150.t1	MSTRG.17851	-	-	-	-1.5546	2.39201e-10	6.06707e-09
FxaC_21g02130.t1	MSTRG.40204	-	-	-	-1.27246	2.40118e-10	6.08572e-09
FxaC_13g19820.t1	MSTRG.28446	-	-	-	1.28443	2.44323e-10	6.18761e-09
FxaC_18g25290.t1	MSTRG.37220	-	-	-	1.02669	2.62175e-10	6.62472e-09
FxaC_6g44010.t1	MSTRG.15413	-	-	-	1.37509	2.70433e-10	6.82309e-09
FxaC_20g18221.t1	MSTRG.35212	-	-	-	-1.02418	2.85178e-10	7.1789e-09
MSTRG.7220.1	MSTRG.7220	-	-	-	1.28909	2.85995e-10	7.19408e-09
FxaC_27g26030.t1	MSTRG.52875	-	-	-	1.10483	2.91501e-10	7.32159e-09
FxaC_19g09610.t1	MSTRG.38788	-	-	-	1.12661	3.05806e-10	7.67514e-09
FxaC_22g00610.t1	MSTRG.46102	-	-	-	1.06281	3.15474e-10	7.90594e-09
FxaC_19g03560.t1	MSTRG.38472	-	-	-	1.41269	3.18341e-10	7.97184e-09
FxaC_16g15050.t1	MSTRG.24941	-	-	-	1.07155	3.34602e-10	8.37279e-09
FxaC_22g57700.t1	MSTRG.48571	-	-	-	1.81269	3.3498e-10	8.37601e-09
FxaC_25g54620.t1	MSTRG.56540	-	-	-	-1.44333	3.54791e-10	8.85816e-09
FxaC_13g25831.t1	MSTRG.28761	-	-	-	1.28754	3.67936e-10	9.1795e-09
FxaC_13g24031.t1	MSTRG.28666	-	-	-	-1.06195	3.8223e-10	9.52197e-09
FxaC_15g20690.t1	MSTRG.26779	-	-	-	1.54014	4.56672e-10	1.12842e-08
FxaC_21g63740.t1	MSTRG.42954	-	-	-	1.9657	4.66974e-10	1.15218e-08
FxaC_5g02570.t1	MSTRG.9539	-	-	-	1.61113	4.78453e-10	1.17704e-08
FxaC_15g05310.t1	MSTRG.26062	-	-	-	1.20359	4.80921e-10	1.18137e-08
FxaC_5g06790.t1	MSTRG.9752	-	-	-	1.19728	4.96134e-10	1.21696e-08
MSTRG.29027.1	MSTRG.29027	LncRNA	-	-	2.39275	5.02863e-10	1.23168e-08
FxaC_22g22260.t1	MSTRG.47149	-	-	-	-1.14415	5.29782e-10	1.29665e-08
FxaC_25g32800.t1	MSTRG.55504	-	-	-	2.04546	5.47046e-10	1.33695e-08
MSTRG.40666.2	MSTRG.40666	LncRNA	TE_homo_357823	LTR/unknown	-1.5761	5.80853e-10	1.41648e-08
FxaC_21g36030.t1	MSTRG.41770	-	-	-	1.29787	5.87941e-10	1.43272e-08
FxaC_11g42640.t1	MSTRG.21755	-	-	-	1.28301	5.9993e-10	1.45982e-08
FxaC_7g35960.t1	MSTRG.8878	-	-	-	1.36845	6.21578e-10	1.50811e-08
FxaC_22g47820.t1	MSTRG.48143	-	-	-	1.54512	6.23085e-10	1.51068e-08
FxaC_15g40770.t1	MSTRG.27462	-	-	-	1.95958	6.28031e-10	1.51756e-08
FxaC_25g31220.t1	MSTRG.55424	-	-	-	1.21684	6.37021e-10	1.53558e-08
FxaC_22g44360.t1	MSTRG.48000	-	-	-	1.0937	6.60705e-10	1.59039e-08
MSTRG.51120.1	MSTRG.51120	-	-	-	1.59008	6.7973e-10	1.63501e-08
FxaC_6g01600.t1	MSTRG.13421	-	-	-	1.18031	6.94743e-10	1.66992e-08
FxaC_22g43900.t1	MSTRG.47982	-	-	-	1.47821	7.10638e-10	1.70568e-08
FxaC_15g40850.t1	MSTRG.27466	-	-	-	1.22391	7.21585e-10	1.73072e-08
FxaC_25g32820.t1	MSTRG.55505	-	-	-	1.13361	7.36955e-10	1.76632e-08
FxaC_15g37470.t1	MSTRG.27373	-	-	-	-1.26296	7.5019e-10	1.79676e-08
FxaC_24g11870.t1	MSTRG.49883	-	-	-	-1.38828	7.82058e-10	1.86908e-08
MSTRG.7460.3	MSTRG.7460	LncRNA	-	-	1.41353	7.83075e-10	1.87018e-08
FxaC_7g00220.t1	MSTRG.7346	-	-	-	1.53372	7.86625e-10	1.87732e-08
MSTRG.35023.1	MSTRG.35023	-	-	-	2.14279	7.88458e-10	1.88035e-08
FxaC_25g32020.t1	MSTRG.55468	-	-	-	1.35986	8.0991e-10	1.93014e-08
FxaC_13g50050.t1	MSTRG.29674	-	-	-	1.1696	8.3533e-10	1.98931e-08
FxaC_9g45470.t1	MSTRG.24029	-	-	-	2.23025	8.35957e-10	1.98939e-08
FxaC_8g26180.t1	MSTRG.12785	-	-	-	1.0266	8.63505e-10	2.05203e-08
FxaC_22g56120.t1	MSTRG.48492	-	-	-	-1.38647	8.79621e-10	2.08148e-08
FxaC_2g00020.t1	MSTRG.1703	-	-	-	1.07119	8.8911e-10	2.10245e-08
FxaC_25g31230.t1	MSTRG.55425	-	-	-	1.1345	9.63309e-10	2.2699e-08
FxaC_25g53800.t1	MSTRG.56496	-	-	-	-1.08146	9.72043e-10	2.28887e-08
MSTRG.58744.1	MSTRG.58744	LncRNA	TE_homo_502862	LTR/unknown	1.78962	9.78619e-10	2.30274e-08
FxaC_21g62630.t1	MSTRG.42896	-	-	-	1.00251	9.87441e-10	2.32187e-08
FxaC_13g27060.t1	MSTRG.28820	-	-	-	1.93297	9.95577e-10	2.33936e-08
FxaC_12g47640.t1	MSTRG.17556	-	-	-	1.18319	9.97695e-10	2.34207e-08
FxaC_28g08650.t1	MSTRG.59276	-	-	-	1.21157	9.98128e-10	2.34207e-08
FxaC_19g19600.t1	MSTRG.39274	-	-	-	1.31697	1.02493e-09	2.39992e-08
FxaC_15g08010.t1	MSTRG.26195	-	-	-	-1.41822	1.1556e-09	2.68899e-08
FxaC_19g30710.t1	MSTRG.39703	-	-	-	1.79401	1.18281e-09	2.7466e-08
FxaC_7g22610.t1	MSTRG.8282	-	-	-	1.25334	1.18709e-09	2.75273e-08
MSTRG.6522.1	MSTRG.6522	LncRNA	-	-	1.76631	1.25088e-09	2.89664e-08
FxaC_6g32130.t1	MSTRG.14726	-	-	-	1.34025	1.31445e-09	3.03755e-08
FxaC_24g01680.t1	MSTRG.49386	-	-	-	-1.41423	1.35598e-09	3.13137e-08
FxaC_23g35960.t1	MSTRG.44819	-	-	-	1.89027	1.3633e-09	3.14609e-08
FxaC_25g21120.t1	MSTRG.55033	-	-	-	-1.09408	1.40042e-09	3.2207e-08
FxaC_13g02840.t1	FxaC_13g02840	-	-	-	1.16419	1.40043e-09	3.2207e-08
MSTRG.483.1	MSTRG.483	LncRNA	TE_homo_11564	LTR/unknown	1.96839	1.40894e-09	3.23758e-08
FxaC_19g13930.t1	MSTRG.39006	-	-	-	-1.29005	1.4458e-09	3.31594e-08
FxaC_3g18520.t1	MSTRG.4587	-	-	-	1.03661	1.47399e-09	3.37829e-08
FxaC_22g44600.t1	MSTRG.48007	-	-	-	1.22381	1.47618e-09	3.38099e-08
MSTRG.34736.1	MSTRG.34736	-	-	-	-2.08102	1.50179e-09	3.43497e-08
MSTRG.38952.1	MSTRG.38952	-	-	-	2.46812	1.54662e-09	3.53508e-08
FxaC_17g25690.t1	MSTRG.32985	-	-	-	1.21357	1.58119e-09	3.61107e-08
FxaC_1g06560.t1	MSTRG.5800	-	-	-	1.24018	1.58426e-09	3.61373e-08
FxaC_25g19730.t1	MSTRG.54968	-	-	-	-1.90924	1.62357e-09	3.69837e-08
FxaC_16g21191.t1	MSTRG.25237	-	-	-	-1.44901	1.6589e-09	3.77627e-08
FxaC_24g55730.t1	MSTRG.51756	-	-	-	1.01959	1.67364e-09	3.80724e-08
FxaC_26g37860.t1	MSTRG.58611	-	-	-	1.43552	1.68069e-09	3.81809e-08
FxaC_26g13960.t1	MSTRG.57560	-	-	-	1.01542	1.72663e-09	3.91716e-08
FxaC_5g44640.t1	MSTRG.11392	-	-	-	-2.34816	1.74698e-09	3.95798e-08
FxaC_11g13760.t1	MSTRG.20580	-	-	-	-3.20789	1.75148e-09	3.96549e-08
MSTRG.49075.1	MSTRG.49075	LncRNA	-	-	1.4947	1.81041e-09	4.09063e-08
FxaC_23g38510.t1	MSTRG.44945	LncRNA	-	-	2.5836	1.9775e-09	4.46216e-08
MSTRG.14334.1	MSTRG.14334	LncRNA	-	-	-1.91512	2.00813e-09	4.52802e-08
FxaC_25g56560.t1	MSTRG.56617	-	-	-	1.46229	2.08205e-09	4.68232e-08
FxaC_11g22610.t1	MSTRG.20949	-	-	-	1.75714	2.37238e-09	5.30322e-08
FxaC_25g34890.t1	MSTRG.55572	-	-	-	1.36659	2.39761e-09	5.34892e-08
FxaC_14g19520.t1	MSTRG.30929	-	-	-	1.18348	2.53445e-09	5.64669e-08
FxaC_16g31361.t1	MSTRG.25754	-	-	-	2.09463	2.59072e-09	5.76439e-08
FxaC_21g00460.t1	MSTRG.40111	-	-	-	2.61975	2.6064e-09	5.79159e-08
FxaC_21g64180.t1	MSTRG.42974	-	-	-	1.56353	2.71214e-09	6.01858e-08
FxaC_23g43500.t1	MSTRG.45196	-	-	-	1.00721	2.81053e-09	6.21635e-08
FxaC_23g14380.t1	MSTRG.43979	-	-	-	-1.61301	2.89964e-09	6.40714e-08
MSTRG.60010.1	MSTRG.60010	LncRNA	-	-	1.62812	2.93409e-09	6.47683e-08
FxaC_23g06710.t1	MSTRG.43679	-	-	-	1.63872	2.98624e-09	6.57463e-08
FxaC_10g21691.t1	MSTRG.18774	-	-	-	1.81949	3.52968e-09	7.73554e-08
MSTRG.15610.1	MSTRG.15610	-	-	-	1.07774	3.64296e-09	7.97336e-08
FxaC_21g34560.t1	MSTRG.41714	-	-	-	1.18307	3.67369e-09	8.03538e-08
MSTRG.3255.1	MSTRG.3255	LncRNA	TE_homo_29357	LTR/Gypsy	-1.60996	3.91261e-09	8.52461e-08
FxaC_10g21560.t1	MSTRG.18765	-	-	-	1.46257	4.02246e-09	8.73556e-08
FxaC_21g24910.t1	MSTRG.41331	-	-	-	1.10236	4.22613e-09	9.16009e-08
FxaC_22g54300.t1	MSTRG.48401	-	-	-	1.48909	4.47358e-09	9.68389e-08
FxaC_21g09840.t1	MSTRG.40591	-	-	-	-1.00675	4.62722e-09	1.001e-07
FxaC_24g13940.t1	MSTRG.49986	-	-	-	1.10984	4.7015e-09	1.01641e-07
FxaC_27g46570.t1	MSTRG.53729	-	-	-	2.41251	4.75783e-09	1.02793e-07
MSTRG.9814.1	MSTRG.9814	LncRNA	TE_homo_90558	LTR/unknown	2.54823	4.86923e-09	1.04953e-07
FxaC_25g32470.t1	MSTRG.55491	-	-	-	1.28864	4.87033e-09	1.04953e-07
FxaC_27g32760.t1	MSTRG.53122	-	-	-	1.44273	4.94487e-09	1.06423e-07
FxaC_18g41650.t1	MSTRG.38060	-	-	-	-1.7903	5.2269e-09	1.1242e-07
MSTRG.26532.2	MSTRG.26532	-	-	-	1.18517	5.46478e-09	1.17311e-07
FxaC_23g11870.t1	FxaC_23g11870	-	-	-	1.47389	5.50164e-09	1.18026e-07
FxaC_17g43820.t1	MSTRG.33756	-	-	-	1.58542	5.73428e-09	1.22703e-07
FxaC_10g10180.t1	MSTRG.18284	-	-	-	1.60031	5.83791e-09	1.24841e-07
MSTRG.24748.1	MSTRG.24748	LncRNA	-	-	1.72254	6.0309e-09	1.28804e-07
FxaC_10g31100.t1	MSTRG.19128	-	-	-	1.31035	6.20896e-09	1.32186e-07
MSTRG.6570.1	MSTRG.6570	LncRNA	TE_homo_61872	Unknown	1.02011	6.28862e-09	1.33797e-07
FxaC_17g47140.t1	MSTRG.33875	-	-	-	1.37688	6.41969e-09	1.3624e-07
FxaC_9g03440.t1	MSTRG.22215	-	-	-	1.22164	6.6384e-09	1.40593e-07
FxaC_13g47880.t1	MSTRG.29601	-	-	-	1.16156	6.64158e-09	1.40593e-07
FxaC_20g30190.t1	MSTRG.35702	-	-	-	1.21506	6.78233e-09	1.43211e-07
FxaC_12g33260.t1	MSTRG.16922	-	-	-	2.18783	7.15111e-09	1.50618e-07
FxaC_8g36160.t1	MSTRG.13172	-	-	-	1.33841	7.26988e-09	1.52928e-07
FxaC_23g38390.t1	MSTRG.44937	-	-	-	1.02497	7.63153e-09	1.60133e-07
MSTRG.52423.1	MSTRG.52423	LncRNA	TE_homo_459826	LTR/Copia	2.40399	7.91003e-09	1.65356e-07
FxaC_28g14140.t1	MSTRG.59529	-	-	-	-1.43593	7.9519e-09	1.66128e-07
MSTRG.11568.1	MSTRG.11568	LncRNA	TE_homo_104772	LTR/unknown	-1.74156	7.96134e-09	1.66221e-07
FxaC_13g14410.t1	MSTRG.28203	-	-	-	-1.1627	8.01155e-09	1.67166e-07
FxaC_23g57580.t1	MSTRG.45902	-	-	-	1.14689	8.03638e-09	1.6758e-07
FxaC_23g07431.t1	MSTRG.43708	-	-	-	1.29158	8.38482e-09	1.74195e-07
FxaC_23g37770.t1	MSTRG.44909	-	-	-	1.00103	8.40732e-09	1.74555e-07
FxaC_17g05300.t1	MSTRG.31876	-	-	-	1.7611	8.43292e-09	1.74978e-07
FxaC_10g31310.t1	MSTRG.19137	-	-	-	-2.27938	8.76053e-09	1.81551e-07
FxaC_13g48240.t1	MSTRG.29614	-	-	-	1.22464	8.87531e-09	1.83589e-07
FxaC_19g36820.t1	MSTRG.39914	-	-	-	1.19737	8.89136e-09	1.83808e-07
FxaC_8g05061.t1	FxaC_8g05061	-	-	-	1.6695	8.99438e-09	1.85823e-07
FxaC_25g26550.t1	MSTRG.55257	-	-	-	2.29647	9.01272e-09	1.86087e-07
FxaC_18g06920.t1	MSTRG.36455	-	-	-	-1.27606	9.05168e-09	1.86777e-07
FxaC_19g23660.t1	MSTRG.39415	-	-	-	1.79005	9.25499e-09	1.90386e-07
FxaC_3g22790.t1	MSTRG.4757	-	-	-	2.02058	9.36315e-09	1.92493e-07
FxaC_7g07000.t1	MSTRG.7608	-	-	-	-2.03119	9.58591e-09	1.96831e-07
FxaC_22g35811.t1	MSTRG.47704	-	-	-	2.4482	1.08769e-08	2.22658e-07
FxaC_16g01310.t1	MSTRG.24435	-	-	-	1.46657	1.1128e-08	2.27658e-07
FxaC_22g25480.t1	MSTRG.47294	-	-	-	1.06308	1.14366e-08	2.33545e-07
FxaC_9g05310.t1	MSTRG.22309	-	-	-	1.08396	1.16461e-08	2.37533e-07
MSTRG.58248.1	MSTRG.58248	-	-	-	2.47269	1.23866e-08	2.51413e-07
FxaC_21g19380.t1	MSTRG.41037	-	-	-	2.28523	1.2667e-08	2.56484e-07
FxaC_21g52571.t1	MSTRG.42427	-	-	-	1.09471	1.29337e-08	2.61096e-07
FxaC_21g37200.t1	MSTRG.41830	-	-	-	-1.08591	1.32721e-08	2.67444e-07
FxaC_22g49890.t1	MSTRG.48227	-	-	-	-1.10614	1.33493e-08	2.68838e-07
FxaC_21g35970.t1	MSTRG.41765	-	-	-	1.13141	1.33663e-08	2.69019e-07
FxaC_5g10910.t1	MSTRG.9961	-	-	-	1.3679	1.36001e-08	2.73397e-07
FxaC_22g47910.t1	MSTRG.48144	-	-	-	1.48648	1.37199e-08	2.75639e-07
FxaC_25g32790.t1	MSTRG.55503	-	-	-	1.44437	1.48577e-08	2.97252e-07
FxaC_21g63780.t1	MSTRG.42956	-	-	-	1.21202	1.48819e-08	2.97558e-07
FxaC_14g28010.t1	MSTRG.31281	-	-	-	-1.1533	1.53269e-08	3.0609e-07
FxaC_17g04940.t1	MSTRG.31854	-	-	-	2.34373	1.57097e-08	3.13549e-07
MSTRG.41972.1	MSTRG.41972	-	-	-	-2.06764	1.73928e-08	3.45088e-07
FxaC_12g26600.t1	MSTRG.16685	-	-	-	1.43624	1.77236e-08	3.5082e-07
FxaC_26g09710.t1	MSTRG.57337	-	-	-	-1.02559	1.81134e-08	3.58324e-07
FxaC_17g01060.t1	MSTRG.31672	-	-	-	1.68541	1.82117e-08	3.60056e-07
MSTRG.25329.1	MSTRG.25329	LncRNA	TE_homo_230029	Unknown	1.89095	1.83069e-08	3.61512e-07
FxaC_17g06050.t1	MSTRG.31924	-	-	-	1.18751	1.83452e-08	3.62056e-07
FxaC_5g24000.t1	MSTRG.10566	-	-	-	-1.3582	1.87327e-08	3.69486e-07
MSTRG.54276.1	MSTRG.54276	LncRNA	TE_homo_473699	LTR/unknown	1.59701	1.8808e-08	3.70483e-07
FxaC_15g04221.t1	MSTRG.26011	-	-	-	1.74701	1.93972e-08	3.81248e-07
FxaC_20g31320.t2	MSTRG.35757	-	-	-	1.42204	1.97372e-08	3.87096e-07
FxaC_25g39310.t1	MSTRG.55755	-	-	-	1.11221	1.9741e-08	3.87096e-07
FxaC_14g18440.t1	MSTRG.30871	-	-	-	1.2735	1.99174e-08	3.90328e-07
FxaC_27g30440.t1	MSTRG.53030	-	-	-	-1.01948	2.00163e-08	3.92037e-07
FxaC_14g14050.t1	MSTRG.30670	-	-	-	1.64113	2.01965e-08	3.95335e-07
MSTRG.10161.1	MSTRG.10161	LncRNA	TE_struc_1564	MITE/DTA	1.26185	2.10762e-08	4.12074e-07
MSTRG.19825.1	MSTRG.19825	-	-	-	1.16034	2.16053e-08	4.21435e-07
FxaC_9g22040.t1	FxaC_9g22040	-	-	-	1.55601	2.18251e-08	4.25228e-07
FxaC_17g17020.t1	MSTRG.32545	-	-	-	1.25495	2.18769e-08	4.2599e-07
FxaC_13g27160.t1	MSTRG.28827	-	-	-	3.04981	2.27845e-08	4.42635e-07
FxaC_3g14020.t1	MSTRG.4399	-	-	-	1.88265	2.28411e-08	4.43205e-07
FxaC_12g37340.t1	MSTRG.17084	-	-	-	1.23007	2.40589e-08	4.65504e-07
FxaC_24g00790.t1	MSTRG.49337	-	-	-	1.17947	2.42499e-08	4.68929e-07
FxaC_1g06460.t2	MSTRG.5795	-	-	-	1.05323	2.49904e-08	4.82414e-07
FxaC_22g43630.t1	FxaC_22g43630	-	-	-	1.11415	2.61259e-08	5.03128e-07
FxaC_21g51520.t1	MSTRG.42377	LncRNA	-	-	1.52343	2.61805e-08	5.03648e-07
FxaC_17g15270.t1	MSTRG.32458	-	-	-	-1.08374	2.64618e-08	5.08767e-07
MSTRG.22477.1	MSTRG.22477	LncRNA	TE_homo_202897	Unknown	2.05364	2.6917e-08	5.16631e-07
FxaC_26g41090.t1	MSTRG.58738	-	-	-	1.05214	2.7408e-08	5.25754e-07
MSTRG.22082.1	MSTRG.22082	-	-	-	1.14326	2.78557e-08	5.33731e-07
FxaC_21g56800.t1	MSTRG.42620	-	-	-	3.09791	2.89712e-08	5.53524e-07
MSTRG.28823.1	MSTRG.28823	-	-	-	1.70445	2.93304e-08	5.60066e-07
FxaC_27g29390.t1	MSTRG.52992	-	-	-	2.91928	3.03556e-08	5.78985e-07
FxaC_13g17280.t1	MSTRG.28310	-	-	-	1.34372	3.07956e-08	5.87043e-07
FxaC_15g40380.t1	MSTRG.27443	-	-	-	-2.05962	3.11523e-08	5.93167e-07
FxaC_15g14432.t1	MSTRG.26460	-	-	-	1.23243	3.13522e-08	5.96634e-07
FxaC_23g12081.t1	MSTRG.43887	-	-	-	1.05314	3.17048e-08	6.03002e-07
FxaC_25g32410.t1	MSTRG.55487	-	-	-	1.80333	3.2557e-08	6.18509e-07
FxaC_4g29250.t1	MSTRG.1095	-	-	-	1.38732	3.30372e-08	6.26921e-07
FxaC_25g53710.t1	MSTRG.56491	-	-	-	1.67045	3.38468e-08	6.41559e-07
FxaC_12g08960.t1	MSTRG.15982	-	-	-	1.32276	3.42666e-08	6.48417e-07
FxaC_16g00170.t1	MSTRG.24386	-	-	-	1.25734	3.45602e-08	6.53602e-07
MSTRG.45703.2	MSTRG.45703	-	-	-	-1.5005	3.78435e-08	7.13685e-07
FxaC_21g33790.t1	MSTRG.41685	-	-	-	-1.23644	3.79698e-08	7.15664e-07
FxaC_8g26000.t1	MSTRG.12774	-	-	-	1.20491	3.90895e-08	7.34703e-07
MSTRG.12872.1	MSTRG.12872	LncRNA	-	-	1.54315	3.94485e-08	7.41036e-07
MSTRG.49343.1	MSTRG.49343	-	-	-	-1.66752	3.96945e-08	7.45239e-07
FxaC_18g44710.t1	MSTRG.38208	-	-	-	1.27692	3.9732e-08	7.45526e-07
FxaC_24g55961.t1	MSTRG.51772	-	-	-	-1.08958	4.06308e-08	7.60688e-07
FxaC_21g00790.t1	MSTRG.40129	-	-	-	1.19482	4.24566e-08	7.93542e-07
FxaC_23g05830.t1	MSTRG.43643	-	-	-	1.93324	4.32329e-08	8.06701e-07
FxaC_5g08430.t1	MSTRG.9826	-	-	-	1.66291	4.35276e-08	8.11298e-07
FxaC_22g47660.t1	MSTRG.48136	-	-	-	1.16201	4.45456e-08	8.28889e-07
FxaC_24g24480.t1	MSTRG.50435	-	-	-	1.32106	4.45365e-08	8.28889e-07
FxaC_14g08040.t1	MSTRG.30389	-	-	-	1.0424	4.57148e-08	8.50174e-07
FxaC_13g04280.t1	MSTRG.27722	-	-	-	1.02479	4.65738e-08	8.6519e-07
MSTRG.31405.1	MSTRG.31405	LncRNA	TE_homo_282516	Unknown	1.65847	4.72167e-08	8.75192e-07
FxaC_17g05280.t1	MSTRG.31874	-	-	-	1.6847	5.04506e-08	9.32044e-07
MSTRG.34534.1	MSTRG.34534	LncRNA	TE_struc_5708	DNA/DTM	-1.16165	5.08994e-08	9.39818e-07
FxaC_14g11730.t1	MSTRG.30564	-	-	-	1.41222	5.14924e-08	9.49721e-07
FxaC_16g19010.t1	MSTRG.25125	-	-	-	1.57432	5.29783e-08	9.75517e-07
FxaC_14g33000.t1	MSTRG.31430	-	-	-	2.11403	5.38854e-08	9.91131e-07
FxaC_25g45310.t1	MSTRG.56042	-	-	-	-1.14972	5.41418e-08	9.95302e-07
FxaC_23g03710.t1	MSTRG.43561	LncRNA	-	-	3.20475	5.42645e-08	9.9701e-07
FxaC_22g17360.t1	MSTRG.46955	-	-	-	-1.10053	5.44146e-08	9.9922e-07
FxaC_25g30880.t1	MSTRG.55416	-	-	-	1.2607	5.60124e-08	1.02744e-06
FxaC_7g20910.t1	MSTRG.8215	-	-	-	-1.20863	5.60486e-08	1.02754e-06
FxaC_7g39150.t1	MSTRG.9075	-	-	-	1.23987	5.60977e-08	1.02787e-06
FxaC_25g33470.t1	MSTRG.55530	-	-	-	1.92414	5.61731e-08	1.0287e-06
FxaC_27g29280.t1	MSTRG.52990	-	-	-	1.39031	5.79246e-08	1.05846e-06
FxaC_23g15430.t1	MSTRG.44018	-	-	-	-1.04373	6.00294e-08	1.09513e-06
FxaC_22g56020.t1	MSTRG.48487	-	-	-	-1.28101	6.21638e-08	1.13222e-06
FxaC_23g17980.t1	MSTRG.44093	-	-	-	1.43594	6.41618e-08	1.16671e-06
MSTRG.59853.2	MSTRG.59853	LncRNA	-	-	1.9163	6.4736e-08	1.17651e-06
MSTRG.48644.1	MSTRG.48644	LncRNA	-	-	-2.14771	6.67338e-08	1.20954e-06
MSTRG.9800.1	MSTRG.9800	LncRNA	TE_homo_90513	LTR/Gypsy	-1.49572	6.76361e-08	1.22457e-06
FxaC_15g01270.t1	MSTRG.25856	-	-	-	1.04209	6.8228e-08	1.23395e-06
MSTRG.32496.1	MSTRG.32496	-	-	-	1.26137	6.8277e-08	1.23418e-06
MSTRG.26480.2	MSTRG.26480	-	-	-	1.19286	6.85784e-08	1.23896e-06
FxaC_21g56080.t1	FxaC_21g56080	-	-	-	1.11837	6.87331e-08	1.24108e-06
FxaC_8g23400.t1	MSTRG.12683	-	-	-	1.08649	7.04992e-08	1.27024e-06
FxaC_24g38130.t1	MSTRG.50968	-	-	-	1.06086	7.06534e-08	1.27233e-06
FxaC_25g47920.t1	MSTRG.56194	-	-	-	2.08521	7.18002e-08	1.2916e-06
FxaC_20g39370.t1	MSTRG.36063	-	-	-	3.36287	7.27399e-08	1.3057e-06
FxaC_11g34660.t1	MSTRG.21421	-	-	-	1.25886	7.6049e-08	1.36073e-06
FxaC_23g39711.t1	MSTRG.45008	-	-	-	1.62802	7.79834e-08	1.39236e-06
FxaC_1g09700.t1	MSTRG.5964	-	-	-	1.16595	7.87926e-08	1.40457e-06
FxaC_9g29920.t1	MSTRG.23321	-	-	-	1.17823	7.94291e-08	1.41516e-06
FxaC_6g33780.t1	MSTRG.14816	-	-	-	1.11427	8.15931e-08	1.45223e-06
FxaC_19g39640.t1	MSTRG.40010	-	-	-	1.07346	8.16998e-08	1.45253e-06
FxaC_9g22380.t1	MSTRG.23022	-	-	-	-1.77675	8.27377e-08	1.46865e-06
FxaC_16g05240.t1	MSTRG.24570	-	-	-	2.41844	8.30482e-08	1.47338e-06
FxaC_3g20720.t1	MSTRG.4681	-	-	-	1.21782	8.43212e-08	1.49438e-06
FxaC_14g21720.t1	MSTRG.31021	-	-	-	-1.35331	8.7944e-08	1.55694e-06
FxaC_15g11121.t1	MSTRG.26332	-	-	-	-1.26876	8.87539e-08	1.57045e-06
FxaC_21g09650.t1	MSTRG.40581	-	-	-	2.0903	9.39494e-08	1.65801e-06
FxaC_17g04270.t1	MSTRG.31817	-	-	-	1.57112	9.52705e-08	1.68039e-06
FxaC_25g32770.t1	MSTRG.55502	-	-	-	1.44213	9.53177e-08	1.68039e-06
FxaC_22g61020.t1	MSTRG.48717	-	-	-	-1.01848	1.02391e-07	1.7947e-06
FxaC_21g34630.t1	MSTRG.41717	-	-	-	1.26478	1.03929e-07	1.82071e-06
MSTRG.55256.1	MSTRG.55256	LncRNA	TE_homo_480997	LTR/Caulimovirus	1.80637	1.05091e-07	1.83729e-06
FxaC_21g56890.t1	MSTRG.42627	-	-	-	1.34371	1.0605e-07	1.85206e-06
FxaC_14g38840.t1	MSTRG.31612	-	-	-	1.05186	1.06736e-07	1.86099e-06
FxaC_18g24990.t1	MSTRG.37211	-	-	-	1.43438	1.08473e-07	1.88847e-06
FxaC_18g08220.t1	MSTRG.36505	-	-	-	-1.19761	1.12431e-07	1.95333e-06
FxaC_21g61390.t1	MSTRG.42829	-	-	-	1.69799	1.1374e-07	1.97504e-06
FxaC_22g71630.t1	MSTRG.49209	-	-	-	2.20864	1.14708e-07	1.9898e-06
FxaC_13g38160.t1	MSTRG.29272	-	-	-	1.33294	1.17551e-07	2.03594e-06
FxaC_6g44860.t1	MSTRG.15469	-	-	-	1.03425	1.18031e-07	2.04321e-06
FxaC_7g10910.t1	MSTRG.7796	-	-	-	-1.43292	1.19705e-07	2.07006e-06
FxaC_17g28570.t1	MSTRG.33108	-	-	-	1.0468	1.27069e-07	2.19062e-06
FxaC_17g02120.t1	MSTRG.31724	-	-	-	1.55506	1.28545e-07	2.21264e-06
FxaC_23g52280.t1	FxaC_23g52280	-	-	-	1.89566	1.31556e-07	2.261e-06
FxaC_14g01300.t1	MSTRG.30000	-	-	-	1.15333	1.31919e-07	2.26608e-06
FxaC_19g26060.t1	MSTRG.39502	-	-	-	1.11018	1.33055e-07	2.28073e-06
FxaC_25g32440.t1	MSTRG.55489	-	-	-	1.30341	1.33112e-07	2.28073e-06
FxaC_22g47360.t1	MSTRG.48126	-	-	-	1.09537	1.34309e-07	2.30007e-06
FxaC_25g33520.t1	MSTRG.55531	-	-	-	2.01556	1.35117e-07	2.3109e-06
MSTRG.28124.1	MSTRG.28124	LncRNA	TE_struc_4476	DNA/DTH	2.4092	1.37668e-07	2.35039e-06
FxaC_13g04770.t1	MSTRG.27748	-	-	-	1.19321	1.38773e-07	2.36563e-06
FxaC_18g16750.t1	MSTRG.36869	-	-	-	1.37297	1.40016e-07	2.38439e-06
FxaC_4g02920.t1	MSTRG.103	-	-	-	1.24064	1.40521e-07	2.39178e-06
FxaC_8g29880.t1	MSTRG.12946	-	-	-	-1.73884	1.44792e-07	2.46074e-06
FxaC_10g42202.t2	MSTRG.19554	-	-	-	1.17208	1.47686e-07	2.50864e-06
FxaC_22g17510.t1	MSTRG.46959	-	-	-	1.23952	1.51407e-07	2.56535e-06
FxaC_24g09630.t1	MSTRG.49776	-	-	-	-1.34806	1.55057e-07	2.62322e-06
FxaC_12g11740.t1	MSTRG.16102	-	-	-	1.13202	1.56895e-07	2.65029e-06
FxaC_12g06090.t1	MSTRG.15857	-	-	-	1.11784	1.57688e-07	2.66102e-06
FxaC_13g32890.t1	MSTRG.29079	-	-	-	1.1192	1.57658e-07	2.66102e-06
FxaC_12g43320.t1	MSTRG.17349	-	-	-	-1.53234	1.59365e-07	2.68621e-06
MSTRG.3200.1	MSTRG.3200	LncRNA	-	-	2.32276	1.5976e-07	2.69057e-06
FxaC_9g01950.t1	MSTRG.22142	-	-	-	1.32422	1.6408e-07	2.75778e-06
FxaC_16g28010.t1	MSTRG.25571	-	-	-	-1.45695	1.67999e-07	2.81799e-06
FxaC_8g12560.t1	MSTRG.12172	-	-	-	1.17848	1.73253e-07	2.89888e-06
FxaC_20g13750.t1	MSTRG.34980	-	-	-	1.78981	1.73557e-07	2.90252e-06
FxaC_19g06670.t1	MSTRG.38641	-	-	-	-1.38411	1.76923e-07	2.95585e-06
MSTRG.28316.1	MSTRG.28316	-	-	-	1.1944	1.84954e-07	3.07929e-06
FxaC_11g42380.t1	MSTRG.21738	-	-	-	1.34772	1.87126e-07	3.10927e-06
FxaC_11g21920.t1	MSTRG.20920	-	-	-	1.32321	1.99288e-07	3.29829e-06
MSTRG.23798.1	MSTRG.23798	-	-	-	-2.50874	2.02564e-07	3.34755e-06
FxaC_13g22790.t1	MSTRG.28593	-	-	-	-1.01416	2.03538e-07	3.36033e-06
FxaC_7g18480.t1	MSTRG.8095	-	-	-	1.54299	2.07265e-07	3.4185e-06
FxaC_18g22420.t1	MSTRG.37100	-	-	-	-1.75867	2.09843e-07	3.45422e-06
FxaC_17g08040.t1	MSTRG.32069	-	-	-	1.10677	2.10646e-07	3.46249e-06
FxaC_19g35790.t1	MSTRG.39882	-	-	-	1.13051	2.12866e-07	3.49198e-06
FxaC_25g28580.t1	MSTRG.55336	-	-	-	1.52178	2.14642e-07	3.51767e-06
MSTRG.31154.1	MSTRG.31154	LncRNA	TE_homo_278155	Unknown	2.12294	2.16042e-07	3.53889e-06
FxaC_25g34640.t1	MSTRG.55568	-	-	-	1.81108	2.16635e-07	3.54687e-06
FxaC_17g05560.t2	MSTRG.31889	-	-	-	1.09232	2.1928e-07	3.58667e-06
FxaC_25g48920.t1	MSTRG.56265	-	-	-	1.09881	2.20688e-07	3.60794e-06
FxaC_2g11591.t1	MSTRG.2303	-	-	-	1.49469	2.2342e-07	3.65083e-06
FxaC_5g00930.t1	MSTRG.9444	-	-	-	-1.14205	2.24636e-07	3.6689e-06
MSTRG.27806.1	MSTRG.27806	LncRNA	-	-	-1.04642	2.28092e-07	3.72355e-06
FxaC_19g07631.t1	MSTRG.38685	-	-	-	2.9165	2.2932e-07	3.74177e-06
FxaC_5g00640.t1	MSTRG.9427	-	-	-	1.34026	2.3403e-07	3.81513e-06
FxaC_13g00490.t1	MSTRG.27525	-	-	-	2.49648	2.38487e-07	3.88378e-06
FxaC_17g46280.t1	MSTRG.33844	-	-	-	1.03907	2.38817e-07	3.88655e-06
FxaC_1g41240.t1	MSTRG.7311	-	-	-	1.05657	2.39487e-07	3.89439e-06
FxaC_28g06820.t1	MSTRG.59183	-	-	-	-1.05691	2.45176e-07	3.98305e-06
FxaC_27g10450.t2	MSTRG.52314	-	-	-	1.83786	2.49522e-07	4.04777e-06
FxaC_7g15390.t1	MSTRG.7949	-	-	-	1.26029	2.50915e-07	4.06288e-06
MSTRG.23789.1	MSTRG.23789	LncRNA	-	-	-1.48817	2.50966e-07	4.06288e-06
FxaC_17g04950.t1	MSTRG.31855	-	-	-	1.16338	2.53545e-07	4.10111e-06
FxaC_3g09290.t1	MSTRG.4167	-	-	-	1.28364	2.54962e-07	4.12204e-06
FxaC_17g04870.t1	MSTRG.31847	-	-	-	1.83314	2.56327e-07	4.14211e-06
FxaC_10g26980.t1	MSTRG.18978	-	-	-	1.63122	2.59782e-07	4.1939e-06
FxaC_2g20020.t1	MSTRG.2722	-	-	-	1.24187	2.62581e-07	4.23502e-06
FxaC_25g51990.t1	MSTRG.56395	-	-	-	-1.68737	2.62764e-07	4.23593e-06
FxaC_28g35210.t1	MSTRG.60377	-	-	-	1.2517	2.66469e-07	4.29153e-06
FxaC_22g48340.t1	MSTRG.48161	-	-	-	1.52456	2.7014e-07	4.34703e-06
FxaC_13g19110.t1	MSTRG.28411	-	-	-	1.02912	2.78011e-07	4.46456e-06
FxaC_22g09570.t1	MSTRG.46564	-	-	-	1.13386	2.80792e-07	4.50489e-06
FxaC_8g23640.t1	MSTRG.12690	-	-	-	1.31362	2.8529e-07	4.56171e-06
MSTRG.23990.1	MSTRG.23990	LncRNA	TE_homo_216613	LTR/unknown	2.64202	2.85215e-07	4.56171e-06
FxaC_28g02740.t1	MSTRG.59009	-	-	-	1.10704	2.85421e-07	4.56171e-06
FxaC_27g32950.t1	MSTRG.53133	-	-	-	1.1969	2.97298e-07	4.747e-06
FxaC_23g00770.t1	MSTRG.43429	-	-	-	1.32585	3.03394e-07	4.83973e-06
FxaC_11g42122.t1	MSTRG.21730	-	-	-	1.67339	3.09042e-07	4.92513e-06
FxaC_21g64380.t1	MSTRG.42984	-	-	-	1.63675	3.12457e-07	4.97247e-06
MSTRG.18219.1	MSTRG.18219	LncRNA	TE_homo_160307	Unknown	-1.93246	3.17921e-07	5.05463e-06
FxaC_17g05620.t1	MSTRG.31892	-	-	-	1.12514	3.27772e-07	5.20385e-06
FxaC_23g50670.t1	MSTRG.45563	-	-	-	-1.07608	3.3921e-07	5.38035e-06
FxaC_15g19440.t1	MSTRG.26733	-	-	-	1.42502	3.44686e-07	5.46462e-06
MSTRG.48536.1	MSTRG.48536	LncRNA	TE_homo_424903	LTR/Gypsy	-1.5508	3.45957e-07	5.48218e-06
FxaC_25g30802.t1	FxaC_25g30802	-	-	-	1.86139	3.64592e-07	5.75843e-06
MSTRG.17198.1	MSTRG.17198	-	-	-	-1.03305	3.89682e-07	6.11151e-06
FxaC_18g09320.t1	MSTRG.36547	-	-	-	-2.20435	4.0404e-07	6.31896e-06
FxaC_7g03730.t1	MSTRG.7486	-	-	-	1.05028	4.05022e-07	6.33137e-06
FxaC_13g30200.t1	MSTRG.28958	-	-	-	-2.53092	4.08844e-07	6.38516e-06
FxaC_27g13600.t1	MSTRG.52424	-	-	-	1.21612	4.29814e-07	6.70018e-06
FxaC_11g04310.t1	MSTRG.20158	-	-	-	-1.3767	4.41827e-07	6.86828e-06
FxaC_23g38520.t1	MSTRG.44946	-	-	-	1.64835	4.5612e-07	7.06754e-06
MSTRG.39707.1	MSTRG.39707	-	-	-	1.39894	4.75078e-07	7.34094e-06
FxaC_24g29070.t1	MSTRG.50612	-	-	-	1.43985	4.90004e-07	7.55417e-06
MSTRG.40500.2	MSTRG.40500	-	-	-	1.44192	4.9479e-07	7.61746e-06
FxaC_16g03040.t1	FxaC_16g03040	-	-	-	1.23237	5.21294e-07	8.00343e-06
FxaC_13g01690.t1	MSTRG.27580	-	-	-	1.07015	5.22565e-07	8.01903e-06
FxaC_20g23380.t1	MSTRG.35432	-	-	-	1.34071	5.25415e-07	8.05197e-06
MSTRG.55281.1	MSTRG.55281	-	-	-	1.26097	5.36174e-07	8.20935e-06
FxaC_16g04900.t1	MSTRG.24556	-	-	-	-1.58554	5.52993e-07	8.45611e-06
FxaC_2g17880.t1	FxaC_2g17880	-	-	-	1.18869	5.59234e-07	8.54291e-06
FxaC_23g44750.t1	MSTRG.45280	-	-	-	-1.25316	5.68612e-07	8.6743e-06
MSTRG.38072.1	MSTRG.38072	-	-	-	1.04347	5.81131e-07	8.84918e-06
MSTRG.55553.1	MSTRG.55553	LncRNA	TE_homo_483747	LTR/unknown	2.56727	5.96196e-07	9.04982e-06
FxaC_22g35970.t1	MSTRG.47713	-	-	-	1.33094	6.13903e-07	9.31017e-06
FxaC_21g50750.t1	MSTRG.42336	-	-	-	1.08064	6.30794e-07	9.54045e-06
FxaC_19g20640.t1	MSTRG.39308	-	-	-	1.03049	6.37274e-07	9.62976e-06
FxaC_1g03680.t1	FxaC_1g03680	-	-	-	1.52038	6.45564e-07	9.75063e-06
FxaC_7g05010.t1	MSTRG.7538	-	-	-	-1.5691	6.5234e-07	9.84854e-06
FxaC_19g01770.t1	FxaC_19g01770	-	-	-	1.39306	6.59666e-07	9.95467e-06
FxaC_10g32900.t1	MSTRG.19205	-	-	-	1.35985	6.68667e-07	1.0086e-05
FxaC_17g52310.t1	MSTRG.34060	-	-	-	1.64231	6.71593e-07	1.01255e-05
FxaC_17g15700.t1	MSTRG.32486	-	-	-	1.21488	6.8852e-07	1.03714e-05
MSTRG.5030.1	MSTRG.5030	LncRNA	TE_homo_48887	LTR/Gypsy	1.91216	6.8932e-07	1.03776e-05
FxaC_25g36000.t1	MSTRG.55615	-	-	-	1.17608	6.91411e-07	1.03963e-05
FxaC_10g41020.t1	MSTRG.19499	-	-	-	-1.00646	6.91943e-07	1.03996e-05
FxaC_21g26260.t1	MSTRG.41373	-	-	-	1.69355	6.99832e-07	1.05135e-05
FxaC_14g07971.t1	MSTRG.30387	-	-	-	1.0276	7.01172e-07	1.05289e-05
MSTRG.26424.2	MSTRG.26424	LncRNA	-	-	2.06843	7.40747e-07	1.11132e-05
FxaC_24g22200.t1	FxaC_24g22200	-	-	-	1.6497	7.43406e-07	1.11431e-05
FxaC_10g41300.t1	MSTRG.19512	-	-	-	1.04778	7.48343e-07	1.12071e-05
FxaC_24g09640.t1	MSTRG.49777	-	-	-	-1.25807	7.62372e-07	1.13968e-05
FxaC_28g25090.t1	MSTRG.59965	-	-	-	-1.09076	7.6668e-07	1.14561e-05
FxaC_15g30350.t1	FxaC_15g30350	-	-	-	1.02203	7.79019e-07	1.16095e-05
FxaC_5g04980.t1	FxaC_5g04980	-	-	-	-1.42083	7.90619e-07	1.17771e-05
FxaC_13g05430.t1	MSTRG.27780	-	-	-	2.03393	8.18275e-07	1.21441e-05
FxaC_25g32640.t1	MSTRG.55496	-	-	-	2.03232	8.54396e-07	1.2654e-05
FxaC_25g31200.t1	MSTRG.55423	LncRNA	-	-	1.68909	8.88051e-07	1.31293e-05
FxaC_6g00770.t1	MSTRG.13393	-	-	-	1.16263	9.00893e-07	1.33074e-05
FxaC_22g42940.t1	MSTRG.47937	-	-	-	-1.51828	9.04241e-07	1.3351e-05
MSTRG.17314.1	MSTRG.17314	LncRNA	-	-	-1.43015	9.15392e-07	1.34978e-05
FxaC_25g41630.t1	FxaC_25g41630	-	-	-	1.38827	9.2364e-07	1.36134e-05
FxaC_22g58620.t1	MSTRG.48607	-	-	-	1.02001	9.88063e-07	1.44739e-05
FxaC_25g31990.t1	MSTRG.55466	-	-	-	1.57547	9.87734e-07	1.44739e-05
MSTRG.29047.1	MSTRG.29047	LncRNA	TE_homo_257536	Unknown	-1.00572	9.94447e-07	1.45611e-05
FxaC_17g47880.t1	MSTRG.33897	-	-	-	-2.15712	1.03984e-06	1.51859e-05
FxaC_2g30430.t1	MSTRG.3126	LncRNA	-	-	1.15514	1.0427e-06	1.52144e-05
FxaC_17g15880.t1	MSTRG.32493	LncRNA	-	-	1.88816	1.06972e-06	1.55749e-05
FxaC_10g35800.t1	MSTRG.19306	-	-	-	1.38206	1.07171e-06	1.5597e-05
FxaC_22g24920.t1	MSTRG.47264	-	-	-	1.27408	1.07736e-06	1.56724e-05
FxaC_25g25150.t1	MSTRG.55188	-	-	-	-1.32301	1.08509e-06	1.5778e-05
FxaC_16g11660.t1	MSTRG.24779	-	-	-	1.37207	1.09417e-06	1.58894e-05
FxaC_21g59090.t1	FxaC_21g59090	-	-	-	1.61608	1.126e-06	1.63445e-05
FxaC_22g02650.t1	MSTRG.46225	-	-	-	-1.28147	1.12794e-06	1.63657e-05
FxaC_22g72050.t1	MSTRG.49241	-	-	-	1.04219	1.15135e-06	1.66909e-05
FxaC_20g03000.t1	MSTRG.34399	-	-	-	1.30328	1.17081e-06	1.69437e-05
FxaC_21g30830.t1	FxaC_21g30830	-	-	-	-1.34376	1.19205e-06	1.72316e-05
FxaC_15g03500.t1	MSTRG.25971	-	-	-	-1.93295	1.19684e-06	1.72905e-05
FxaC_28g13080.t1	MSTRG.59477	-	-	-	-1.11119	1.22979e-06	1.77283e-05
FxaC_2g17900.t1	FxaC_2g17900	-	-	-	1.4605	1.23325e-06	1.77705e-05
FxaC_22g14090.t1	MSTRG.46803	-	-	-	1.1752	1.28181e-06	1.84228e-05
FxaC_22g32440.t1	FxaC_22g32440	-	-	-	1.2612	1.31156e-06	1.881e-05
FxaC_4g35590.t1	FxaC_4g35590	-	-	-	1.39816	1.34425e-06	1.92459e-05
FxaC_12g05850.t1	MSTRG.15850	-	-	-	1.06046	1.35927e-06	1.94278e-05
FxaC_7g24590.t1	MSTRG.8368	-	-	-	1.2214	1.37085e-06	1.956e-05
FxaC_21g63750.t1	MSTRG.42955	-	-	-	1.45884	1.39395e-06	1.98642e-05
FxaC_27g48770.t1	MSTRG.53833	-	-	-	1.25418	1.39493e-06	1.98698e-05
FxaC_21g68240.t1	MSTRG.43186	-	-	-	1.94646	1.45098e-06	2.05423e-05
FxaC_27g26550.t1	MSTRG.52893	-	-	-	1.07842	1.47585e-06	2.08629e-05
FxaC_15g10690.t1	MSTRG.26312	-	-	-	1.22253	1.50801e-06	2.12906e-05
FxaC_5g08380.t1	MSTRG.9822	-	-	-	1.29972	1.51767e-06	2.13909e-05
FxaC_17g51770.t1	FxaC_17g51770	-	-	-	1.25887	1.53504e-06	2.16267e-05
FxaC_18g24600.t1	MSTRG.37195	-	-	-	-1.01089	1.53869e-06	2.1669e-05
FxaC_24g56170.t1	MSTRG.51779	-	-	-	1.97269	1.55177e-06	2.1844e-05
FxaC_18g29280.t1	MSTRG.37424	-	-	-	1.14163	1.58068e-06	2.22137e-05
FxaC_28g00630.t1	MSTRG.58878	-	-	-	-1.33966	1.58902e-06	2.22935e-05
FxaC_1g08200.t1	MSTRG.5882	-	-	-	1.2202	1.60947e-06	2.25427e-05
FxaC_8g25220.t1	MSTRG.12751	-	-	-	1.86688	1.65127e-06	2.30319e-05
MSTRG.56519.1	MSTRG.56519	-	-	-	1.01396	1.65425e-06	2.30639e-05
MSTRG.9773.1	MSTRG.9773	LncRNA	TE_homo_90438	Unknown	1.58004	1.69946e-06	2.36254e-05
FxaC_18g24110.t1	MSTRG.37173	-	-	-	1.4765	1.7596e-06	2.43807e-05
FxaC_15g13950.t1	MSTRG.26448	-	-	-	1.33247	1.84535e-06	2.5495e-05
MSTRG.8370.1	MSTRG.8370	LncRNA	-	-	1.52944	1.84672e-06	2.55035e-05
MSTRG.54570.1	MSTRG.54570	LncRNA	TE_homo_475909	DNA/MULE-MuDR	2.49866	1.85067e-06	2.5537e-05
FxaC_16g05000.t2	MSTRG.24558	-	-	-	1.03584	1.87239e-06	2.5826e-05
FxaC_13g45770.t1	MSTRG.29529	-	-	-	1.10346	1.96143e-06	2.69986e-05
FxaC_8g11370.t1	FxaC_8g11370	-	-	-	1.43243	1.99662e-06	2.74492e-05
FxaC_21g62120.t1	MSTRG.42863	-	-	-	1.11013	2.0026e-06	2.75202e-05
FxaC_10g39570.t1	FxaC_10g39570	-	-	-	-1.00939	2.06983e-06	2.83859e-05
FxaC_7g25460.t1	MSTRG.8412	-	-	-	1.07278	2.08324e-06	2.85226e-05
FxaC_5g42270.t1	MSTRG.11275	-	-	-	1.08472	2.08405e-06	2.85226e-05
FxaC_2g15020.t1	MSTRG.2454	-	-	-	-1.11009	2.13536e-06	2.9201e-05
FxaC_9g10810.t1	MSTRG.22561	-	-	-	1.33152	2.14125e-06	2.92695e-05
FxaC_5g12530.t1	MSTRG.10044	-	-	-	1.34381	2.14247e-06	2.92743e-05
FxaC_24g22360.t1	MSTRG.50349	-	-	-	1.00157	2.17707e-06	2.96865e-05
MSTRG.47578.1	MSTRG.47578	LncRNA	TE_homo_412631	Unknown	1.69566	2.19158e-06	2.9846e-05
FxaC_7g12730.t1	MSTRG.7850	-	-	-	1.37576	2.2355e-06	3.03845e-05
FxaC_4g34780.t1	MSTRG.1386	-	-	-	-1.03472	2.28533e-06	3.0999e-05
FxaC_21g68221.t1	MSTRG.43184	-	-	-	1.66549	2.31127e-06	3.12749e-05
MSTRG.8053.1	MSTRG.8053	LncRNA	TE_homo_81230	Unknown	1.04034	2.31338e-06	3.12908e-05
FxaC_10g40050.t1	MSTRG.19466	-	-	-	-1.44533	2.3557e-06	3.18247e-05
FxaC_21g24880.t1	MSTRG.41330	-	-	-	2.00497	2.36488e-06	3.19231e-05
FxaC_8g37890.t1	MSTRG.13242	-	-	-	-1.02556	2.36645e-06	3.19314e-05
FxaC_5g31370.t1	MSTRG.10870	-	-	-	1.07967	2.40267e-06	3.2407e-05
FxaC_8g31190.t1	MSTRG.12994	-	-	-	1.26084	2.42239e-06	3.26206e-05
FxaC_5g24160.t1	MSTRG.10573	-	-	-	1.25767	2.42835e-06	3.26877e-05
MSTRG.19469.1	MSTRG.19469	LncRNA	TE_struc_3070	MITE/DTA	1.44741	2.43173e-06	3.27089e-05
FxaC_22g71530.t1	FxaC_22g71530	-	-	-	1.38001	2.43188e-06	3.27089e-05
FxaC_27g42140.t1	MSTRG.53547	-	-	-	1.76158	2.57765e-06	3.45034e-05
MSTRG.48159.1	MSTRG.48159	LncRNA	TE_homo_421641	LTR/unknown	1.29405	2.70252e-06	3.59595e-05
FxaC_10g45540.t1	MSTRG.19699	-	-	-	1.66867	2.83269e-06	3.75163e-05
FxaC_15g06900.t1	MSTRG.26142	-	-	-	1.03818	2.83294e-06	3.75163e-05
FxaC_8g39000.t1	MSTRG.13296	-	-	-	1.20226	2.86843e-06	3.79413e-05
FxaC_7g03940.t1	MSTRG.7496	-	-	-	1.08124	2.87319e-06	3.79744e-05
MSTRG.55360.1	MSTRG.55360	LncRNA	TE_homo_482164	DNA/Micro_like	1.64282	2.87232e-06	3.79744e-05
FxaC_25g26640.t1	FxaC_25g26640	-	-	-	1.70218	2.89965e-06	3.82938e-05
FxaC_19g33650.t1	MSTRG.39813	-	-	-	-1.93238	2.96405e-06	3.90521e-05
FxaC_20g11190.t2	MSTRG.34837	-	-	-	1.00796	2.96964e-06	3.91103e-05
FxaC_24g40400.t1	MSTRG.51060	-	-	-	1.37011	3.07209e-06	4.03171e-05
FxaC_26g20120.t1	FxaC_26g20120	-	-	-	-1.14207	3.13431e-06	4.10694e-05
FxaC_6g19380.t1	MSTRG.14121	-	-	-	1.25718	3.1678e-06	4.14273e-05
FxaC_17g05220.t1	MSTRG.31871	-	-	-	1.20413	3.17886e-06	4.15557e-05
FxaC_15g02950.t1	MSTRG.25938	-	-	-	1.62975	3.22088e-06	4.20886e-05
FxaC_15g21750.t2	MSTRG.26823	-	-	-	1.31011	3.44899e-06	4.49993e-05
FxaC_22g10910.t1	MSTRG.46632	-	-	-	1.27078	3.4685e-06	4.52362e-05
FxaC_25g34470.t1	MSTRG.55562	-	-	-	1.29005	3.47723e-06	4.53325e-05
FxaC_11g37130.t1	MSTRG.21518	-	-	-	1.4348	3.61246e-06	4.7004e-05
FxaC_22g58490.t1	MSTRG.48602	-	-	-	1.00224	3.68573e-06	4.79388e-05
FxaC_14g09720.t1	FxaC_14g09720	-	-	-	1.07458	3.69194e-06	4.80009e-05
FxaC_14g05250.t1	MSTRG.30226	-	-	-	1.27712	3.77029e-06	4.88681e-05
FxaC_14g19580.t1	MSTRG.30931	-	-	-	1.57157	3.85817e-06	4.98721e-05
FxaC_11g39250.t1	FxaC_11g39250	-	-	-	2.16072	3.87368e-06	5.00533e-05
FxaC_17g55660.t1	MSTRG.34203	-	-	-	1.21046	3.88344e-06	5.01601e-05
FxaC_12g14020.t1	MSTRG.16189	-	-	-	1.07479	4.00181e-06	5.15501e-05
FxaC_14g17250.t1	MSTRG.30816	-	-	-	-1.23047	4.00158e-06	5.15501e-05
FxaC_21g28280.t1	MSTRG.41446	-	-	-	1.03601	4.02455e-06	5.1823e-05
FxaC_22g58210.t1	MSTRG.48593	-	-	-	1.30941	4.02722e-06	5.18375e-05
MSTRG.26645.1	MSTRG.26645	-	-	-	-1.35854	4.03179e-06	5.18764e-05
FxaC_17g04680.t1	MSTRG.31841	-	-	-	1.03095	4.21445e-06	5.41059e-05
FxaC_24g57220.t1	MSTRG.51837	-	-	-	1.01616	4.37413e-06	5.60446e-05
FxaC_21g57980.t1	MSTRG.42690	-	-	-	1.5408	4.44079e-06	5.68553e-05
FxaC_18g40140.t1	MSTRG.37975	-	-	-	-2.06528	4.4556e-06	5.70232e-05
FxaC_16g10440.t1	MSTRG.24732	-	-	-	1.12294	4.51268e-06	5.76437e-05
FxaC_6g34750.t1	FxaC_6g34750	-	-	-	1.45285	4.5512e-06	5.80252e-05
FxaC_22g47770.t1	MSTRG.48141	-	-	-	-1.57351	4.78533e-06	6.07561e-05
MSTRG.2739.1	MSTRG.2739	-	-	-	1.10839	4.80539e-06	6.09647e-05
FxaC_13g49650.t1	FxaC_13g49650	-	-	-	1.663	4.86109e-06	6.16014e-05
FxaC_2g00640.t1	MSTRG.1738	-	-	-	1.3603	4.94509e-06	6.25476e-05
FxaC_6g33340.t1	MSTRG.14797	-	-	-	1.04201	4.94791e-06	6.25598e-05
FxaC_25g35430.t1	MSTRG.55590	-	-	-	1.06923	5.08204e-06	6.39421e-05
FxaC_17g31230.t1	MSTRG.33224	-	-	-	1.09663	5.14307e-06	6.46131e-05
FxaC_16g26790.t1	MSTRG.25516	-	-	-	1.12369	5.15584e-06	6.47493e-05
FxaC_24g48890.t1	MSTRG.51433	-	-	-	1.20906	5.17954e-06	6.50225e-05
FxaC_27g26810.t1	FxaC_27g26810	LncRNA	TE_homo_465815	LTR/Gypsy	1.85333	5.2394e-06	6.57002e-05
MSTRG.31955.1	MSTRG.31955	-	-	-	1.62432	5.30188e-06	6.64588e-05
FxaC_20g31320.t1	MSTRG.35756	-	-	-	1.24372	5.31745e-06	6.6629e-05
FxaC_16g30690.t1	MSTRG.25716	-	-	-	1.23382	5.35258e-06	6.69691e-05
FxaC_9g11650.t1	MSTRG.22599	-	-	-	2.29544	5.38287e-06	6.72979e-05
FxaC_23g38010.t1	MSTRG.44917	-	-	-	1.24176	5.50403e-06	6.86846e-05
FxaC_13g54920.t1	FxaC_13g54920	-	-	-	1.2923	5.53912e-06	6.90712e-05
FxaC_16g11630.t1	MSTRG.24777	-	-	-	1.1403	5.80317e-06	7.20422e-05
FxaC_16g04670.t1	MSTRG.24548	-	-	-	1.22116	5.82256e-06	7.22562e-05
FxaC_22g57820.t1	MSTRG.48576	-	-	-	1.07139	6.04675e-06	7.48834e-05
FxaC_21g29650.t1	FxaC_21g29650	-	-	-	1.53612	6.04766e-06	7.48834e-05
FxaC_6g12910.t2	MSTRG.13852	-	-	-	1.32926	6.06774e-06	7.50765e-05
MSTRG.48005.1	MSTRG.48005	-	-	-	1.10948	6.06562e-06	7.50765e-05
MSTRG.28133.1	MSTRG.28133	-	-	-	1.19052	6.08802e-06	7.52997e-05
FxaC_8g02590.t1	MSTRG.11585	-	-	-	1.0242	6.16877e-06	7.62421e-05
FxaC_18g27380.t1	MSTRG.37320	-	-	-	1.02074	6.16874e-06	7.62421e-05
FxaC_13g51430.t1	MSTRG.29723	-	-	-	1.63008	6.5387e-06	8.04879e-05
MSTRG.55327.1	MSTRG.55327	LncRNA	TE_homo_481723	DNA/MULE-MuDR	1.09436	6.54223e-06	8.05018e-05
FxaC_14g04190.t1	MSTRG.30167	-	-	-	1.10682	6.71513e-06	8.2394e-05
MSTRG.15121.1	MSTRG.15121	LncRNA	TE_homo_135035	LTR/Gypsy	1.6821	6.88972e-06	8.44368e-05
FxaC_12g28810.t1	MSTRG.16765	-	-	-	1.04585	6.92259e-06	8.47467e-05
FxaC_23g47720.t1	MSTRG.45426	-	-	-	-1.00218	7.04851e-06	8.6037e-05
FxaC_11g01270.t1	MSTRG.20006	-	-	-	1.24748	7.08918e-06	8.64704e-05
FxaC_6g22340.t1	FxaC_6g22340	-	-	-	-1.18681	7.1389e-06	8.6982e-05
MSTRG.27226.1	MSTRG.27226	LncRNA	-	-	1.64144	7.26214e-06	8.82642e-05
FxaC_18g02470.t1	MSTRG.36301	-	-	-	1.19036	7.26256e-06	8.82642e-05
FxaC_6g20530.t1	MSTRG.14167	-	-	-	2.35125	7.50231e-06	9.07831e-05
FxaC_17g03530.t1	MSTRG.31789	-	-	-	1.04275	7.72508e-06	9.33104e-05
FxaC_5g36660.t2	MSTRG.11047	-	-	-	1.08462	7.78541e-06	9.39038e-05
FxaC_24g07671.t1	MSTRG.49688	-	-	-	1.24328	7.81587e-06	9.42034e-05
FxaC_12g27290.t1	FxaC_12g27290	-	-	-	1.11561	8.48427e-06	0.000101602
FxaC_5g36370.t1	MSTRG.11032	-	-	-	-1.11163	8.51577e-06	0.00010187
FxaC_11g02310.t1	MSTRG.20055	-	-	-	2.71527	8.59407e-06	0.000102734
FxaC_24g26990.t1	MSTRG.50536	-	-	-	1.45687	8.67001e-06	0.00010351
FxaC_8g15880.t1	MSTRG.12363	-	-	-	1.008	8.73872e-06	0.00010424
FxaC_18g46490.t1	MSTRG.38293	-	-	-	1.04017	8.78159e-06	0.000104714
FxaC_15g15280.t1	MSTRG.26515	-	-	-	1.3671	8.96549e-06	0.000106679
FxaC_21g56660.t1	FxaC_21g56660	-	-	-	1.66884	9.02184e-06	0.000107273
FxaC_27g32170.t1	MSTRG.53095	-	-	-	1.14768	9.04314e-06	0.000107451
FxaC_25g29170.t1	MSTRG.55353	-	-	-	1.25951	9.20737e-06	0.000109247
FxaC_28g05171.t1	MSTRG.59128	-	-	-	1.11394	9.2431e-06	0.000109516
FxaC_6g02840.t1	FxaC_6g02840	-	-	-	1.07925	9.2971e-06	0.000110117
MSTRG.7827.1	MSTRG.7827	LncRNA	TE_homo_78578	LTR/unknown	2.0224	9.35391e-06	0.000110712
FxaC_9g48810.t1	FxaC_9g48810	-	-	-	2.07633	9.3608e-06	0.000110754
MSTRG.18147.1	MSTRG.18147	-	-	-	1.12774	9.46625e-06	0.000111883
FxaC_11g40790.t1	MSTRG.21666	-	-	-	1.14529	9.64146e-06	0.000113794
FxaC_21g36730.t1	MSTRG.41801	-	-	-	-1.36486	9.66376e-06	0.000113977
FxaC_17g51680.t1	MSTRG.34041	-	-	-	-1.00039	9.68213e-06	0.000114153
FxaC_8g24380.t1	MSTRG.12714	-	-	-	-1.07444	9.92523e-06	0.000116814
FxaC_13g24610.t1	MSTRG.28702	-	-	-	-1.47667	1.00199e-05	0.000117804
FxaC_9g50440.t1	MSTRG.24292	-	-	-	1.03615	1.00918e-05	0.000118525
MSTRG.16078.1	MSTRG.16078	LncRNA	-	-	2.04632	1.03645e-05	0.000121302
FxaC_1g13520.t1	MSTRG.6179	-	-	-	1.0634	1.07478e-05	0.000125526
MSTRG.60421.1	MSTRG.60421	LncRNA	TE_homo_516157	LTR/unknown	1.39662	1.0865e-05	0.000126763
FxaC_15g04320.t1	MSTRG.26015	LncRNA	-	-	1.73956	1.09249e-05	0.000127417
FxaC_23g10411.t1	MSTRG.43827	-	-	-	1.34165	1.1056e-05	0.000128811
FxaC_1g32910.t1	MSTRG.7014	-	-	-	2.23136	1.11814e-05	0.000130091
FxaC_18g23410.t1	MSTRG.37143	-	-	-	1.04303	1.12977e-05	0.000131126
FxaC_8g07490.t1	MSTRG.11854	-	-	-	1.30509	1.13287e-05	0.000131394
FxaC_7g24270.t1	MSTRG.8355	-	-	-	1.51633	1.16324e-05	0.000134301
FxaC_8g09810.t1	MSTRG.12004	-	-	-	1.25476	1.16353e-05	0.000134301
FxaC_7g18120.t1	FxaC_7g18120	-	-	-	-1.01254	1.18517e-05	0.00013661
MSTRG.22779.1	MSTRG.22779	-	-	-	1.08125	1.2171e-05	0.000140146
FxaC_26g01860.t1	MSTRG.56916	-	-	-	1.30749	1.2272e-05	0.000141164
FxaC_25g31970.t1	MSTRG.55464	-	-	-	2.34044	1.23157e-05	0.000141569
FxaC_9g38690.t1	MSTRG.23709	-	-	-	1.24192	1.24676e-05	0.000143168
FxaC_16g04310.t1	MSTRG.24539	-	-	-	-1.19936	1.2599e-05	0.000144578
MSTRG.13094.1	MSTRG.13094	LncRNA	TE_homo_115872	Unknown	2.07645	1.26096e-05	0.000144601
FxaC_22g02040.t1	FxaC_22g02040	-	-	-	1.19662	1.26096e-05	0.000144601
MSTRG.58764.1	MSTRG.58764	LncRNA	TE_homo_503304	DNA/hAT-Tag1	1.4874	1.27402e-05	0.000145899
FxaC_16g23140.t1	MSTRG.25334	-	-	-	-1.09406	1.30049e-05	0.000148524
FxaC_9g14020.t1	MSTRG.22691	-	-	-	-1.00373	1.31512e-05	0.00014994
FxaC_5g26900.t1	MSTRG.10663	-	-	-	1.00326	1.31849e-05	0.00015019
FxaC_21g67590.t1	MSTRG.43135	-	-	-	1.03827	1.33928e-05	0.000152383
FxaC_6g16160.t1	MSTRG.13978	-	-	-	1.21832	1.39948e-05	0.000158587
FxaC_13g12920.t1	MSTRG.28139	-	-	-	1.013	1.43545e-05	0.000162279
FxaC_9g24860.t1	MSTRG.23154	-	-	-	2.05207	1.48869e-05	0.000167846
MSTRG.16924.1	MSTRG.16924	LncRNA	-	-	2.72233	1.52537e-05	0.000171693
FxaC_18g14920.t1	MSTRG.36785	-	-	-	1.22073	1.52723e-05	0.000171844
MSTRG.55578.1	MSTRG.55578	-	-	-	1.13766	1.52857e-05	0.000171937
FxaC_24g43880.t1	MSTRG.51211	-	-	-	1.19406	1.57105e-05	0.000176479
FxaC_7g03640.t1	MSTRG.7481	-	-	-	1.09596	1.59539e-05	0.000179153
MSTRG.31620.1	MSTRG.31620	LncRNA	TE_homo_289773	Unknown	-1.42926	1.6066e-05	0.000180351
FxaC_13g35270.t1	MSTRG.29177	-	-	-	1.79127	1.61118e-05	0.000180723
FxaC_21g56590.t1	MSTRG.42609	-	-	-	1.61191	1.64646e-05	0.000184209
FxaC_5g04991.t1	FxaC_5g04991	-	-	-	-1.05298	1.67018e-05	0.00018649
FxaC_3g26260.t1	MSTRG.4890	-	-	-	1.21814	1.68458e-05	0.000188028
FxaC_8g16500.t1	MSTRG.12387	-	-	-	1.06443	1.70157e-05	0.00018949
FxaC_17g06160.t1	MSTRG.31934	-	-	-	2.49338	1.75842e-05	0.000195044
FxaC_25g00291.t1	FxaC_25g00291	-	-	-	1.04025	1.77975e-05	0.000197132
FxaC_17g05520.t1	MSTRG.31887	-	-	-	1.18219	1.88651e-05	0.000208218
FxaC_16g16570.t1	FxaC_16g16570	-	-	-	1.38296	1.91004e-05	0.000210468
FxaC_13g34560.t1	MSTRG.29140	-	-	-	1.0352	1.93233e-05	0.000212854
FxaC_24g14480.t1	MSTRG.50000	LncRNA	TE_homo_432979	LTR/unknown	-1.07096	1.93446e-05	0.000212949
MSTRG.12962.1	MSTRG.12962	LncRNA	-	-	2.4228	2.03358e-05	0.000223275
FxaC_3g17790.t1	MSTRG.4553	-	-	-	-1.08635	2.03998e-05	0.000223831
FxaC_13g19140.t1	MSTRG.28412	-	-	-	1.19923	2.05079e-05	0.000224943
FxaC_21g71640.t1	MSTRG.43376	-	-	-	1.12565	2.06272e-05	0.000226104
FxaC_16g17210.t1	MSTRG.25032	-	-	-	-1.08909	2.06986e-05	0.000226812
FxaC_9g47850.t1	MSTRG.24156	-	-	-	-1.22841	2.10339e-05	0.000230336
MSTRG.17424.1	MSTRG.17424	LncRNA	TE_homo_157053	LTR/unknown	1.68231	2.1068e-05	0.000230634
FxaC_12g07440.t1	MSTRG.15912	-	-	-	-2.35842	2.11578e-05	0.000231541
MSTRG.13140.1	MSTRG.13140	-	-	-	1.30206	2.13585e-05	0.000233509
MSTRG.45219.1	MSTRG.45219	-	-	-	1.28495	2.15913e-05	0.0002359
FxaC_2g00060.t1	MSTRG.1706	-	-	-	1.01024	2.23221e-05	0.000243613
MSTRG.39718.1	MSTRG.39718	LncRNA	-	-	1.54876	2.23263e-05	0.000243613
FxaC_22g21000.t1	MSTRG.47112	-	-	-	1.10945	2.24225e-05	0.000244359
FxaC_5g20480.t1	FxaC_5g20480	-	-	-	1.04652	2.27377e-05	0.000247347
FxaC_25g29200.t1	MSTRG.55356	-	-	-	1.03104	2.27865e-05	0.000247667
FxaC_15g12700.t1	MSTRG.26395	-	-	-	1.00976	2.35224e-05	0.000255004
FxaC_16g05130.t1	MSTRG.24566	-	-	-	1.10502	2.3618e-05	0.000255876
MSTRG.48922.1	MSTRG.48922	LncRNA	TE_homo_427178	Unknown	-1.59965	2.37474e-05	0.000257112
FxaC_23g52340.t1	MSTRG.45636	-	-	-	1.13519	2.38811e-05	0.000258392
FxaC_4g11930.t1	MSTRG.369	-	-	-	2.51327	2.42372e-05	0.000261654
FxaC_23g08720.t1	MSTRG.43759	-	-	-	1.06078	2.44357e-05	0.000263542
FxaC_22g00170.t1	MSTRG.46079	-	-	-	1.19524	2.61395e-05	0.000280205
MSTRG.46463.1	MSTRG.46463	-	-	-	-1.25327	2.63048e-05	0.000281798
FxaC_6g01300.t1	MSTRG.13412	LncRNA	-	-	2.45612	2.63342e-05	0.000281933
MSTRG.9965.1	MSTRG.9965	LncRNA	TE_homo_91083	LINE/L1	-1.38815	2.71132e-05	0.000289533
FxaC_9g07310.t2	MSTRG.22404	-	-	-	1.12093	2.83363e-05	0.000301251
FxaC_7g21030.t1	FxaC_7g21030	-	-	-	1.30996	2.88714e-05	0.000306454
FxaC_15g05080.t1	MSTRG.26051	-	-	-	1.35474	2.89601e-05	0.000307298
FxaC_16g15450.t1	MSTRG.24961	-	-	-	1.08231	2.90254e-05	0.000307893
FxaC_26g08270.t1	MSTRG.57266	LncRNA	TE_homo_490102	DNA/MULE-MuDR	2.09521	2.9195e-05	0.000309398
FxaC_5g23370.t1	MSTRG.10546	-	-	-	-1.08063	2.9434e-05	0.000311833
FxaC_2g11080.t1	MSTRG.2272	-	-	-	-1.11619	2.97957e-05	0.000315258
MSTRG.10788.2	MSTRG.10788	-	-	-	1.67476	2.9805e-05	0.000315258
FxaC_11g09610.t1	MSTRG.20384	-	-	-	1.51337	3.10131e-05	0.000327218
FxaC_15g13220.t1	MSTRG.26416	-	-	-	1.84314	3.17488e-05	0.000334454
MSTRG.8045.1	MSTRG.8045	LncRNA	TE_homo_81179	LTR/Gypsy	1.42623	3.23173e-05	0.000339696
FxaC_24g43610.t1	FxaC_24g43610	-	-	-	1.20045	3.26084e-05	0.000342434
FxaC_24g17090.t1	MSTRG.50112	-	-	-	1.10785	3.29498e-05	0.000345802
FxaC_5g03920.t1	MSTRG.9620	-	-	-	1.11774	3.32913e-05	0.00034895
MSTRG.10741.1	MSTRG.10741	LncRNA	TE_homo_96672	Unknown	1.6192	3.37628e-05	0.000353119
MSTRG.52587.1	MSTRG.52587	-	-	-	1.23084	3.55252e-05	0.000369134
MSTRG.55711.1	MSTRG.55711	-	-	-	1.2841	3.55447e-05	0.000369223
FxaC_9g48240.t1	MSTRG.24172	-	-	-	-1.51427	3.66043e-05	0.000379451
FxaC_4g17030.t1	FxaC_4g17030	LncRNA	TE_homo_12868	LTR/unknown	-2.10291	3.7255e-05	0.000385793
FxaC_21g12830.t1	FxaC_21g12830	-	-	-	1.05099	3.74047e-05	0.000387104
FxaC_13g27730.t1	MSTRG.28855	-	-	-	-1.11313	3.74639e-05	0.000387477
FxaC_21g55970.t1	MSTRG.42589	-	-	-	1.18347	3.81047e-05	0.00039327
FxaC_11g10890.t1	MSTRG.20457	-	-	-	1.13989	3.83196e-05	0.000395352
FxaC_24g22370.t1	FxaC_24g22370	-	-	-	1.03494	3.88798e-05	0.000400885
FxaC_24g05600.t1	MSTRG.49593	-	-	-	1.12445	3.9884e-05	0.000410356
MSTRG.11305.1	MSTRG.11305	LncRNA	TE_homo_102548	Unknown	1.18248	4.03403e-05	0.000414161
FxaC_17g05960.t1	MSTRG.31915	-	-	-	1.16054	4.21431e-05	0.000430692
FxaC_23g21670.t1	MSTRG.44218	-	-	-	1.03504	4.21843e-05	0.000430982
FxaC_25g31850.t1	MSTRG.55456	-	-	-	1.48275	4.23298e-05	0.000432204
FxaC_18g33970.t1	MSTRG.37663	-	-	-	1.03373	4.55807e-05	0.000462441
FxaC_7g31481.t1	MSTRG.8647	-	-	-	-2.3253	4.60299e-05	0.000466575
FxaC_17g10511.t1	MSTRG.32215	-	-	-	-1.17171	4.67981e-05	0.000473931
FxaC_14g34930.t1	MSTRG.31474	-	-	-	-1.20495	4.70632e-05	0.000476041
MSTRG.38464.1	MSTRG.38464	-	-	-	1.3494	4.86477e-05	0.000490293
FxaC_5g37700.t1	MSTRG.11088	-	-	-	1.20963	4.86802e-05	0.000490465
FxaC_25g35560.t1	MSTRG.55594	-	-	-	1.05947	4.96133e-05	0.000498826
FxaC_4g37260.t1	MSTRG.1520	-	-	-	1.27218	4.96344e-05	0.000498888
MSTRG.38964.1	MSTRG.38964	LncRNA	-	-	-1.04437	5.17568e-05	0.000518666
MSTRG.31563.1	MSTRG.31563	LncRNA	TE_homo_289001	LINE/L1	1.64977	5.1825e-05	0.000519175
MSTRG.20511.1	MSTRG.20511	-	-	-	1.34322	5.19791e-05	0.000520272
FxaC_10g33280.t1	MSTRG.19227	-	-	-	1.06026	5.2108e-05	0.000521251
FxaC_6g14920.t1	MSTRG.13935	-	-	-	1.12834	5.2974e-05	0.000528967
FxaC_20g20820.t1	MSTRG.35329	-	-	-	1.56579	5.33524e-05	0.000532428
MSTRG.39755.1	MSTRG.39755	LncRNA	TE_homo_351660	LTR/unknown	1.47264	5.40105e-05	0.000538355
MSTRG.52643.1	MSTRG.52643	LncRNA	TE_homo_463310	LINE/L1	1.28723	5.44282e-05	0.000542035
MSTRG.15741.1	MSTRG.15741	LncRNA	-	-	1.26876	5.62229e-05	0.000557425
MSTRG.5240.1	MSTRG.5240	LncRNA	TE_homo_52388	LTR/unknown	2.5393	5.78595e-05	0.000571754
FxaC_9g05180.t1	MSTRG.22305	-	-	-	1.41667	5.79217e-05	0.000572069
FxaC_14g30690.t1	MSTRG.31390	-	-	-	1.04483	5.8282e-05	0.000575457
FxaC_20g40420.t1	FxaC_20g40420	-	-	-	1.26302	5.87646e-05	0.000580052
FxaC_6g17860.t1	MSTRG.14056	-	-	-	1.24077	5.95807e-05	0.000587243
FxaC_21g06840.t1	FxaC_21g06840	-	-	-	1.26488	5.98699e-05	0.00058992
FxaC_22g37920.t1	MSTRG.47784	-	-	-	-1.01358	6.07396e-05	0.000597436
MSTRG.47495.1	MSTRG.47495	LncRNA	-	-	2.62658	6.21182e-05	0.000609922
FxaC_21g41590.t1	MSTRG.41986	-	-	-	1.46953	6.31882e-05	0.00061934
FxaC_7g23220.t1	MSTRG.8310	-	-	-	1.17614	6.32644e-05	0.000619906
FxaC_11g16280.t1	MSTRG.20697	-	-	-	1.13646	6.43054e-05	0.000628454
FxaC_7g33250.t1	MSTRG.8734	-	-	-	1.54816	6.48095e-05	0.000632642
FxaC_27g05150.t1	FxaC_27g05150	-	-	-	1.13083	6.81283e-05	0.000661612
FxaC_3g10010.t1	MSTRG.4199	-	-	-	1.03328	6.83523e-05	0.000663556
MSTRG.1895.1	MSTRG.1895	-	-	-	1.0195	6.94082e-05	0.000672637
MSTRG.47038.1	MSTRG.47038	-	-	-	-1.1605	7.23689e-05	0.000699712
FxaC_21g54990.t1	MSTRG.42539	-	-	-	-1.29105	7.33792e-05	0.000708663
FxaC_16g21290.t1	MSTRG.25243	-	-	-	1.12506	7.37977e-05	0.000712089
FxaC_2g00530.t1	MSTRG.1730	-	-	-	1.09863	7.39015e-05	0.000712886
FxaC_22g43680.t1	MSTRG.47971	-	-	-	1.17302	7.58047e-05	0.000729148
FxaC_13g28210.t1	MSTRG.28875	-	-	-	1.13594	7.58315e-05	0.000729196
MSTRG.16361.1	MSTRG.16361	LncRNA	TE_homo_145125	LTR/Copia	1.63997	7.69242e-05	0.000738856
FxaC_14g38710.t1	MSTRG.31609	-	-	-	1.01723	8.10786e-05	0.000775205
FxaC_17g23200.t1	MSTRG.32877	-	-	-	1.12878	8.23553e-05	0.000786515
FxaC_6g35140.t1	MSTRG.14863	-	-	-	-1.03339	8.48035e-05	0.000807597
FxaC_18g30680.t1	MSTRG.37492	-	-	-	1.38052	8.67757e-05	0.000824504
FxaC_14g36620.t1	MSTRG.31529	-	-	-	1.08057	8.79204e-05	0.000834671
FxaC_25g21420.t1	MSTRG.55046	-	-	-	-1.05257	9.14831e-05	0.000865553
MSTRG.29126.1	MSTRG.29126	LncRNA	TE_homo_258775	DNA/MULE-MuDR	1.10342	9.44529e-05	0.000891388
FxaC_18g02121.t1	MSTRG.36288	-	-	-	-1.2782	9.7957e-05	0.000919025
MSTRG.7561.1	MSTRG.7561	-	-	-	1.35978	9.96464e-05	0.000933308
MSTRG.19004.1	MSTRG.19004	LncRNA	TE_homo_168760	Unknown	1.03868	0.000100993	0.000944337
FxaC_13g52030.t1	FxaC_13g52030	-	-	-	1.18159	0.000102936	0.000958766
FxaC_5g13130.t1	MSTRG.10076	-	-	-	1.44967	0.00010386	0.000966298
FxaC_19g34930.t1	MSTRG.39853	-	-	-	-1.15207	0.000105723	0.000981997
FxaC_1g00710.t1	MSTRG.5462	-	-	-	1.81091	0.000108282	0.00100354
FxaC_22g55390.t1	MSTRG.48450	-	-	-	1.24284	0.000108737	0.0010072
MSTRG.9174.1	MSTRG.9174	LncRNA	-	-	1.00386	0.000111591	0.00102966
FxaC_26g40980.t1	FxaC_26g40980	-	-	-	1.00324	0.000112464	0.00103657
FxaC_18g45230.t1	MSTRG.38231	-	-	-	1.17418	0.000112577	0.00103733
FxaC_23g02730.t1	MSTRG.43516	-	-	-	1.06812	0.000112877	0.00103895
FxaC_8g22210.t1	FxaC_8g22210	-	-	-	1.0893	0.000113344	0.00104296
FxaC_25g21560.t1	FxaC_25g21560	-	-	-	1.08111	0.000113991	0.00104785
FxaC_9g36750.t1	MSTRG.23618	LncRNA	-	-	1.40662	0.000116136	0.00106602
MSTRG.51671.1	MSTRG.51671	LncRNA	-	-	-1.72174	0.000117447	0.00107618
FxaC_17g49280.t1	MSTRG.33954	-	-	-	-1.02578	0.000126702	0.00115228
MSTRG.16507.1	MSTRG.16507	LncRNA	-	-	2.22686	0.00012761	0.00115928
MSTRG.45732.1	MSTRG.45732	-	-	-	1.0104	0.000128342	0.00116498
MSTRG.1708.1	MSTRG.1708	LncRNA	-	-	-1.42771	0.000140571	0.00125995
FxaC_15g21130.t1	FxaC_15g21130	-	-	-	1.20865	0.000145646	0.00130093
FxaC_17g54440.t1	MSTRG.34140	-	-	-	1.20854	0.00015038	0.00133786
FxaC_19g18150.t1	MSTRG.39223	-	-	-	1.22307	0.000153027	0.00135673
FxaC_17g02130.t1	MSTRG.31725	-	-	-	1.1367	0.000155224	0.00137512
FxaC_27g01840.t1	MSTRG.51965	-	-	-	1.1655	0.000156655	0.0013856
FxaC_15g22980.t1	FxaC_15g22980	-	-	-	1.09393	0.000160747	0.00141842
MSTRG.34187.1	MSTRG.34187	LncRNA	repeat_region_2429	LTR/unknown	-1.43084	0.00016122	0.00142147
MSTRG.618.1	MSTRG.618	LncRNA	-	-	1.3385	0.000163203	0.00143783
FxaC_13g26200.t1	MSTRG.28777	-	-	-	1.33555	0.000165603	0.00145706
FxaC_26g13810.t1	FxaC_26g13810	-	-	-	1.03043	0.000166252	0.00146238
FxaC_23g05980.t1	MSTRG.43651	-	-	-	1.08089	0.000167194	0.00146876
FxaC_12g45770.t1	MSTRG.17479	-	-	-	1.11454	0.000168569	0.00147927
MSTRG.35362.1	MSTRG.35362	-	-	-	1.17735	0.000171032	0.00149892
MSTRG.6329.1	MSTRG.6329	LncRNA	-	-	1.79658	0.000174358	0.00152449
FxaC_3g14030.t1	MSTRG.4400	-	-	-	1.07195	0.000174946	0.00152859
MSTRG.29127.1	MSTRG.29127	LncRNA	TE_homo_258776	LINE/L1	-1.22991	0.000175562	0.00153341
FxaC_9g30730.t1	MSTRG.23359	-	-	-	1.04812	0.000177253	0.00154577
MSTRG.45012.1	MSTRG.45012	LncRNA	-	-	1.11304	0.00017992	0.00156658
FxaC_11g41380.t1	MSTRG.21694	-	-	-	1.0948	0.000190591	0.00164879
FxaC_25g50870.t1	FxaC_25g50870	-	-	-	1.30084	0.000192347	0.00166009
FxaC_10g18590.t1	MSTRG.18670	-	-	-	-1.04499	0.000199155	0.00171008
FxaC_11g46750.t1	MSTRG.21949	-	-	-	1.04184	0.00020056	0.00172038
FxaC_10g37111.t1	MSTRG.19358	-	-	-	1.22446	0.000204494	0.00175054
MSTRG.23010.1	MSTRG.23010	LncRNA	-	-	1.57901	0.000211311	0.00180246
FxaC_23g48230.t1	MSTRG.45452	-	-	-	1.02792	0.000211795	0.00180585
FxaC_4g30680.t1	MSTRG.1169	-	-	-	1.28231	0.000223004	0.00189018
FxaC_16g27612.t1	MSTRG.25553	-	-	-	1.09776	0.000227062	0.00192021
FxaC_23g32340.t1	MSTRG.44661	-	-	-	1.00142	0.000227364	0.00192227
FxaC_23g00640.t1	FxaC_23g00640	-	-	-	1.20264	0.000227513	0.00192305
FxaC_13g12551.t1	MSTRG.28127	LncRNA	-	-	1.09933	0.000228287	0.00192862
MSTRG.41740.1	MSTRG.41740	LncRNA	TE_homo_365450	DNA/hAT-Tag1	-1.04465	0.000235391	0.00198115
MSTRG.52989.1	MSTRG.52989	-	-	-	1.38398	0.000236777	0.00199104
FxaC_11g38190.t1	MSTRG.21557	-	-	-	2.13694	0.00023888	0.00200644
MSTRG.20041.1	MSTRG.20041	LncRNA	-	-	-1.05367	0.000239322	0.00200869
FxaC_23g09650.t1	FxaC_23g09650	-	-	-	1.0416	0.000240428	0.00201696
FxaC_10g09210.t1	MSTRG.18237	-	-	-	1.04051	0.000243165	0.00203738
FxaC_2g01250.t1	MSTRG.1772	-	-	-	1.08578	0.000243233	0.00203743
FxaC_22g69920.t1	MSTRG.49135	-	-	-	1.11094	0.000246285	0.00205888
FxaC_5g23910.t1	MSTRG.10563	-	-	-	1.18282	0.000254764	0.00211972
MSTRG.47485.1	MSTRG.47485	LncRNA	TE_homo_410876	Unknown	1.61984	0.000258409	0.00214792
FxaC_22g69890.t1	MSTRG.49132	-	-	-	1.04078	0.000258981	0.00215001
FxaC_23g55530.t1	MSTRG.45796	-	-	-	1.02904	0.000259773	0.00215552
FxaC_8g07671.t1	MSTRG.11866	-	-	-	1.08324	0.000266782	0.00220833
FxaC_14g19000.t1	MSTRG.30905	-	-	-	1.02591	0.000266775	0.00220833
FxaC_2g30870.t1	MSTRG.3137	-	-	-	1.36203	0.000269411	0.00222667
FxaC_2g01570.t1	MSTRG.1788	-	-	-	1.39427	0.0002759	0.00227282
FxaC_3g20840.t1	FxaC_3g20840	-	-	-	1.10233	0.000287468	0.00235617
FxaC_23g03630.t1	MSTRG.43558	LncRNA	-	-	1.88096	0.000287876	0.00235894
FxaC_28g15980.t1	MSTRG.59616	-	-	-	1.92935	0.000295194	0.00241183
FxaC_23g20820.t1	MSTRG.44193	-	-	-	-1.10212	0.000303171	0.00247158
FxaC_8g28590.t1	MSTRG.12887	-	-	-	-2.06643	0.000324334	0.00262434
FxaC_1g09270.t1	MSTRG.5948	-	-	-	1.3735	0.0003247	0.00262666
FxaC_25g27561.t1	FxaC_25g27561	-	-	-	1.32706	0.000331637	0.00267673
FxaC_15g26300.t1	MSTRG.26989	-	-	-	1.36229	0.000338402	0.0027212
FxaC_24g20060.t1	MSTRG.50238	-	-	-	1.03306	0.000348449	0.00279184
FxaC_21g46690.t1	FxaC_21g46690	-	-	-	1.06187	0.000360738	0.00287382
FxaC_26g06030.t1	MSTRG.57190	-	-	-	1.08975	0.000361927	0.00288082
MSTRG.13984.1	MSTRG.13984	-	-	-	-1.16868	0.000362336	0.00288107
FxaC_27g42670.t1	FxaC_27g42670	-	-	-	1.25027	0.000367997	0.00291929
FxaC_17g05290.t1	MSTRG.31875	-	-	-	1.4117	0.000387303	0.00304905
FxaC_18g02040.t1	MSTRG.36282	-	-	-	1.0161	0.000390186	0.00306895
FxaC_15g41290.t1	MSTRG.27487	-	-	-	1.55179	0.000392764	0.00308498
FxaC_15g18350.t1	MSTRG.26680	-	-	-	1.2151	0.000393258	0.00308813
MSTRG.50729.1	MSTRG.50729	LncRNA	TE_homo_441790	LTR/unknown	1.80735	0.000394253	0.00309377
FxaC_9g20450.t1	MSTRG.22943	-	-	-	1.02903	0.000398767	0.00312189
FxaC_2g24270.t1	MSTRG.2904	-	-	-	1.007	0.000400691	0.00313549
FxaC_7g42060.t1	MSTRG.9269	-	-	-	1.04322	0.000402474	0.00314797
FxaC_18g04970.t1	MSTRG.36383	-	-	-	1.18599	0.00041957	0.00326418
MSTRG.11918.1	MSTRG.11918	-	-	-	1.03058	0.000419849	0.00326559
FxaC_2g21540.t1	MSTRG.2773	-	-	-	1.03273	0.000420863	0.00327133
FxaC_21g35650.t1	MSTRG.41752	-	-	-	1.12896	0.000432431	0.00334792
MSTRG.46301.1	MSTRG.46301	LncRNA	TE_homo_401323	LINE/L1	-1.17607	0.000436553	0.00337827
MSTRG.38675.1	MSTRG.38675	LncRNA	TE_homo_341253	Unknown	-1.26301	0.000454482	0.00350086
FxaC_17g18970.t1	MSTRG.32654	-	-	-	1.08804	0.000485896	0.00371543
MSTRG.9932.1	MSTRG.9932	LncRNA	TE_struc_1519	DNA/DTM	1.05088	0.000497101	0.00379633
MSTRG.25123.1	MSTRG.25123	LncRNA	TE_homo_228709	DNA/Micro_like	-1.29307	0.000505624	0.00384796
MSTRG.33681.1	MSTRG.33681	LncRNA	TE_homo_300975	LTR/Copia	1.06562	0.000507794	0.00386023
MSTRG.21363.1	MSTRG.21363	LncRNA	TE_homo_194011	LTR/Gypsy	-1.21475	0.000513548	0.0038994
FxaC_22g53490.t1	FxaC_22g53490	-	-	-	1.02371	0.000515974	0.00391633
MSTRG.42924.1	MSTRG.42924	LncRNA	-	-	1.23726	0.000527114	0.00398706
FxaC_26g11470.t1	MSTRG.57420	-	-	-	-1.027	0.000527463	0.0039888
FxaC_22g07180.t1	MSTRG.46467	-	-	-	1.09168	0.000561849	0.00422312
FxaC_14g15051.t1	MSTRG.30716	-	-	-	1.11286	0.000575257	0.00430941
FxaC_7g18760.t1	MSTRG.8108	-	-	-	2.60007	0.000585265	0.00437072
MSTRG.7058.1	MSTRG.7058	-	-	-	2.26396	0.000590315	0.00439863
FxaC_6g40530.t1	MSTRG.15178	-	-	-	1.2194	0.000592659	0.00441414
FxaC_13g27151.t1	MSTRG.28826	-	-	-	1.19662	0.000610009	0.00452727
FxaC_23g25550.t1	FxaC_23g25550	-	-	-	1.26451	0.00062734	0.00463935
FxaC_26g06020.t1	FxaC_26g06020	-	-	-	1.03241	0.00063672	0.0046995
FxaC_11g30110.t1	MSTRG.21262	-	-	-	1.12181	0.000639878	0.0047197
FxaC_8g08881.t1	MSTRG.11939	-	-	-	1.20323	0.000640551	0.00472259
MSTRG.45032.1	MSTRG.45032	LncRNA	TE_homo_394670	Unknown	-1.19743	0.000653698	0.00480935
FxaC_7g19450.t1	MSTRG.8142	-	-	-	1.15406	0.00068841	0.00502571
MSTRG.39996.1	MSTRG.39996	LncRNA	-	-	1.61643	0.00069416	0.00506328
FxaC_27g38590.t1	MSTRG.53362	-	-	-	1.05349	0.000704845	0.00513117
FxaC_24g18300.t1	MSTRG.50158	-	-	-	1.15185	0.000731918	0.00530752
FxaC_21g14220.t1	MSTRG.40798	-	-	-	1.10121	0.000739282	0.0053586
MSTRG.7277.1	MSTRG.7277	LncRNA	TE_homo_70802	Unknown	1.44385	0.000751518	0.00543554
MSTRG.51458.1	MSTRG.51458	LncRNA	TE_homo_449901	LTR/unknown	-1.16704	0.000768825	0.00554159
MSTRG.50698.2	MSTRG.50698	LncRNA	TE_homo_441392	LTR/unknown	-1.29898	0.000780543	0.0056176
FxaC_27g51910.t1	MSTRG.54008	-	-	-	1.2492	0.000791404	0.00568235
FxaC_13g15690.t1	MSTRG.28240	-	-	-	1.67651	0.000794293	0.00569943
FxaC_12g42131.t1	MSTRG.17303	-	-	-	-1.06836	0.000821929	0.00587385
MSTRG.50081.1	MSTRG.50081	-	-	-	1.09173	0.000825279	0.00589528
FxaC_21g59490.t1	MSTRG.42763	-	-	-	-1.03959	0.000876754	0.00621601
FxaC_5g10330.t1	MSTRG.9933	-	-	-	1.10472	0.000878874	0.0062264
FxaC_5g40520.t1	MSTRG.11195	-	-	-	1.1819	0.000899624	0.00635326
FxaC_24g38550.t1	FxaC_24g38550	-	-	-	1.01114	0.000910068	0.00641891
FxaC_11g06520.t1	FxaC_11g06520	-	-	-	-1.35074	0.000972696	0.00678358
FxaC_21g11480.t1	MSTRG.40681	-	-	-	1.04842	0.000998896	0.00693888
FxaC_20g09580.t1	FxaC_20g09580	-	-	-	1.07757	0.00108041	0.0074221
FxaC_9g21430.t1	MSTRG.22983	-	-	-	1.05242	0.00113433	0.00773325
MSTRG.18941.1	MSTRG.18941	LncRNA	TE_homo_167721	DNA/Micro_like	1.44377	0.00114903	0.00782138
FxaC_28g15500.t1	FxaC_28g15500	-	-	-	-1.19819	0.00115314	0.00784459
FxaC_11g06600.t1	MSTRG.20254	-	-	-	1.18849	0.00115462	0.00785148
FxaC_5g30750.t1	MSTRG.10846	-	-	-	1.03822	0.00117516	0.00797174
FxaC_11g22290.t1	MSTRG.20933	-	-	-	1.11644	0.00120648	0.00815122
FxaC_12g34760.t1	MSTRG.16973	-	-	-	1.1752	0.00121743	0.00821361
FxaC_16g02100.t1	MSTRG.24460	-	-	-	4.21479	0.00122516	0.00825911
FxaC_23g49690.t1	FxaC_23g49690	-	-	-	1.06748	0.00122799	0.00827654
FxaC_6g17590.t1	FxaC_6g17590	-	-	-	1.15218	0.00137514	0.00912162
FxaC_6g35120.t1	MSTRG.14861	-	-	-	1.14998	0.00137673	0.00912855
FxaC_7g10650.t1	MSTRG.7784	-	-	-	1.08295	0.00139182	0.00922494
FxaC_9g47700.t1	FxaC_9g47700	-	-	-	1.12125	0.00140526	0.00929935
FxaC_6g07620.t1	MSTRG.13651	-	-	-	1.15951	0.00143516	0.00946914
MSTRG.34145.1	MSTRG.34145	-	-	-	1.01907	0.00151781	0.00993049
MSTRG.21446.1	MSTRG.21446	LncRNA	-	-	-1.02238	0.00161086	0.01043
FxaC_3g22830.t1	MSTRG.4759	-	-	-	1.24339	0.00161338	0.0104416
MSTRG.55976.1	MSTRG.55976	LncRNA	-	-	1.08768	0.0016323	0.0105336
FxaC_20g13540.t1	MSTRG.34960	-	-	-	1.10625	0.00177826	0.0113445
FxaC_21g10680.t1	MSTRG.40635	-	-	-	1.02484	0.00192266	0.0121137
FxaC_13g14060.t1	MSTRG.28194	-	-	-	1.72781	0.00195189	0.0122572
FxaC_28g33360.t1	MSTRG.60295	-	-	-	1.02129	0.00208544	0.0129747
FxaC_3g27250.t1	MSTRG.4935	-	-	-	1.31192	0.00219856	0.0135714
FxaC_25g23190.t1	MSTRG.55116	-	-	-	-1.01879	0.00220329	0.0135981
FxaC_12g34770.t1	MSTRG.16974	-	-	-	1.03589	0.00221606	0.0136618
FxaC_23g08370.t1	FxaC_23g08370	-	-	-	1.06095	0.00227651	0.0139678
FxaC_16g14670.t1	MSTRG.24927	-	-	-	1.26598	0.00234476	0.0143184
FxaC_13g27300.t1	MSTRG.28837	-	-	-	1.18735	0.00238118	0.0144906
FxaC_4g22571.t1	MSTRG.794	-	-	-	1.08975	0.00244992	0.0148334
FxaC_14g22560.t1	MSTRG.31063	-	-	-	1.04674	0.00277052	0.0164669
FxaC_10g33490.t1	MSTRG.19239	-	-	-	1.03456	0.00283539	0.0167915
FxaC_11g29940.t1	MSTRG.21254	-	-	-	1.18002	0.00306393	0.0179233
FxaC_26g18800.t1	MSTRG.57802	-	-	-	2.02674	0.0031345	0.0182528
FxaC_16g24080.t1	MSTRG.25367	LncRNA	-	-	1.7256	0.0032495	0.0187505
FxaC_14g18010.t1	MSTRG.30854	-	-	-	-2.09044	0.00374045	0.0210934
FxaC_26g18820.t1	MSTRG.57803	-	-	-	1.02397	0.00384947	0.0215775
FxaC_14g28250.t1	MSTRG.31295	-	-	-	1.48156	0.00385804	0.0216111
MSTRG.42061.1	MSTRG.42061	LncRNA	-	-	-1.50099	0.00397017	0.0221504
FxaC_10g26810.t1	FxaC_10g26810	-	-	-	1.05279	0.00403134	0.0224171
FxaC_5g03070.t1	MSTRG.9569	-	-	-	1.22717	0.00410508	0.0227479
FxaC_22g30620.t1	MSTRG.47500	-	-	-	1.10137	0.00431209	0.0236992
FxaC_21g62370.t1	MSTRG.42878	-	-	-	1.27655	0.00434611	0.0238392
FxaC_3g09450.t1	MSTRG.4175	-	-	-	1.26379	0.0043974	0.0240576
MSTRG.40423.1	MSTRG.40423	-	-	-	1.28248	0.00468625	0.0253853
FxaC_12g06310.t1	MSTRG.15865	-	-	-	1.11372	0.00477713	0.0257776
MSTRG.28986.1	MSTRG.28986	LncRNA	-	-	1.08315	0.00482175	0.0259849
FxaC_16g05250.t1	MSTRG.24571	-	-	-	1.56586	0.0058643	0.030562
FxaC_27g46420.t1	MSTRG.53723	-	-	-	1.35099	0.00586864	0.0305704
FxaC_25g32870.t1	MSTRG.55509	-	-	-	1.02254	0.0059996	0.0311509
MSTRG.41987.1	MSTRG.41987	LncRNA	TE_struc_6879	DNA/DTM	-1.05983	0.00609093	0.0315811
FxaC_22g68730.t1	MSTRG.49077	-	-	-	1.02183	0.00610452	0.0316342
FxaC_22g56030.t1	MSTRG.48488	-	-	-	-1.71037	0.00613062	0.0317378
MSTRG.58537.1	MSTRG.58537	-	-	-	1.12661	0.00623606	0.0321843
MSTRG.29222.1	MSTRG.29222	-	-	-	1.00938	0.00625708	0.0322779
FxaC_12g41720.t1	MSTRG.17286	-	-	-	1.97207	0.00657897	0.0337102
MSTRG.45029.1	MSTRG.45029	LncRNA	-	-	-1.14588	0.00660456	0.033831
FxaC_18g21130.t1	MSTRG.37050	-	-	-	-1.02985	0.00669673	0.0342195
MSTRG.53692.1	MSTRG.53692	LncRNA	TE_homo_470608	LTR/unknown	-1.40699	0.00670312	0.0342417
FxaC_12g42370.t1	FxaC_12g42370	-	-	-	1.01207	0.00678631	0.0345876
FxaC_11g41550.t1	MSTRG.21707	-	-	-	1.01572	0.00720178	0.0363132
FxaC_16g13610.t1	MSTRG.24878	-	-	-	2.32887	0.00727296	0.0366086
MSTRG.52327.1	MSTRG.52327	LncRNA	TE_homo_458099	DNA/Micro_like	1.19179	0.00742915	0.0372413
MSTRG.22141.1	MSTRG.22141	-	-	-	1.13161	0.00759858	0.037994
FxaC_8g26430.t1	MSTRG.12795	-	-	-	1.8233	0.00761899	0.0380734
FxaC_27g04840.t1	MSTRG.52082	-	-	-	-2.34559	0.00769353	0.0383544
FxaC_21g63730.t1	MSTRG.42953	-	-	-	1.2507	0.00783489	0.0389607
FxaC_6g46640.t1	MSTRG.15571	-	-	-	1.1114	0.00800522	0.0396021
FxaC_21g00940.t1	MSTRG.40133	-	-	-	-1.89112	0.00817681	0.0402431
FxaC_13g26190.t1	FxaC_13g26190	-	-	-	1.28117	0.00840374	0.0411967
MSTRG.6820.1	MSTRG.6820	LncRNA	TE_homo_64470	LTR/unknown	-1.16651	0.0084968	0.0415436
FxaC_6g18600.t1	FxaC_6g18600	-	-	-	1.01748	0.00864518	0.0421523
MSTRG.26565.1	MSTRG.26565	-	-	-	1.00208	0.00882188	0.0428147
MSTRG.53054.1	MSTRG.53054	-	-	-	1.40673	0.00886639	0.0429996
FxaC_5g34960.t1	MSTRG.10974	-	-	-	-1.24319	0.00890733	0.0431731
FxaC_3g23300.t1	MSTRG.4786	-	-	-	1.12929	0.00956047	0.0457262
FxaC_20g13420.t1	FxaC_20g13420	-	-	-	-1.16417	0.00996374	0.0472773
FxaC_17g50130.t1	MSTRG.33990	-	-	-	1.04037	0.00997287	0.0473052
MSTRG.37468.1	MSTRG.37468	LncRNA	-	-	1.02793	0.0099847	0.0473479

## Sheet: NDGA8
Transcript_id	Gene_id	Coding	TE_id	TE_family	Log2(FC)	pvalue	padj
FxaC_1g22002.t1	MSTRG.6580	-	-	-	-3.60076	0	0
FxaC_8g30870.t1	MSTRG.12986	-	-	-	-3.45661	0	0
FxaC_17g11680.t1	MSTRG.32276	-	-	-	-2.58787	0	0
FxaC_22g04240.t1	MSTRG.46317	-	-	-	-4.12678	0	0
FxaC_27g22811.t1	MSTRG.52732	-	-	-	-3.79878	0	0
FxaC_27g39130.t1	MSTRG.53392	-	-	-	2.63314	0	0
FxaC_26g18320.t1	MSTRG.57771	-	-	-	-3.03913	2.66234e-307	2.66234e-307
FxaC_25g52000.t1	MSTRG.56396	-	-	-	-2.08408	1.15046e-302	1.15046e-302
FxaC_27g52810.t1	MSTRG.54065	-	-	-	-4.65018	1.54657e-294	1.54657e-294
FxaC_24g21710.t1	MSTRG.50314	-	-	-	-2.14516	1.33327e-289	1.33327e-289
FxaC_25g45800.t1	MSTRG.56067	-	-	-	-2.4476	3.21922e-264	3.21922e-264
FxaC_12g40910.t1	MSTRG.17250	-	-	-	-2.87205	1.32324e-258	1.32324e-258
FxaC_16g19980.t1	MSTRG.25175	-	-	-	-1.81329	2.33462e-238	2.33462e-238
FxaC_27g41450.t1	MSTRG.53511	-	-	-	-3.2834	5.27535e-234	5.27535e-234
FxaC_28g00600.t1	MSTRG.58875	-	-	-	-4.29623	2.71512e-233	2.71512e-233
FxaC_24g11870.t1	MSTRG.49883	-	-	-	-4.50269	1.52346e-228	1.52346e-228
FxaC_16g30480.t1	MSTRG.25710	-	-	-	-1.9694	2.1964e-219	2.1964e-219
MSTRG.20035.1	MSTRG.20035	LncRNA	repeat_region_1454	LTR/unknown	-1.81394	2.36575e-219	2.36575e-219
FxaC_6g23780.t1	MSTRG.14335	-	-	-	-1.61933	9.34441e-215	9.34441e-215
FxaC_27g35250.t1	MSTRG.53221	-	-	-	-2.37914	1.88795e-212	1.88795e-212
FxaC_26g11550.t1	MSTRG.57424	-	-	-	-2.15125	2.52777e-210	2.52777e-210
FxaC_28g37450.t1	MSTRG.60464	-	-	-	-2.47088	1.96526e-204	1.96526e-204
FxaC_13g26790.t1	MSTRG.28808	-	-	-	-2.46491	1.08283e-201	1.08283e-201
FxaC_1g13100.t1	MSTRG.6147	-	-	-	-1.92801	8.99183e-188	8.99183e-188
FxaC_25g36510.t1	MSTRG.55635	-	-	-	-1.85005	5.01263e-184	5.01263e-184
FxaC_17g01040.t1	MSTRG.31670	-	-	-	-3.68511	1.55979e-161	1.55979e-161
FxaC_15g18700.t1	MSTRG.26698	-	-	-	-3.37111	6.65621e-154	6.65621e-154
FxaC_9g34250.t1	MSTRG.23508	-	-	-	-2.63736	1.71397e-152	1.71397e-152
FxaC_26g06360.t1	MSTRG.57206	-	-	-	-1.59334	2.89408e-149	2.89408e-149
FxaC_25g35400.t1	MSTRG.55587	-	-	-	-2.27959	6.59913e-149	6.59913e-149
FxaC_21g30080.t1	MSTRG.41528	-	-	-	-2.02382	1.76882e-148	1.76882e-148
FxaC_8g36870.t3	MSTRG.13207	-	-	-	-3.32362	3.83878e-148	3.83878e-148
FxaC_22g68790.t1	MSTRG.49079	-	-	-	-1.58293	1.17027e-147	1.17027e-147
FxaC_11g40760.t1	MSTRG.21664	-	-	-	-1.84974	4.60964e-144	4.60964e-144
FxaC_18g26690.t1	MSTRG.37284	-	-	-	-2.87018	1.56016e-143	1.56016e-143
FxaC_2g19320.t1	MSTRG.2689	-	-	-	-3.75394	7.73189e-135	7.73189e-135
FxaC_16g19990.t1	MSTRG.25176	-	-	-	-1.71603	7.78252e-134	7.78252e-134
FxaC_28g21760.t1	MSTRG.59847	-	-	-	-2.68748	6.77732e-129	6.77732e-129
FxaC_27g46600.t1	MSTRG.53731	-	-	-	-1.98692	8.94672e-129	8.94672e-129
FxaC_23g60800.t1	MSTRG.46018	-	-	-	1.92777	9.25564e-127	9.25564e-127
MSTRG.28822.1	MSTRG.28822	-	-	-	-3.51551	1.53146e-125	1.53146e-125
FxaC_21g58460.t1	MSTRG.42714	-	-	-	-2.90828	7.76834e-125	7.76834e-125
FxaC_2g09580.t1	MSTRG.2183	-	-	-	-1.53602	5.41648e-124	5.41648e-124
FxaC_10g04090.t1	MSTRG.17942	-	-	-	2.12117	1.18087e-123	1.18087e-123
FxaC_22g48390.t1	MSTRG.48163	-	-	-	-1.74376	1.76195e-122	1.76195e-122
FxaC_25g45760.t1	MSTRG.56064	-	-	-	-1.54859	2.36871e-122	2.36871e-122
MSTRG.617.1	MSTRG.617	-	-	-	-2.33501	1.57184e-118	1.57184e-118
FxaC_11g11650.t1	MSTRG.20501	-	-	-	-2.65369	1.98376e-118	1.98376e-118
FxaC_11g23390.t1	MSTRG.20981	-	-	-	-3.83925	1.10402e-114	1.10402e-114
FxaC_13g05170.t1	MSTRG.27764	-	-	-	-2.75476	2.19985e-114	2.19985e-114
FxaC_10g33391.t1	MSTRG.19236	-	-	-	-3.39747	2.65154e-112	2.65154e-112
FxaC_25g42070.t1	MSTRG.55870	-	-	-	1.96486	1.43099e-110	1.43099e-110
FxaC_25g32700.t1	MSTRG.55498	-	-	-	-2.24298	1.66436e-107	1.66436e-107
FxaC_4g27820.t1	MSTRG.1033	-	-	-	-1.65844	2.2111e-106	2.2111e-106
FxaC_17g26940.t1	MSTRG.33035	-	-	-	-1.73143	1.25953e-105	1.25953e-105
FxaC_19g35790.t1	MSTRG.39882	-	-	-	-3.29159	2.56397e-105	2.56397e-105
FxaC_13g38530.t1	MSTRG.29285	-	-	-	-2.64895	6.12723e-105	6.12723e-105
FxaC_25g31480.t1	MSTRG.55440	-	-	-	-2.25456	1.32444e-104	1.32444e-104
FxaC_9g09650.t1	MSTRG.22495	-	-	-	1.50952	1.61813e-104	1.61813e-104
MSTRG.27370.1	MSTRG.27370	-	-	-	-3.03588	2.54973e-101	2.54973e-101
FxaC_12g07700.t1	MSTRG.15921	-	-	-	1.25767	4.29995e-101	4.29995e-101
FxaC_4g39290.t1	MSTRG.1647	-	-	-	2.09758	7.50305e-101	7.50305e-101
FxaC_13g05520.t1	MSTRG.27784	-	-	-	-2.20735	1.70297e-100	1.70297e-100
FxaC_22g11330.t1	MSTRG.46663	-	-	-	1.88098	6.4627e-100	6.4627e-100
FxaC_15g26200.t1	MSTRG.26987	-	-	-	-1.41354	1.27368e-97	1.27368e-97
FxaC_26g03070.t1	MSTRG.56999	-	-	-	-4.44496	2.24199e-97	2.24199e-97
FxaC_23g31990.t1	MSTRG.44651	-	-	-	-1.14758	7.79979e-97	7.79979e-97
MSTRG.17009.1	MSTRG.17009	LncRNA	repeat_region_1264	LTR/unknown	-2.03002	4.00313e-95	4.00313e-95
FxaC_10g01520.t1	MSTRG.17819	-	-	-	-1.59207	1.43459e-93	1.43459e-93
FxaC_9g45470.t1	MSTRG.24029	-	-	-	-2.26865	2.46111e-93	2.46111e-93
FxaC_26g00450.t1	MSTRG.56869	-	-	-	-1.39954	1.28685e-92	1.28685e-92
FxaC_16g30570.t1	MSTRG.25711	-	-	-	-1.20007	2.27341e-91	2.27341e-91
FxaC_9g09240.t1	MSTRG.22475	-	-	-	-1.63451	7.30472e-91	7.30472e-91
FxaC_21g38680.t1	MSTRG.41879	-	-	-	-3.49276	1.23414e-90	1.23414e-90
FxaC_14g10370.t1	MSTRG.30499	-	-	-	-1.62826	2.20323e-88	2.20323e-88
FxaC_8g34470.t1	MSTRG.13110	-	-	-	-1.17848	4.61148e-88	4.61148e-88
FxaC_18g25960.t1	MSTRG.37252	-	-	-	-3.38606	4.37567e-87	4.37567e-87
FxaC_25g24400.t1	MSTRG.55154	-	-	-	1.39343	1.12656e-86	1.12656e-86
FxaC_23g28410.t1	MSTRG.44487	-	-	-	-2.85229	7.15824e-86	7.15824e-86
FxaC_12g15630.t1	MSTRG.16251	-	-	-	1.32792	7.50879e-86	7.50879e-86
FxaC_27g43770.t1	MSTRG.53610	-	-	-	1.16876	4.72143e-85	4.72143e-85
FxaC_21g39540.t1	MSTRG.41911	-	-	-	-2.27913	1.86216e-84	1.86216e-84
FxaC_8g00180.t1	MSTRG.11464	-	-	-	2.26476	1.98578e-83	1.98578e-83
FxaC_22g00170.t1	MSTRG.46079	-	-	-	-2.35217	2.68933e-83	2.68933e-83
FxaC_10g09980.t1	MSTRG.18275	-	-	-	-1.55044	1.74057e-82	1.74057e-82
FxaC_17g54370.t1	MSTRG.34136	-	-	-	-1.71104	4.08832e-82	4.08832e-82
FxaC_21g43840.t1	MSTRG.42071	-	-	-	-2.96356	1.46422e-79	1.46422e-79
MSTRG.32107.1	MSTRG.32107	LncRNA	TE_homo_291230	DNA/CMC-EnSpm	-2.61313	2.01857e-77	2.01857e-77
FxaC_8g06300.t1	MSTRG.11774	-	-	-	-1.58948	5.81013e-77	5.81013e-77
FxaC_3g12980.t1	MSTRG.4345	-	-	-	-1.60075	4.65061e-76	4.65061e-76
FxaC_10g33740.t1	MSTRG.19241	-	-	-	-1.59254	1.18449e-75	1.18449e-75
FxaC_2g14640.t1	MSTRG.2444	-	-	-	1.74313	1.23645e-75	1.23645e-75
FxaC_26g16440.t1	MSTRG.57674	-	-	-	1.87571	1.1357e-73	1.1357e-73
FxaC_20g11130.t1	MSTRG.34829	-	-	-	-1.24923	1.7371e-73	1.7371e-73
FxaC_2g00850.t1	MSTRG.1746	-	-	-	-1.27538	2.38087e-73	2.38087e-73
FxaC_8g11140.t1	MSTRG.12097	-	-	-	-2.14118	3.81192e-73	3.81192e-73
MSTRG.3164.1	MSTRG.3164	LncRNA	TE_homo_28057	DNA/Mutator	-3.58429	9.50674e-71	9.50674e-71
FxaC_14g12501.t1	MSTRG.30618	-	-	-	-1.89633	2.24377e-70	2.24377e-70
FxaC_11g02860.t1	MSTRG.20084	-	-	-	-1.60483	5.747e-69	5.747e-69
FxaC_12g44430.t1	MSTRG.17405	-	-	-	-1.08131	1.49034e-68	1.49034e-68
FxaC_20g20530.t1	MSTRG.35318	-	-	-	-1.59811	3.06496e-68	3.06496e-68
FxaC_25g23900.t1	MSTRG.55133	-	-	-	1.38977	3.46783e-68	3.46783e-68
FxaC_26g21590.t1	MSTRG.57923	-	-	-	-1.51109	3.48354e-68	3.48354e-68
FxaC_12g08850.t1	MSTRG.15980	-	-	-	1.52046	8.65077e-68	8.65077e-68
FxaC_26g16570.t1	MSTRG.57676	-	-	-	-1.85234	1.70873e-67	1.70873e-67
FxaC_27g39120.t1	MSTRG.53391	-	-	-	2.02694	5.66529e-67	5.66529e-67
FxaC_12g47560.t1	MSTRG.17550	-	-	-	2.06563	2.27059e-65	2.27059e-65
FxaC_22g03460.t1	MSTRG.46271	-	-	-	-1.58723	2.55439e-65	2.55439e-65
FxaC_2g19020.t1	MSTRG.2670	-	-	-	-1.51838	1.96927e-64	1.96927e-64
FxaC_20g37180.t1	MSTRG.36003	-	-	-	2.12103	9.1944e-64	9.1944e-64
FxaC_10g05520.t1	MSTRG.18030	-	-	-	-1.31104	6.85324e-63	6.85324e-63
MSTRG.17674.1	MSTRG.17674	-	-	-	-2.05227	8.92158e-63	8.92158e-63
FxaC_26g41630.t1	MSTRG.58762	-	-	-	-2.4402	4.23907e-62	4.23907e-62
FxaC_20g36680.t1	MSTRG.35987	-	-	-	-1.27185	9.32755e-62	9.32755e-62
FxaC_25g33120.t1	MSTRG.55516	-	-	-	-2.13188	1.16244e-60	1.16244e-60
FxaC_23g10330.t1	MSTRG.43823	-	-	-	-2.74049	1.36836e-60	1.36836e-60
FxaC_23g00740.t1	MSTRG.43427	-	-	-	-2.03522	1.68293e-60	1.68293e-60
FxaC_10g15070.t1	MSTRG.18516	-	-	-	2.04351	2.20845e-60	2.20845e-60
FxaC_25g30410.t1	MSTRG.55392	-	-	-	-2.36446	6.84992e-60	6.84992e-60
MSTRG.11568.1	MSTRG.11568	LncRNA	TE_homo_104772	LTR/unknown	-2.70383	8.97172e-59	8.97172e-59
MSTRG.29126.1	MSTRG.29126	LncRNA	TE_homo_258775	DNA/MULE-MuDR	-3.0504	1.16431e-58	1.16431e-58
FxaC_22g55071.t1	MSTRG.48437	-	-	-	2.01197	2.58466e-58	2.58466e-58
FxaC_22g16610.t1	MSTRG.46918	-	-	-	-2.11991	4.94627e-57	4.94627e-57
MSTRG.55034.1	MSTRG.55034	-	-	-	1.36145	5.01506e-57	5.01506e-57
FxaC_25g31450.t1	MSTRG.55438	-	-	-	-2.13103	3.5931e-56	3.5931e-56
MSTRG.49465.1	MSTRG.49465	LncRNA	TE_homo_429748	LTR/unknown	-1.11538	4.4842e-56	4.4842e-56
FxaC_9g40490.t1	MSTRG.23790	-	-	-	-3.54586	4.80328e-56	4.80328e-56
FxaC_22g47131.t1	MSTRG.48120	-	-	-	-1.03523	5.15524e-56	5.15524e-56
FxaC_17g15890.t1	MSTRG.32494	-	-	-	-2.18228	7.9703e-55	7.9703e-55
FxaC_14g19500.t1	MSTRG.30928	-	-	-	-2.30488	1.00374e-54	1.00374e-54
FxaC_9g32140.t1	MSTRG.23423	-	-	-	-1.73375	1.01023e-54	1.01023e-54
FxaC_5g03380.t1	MSTRG.9595	-	-	-	1.07067	1.81636e-54	1.81636e-54
FxaC_25g43570.t1	MSTRG.55943	-	-	-	-1.2451	3.6916e-54	3.6916e-54
FxaC_25g42890.t1	MSTRG.55914	-	-	-	2.15455	4.62582e-54	4.62582e-54
FxaC_19g37050.t1	MSTRG.39924	-	-	-	1.67304	5.5654e-54	5.5654e-54
MSTRG.40484.1	MSTRG.40484	LncRNA	TE_homo_357190	LTR/unknown	1.23144	1.40284e-53	1.40284e-53
FxaC_5g01230.t1	MSTRG.9463	-	-	-	-1.01778	3.13916e-53	3.13916e-53
FxaC_5g45040.t1	MSTRG.11405	-	-	-	-1.58102	3.92598e-53	3.92598e-53
FxaC_22g65051.t1	MSTRG.48914	-	-	-	-2.82005	5.88507e-53	5.88507e-53
FxaC_8g35820.t1	MSTRG.13158	-	-	-	-1.84085	6.04855e-53	6.04855e-53
FxaC_15g25700.t1	MSTRG.26970	-	-	-	-2.38921	8.36324e-53	8.36324e-53
FxaC_21g11230.t1	MSTRG.40667	-	-	-	-1.28476	9.62436e-53	9.62436e-53
FxaC_18g06960.t1	MSTRG.36460	-	-	-	-1.05008	1.18027e-52	1.18027e-52
FxaC_13g05180.t1	MSTRG.27765	-	-	-	-1.15729	1.66812e-52	1.66812e-52
FxaC_2g13800.t1	MSTRG.2403	-	-	-	1.00773	2.22724e-52	2.22724e-52
FxaC_13g37400.t1	MSTRG.29237	-	-	-	-2.78417	3.30797e-52	3.30797e-52
FxaC_6g44880.t1	MSTRG.15471	-	-	-	-1.55939	2.98382e-51	2.98382e-51
FxaC_5g08671.t1	MSTRG.9842	-	-	-	-1.49341	3.12152e-51	3.12152e-51
FxaC_21g38660.t1	MSTRG.41878	-	-	-	-2.50699	8.847e-51	8.847e-51
FxaC_25g56590.t1	MSTRG.56618	-	-	-	1.48864	5.78522e-50	5.78522e-50
FxaC_22g20440.t1	MSTRG.47097	-	-	-	-1.26731	7.15549e-50	7.15549e-50
FxaC_10g03870.t1	MSTRG.17933	-	-	-	-1.76721	1.0412e-49	1.0412e-49
FxaC_13g12530.t1	MSTRG.28126	-	-	-	-1.5783	1.24692e-49	1.24692e-49
FxaC_23g04240.t1	MSTRG.43582	-	-	-	-1.5182	1.53042e-49	1.53042e-49
FxaC_24g00811.t1	MSTRG.49339	-	-	-	-1.31528	1.58917e-49	1.58917e-49
FxaC_27g24670.t1	MSTRG.52825	-	-	-	-1.26275	2.18407e-49	2.18407e-49
FxaC_22g49710.t1	MSTRG.48222	-	-	-	1.13564	2.57195e-49	2.57195e-49
MSTRG.34981.3	MSTRG.34981	-	-	-	-1.75707	2.9493e-49	2.9493e-49
FxaC_2g27650.t1	MSTRG.3024	-	-	-	-1.46306	7.60257e-49	7.60257e-49
FxaC_24g01680.t1	MSTRG.49386	-	-	-	-3.19381	1.02825e-48	1.02825e-48
FxaC_2g01270.t1	MSTRG.1774	-	-	-	-1.69145	1.08333e-48	1.08333e-48
FxaC_4g26870.t1	MSTRG.975	-	-	-	-1.35271	1.4002e-48	1.4002e-48
FxaC_10g34530.t1	MSTRG.19270	-	-	-	-1.22853	1.9002e-48	1.9002e-48
FxaC_8g20240.t1	MSTRG.12547	-	-	-	-2.97384	6.43903e-48	6.43903e-48
FxaC_2g02210.t1	MSTRG.1821	-	-	-	1.88142	7.3568e-48	7.3568e-48
FxaC_8g12650.t1	MSTRG.12178	-	-	-	-1.71857	2.6035e-47	2.6035e-47
FxaC_22g68750.t1	MSTRG.49078	-	-	-	-1.29069	3.54748e-47	3.54748e-47
FxaC_12g26790.t1	MSTRG.16693	-	-	-	1.10519	3.76789e-47	3.76789e-47
FxaC_25g17630.t1	MSTRG.54882	-	-	-	1.47566	9.94495e-47	9.94495e-47
MSTRG.19127.1	MSTRG.19127	LncRNA	TE_homo_170695	LTR/unknown	-2.98368	1.06337e-46	1.06337e-46
FxaC_23g38490.t1	MSTRG.44943	-	-	-	-2.3817	2.43994e-46	2.43994e-46
FxaC_27g27090.t1	MSTRG.52914	-	-	-	-1.83149	5.88129e-46	5.88129e-46
FxaC_18g19990.t1	MSTRG.36995	-	-	-	-1.61211	2.44062e-45	2.44062e-45
FxaC_13g14410.t1	MSTRG.28203	-	-	-	-2.32864	2.48048e-45	2.48048e-45
FxaC_3g07180.t1	MSTRG.4056	-	-	-	1.53404	3.3778e-45	3.3778e-45
FxaC_5g00800.t1	MSTRG.9435	-	-	-	-1.52186	4.49393e-45	4.49393e-45
FxaC_8g18470.t1	MSTRG.12475	-	-	-	-1.22138	5.23717e-45	5.23717e-45
FxaC_17g05131.t1	MSTRG.31866	-	-	-	-1.88274	6.48895e-45	6.48895e-45
FxaC_27g14870.t1	MSTRG.52483	-	-	-	1.21923	8.54936e-45	8.54936e-45
FxaC_25g51990.t1	MSTRG.56395	-	-	-	-3.60966	9.27106e-45	9.27106e-45
FxaC_10g02110.t1	MSTRG.17849	-	-	-	-1.16743	1.82066e-44	1.82066e-44
FxaC_21g66350.t1	MSTRG.43067	-	-	-	-1.00501	4.48916e-44	4.48916e-44
MSTRG.24129.1	MSTRG.24129	LncRNA	TE_homo_217251	DNA/Harbinger	-3.06067	4.98254e-44	4.98254e-44
FxaC_10g50040.t1	MSTRG.19891	-	-	-	-3.26474	7.62807e-44	7.62807e-44
FxaC_21g36940.t1	MSTRG.41813	-	-	-	-1.65308	8.184e-44	8.184e-44
FxaC_2g28500.t1	MSTRG.3055	-	-	-	1.33633	8.77415e-44	8.77415e-44
FxaC_13g13110.t1	MSTRG.28152	-	-	-	-1.59067	4.06903e-43	4.06903e-43
FxaC_10g03680.t1	MSTRG.17925	-	-	-	-1.88889	7.00416e-43	7.00416e-43
MSTRG.55634.1	MSTRG.55634	LncRNA	TE_homo_484330	LTR/Gypsy	-2.9173	1.06835e-42	1.06835e-42
FxaC_22g07550.t1	MSTRG.46484	-	-	-	1.29937	1.28937e-42	1.28937e-42
FxaC_22g57490.t1	MSTRG.48566	-	-	-	-2.1608	1.32637e-42	1.32637e-42
FxaC_9g04070.t1	MSTRG.22249	-	-	-	-2.08222	1.43538e-42	1.43538e-42
FxaC_19g40651.t1	MSTRG.40041	-	-	-	1.56681	1.58953e-42	1.58953e-42
FxaC_1g04340.t1	MSTRG.5664	-	-	-	-1.77914	1.99874e-42	1.99874e-42
FxaC_17g00220.t1	MSTRG.31627	-	-	-	-1.55386	3.42134e-42	3.42134e-42
FxaC_24g22020.t1	MSTRG.50329	-	-	-	1.21353	5.95168e-42	5.95168e-42
FxaC_16g28570.t1	MSTRG.25607	-	-	-	-1.21978	6.2582e-42	6.2582e-42
FxaC_21g68360.t1	MSTRG.43194	-	-	-	1.41181	7.91749e-42	7.91749e-42
FxaC_12g41240.t1	MSTRG.17263	-	-	-	-2.06806	1.16878e-41	1.16878e-41
FxaC_17g15360.t1	MSTRG.32461	-	-	-	-2.54576	1.20211e-41	1.20211e-41
FxaC_24g33340.t1	MSTRG.50759	-	-	-	-2.0495	1.2766e-41	1.2766e-41
FxaC_1g33090.t1	MSTRG.7023	-	-	-	-1.46857	2.32505e-41	2.32505e-41
FxaC_14g29590.t1	MSTRG.31356	-	-	-	-1.50596	2.3488e-41	2.3488e-41
MSTRG.24052.1	MSTRG.24052	LncRNA	TE_homo_217018	LTR/Gypsy	-2.55881	5.47837e-41	5.47837e-41
FxaC_8g08230.t1	MSTRG.11893	-	-	-	-2.6095	5.49065e-41	5.49065e-41
FxaC_24g23760.t1	MSTRG.50406	-	-	-	-1.68337	5.65255e-41	5.65255e-41
FxaC_5g39940.t1	MSTRG.11173	-	-	-	-1.35569	6.73294e-41	6.73294e-41
FxaC_2g13950.t1	MSTRG.2408	-	-	-	1.22837	8.06481e-41	8.06481e-41
FxaC_3g23350.t1	MSTRG.4787	-	-	-	-1.30323	1.91114e-40	1.91114e-40
FxaC_22g48620.t1	MSTRG.48171	-	-	-	-2.0561	9.46503e-40	9.46503e-40
FxaC_13g09960.t1	MSTRG.28000	-	-	-	-1.3012	2.62025e-39	2.62025e-39
FxaC_17g05030.t2	MSTRG.31862	-	-	-	-1.64191	4.03187e-39	4.03187e-39
FxaC_19g39550.t1	MSTRG.40007	-	-	-	-1.28754	4.61762e-39	4.61762e-39
FxaC_18g41650.t1	MSTRG.38060	-	-	-	-3.08547	1.92185e-38	1.92185e-38
FxaC_25g33300.t1	MSTRG.55525	-	-	-	-2.09917	2.18231e-38	2.18231e-38
FxaC_18g25800.t1	MSTRG.37247	-	-	-	-1.04009	3.15038e-38	3.15038e-38
FxaC_26g42250.t1	MSTRG.58786	-	-	-	-1.68305	5.59846e-38	5.59846e-38
FxaC_17g18710.t1	MSTRG.32639	-	-	-	2.1262	5.82491e-38	5.82491e-38
FxaC_10g05540.t1	MSTRG.18032	-	-	-	-2.88756	1.27578e-37	1.27578e-37
FxaC_25g28620.t1	MSTRG.55340	-	-	-	-1.80083	2.51357e-37	2.51357e-37
FxaC_25g31620.t1	MSTRG.55448	-	-	-	-1.58867	2.62146e-37	2.62146e-37
FxaC_25g36140.t1	MSTRG.55623	-	-	-	-1.68631	4.52294e-37	4.52294e-37
FxaC_1g23980.t1	MSTRG.6653	-	-	-	-1.05628	4.61376e-37	4.61376e-37
FxaC_22g34010.t1	MSTRG.47644	-	-	-	-1.80661	4.63491e-37	4.63491e-37
MSTRG.3805.3	MSTRG.3805	-	-	-	-2.06219	4.71334e-37	4.71334e-37
FxaC_25g29540.t1	MSTRG.55372	-	-	-	-1.79157	9.49662e-37	9.49662e-37
FxaC_20g13211.t1	MSTRG.34945	-	-	-	-1.16314	1.13468e-36	1.13468e-36
FxaC_14g20340.t1	MSTRG.30959	-	-	-	-1.03614	1.44802e-36	1.44802e-36
FxaC_7g38650.t1	MSTRG.9039	-	-	-	1.43344	1.63414e-36	1.63414e-36
FxaC_18g45220.t1	MSTRG.38230	-	-	-	-1.1877	1.78116e-36	1.78116e-36
MSTRG.18952.1	MSTRG.18952	-	-	-	-1.99473	2.25117e-36	2.25117e-36
FxaC_25g32250.t1	MSTRG.55476	-	-	-	-2.14525	3.38401e-36	3.38401e-36
FxaC_5g04970.t1	MSTRG.9676	-	-	-	-1.98552	4.02249e-36	4.02249e-36
FxaC_21g12050.t1	MSTRG.40707	-	-	-	-1.4094	4.73458e-36	4.73458e-36
FxaC_6g36100.t1	MSTRG.14903	-	-	-	-2.14784	4.97431e-36	4.97431e-36
MSTRG.12987.1	MSTRG.12987	LncRNA	TE_homo_114020	DNA/hAT-Charlie	-3.12398	9.60455e-36	9.60455e-36
FxaC_25g30960.t1	MSTRG.55418	-	-	-	-1.35686	1.17407e-35	1.17407e-35
FxaC_13g38020.t1	MSTRG.29263	-	-	-	-1.91128	1.97981e-35	1.97981e-35
FxaC_25g55300.t1	MSTRG.56568	-	-	-	1.01765	1.98265e-35	1.98265e-35
FxaC_7g03610.t1	MSTRG.7479	-	-	-	-1.84584	2.2678e-35	2.2678e-35
FxaC_25g23400.t1	MSTRG.55121	-	-	-	1.94717	2.39916e-35	2.39916e-35
FxaC_25g35020.t1	MSTRG.55577	-	-	-	-2.98591	2.42383e-35	2.42383e-35
MSTRG.46945.1	MSTRG.46945	-	-	-	-1.33535	4.43441e-35	4.43441e-35
MSTRG.31154.1	MSTRG.31154	LncRNA	TE_homo_278155	Unknown	-3.34596	4.82902e-35	4.82902e-35
FxaC_4g18570.t1	MSTRG.623	-	-	-	-2.02921	8.29867e-35	8.29867e-35
FxaC_5g04780.t1	MSTRG.9662	-	-	-	-1.55795	1.64348e-34	1.64348e-34
FxaC_28g15210.t1	MSTRG.59577	-	-	-	-2.2959	1.75895e-34	1.75895e-34
FxaC_17g47140.t1	MSTRG.33875	-	-	-	-2.12746	1.89407e-34	1.89407e-34
FxaC_25g32460.t1	MSTRG.55490	-	-	-	-2.24308	1.96354e-34	1.96354e-34
MSTRG.31885.1	MSTRG.31885	-	-	-	-1.95107	2.97278e-34	2.97278e-34
FxaC_16g24060.t1	MSTRG.25366	LncRNA	-	-	1.81973	3.03599e-34	3.03599e-34
FxaC_5g40150.t1	MSTRG.11187	-	-	-	-1.31127	3.0917e-34	3.0917e-34
FxaC_26g19130.t1	MSTRG.57821	-	-	-	-1.24841	3.40106e-34	3.40106e-34
MSTRG.11416.1	MSTRG.11416	-	-	-	-4.20665	3.42643e-34	3.42643e-34
FxaC_27g46570.t1	MSTRG.53729	-	-	-	-1.5956	4.58152e-34	4.58152e-34
FxaC_8g08520.t1	MSTRG.11913	-	-	-	-1.2635	6.86108e-34	6.86108e-34
FxaC_23g38480.t1	MSTRG.44942	-	-	-	-2.02556	6.94919e-34	6.94919e-34
FxaC_22g71660.t1	MSTRG.49212	-	-	-	-2.14211	7.79586e-34	7.79586e-34
FxaC_17g05501.t1	MSTRG.31886	-	-	-	-1.91872	1.27841e-33	1.27841e-33
MSTRG.3785.3	MSTRG.3785	LncRNA	TE_homo_39131	LTR/unknown	-1.07645	1.27984e-33	1.27984e-33
FxaC_25g31010.t1	MSTRG.55422	-	-	-	-1.45987	2.12381e-33	2.12381e-33
FxaC_6g12610.t1	MSTRG.13847	-	-	-	-1.72456	2.80475e-33	2.80475e-33
FxaC_19g23690.t1	MSTRG.39416	-	-	-	-1.78384	5.10986e-33	5.10986e-33
MSTRG.32278.1	MSTRG.32278	-	-	-	-1.63142	5.38369e-33	5.38369e-33
FxaC_5g31040.t1	MSTRG.10859	-	-	-	1.37199	6.72001e-33	6.72001e-33
FxaC_25g37050.t1	MSTRG.55652	-	-	-	-3.0783	1.1642e-32	1.1642e-32
FxaC_25g33550.t1	MSTRG.55533	-	-	-	-1.80284	1.35702e-32	1.35702e-32
FxaC_15g37470.t1	MSTRG.27373	-	-	-	-3.89896	1.69094e-32	1.69094e-32
FxaC_23g25910.t1	MSTRG.44370	-	-	-	-1.4463	1.80117e-32	1.80117e-32
FxaC_23g54524.t1	MSTRG.45757	-	-	-	-2.05668	1.95781e-32	1.95781e-32
FxaC_25g33840.t1	MSTRG.55546	-	-	-	-1.90482	4.80114e-32	4.80114e-32
MSTRG.40666.2	MSTRG.40666	LncRNA	TE_homo_357823	LTR/unknown	-2.82297	4.84361e-32	4.84361e-32
FxaC_11g03180.t1	MSTRG.20097	-	-	-	-1.36585	7.31301e-32	7.31301e-32
FxaC_12g01380.t1	MSTRG.15664	-	-	-	1.37559	8.19759e-32	8.19759e-32
FxaC_25g43010.t1	MSTRG.55916	-	-	-	2.03869	1.15982e-31	1.15982e-31
FxaC_21g59830.t1	MSTRG.42779	-	-	-	-1.40067	1.40921e-31	1.40921e-31
FxaC_14g11610.t1	MSTRG.30556	-	-	-	-1.07433	1.51285e-31	1.51285e-31
FxaC_13g27160.t1	MSTRG.28827	-	-	-	-3.38194	1.55887e-31	1.55887e-31
FxaC_19g17470.t1	MSTRG.39192	-	-	-	-1.38393	1.59503e-31	1.59503e-31
FxaC_13g06110.t1	MSTRG.27810	-	-	-	-1.44959	1.67585e-31	1.67585e-31
FxaC_26g18800.t1	MSTRG.57802	-	-	-	-1.87699	1.96402e-31	1.96402e-31
FxaC_9g48310.t1	MSTRG.24177	-	-	-	-1.07409	4.4027e-31	4.4027e-31
FxaC_17g36160.t1	MSTRG.33442	-	-	-	-1.24779	5.02667e-31	5.02667e-31
FxaC_5g07682.t1	MSTRG.9792	-	-	-	-1.02321	6.03902e-31	6.03902e-31
FxaC_6g32510.t1	MSTRG.14749	-	-	-	-1.80756	6.0961e-31	6.0961e-31
FxaC_21g08861.t1	MSTRG.40542	-	-	-	-1.01452	9.00391e-31	9.00391e-31
FxaC_24g13800.t1	MSTRG.49979	-	-	-	-2.04627	1.06111e-30	1.06111e-30
MSTRG.31510.1	MSTRG.31510	-	-	-	-1.27191	1.46326e-30	1.46326e-30
FxaC_21g41590.t1	MSTRG.41986	-	-	-	-2.17767	1.52057e-30	1.52057e-30
FxaC_13g20590.t1	MSTRG.28473	-	-	-	1.08957	1.63488e-30	1.63488e-30
FxaC_27g40820.t1	MSTRG.53485	-	-	-	1.0079	1.66271e-30	1.66271e-30
FxaC_2g28890.t1	MSTRG.3065	-	-	-	1.05838	1.77384e-30	1.77384e-30
FxaC_19g28610.t1	MSTRG.39600	-	-	-	-2.03557	2.61533e-30	2.61533e-30
MSTRG.19987.1	MSTRG.19987	-	-	-	-1.29396	2.72584e-30	2.72584e-30
MSTRG.14350.1	MSTRG.14350	LncRNA	TE_homo_130886	LTR/Gypsy	-2.03187	3.86819e-30	3.86819e-30
FxaC_22g26710.t2	MSTRG.47346	-	-	-	1.8502	4.48152e-30	4.48152e-30
FxaC_22g21580.t1	MSTRG.47134	-	-	-	1.12829	4.66402e-30	4.66402e-30
FxaC_22g64070.t1	MSTRG.48871	-	-	-	-1.22853	7.31763e-30	7.31763e-30
FxaC_25g42880.t1	MSTRG.55913	-	-	-	1.54204	1.12995e-29	1.12995e-29
FxaC_22g44310.t1	MSTRG.47996	-	-	-	-1.67453	2.09592e-29	2.09592e-29
FxaC_13g27111.t1	MSTRG.28824	-	-	-	-2.02966	2.22066e-29	2.22066e-29
FxaC_25g28340.t1	MSTRG.55329	-	-	-	-1.70923	2.31486e-29	2.31486e-29
FxaC_27g01350.t1	MSTRG.51941	-	-	-	-1.95675	2.64259e-29	2.64259e-29
FxaC_25g20850.t1	MSTRG.55023	-	-	-	1.15322	2.64465e-29	2.64465e-29
FxaC_25g31760.t1	MSTRG.55452	-	-	-	-2.10033	3.18004e-29	3.18004e-29
FxaC_25g13770.t1	MSTRG.54742	-	-	-	-3.17555	4.70392e-29	4.70392e-29
FxaC_26g18860.t1	MSTRG.57806	-	-	-	-1.33012	6.45702e-29	6.45702e-29
FxaC_22g17860.t2	MSTRG.46971	-	-	-	1.22543	6.96583e-29	6.96583e-29
FxaC_25g32530.t1	MSTRG.55494	-	-	-	-1.68747	7.70906e-29	7.70906e-29
FxaC_7g01661.t1	MSTRG.7400	-	-	-	-1.8482	7.76542e-29	7.76542e-29
FxaC_16g20440.t1	MSTRG.25203	-	-	-	-1.1054	8.13178e-29	8.13178e-29
FxaC_23g14410.t1	MSTRG.43980	-	-	-	-1.69716	8.28546e-29	8.28546e-29
FxaC_10g49970.t1	MSTRG.19886	-	-	-	-2.07137	8.92755e-29	8.92755e-29
FxaC_19g36440.t1	MSTRG.39900	-	-	-	1.42019	8.98848e-29	8.98848e-29
FxaC_22g46151.t1	MSTRG.48082	-	-	-	1.47226	9.03869e-29	9.03869e-29
FxaC_23g38570.t1	MSTRG.44950	-	-	-	-1.75819	1.0136e-28	1.0136e-28
FxaC_11g02280.t1	MSTRG.20053	-	-	-	-1.16101	1.2295e-28	1.2295e-28
FxaC_9g45110.t1	MSTRG.24012	-	-	-	-1.0803	2.11683e-28	2.11683e-28
MSTRG.46463.1	MSTRG.46463	-	-	-	-2.05886	3.69914e-28	3.69914e-28
FxaC_26g38490.t1	MSTRG.58627	-	-	-	1.4606	4.96852e-28	4.96852e-28
MSTRG.7229.1	MSTRG.7229	LncRNA	TE_homo_69998	LTR/unknown	-1.57244	5.10424e-28	5.10424e-28
FxaC_1g19490.t1	MSTRG.6451	-	-	-	1.29988	6.07545e-28	6.07545e-28
FxaC_25g20800.t1	MSTRG.55017	-	-	-	1.27013	7.86668e-28	7.86668e-28
FxaC_28g10190.t2	MSTRG.59351	-	-	-	-1.19698	8.54998e-28	8.54998e-28
FxaC_25g56160.t1	MSTRG.56602	-	-	-	1.59455	1.47962e-27	1.47962e-27
FxaC_25g01510.t1	MSTRG.54168	-	-	-	-1.3629	1.76374e-27	1.76374e-27
FxaC_1g25100.t1	MSTRG.6698	-	-	-	-1.57135	4.16775e-27	4.16775e-27
FxaC_24g21130.t1	MSTRG.50292	-	-	-	-1.30775	6.88079e-27	6.88079e-27
FxaC_22g58600.t1	MSTRG.48606	-	-	-	-2.47042	1.10813e-26	1.10813e-26
MSTRG.476.1	MSTRG.476	LncRNA	TE_homo_11436	LTR/Gypsy	-1.99155	1.16673e-26	1.16673e-26
FxaC_19g16030.t1	MSTRG.39116	-	-	-	-1.08797	1.27383e-26	1.27383e-26
MSTRG.25329.1	MSTRG.25329	LncRNA	TE_homo_230029	Unknown	-2.36499	1.9739e-26	1.9739e-26
MSTRG.44486.1	MSTRG.44486	LncRNA	TE_homo_390851	LINE/L1	-2.12054	3.41728e-26	3.41728e-26
FxaC_18g41810.t1	MSTRG.38068	-	-	-	-1.26345	3.81348e-26	3.81348e-26
FxaC_22g45520.t1	MSTRG.48050	-	-	-	1.08552	5.1556e-26	5.1556e-26
FxaC_25g28540.t1	MSTRG.55335	-	-	-	-1.94415	7.10536e-26	7.10536e-26
FxaC_23g15920.t1	MSTRG.44030	-	-	-	-1.11958	1.54521e-25	1.54521e-25
FxaC_19g36820.t1	MSTRG.39914	-	-	-	-1.66892	1.56891e-25	1.56891e-25
FxaC_25g31420.t1	MSTRG.55434	-	-	-	-1.22938	1.6329e-25	1.6329e-25
FxaC_11g03221.t1	MSTRG.20103	-	-	-	1.61797	2.0685e-25	2.0685e-25
FxaC_2g02400.t1	MSTRG.1835	-	-	-	1.01072	2.48222e-25	2.48222e-25
FxaC_20g36690.t1	MSTRG.35988	-	-	-	-1.76909	3.56906e-25	3.56906e-25
FxaC_25g20660.t1	MSTRG.55009	-	-	-	1.20969	4.16279e-25	4.16279e-25
FxaC_27g29280.t1	MSTRG.52990	-	-	-	-2.28861	5.41967e-25	5.41967e-25
FxaC_26g42040.t1	MSTRG.58775	LncRNA	-	-	-1.36206	6.33228e-25	6.33228e-25
FxaC_4g18300.t1	MSTRG.616	-	-	-	-1.30512	6.35737e-25	6.35737e-25
FxaC_25g21640.t1	MSTRG.55052	-	-	-	1.08462	6.49577e-25	6.49577e-25
MSTRG.45999.1	MSTRG.45999	-	-	-	-1.3758	7.51966e-25	7.51966e-25
FxaC_21g29990.t1	MSTRG.41522	-	-	-	1.68151	8.32338e-25	8.32338e-25
FxaC_13g33590.t1	MSTRG.29108	-	-	-	-2.44591	9.39783e-25	9.39783e-25
MSTRG.48536.1	MSTRG.48536	LncRNA	TE_homo_424903	LTR/Gypsy	-2.7058	1.13368e-24	1.13368e-24
FxaC_23g03480.t1	MSTRG.43555	-	-	-	1.91301	1.15374e-24	1.15374e-24
FxaC_1g00490.t1	MSTRG.5450	-	-	-	-1.49866	1.18673e-24	1.18673e-24
FxaC_27g52670.t1	MSTRG.54055	-	-	-	1.17694	1.70944e-24	1.70944e-24
MSTRG.7277.1	MSTRG.7277	LncRNA	TE_homo_70802	Unknown	-3.11702	1.92251e-24	1.92251e-24
FxaC_2g25070.t1	MSTRG.2928	-	-	-	1.08163	1.92951e-24	1.92951e-24
FxaC_25g33620.t1	MSTRG.55535	-	-	-	-1.42495	2.19241e-24	2.19241e-24
FxaC_25g32640.t1	MSTRG.55496	-	-	-	-1.90949	2.39676e-24	2.39676e-24
MSTRG.22129.1	MSTRG.22129	LncRNA	TE_homo_200936	LTR/unknown	1.16083	2.63924e-24	2.63924e-24
MSTRG.56542.1	MSTRG.56542	-	-	-	-1.8521	3.00176e-24	3.00176e-24
FxaC_17g15560.t1	MSTRG.32478	-	-	-	-1.83992	3.01035e-24	3.01035e-24
FxaC_22g56020.t1	MSTRG.48487	-	-	-	-2.11956	3.21285e-24	3.21285e-24
FxaC_25g31980.t1	MSTRG.55465	-	-	-	-1.19396	4.05796e-24	4.05796e-24
MSTRG.43583.1	MSTRG.43583	LncRNA	-	-	-2.2214	4.3451e-24	4.3451e-24
MSTRG.59556.1	MSTRG.59556	-	-	-	-1.32002	4.71639e-24	4.71639e-24
FxaC_28g22222.t1	MSTRG.59865	-	-	-	1.40022	8.21941e-24	8.21941e-24
FxaC_22g01520.t1	MSTRG.46157	-	-	-	-1.3932	9.3639e-24	9.3639e-24
FxaC_9g47410.t1	MSTRG.24134	-	-	-	-1.48966	1.03859e-23	1.03859e-23
FxaC_14g37650.t1	FxaC_14g37650	-	-	-	-1.2626	1.52665e-23	1.52665e-23
FxaC_2g18220.t1	MSTRG.2624	-	-	-	1.12163	1.89331e-23	1.89331e-23
FxaC_15g31660.t1	MSTRG.27167	-	-	-	-1.74402	2.07364e-23	2.07364e-23
FxaC_10g10230.t1	MSTRG.18287	-	-	-	-1.11135	2.17353e-23	2.17353e-23
FxaC_16g29610.t1	MSTRG.25674	-	-	-	1.03427	2.30106e-23	2.30106e-23
FxaC_3g10540.t1	MSTRG.4228	-	-	-	-1.02012	2.4505e-23	2.4505e-23
FxaC_18g30990.t1	MSTRG.37512	-	-	-	-1.04502	2.52128e-23	2.52128e-23
FxaC_25g24680.t1	MSTRG.55169	-	-	-	1.23627	2.6605e-23	2.6605e-23
FxaC_27g47190.t1	MSTRG.53762	-	-	-	-1.32	3.05906e-23	3.05906e-23
MSTRG.47358.1	MSTRG.47358	LncRNA	TE_homo_409281	Unknown	1.50783	3.51531e-23	3.51531e-23
FxaC_21g27530.t1	MSTRG.41415	-	-	-	1.24213	4.07918e-23	4.07918e-23
FxaC_13g39300.t1	MSTRG.29320	-	-	-	-1.83826	4.19314e-23	4.19314e-23
FxaC_25g33600.t1	MSTRG.55534	-	-	-	-1.47579	4.22811e-23	4.22811e-23
FxaC_3g00990.t1	MSTRG.3690	-	-	-	1.89199	4.63556e-23	4.63556e-23
FxaC_10g24161.t1	MSTRG.18854	-	-	-	-1.5313	6.23593e-23	6.23593e-23
FxaC_13g10500.t1	MSTRG.28026	-	-	-	-1.34956	7.3138e-23	7.3138e-23
FxaC_27g52030.t1	MSTRG.54012	-	-	-	2.18085	7.49673e-23	7.49673e-23
FxaC_8g34540.t1	MSTRG.13114	-	-	-	-1.36505	8.29457e-23	8.29457e-23
FxaC_17g27280.t1	MSTRG.33051	-	-	-	-1.15638	1.07669e-22	1.07669e-22
FxaC_24g08090.t1	MSTRG.49707	-	-	-	-1.99667	1.11868e-22	1.11868e-22
MSTRG.28124.1	MSTRG.28124	LncRNA	TE_struc_4476	DNA/DTH	-2.98935	1.55288e-22	1.55288e-22
FxaC_1g03450.t1	MSTRG.5612	-	-	-	-1.61029	2.41781e-22	2.41781e-22
FxaC_9g05480.t1	MSTRG.22319	-	-	-	1.2722	2.4349e-22	2.4349e-22
FxaC_20g35960.t1	MSTRG.35954	-	-	-	-1.85139	2.45876e-22	2.45876e-22
FxaC_27g24140.t1	MSTRG.52803	-	-	-	1.02907	2.75437e-22	2.75437e-22
FxaC_25g36110.t1	MSTRG.55621	-	-	-	-1.87032	3.25022e-22	3.25022e-22
FxaC_15g03870.t1	MSTRG.25991	-	-	-	-1.26425	3.4384e-22	3.4384e-22
FxaC_12g46710.t1	MSTRG.17520	-	-	-	-2.59158	3.56257e-22	3.56257e-22
FxaC_4g36680.t1	MSTRG.1486	-	-	-	-1.20815	5.87875e-22	5.87875e-22
FxaC_1g18390.t1	MSTRG.6408	-	-	-	-1.28178	6.34032e-22	6.34032e-22
FxaC_5g45320.t1	MSTRG.11414	-	-	-	-1.81751	7.11484e-22	7.11484e-22
FxaC_23g38390.t1	MSTRG.44937	-	-	-	-1.52927	8.59653e-22	8.59653e-22
MSTRG.43711.1	MSTRG.43711	-	-	-	-1.76711	1.13907e-21	1.13907e-21
FxaC_7g25320.t1	MSTRG.8401	-	-	-	1.17301	1.18173e-21	1.18173e-21
FxaC_20g37270.t1	MSTRG.36004	-	-	-	1.73056	1.21442e-21	1.21442e-21
FxaC_22g72190.t1	MSTRG.49251	-	-	-	-1.70455	1.45383e-21	1.45383e-21
MSTRG.12620.1	MSTRG.12620	LncRNA	-	-	-1.84268	1.70096e-21	1.70096e-21
FxaC_19g11020.t1	MSTRG.38870	-	-	-	-1.86207	2.00291e-21	2.00291e-21
MSTRG.2876.1	MSTRG.2876	LncRNA	TE_homo_24399	LTR/unknown	-1.45255	2.13741e-21	2.13741e-21
MSTRG.34178.1	MSTRG.34178	LncRNA	TE_homo_305973	DNA/hAT-Tag1	-1.85741	2.61953e-21	2.61953e-21
FxaC_25g32290.t1	MSTRG.55477	-	-	-	-1.79326	2.86271e-21	2.86271e-21
FxaC_8g04871.t1	MSTRG.11699	-	-	-	-2.05227	3.42858e-21	3.42858e-21
FxaC_11g06540.t1	MSTRG.20251	-	-	-	-1.76468	3.50696e-21	3.50696e-21
FxaC_12g24290.t1	MSTRG.16584	-	-	-	-1.16234	3.95329e-21	3.95329e-21
FxaC_25g33690.t1	MSTRG.55539	-	-	-	-1.85761	4.88253e-21	4.88253e-21
MSTRG.55553.1	MSTRG.55553	LncRNA	TE_homo_483747	LTR/unknown	-2.27335	5.02029e-21	5.02029e-21
MSTRG.4891.1	MSTRG.4891	-	-	-	1.10483	5.12578e-21	5.12578e-21
FxaC_16g31361.t1	MSTRG.25754	-	-	-	-2.38778	5.42083e-21	5.42083e-21
FxaC_19g36370.t1	MSTRG.39899	-	-	-	-1.39465	8.75893e-21	8.75893e-21
FxaC_2g01450.t1	MSTRG.1782	-	-	-	-1.20379	9.53117e-21	9.53117e-21
FxaC_25g31280.t1	MSTRG.55426	-	-	-	-1.72748	1.05016e-20	1.05016e-20
FxaC_17g05370.t1	MSTRG.31879	-	-	-	-1.37012	1.10846e-20	1.10846e-20
FxaC_21g67350.t1	MSTRG.43121	-	-	-	-1.57377	1.12942e-20	1.12942e-20
FxaC_16g05240.t1	MSTRG.24570	-	-	-	-2.03873	1.13803e-20	1.13803e-20
FxaC_16g27611.t1	MSTRG.25552	-	-	-	-1.75526	1.1557e-20	1.1557e-20
FxaC_28g10940.t1	MSTRG.59388	-	-	-	2.12173	1.28523e-20	1.28523e-20
FxaC_25g33680.t1	MSTRG.55538	-	-	-	-1.93855	1.32867e-20	1.32867e-20
FxaC_12g10850.t1	MSTRG.16067	-	-	-	1.31836	1.6313e-20	1.6313e-20
FxaC_19g01850.t1	MSTRG.38400	-	-	-	-1.98813	1.86017e-20	1.86017e-20
FxaC_22g48610.t1	MSTRG.48170	-	-	-	-2.38313	1.87246e-20	1.87246e-20
FxaC_17g16031.t1	MSTRG.32502	-	-	-	-1.92951	1.90591e-20	1.90591e-20
FxaC_25g28370.t1	MSTRG.55330	-	-	-	-1.72159	2.28027e-20	2.28027e-20
FxaC_13g53640.t1	MSTRG.29801	-	-	-	-1.20711	2.70737e-20	2.70737e-20
FxaC_7g17700.t1	MSTRG.8058	-	-	-	-1.38189	2.95273e-20	2.95273e-20
FxaC_13g19340.t1	MSTRG.28422	-	-	-	-1.53274	3.31412e-20	3.31412e-20
FxaC_15g14460.t1	MSTRG.26463	-	-	-	-1.10147	3.56759e-20	3.56759e-20
FxaC_9g48121.t1	MSTRG.24163	-	-	-	-2.00374	4.11793e-20	4.11793e-20
FxaC_2g01490.t1	MSTRG.1783	-	-	-	-1.43566	4.44556e-20	4.44556e-20
FxaC_16g09390.t1	MSTRG.24703	-	-	-	-1.09999	4.78988e-20	4.78988e-20
FxaC_27g17880.t1	MSTRG.52586	-	-	-	1.37435	7.74096e-20	7.74096e-20
FxaC_2g14270.t1	MSTRG.2426	-	-	-	1.05198	8.19238e-20	8.19238e-20
FxaC_17g51750.t1	MSTRG.34048	-	-	-	1.85104	8.27904e-20	8.27904e-20
MSTRG.55070.1	MSTRG.55070	LncRNA	-	-	1.0642	1.00534e-19	1.00534e-19
FxaC_17g06030.t1	MSTRG.31922	-	-	-	-1.57422	1.05399e-19	1.05399e-19
FxaC_20g40380.t1	MSTRG.36099	-	-	-	-1.03287	1.1864e-19	1.1864e-19
MSTRG.23990.1	MSTRG.23990	LncRNA	TE_homo_216613	LTR/unknown	-2.285	1.40478e-19	1.40478e-19
FxaC_17g15850.t1	MSTRG.32491	-	-	-	-1.41528	1.9365e-19	1.9365e-19
MSTRG.6750.3	MSTRG.6750	-	-	-	1.0874	2.08372e-19	2.08372e-19
FxaC_20g11080.t1	MSTRG.34827	-	-	-	1.65603	2.38524e-19	2.38524e-19
FxaC_7g03050.t1	MSTRG.7457	-	-	-	-1.61641	3.96239e-19	3.96239e-19
FxaC_13g50560.t1	MSTRG.29692	-	-	-	-2.3942	3.97947e-19	3.97947e-19
FxaC_11g00810.t1	MSTRG.19986	-	-	-	-1.23178	3.997e-19	3.997e-19
FxaC_8g13000.t1	MSTRG.12199	-	-	-	-1.373	4.3655e-19	4.3655e-19
FxaC_1g21160.t1	MSTRG.6538	-	-	-	-1.9316	4.45902e-19	4.45902e-19
FxaC_16g19940.t1	MSTRG.25171	-	-	-	-1.54431	4.55403e-19	4.55403e-19
FxaC_25g54620.t1	MSTRG.56540	-	-	-	-2.07675	5.21713e-19	5.21713e-19
FxaC_5g02570.t1	MSTRG.9539	-	-	-	-1.37997	6.27625e-19	6.27625e-19
MSTRG.30617.1	MSTRG.30617	-	-	-	-1.53377	7.72447e-19	7.72447e-19
FxaC_2g31030.t1	MSTRG.3149	-	-	-	-1.00238	8.56302e-19	8.56302e-19
FxaC_27g20720.t1	MSTRG.52665	-	-	-	1.34811	1.07825e-18	1.07825e-18
MSTRG.29127.1	MSTRG.29127	LncRNA	TE_homo_258776	LINE/L1	-2.711	1.08106e-18	1.08106e-18
MSTRG.53063.1	MSTRG.53063	LncRNA	TE_homo_467270	LTR/Gypsy	-3.28381	1.18031e-18	1.18031e-18
FxaC_21g07910.t1	MSTRG.40497	-	-	-	1.88448	1.3539e-18	1.3539e-18
FxaC_23g06100.t1	MSTRG.43656	-	-	-	-2.11278	1.36609e-18	1.36609e-18
FxaC_18g19920.t1	MSTRG.36991	-	-	-	-1.28812	1.63682e-18	1.63682e-18
MSTRG.28138.1	MSTRG.28138	LncRNA	TE_homo_251753	LTR/unknown	-1.70553	1.68292e-18	1.68292e-18
FxaC_7g42220.t1	MSTRG.9278	-	-	-	-1.50958	1.91431e-18	1.91431e-18
FxaC_18g39220.t1	MSTRG.37933	-	-	-	-1.05455	2.25111e-18	2.25111e-18
FxaC_4g04560.t1	MSTRG.146	-	-	-	-1.00111	2.26551e-18	2.26551e-18
FxaC_25g31340.t1	MSTRG.55431	-	-	-	-1.89733	2.52007e-18	2.52007e-18
FxaC_27g24720.t1	MSTRG.52831	-	-	-	1.34545	2.81139e-18	2.81139e-18
MSTRG.15610.1	MSTRG.15610	-	-	-	-1.55438	2.95854e-18	2.95854e-18
FxaC_23g33780.t2	MSTRG.44719	-	-	-	-1.0107	2.97173e-18	2.97173e-18
FxaC_13g10950.t1	MSTRG.28049	-	-	-	1.86366	3.16458e-18	3.16458e-18
FxaC_21g24610.t1	MSTRG.41319	-	-	-	1.56684	3.22197e-18	3.22197e-18
FxaC_25g21870.t1	MSTRG.55066	-	-	-	1.06933	3.27645e-18	3.27645e-18
FxaC_5g43270.t1	MSTRG.11316	-	-	-	1.44168	3.53542e-18	3.53542e-18
FxaC_25g33470.t1	MSTRG.55530	-	-	-	-2.41848	4.36593e-18	4.36593e-18
FxaC_22g71630.t1	MSTRG.49209	-	-	-	-1.92267	4.4913e-18	4.4913e-18
FxaC_25g34470.t1	MSTRG.55562	-	-	-	-1.65881	4.51962e-18	4.51962e-18
FxaC_13g09980.t1	MSTRG.28001	-	-	-	-1.58371	4.95965e-18	4.95965e-18
FxaC_13g21050.t1	MSTRG.28503	-	-	-	-1.41916	5.07053e-18	5.07053e-18
FxaC_27g49180.t1	MSTRG.53859	-	-	-	-1.39188	5.42397e-18	5.42397e-18
FxaC_18g23820.t1	MSTRG.37159	-	-	-	-1.06592	6.28709e-18	6.28709e-18
FxaC_7g17540.t1	MSTRG.8050	-	-	-	-1.66135	6.3644e-18	6.3644e-18
FxaC_25g30720.t1	MSTRG.55410	-	-	-	-1.70237	6.37554e-18	6.37554e-18
FxaC_25g23940.t1	MSTRG.55137	-	-	-	1.05026	7.70713e-18	7.70713e-18
FxaC_18g10830.t1	MSTRG.36595	-	-	-	-1.06067	8.4618e-18	8.4618e-18
FxaC_1g09910.t1	MSTRG.5975	-	-	-	1.00622	1.37023e-17	1.37023e-17
FxaC_25g30130.t1	MSTRG.55388	-	-	-	-1.84761	1.58415e-17	1.58415e-17
FxaC_23g36870.t1	MSTRG.44860	-	-	-	1.74832	1.67687e-17	1.67687e-17
FxaC_12g33330.t1	MSTRG.16926	-	-	-	-1.75936	1.89119e-17	1.89119e-17
FxaC_23g38510.t1	MSTRG.44945	LncRNA	-	-	-2.42927	2.38362e-17	2.38362e-17
FxaC_18g27920.t1	MSTRG.37353	-	-	-	1.82533	2.45134e-17	2.45134e-17
FxaC_15g15310.t1	MSTRG.26516	-	-	-	-1.34645	3.01533e-17	3.01533e-17
MSTRG.48770.2	MSTRG.48770	-	-	-	-1.55834	3.40267e-17	3.40267e-17
FxaC_14g36950.t1	MSTRG.31538	-	-	-	1.02344	3.69393e-17	3.69393e-17
FxaC_25g39310.t1	MSTRG.55755	-	-	-	-1.46544	4.09073e-17	4.09073e-17
FxaC_28g17130.t1	MSTRG.59670	-	-	-	-1.11706	4.15149e-17	4.15149e-17
FxaC_8g21941.t1	MSTRG.12622	-	-	-	-1.124	4.34021e-17	4.34021e-17
FxaC_21g10140.t1	MSTRG.40607	-	-	-	1.22391	4.53455e-17	4.53455e-17
FxaC_25g56560.t1	MSTRG.56617	-	-	-	-1.51812	5.49568e-17	5.49568e-17
FxaC_4g35320.t1	MSTRG.1410	LncRNA	-	-	-1.95578	5.50255e-17	5.50255e-17
FxaC_28g01230.t1	MSTRG.58918	-	-	-	-1.18732	6.23905e-17	6.23905e-17
FxaC_15g02620.t1	MSTRG.25920	-	-	-	-1.27617	6.47493e-17	6.47493e-17
FxaC_6g31700.t1	MSTRG.14702	-	-	-	1.65573	6.7549e-17	6.7549e-17
FxaC_18g27480.t1	MSTRG.37325	-	-	-	-2.35273	6.81382e-17	6.81382e-17
FxaC_21g56670.t1	MSTRG.42613	-	-	-	-2.70476	6.97824e-17	6.97824e-17
MSTRG.44705.1	MSTRG.44705	-	-	-	-1.46	8.58354e-17	8.58354e-17
FxaC_19g41780.t1	MSTRG.40092	-	-	-	1.49852	8.75171e-17	8.75171e-17
MSTRG.55258.1	MSTRG.55258	LncRNA	TE_homo_481006	LTR/Caulimovirus	-2.0036	8.86163e-17	8.86163e-17
MSTRG.53508.1	MSTRG.53508	-	-	-	-2.03981	9.61431e-17	9.61431e-17
MSTRG.32026.1	MSTRG.32026	-	-	-	1.02561	1.05189e-16	1.05189e-16
FxaC_25g34340.t1	MSTRG.55556	-	-	-	-1.27336	1.37752e-16	1.37752e-16
MSTRG.41434.1	MSTRG.41434	-	-	-	-1.78781	1.65146e-16	1.65146e-16
MSTRG.59692.1	MSTRG.59692	LncRNA	TE_homo_507792	LTR/Gypsy	-2.49073	1.67016e-16	1.67016e-16
FxaC_27g13610.t1	MSTRG.52425	-	-	-	-1.16205	1.70918e-16	1.70918e-16
FxaC_9g09070.t1	MSTRG.22469	LncRNA	-	-	1.29187	1.98638e-16	1.98638e-16
MSTRG.59877.1	MSTRG.59877	LncRNA	-	-	-2.34151	2.18678e-16	2.18678e-16
FxaC_5g20370.t1	MSTRG.10410	-	-	-	-1.62597	2.25104e-16	2.25104e-16
FxaC_21g61520.t1	MSTRG.42837	-	-	-	-2.03744	2.4392e-16	2.4392e-16
FxaC_19g30720.t1	MSTRG.39704	-	-	-	-1.26274	2.77788e-16	2.77788e-16
FxaC_23g32641.t1	MSTRG.44675	-	-	-	-1.02668	3.19812e-16	3.19812e-16
FxaC_14g11930.t1	MSTRG.30576	-	-	-	-1.60081	3.37707e-16	3.37707e-16
FxaC_10g26470.t1	MSTRG.18957	-	-	-	-1.26734	3.46101e-16	3.46101e-16
FxaC_2g04790.t1	MSTRG.1938	-	-	-	1.68814	3.57886e-16	3.57886e-16
FxaC_9g47150.t1	MSTRG.24126	-	-	-	-2.67141	3.65186e-16	3.65186e-16
FxaC_28g37451.t1	MSTRG.60464	-	-	-	-1.71108	3.80472e-16	3.80472e-16
FxaC_14g07040.t1	MSTRG.30333	-	-	-	-1.31704	4.24383e-16	4.24383e-16
FxaC_16g28970.t1	MSTRG.25635	-	-	-	-1.29795	4.30526e-16	4.30526e-16
FxaC_23g61570.t1	MSTRG.46052	-	-	-	-1.18707	4.50406e-16	4.50406e-16
FxaC_22g41140.t1	MSTRG.47886	-	-	-	-1.26718	4.53127e-16	4.53127e-16
FxaC_25g34390.t1	MSTRG.55560	-	-	-	-1.81511	4.69866e-16	4.69866e-16
FxaC_21g07510.t1	MSTRG.40488	-	-	-	-1.6337	5.17661e-16	5.17661e-16
FxaC_22g43900.t1	MSTRG.47982	-	-	-	-1.47153	5.22142e-16	5.22142e-16
MSTRG.26480.2	MSTRG.26480	-	-	-	-1.49909	5.29902e-16	5.29902e-16
FxaC_16g05250.t1	MSTRG.24571	-	-	-	-1.69915	6.21059e-16	6.21059e-16
FxaC_25g19670.t1	MSTRG.54967	-	-	-	1.04856	7.03877e-16	7.03877e-16
MSTRG.9814.1	MSTRG.9814	LncRNA	TE_homo_90558	LTR/unknown	-2.11861	7.56634e-16	7.56634e-16
FxaC_1g22010.t1	MSTRG.6579	-	-	-	-2.78647	8.51642e-16	8.51642e-16
FxaC_17g15630.t1	MSTRG.32482	-	-	-	-1.37454	9.48025e-16	9.48025e-16
FxaC_17g05390.t1	MSTRG.31880	-	-	-	-1.32051	9.97612e-16	9.97612e-16
FxaC_21g56800.t1	MSTRG.42620	-	-	-	-1.76655	1.09428e-15	1.09428e-15
FxaC_17g15380.t1	MSTRG.32462	-	-	-	-1.44915	1.1443e-15	1.1443e-15
FxaC_25g35440.t1	MSTRG.55591	-	-	-	-1.60484	1.1951e-15	1.1951e-15
MSTRG.25995.1	MSTRG.25995	LncRNA	TE_homo_232347	LTR/unknown	-2.05586	1.46533e-15	1.46533e-15
FxaC_13g35180.t1	MSTRG.29173	-	-	-	-1.61877	1.66032e-15	1.66032e-15
FxaC_17g15570.t1	MSTRG.32479	-	-	-	-1.25739	1.75317e-15	1.75317e-15
FxaC_23g22650.t2	MSTRG.44256	-	-	-	-1.27135	1.78106e-15	1.78106e-15
FxaC_22g35560.t1	MSTRG.47700	-	-	-	-1.79567	2.0822e-15	2.0822e-15
FxaC_23g25641.t2	MSTRG.44358	-	-	-	-1.51568	2.09559e-15	2.09559e-15
FxaC_11g18420.t2	MSTRG.20783	-	-	-	-1.52681	2.19791e-15	2.19791e-15
FxaC_1g16160.t1	MSTRG.6315	LncRNA	-	-	-2.95354	2.21923e-15	2.21923e-15
FxaC_16g24630.t1	MSTRG.25398	-	-	-	1.17185	2.46938e-15	2.46938e-15
FxaC_1g03440.t1	MSTRG.5611	-	-	-	-1.77059	2.78959e-15	2.78959e-15
FxaC_21g64380.t1	MSTRG.42984	-	-	-	-2.08685	3.1084e-15	3.1084e-15
MSTRG.4877.1	MSTRG.4877	-	-	-	-1.89557	3.31795e-15	3.31795e-15
FxaC_22g58620.t1	MSTRG.48607	-	-	-	-1.70073	3.41693e-15	3.41693e-15
FxaC_22g26530.t1	MSTRG.47337	-	-	-	1.55152	3.71335e-15	3.71335e-15
FxaC_7g40211.t1	MSTRG.9144	-	-	-	-1.34682	4.31157e-15	4.31157e-15
FxaC_13g17450.t1	MSTRG.28318	-	-	-	-1.07023	4.31773e-15	4.31773e-15
FxaC_27g02830.t1	MSTRG.52001	-	-	-	-1.66899	4.48428e-15	4.48428e-15
FxaC_25g32402.t2	MSTRG.55486	-	-	-	-1.4252	4.87978e-15	4.87978e-15
FxaC_17g12610.t1	MSTRG.32324	-	-	-	1.43396	5.283e-15	5.283e-15
FxaC_27g49030.t1	MSTRG.53849	-	-	-	-1.43684	5.87318e-15	5.87318e-15
FxaC_27g14790.t1	MSTRG.52478	-	-	-	1.32226	6.06553e-15	6.06553e-15
MSTRG.44163.1	MSTRG.44163	LncRNA	-	-	-1.69859	6.38265e-15	6.38265e-15
FxaC_27g04260.t1	MSTRG.52053	-	-	-	1.67298	6.83941e-15	6.83941e-15
FxaC_25g21080.t1	MSTRG.55032	-	-	-	1.43035	7.71466e-15	7.71466e-15
FxaC_7g00220.t1	MSTRG.7346	-	-	-	-1.55468	8.15004e-15	8.15004e-15
MSTRG.5603.1	MSTRG.5603	-	-	-	-1.16436	8.64016e-15	8.64016e-15
FxaC_11g06850.t1	MSTRG.20262	-	-	-	1.58478	8.9408e-15	8.9408e-15
FxaC_25g21380.t1	MSTRG.55043	-	-	-	1.77951	1.1163e-14	1.1163e-14
FxaC_6g41150.t1	MSTRG.15220	-	-	-	2.21601	1.18529e-14	1.18529e-14
MSTRG.49406.1	MSTRG.49406	LncRNA	TE_homo_429579	LTR/unknown	-1.42859	1.19698e-14	1.19698e-14
FxaC_26g02130.t1	MSTRG.56923	-	-	-	1.32342	1.25596e-14	1.25596e-14
FxaC_20g15330.t1	MSTRG.35078	-	-	-	-1.15027	1.4946e-14	1.4946e-14
MSTRG.31092.1	MSTRG.31092	LncRNA	TE_homo_276949	LTR/Gypsy	-2.82735	1.52137e-14	1.52137e-14
FxaC_13g11930.t1	MSTRG.28096	-	-	-	-1.34241	1.55587e-14	1.55587e-14
FxaC_25g32820.t1	MSTRG.55505	-	-	-	-1.18324	1.5758e-14	1.5758e-14
FxaC_1g13520.t1	MSTRG.6179	-	-	-	-1.80381	1.7306e-14	1.7306e-14
FxaC_25g32790.t1	MSTRG.55503	-	-	-	-1.70876	1.79306e-14	1.79306e-14
FxaC_25g29890.t1	MSTRG.55383	-	-	-	-1.55214	1.99596e-14	1.99596e-14
FxaC_14g19520.t1	MSTRG.30929	-	-	-	-2.42509	2.047e-14	2.047e-14
FxaC_21g68220.t1	MSTRG.43183	-	-	-	-1.60975	2.0742e-14	2.0742e-14
FxaC_17g15401.t1	MSTRG.32464	-	-	-	-1.51251	2.11986e-14	2.11986e-14
FxaC_3g09290.t1	MSTRG.4167	-	-	-	1.69385	2.17544e-14	2.17544e-14
FxaC_21g33790.t1	MSTRG.41685	-	-	-	1.80748	2.21326e-14	2.21326e-14
FxaC_25g10580.t1	MSTRG.54612	-	-	-	-1.54256	2.25133e-14	2.25133e-14
FxaC_16g01310.t1	MSTRG.24435	-	-	-	-1.64195	2.31855e-14	2.31855e-14
FxaC_22g06540.t1	MSTRG.46435	LncRNA	-	-	-3.42273	2.40868e-14	2.40868e-14
FxaC_11g02310.t1	MSTRG.20055	-	-	-	-1.43084	2.92658e-14	2.92658e-14
FxaC_27g29630.t1	MSTRG.53004	-	-	-	-1.46198	2.95465e-14	2.95465e-14
FxaC_23g38410.t1	MSTRG.44938	-	-	-	-1.66134	2.97131e-14	2.97131e-14
MSTRG.28066.1	MSTRG.28066	LncRNA	-	-	-2.68407	3.07994e-14	3.07994e-14
FxaC_17g15840.t1	MSTRG.32490	-	-	-	-1.12018	3.16093e-14	3.16093e-14
MSTRG.10161.1	MSTRG.10161	LncRNA	TE_struc_1564	MITE/DTA	-1.44073	3.29487e-14	3.29487e-14
FxaC_5g18690.t1	MSTRG.10327	-	-	-	-1.76433	3.55612e-14	3.55612e-14
FxaC_28g02380.t1	MSTRG.58990	-	-	-	-1.69043	3.81264e-14	3.81264e-14
FxaC_17g20140.t1	MSTRG.32718	-	-	-	-1.56151	4.07978e-14	4.07978e-14
FxaC_4g38411.t1	MSTRG.1581	-	-	-	-1.38255	4.40181e-14	4.40181e-14
FxaC_22g48080.t1	MSTRG.48150	-	-	-	-1.34047	4.76016e-14	4.76016e-14
FxaC_5g17670.t1	MSTRG.10268	-	-	-	-1.13838	5.06362e-14	5.06362e-14
FxaC_17g13910.t1	MSTRG.32382	-	-	-	1.02697	5.23608e-14	5.23608e-14
FxaC_8g13850.t1	MSTRG.12243	-	-	-	-1.1412	5.28876e-14	5.28876e-14
FxaC_19g19431.t1	MSTRG.39267	-	-	-	-1.47542	5.30114e-14	5.30114e-14
FxaC_10g26980.t1	MSTRG.18978	-	-	-	-1.5658	5.5063e-14	5.5063e-14
FxaC_27g29390.t1	MSTRG.52992	-	-	-	-2.65383	5.72181e-14	5.72181e-14
FxaC_10g18260.t1	MSTRG.18645	-	-	-	-1.22781	5.93861e-14	5.93861e-14
FxaC_3g34450.t1	MSTRG.5210	-	-	-	-1.07758	6.63521e-14	6.63521e-14
FxaC_11g20420.t1	MSTRG.20864	-	-	-	-1.48646	6.76343e-14	6.76343e-14
FxaC_20g12130.t1	MSTRG.34882	-	-	-	1.69093	7.60912e-14	7.60912e-14
FxaC_23g60691.t1	MSTRG.46013	-	-	-	-1.36672	7.66432e-14	7.66432e-14
FxaC_21g27510.t1	MSTRG.41414	-	-	-	1.05964	8.74204e-14	8.74204e-14
FxaC_25g28830.t1	MSTRG.55345	-	-	-	-1.044	9.44574e-14	9.44574e-14
MSTRG.55681.1	MSTRG.55681	LncRNA	-	-	-2.09692	9.93451e-14	9.93451e-14
FxaC_24g50850.t1	MSTRG.51529	-	-	-	1.11247	1.01543e-13	1.01543e-13
FxaC_25g24430.t1	MSTRG.55157	-	-	-	1.15709	1.13961e-13	1.13961e-13
MSTRG.660.1	MSTRG.660	-	-	-	1.04359	1.18101e-13	1.18101e-13
FxaC_17g22900.t1	MSTRG.32861	-	-	-	-2.56164	1.23347e-13	1.23347e-13
FxaC_25g32020.t1	MSTRG.55468	-	-	-	-1.32651	1.27101e-13	1.27101e-13
FxaC_4g35980.t1	MSTRG.1444	-	-	-	-3.03965	1.36242e-13	1.36242e-13
FxaC_23g38530.t1	MSTRG.44947	-	-	-	-1.4648	1.40457e-13	1.40457e-13
FxaC_17g05130.t1	FxaC_17g05130	-	-	-	-1.48225	1.42095e-13	1.42095e-13
FxaC_13g12201.t1	MSTRG.28114	-	-	-	-1.65899	1.45882e-13	1.45882e-13
MSTRG.21867.1	MSTRG.21867	LncRNA	repeat_region_1621	LTR/Gypsy	-1.73011	1.591e-13	1.591e-13
FxaC_4g23380.t1	MSTRG.824	-	-	-	-1.57237	1.61888e-13	1.61888e-13
FxaC_22g65600.t1	MSTRG.48936	-	-	-	1.38448	1.66599e-13	1.66599e-13
FxaC_13g12640.t1	MSTRG.28132	-	-	-	-1.07557	1.6805e-13	1.6805e-13
FxaC_19g28090.t1	MSTRG.39582	-	-	-	-1.49839	1.73583e-13	1.73583e-13
MSTRG.5955.1	MSTRG.5955	-	-	-	-2.22754	1.76035e-13	1.76035e-13
FxaC_23g60160.t1	MSTRG.45996	-	-	-	-1.11454	1.81589e-13	1.81589e-13
FxaC_22g44360.t1	MSTRG.48000	-	-	-	-1.22236	1.85592e-13	1.85592e-13
FxaC_23g55990.t1	MSTRG.45822	-	-	-	-1.28551	1.8987e-13	1.8987e-13
FxaC_11g00840.t1	MSTRG.19988	-	-	-	-1.19816	2.06856e-13	2.06856e-13
FxaC_4g08470.t1	MSTRG.247	-	-	-	1.07847	2.27989e-13	2.27989e-13
FxaC_10g07930.t1	MSTRG.18177	-	-	-	-1.53439	2.31301e-13	2.31301e-13
MSTRG.17563.1	MSTRG.17563	-	-	-	-1.04013	2.59576e-13	2.59576e-13
FxaC_25g35450.t1	MSTRG.55592	-	-	-	-1.48585	2.65815e-13	2.65815e-13
FxaC_17g05710.t1	MSTRG.31896	-	-	-	-1.22914	2.89548e-13	2.89548e-13
MSTRG.57904.1	MSTRG.57904	LncRNA	TE_homo_493200	DNA	1.75202	3.01114e-13	3.01114e-13
FxaC_19g26060.t1	MSTRG.39502	-	-	-	-1.42812	3.17132e-13	3.17132e-13
FxaC_21g51670.t1	MSTRG.42383	-	-	-	-2.11545	3.23609e-13	3.23609e-13
FxaC_23g38500.t1	MSTRG.44944	-	-	-	-1.49703	3.2528e-13	3.2528e-13
FxaC_26g41530.t1	MSTRG.58758	-	-	-	1.72247	3.33975e-13	3.33975e-13
FxaC_26g23290.t1	MSTRG.57989	-	-	-	1.27395	4.28995e-13	4.28995e-13
FxaC_5g46150.t1	MSTRG.11447	-	-	-	1.84944	4.57372e-13	4.57372e-13
FxaC_1g02480.t1	MSTRG.5550	-	-	-	-2.72209	4.88723e-13	4.88723e-13
FxaC_7g36210.t1	MSTRG.8893	-	-	-	1.16238	4.97289e-13	4.97289e-13
FxaC_16g31320.t1	MSTRG.25750	-	-	-	-1.81557	5.0131e-13	5.0131e-13
FxaC_19g15560.t1	MSTRG.39089	-	-	-	1.42886	5.15817e-13	5.15817e-13
FxaC_26g39310.t1	MSTRG.58655	-	-	-	-1.81959	5.68333e-13	5.68333e-13
FxaC_6g43840.t1	MSTRG.15399	-	-	-	-1.30112	5.77052e-13	5.77052e-13
FxaC_21g33810.t1	MSTRG.41687	-	-	-	-1.13325	5.77561e-13	5.77561e-13
FxaC_22g58000.t1	MSTRG.48586	-	-	-	-1.25544	6.48934e-13	6.48934e-13
FxaC_7g40270.t1	MSTRG.9148	-	-	-	-1.11921	6.95563e-13	6.95563e-13
FxaC_12g41541.t1	MSTRG.17275	-	-	-	-1.38506	6.96398e-13	6.96398e-13
FxaC_19g31810.t1	MSTRG.39743	-	-	-	-1.21852	7.08004e-13	7.08004e-13
MSTRG.42669.1	MSTRG.42669	LncRNA	TE_homo_373374	LTR/unknown	-1.28815	8.32594e-13	8.32594e-13
FxaC_27g47970.t1	MSTRG.53797	-	-	-	-1.34379	8.39521e-13	8.39521e-13
FxaC_22g44330.t1	MSTRG.47998	-	-	-	-1.91743	8.50331e-13	8.50331e-13
FxaC_25g37200.t1	MSTRG.55659	-	-	-	-1.53129	9.06471e-13	9.06471e-13
FxaC_25g41990.t1	MSTRG.55868	-	-	-	1.26754	9.14077e-13	9.14077e-13
FxaC_8g02200.t1	MSTRG.11569	-	-	-	-1.16969	9.17273e-13	9.17273e-13
FxaC_22g56120.t1	MSTRG.48492	-	-	-	-1.55375	9.97812e-13	9.97812e-13
FxaC_26g15200.t1	MSTRG.57616	-	-	-	1.00474	1.01915e-12	1.01915e-12
MSTRG.48008.1	MSTRG.48008	LncRNA	TE_homo_419635	LTR/Gypsy	-2.05729	1.04421e-12	1.04421e-12
FxaC_13g35160.t1	MSTRG.29172	-	-	-	-1.32772	1.05441e-12	1.05441e-12
FxaC_11g16280.t1	MSTRG.20697	-	-	-	-1.78139	1.0568e-12	1.0568e-12
FxaC_22g37070.t1	MSTRG.47751	-	-	-	-1.69308	1.06488e-12	1.06488e-12
FxaC_21g63740.t1	MSTRG.42954	-	-	-	-1.78294	1.20397e-12	1.20397e-12
FxaC_21g07590.t1	MSTRG.40490	-	-	-	-1.43324	1.2426e-12	1.2426e-12
FxaC_12g02970.t1	MSTRG.15729	-	-	-	1.5435	1.2982e-12	1.2982e-12
FxaC_21g55970.t1	MSTRG.42589	-	-	-	-2.06257	1.39981e-12	1.39981e-12
MSTRG.31621.1	MSTRG.31621	LncRNA	TE_homo_289779	LTR/Gypsy	-2.59349	1.44706e-12	1.44706e-12
FxaC_7g31481.t1	MSTRG.8647	-	-	-	-2.37108	1.48075e-12	1.48075e-12
MSTRG.54276.1	MSTRG.54276	LncRNA	TE_homo_473699	LTR/unknown	-1.54486	1.5057e-12	1.5057e-12
FxaC_25g15470.t1	MSTRG.54808	-	-	-	1.2935	1.54665e-12	1.54665e-12
FxaC_6g35144.t1	MSTRG.14864	-	-	-	1.61871	1.7412e-12	1.7412e-12
FxaC_23g00980.t1	MSTRG.43436	-	-	-	-1.07792	1.79645e-12	1.79645e-12
FxaC_6g35020.t1	MSTRG.14856	-	-	-	1.20219	1.80573e-12	1.80573e-12
FxaC_9g05310.t1	MSTRG.22309	-	-	-	-1.01471	1.88238e-12	1.88238e-12
FxaC_5g19130.t1	MSTRG.10349	-	-	-	-1.18857	1.88259e-12	1.88259e-12
FxaC_6g32130.t1	MSTRG.14726	-	-	-	-1.31089	1.89546e-12	1.89546e-12
FxaC_22g57700.t1	MSTRG.48571	-	-	-	-1.44578	1.90189e-12	1.90189e-12
FxaC_11g01100.t1	MSTRG.20002	LncRNA	-	-	1.09417	1.98984e-12	1.98984e-12
FxaC_17g18060.t1	MSTRG.32602	-	-	-	-1.10799	2.0048e-12	2.0048e-12
FxaC_17g05400.t1	MSTRG.31881	-	-	-	-1.70504	2.01385e-12	2.01385e-12
FxaC_8g10460.t1	MSTRG.12050	-	-	-	1.86808	2.01741e-12	2.01741e-12
FxaC_26g01660.t1	MSTRG.56909	-	-	-	-1.87094	2.18083e-12	2.18083e-12
FxaC_25g04840.t1	MSTRG.54316	-	-	-	1.59566	2.20451e-12	2.20451e-12
FxaC_24g20060.t1	MSTRG.50238	-	-	-	-1.61963	2.33208e-12	2.33208e-12
FxaC_24g29040.t1	MSTRG.50611	-	-	-	-1.26147	2.55842e-12	2.55842e-12
FxaC_2g00220.t1	MSTRG.1715	-	-	-	-1.30732	2.57484e-12	2.57484e-12
FxaC_22g57500.t1	MSTRG.48567	-	-	-	-1.15836	2.91587e-12	2.91587e-12
FxaC_14g01870.t1	MSTRG.30036	-	-	-	1.04025	2.99024e-12	2.99024e-12
MSTRG.31620.1	MSTRG.31620	LncRNA	TE_homo_289773	Unknown	-2.02799	3.04204e-12	3.04204e-12
FxaC_2g15120.t1	MSTRG.2461	-	-	-	1.2981	3.15922e-12	3.15922e-12
FxaC_23g56570.t1	MSTRG.45851	-	-	-	1.28519	3.15987e-12	3.15987e-12
FxaC_24g51560.t1	MSTRG.51568	-	-	-	-1.17621	3.27877e-12	3.27877e-12
FxaC_20g05731.t1	MSTRG.34545	-	-	-	-1.12435	3.29758e-12	3.29758e-12
FxaC_6g44580.t1	MSTRG.15457	-	-	-	1.00214	3.3342e-12	3.3342e-12
FxaC_26g11921.t1	MSTRG.57445	-	-	-	-1.28423	3.4686e-12	3.4686e-12
FxaC_2g27070.t1	MSTRG.2997	-	-	-	1.19159	3.53572e-12	3.53572e-12
FxaC_6g43200.t1	MSTRG.15355	-	-	-	-1.8492	3.61992e-12	3.61992e-12
FxaC_25g19960.t1	MSTRG.54982	-	-	-	1.41159	3.63661e-12	3.63661e-12
FxaC_25g19340.t1	MSTRG.54949	-	-	-	1.25615	3.76671e-12	3.76671e-12
FxaC_17g05280.t1	MSTRG.31874	-	-	-	-1.53244	3.80238e-12	3.80238e-12
FxaC_12g32970.t1	MSTRG.16912	-	-	-	-1.36566	3.84748e-12	3.84748e-12
FxaC_21g17050.t1	MSTRG.40941	-	-	-	-2.0987	3.89645e-12	3.89645e-12
FxaC_11g34290.t1	MSTRG.21402	-	-	-	-1.24671	4.00076e-12	4.00076e-12
FxaC_16g31060.t1	MSTRG.25731	-	-	-	1.01242	4.0785e-12	4.0785e-12
FxaC_20g35010.t1	MSTRG.35911	-	-	-	-1.15789	4.21151e-12	4.21151e-12
FxaC_8g23060.t1	MSTRG.12663	-	-	-	-1.55444	4.33208e-12	4.33208e-12
FxaC_11g18880.t1	MSTRG.20799	-	-	-	-1.92368	4.41526e-12	4.41526e-12
FxaC_27g25100.t1	MSTRG.52845	-	-	-	-1.27866	4.50556e-12	4.50556e-12
FxaC_5g44710.t1	MSTRG.11395	-	-	-	1.31557	4.57234e-12	4.57234e-12
FxaC_11g40880.t1	MSTRG.21671	-	-	-	-1.30589	4.80493e-12	4.80493e-12
FxaC_25g28870.t1	MSTRG.55347	-	-	-	-1.88835	5.21764e-12	5.21764e-12
FxaC_17g04690.t1	MSTRG.31842	-	-	-	-1.15832	5.34517e-12	5.34517e-12
FxaC_25g31220.t1	MSTRG.55424	-	-	-	-1.32544	5.3576e-12	5.3576e-12
FxaC_21g47660.t1	MSTRG.42218	-	-	-	1.0339	5.3786e-12	5.3786e-12
FxaC_8g23780.t2	MSTRG.12693	-	-	-	-1.25558	5.55082e-12	5.55082e-12
FxaC_22g33700.t1	MSTRG.47627	-	-	-	1.21004	5.55754e-12	5.55754e-12
MSTRG.19004.1	MSTRG.19004	LncRNA	TE_homo_168760	Unknown	-1.52485	5.89161e-12	5.89161e-12
FxaC_22g48530.t1	MSTRG.48169	-	-	-	-1.41647	5.94754e-12	5.94754e-12
FxaC_25g36120.t1	MSTRG.55622	-	-	-	-1.39829	6.70841e-12	6.70841e-12
FxaC_16g19660.t1	MSTRG.25152	-	-	-	1.25223	7.70007e-12	7.70007e-12
FxaC_2g14770.t1	MSTRG.2450	-	-	-	1.62834	8.77003e-12	8.77003e-12
FxaC_25g25550.t1	MSTRG.55208	-	-	-	-1.29541	8.87555e-12	8.87555e-12
FxaC_18g41900.t1	MSTRG.38073	-	-	-	1.11357	9.42746e-12	9.42746e-12
MSTRG.8928.1	MSTRG.8928	LncRNA	-	-	-2.67192	9.42967e-12	9.42967e-12
FxaC_15g39881.t1	MSTRG.27427	-	-	-	1.17636	9.53835e-12	9.53835e-12
FxaC_16g27612.t1	MSTRG.25553	-	-	-	-1.74567	1.1106e-11	1.1106e-11
FxaC_25g20720.t1	MSTRG.55011	-	-	-	1.08859	1.12059e-11	1.12059e-11
FxaC_26g20750.t1	MSTRG.57894	-	-	-	1.0754	1.13851e-11	1.13851e-11
FxaC_25g13790.t1	MSTRG.54744	-	-	-	-2.51326	1.22037e-11	1.22037e-11
FxaC_17g54430.t1	MSTRG.34139	-	-	-	-1.81481	1.28936e-11	1.28936e-11
FxaC_26g36910.t1	MSTRG.58575	-	-	-	1.13879	1.34854e-11	1.34854e-11
FxaC_26g07780.t1	MSTRG.57251	-	-	-	-2.3792	1.35607e-11	1.35607e-11
FxaC_11g46400.t1	MSTRG.21930	-	-	-	-1.34726	1.39413e-11	1.39413e-11
MSTRG.24135.1	MSTRG.24135	LncRNA	TE_homo_217275	LTR/Gypsy	-1.60181	1.42902e-11	1.42902e-11
FxaC_19g22150.t1	MSTRG.39359	-	-	-	-1.04267	1.4843e-11	1.4843e-11
MSTRG.24000.1	MSTRG.24000	-	-	-	-2.56714	1.65733e-11	1.65733e-11
FxaC_24g18300.t1	MSTRG.50158	-	-	-	-1.85705	1.75453e-11	1.75453e-11
FxaC_6g32120.t1	MSTRG.14725	-	-	-	-1.06089	1.78509e-11	1.78509e-11
MSTRG.42729.5	MSTRG.42729	-	-	-	-1.86863	1.83451e-11	1.83451e-11
FxaC_25g22200.t1	MSTRG.55080	-	-	-	1.00272	1.85695e-11	1.85695e-11
FxaC_22g29950.t1	MSTRG.47473	-	-	-	-1.28119	1.87714e-11	1.87714e-11
MSTRG.26532.2	MSTRG.26532	-	-	-	-1.1535	1.88737e-11	1.88737e-11
FxaC_2g01470.t1	FxaC_2g01470	-	-	-	-1.11107	1.95479e-11	1.95479e-11
FxaC_21g10190.t1	MSTRG.40608	-	-	-	1.84961	1.96564e-11	1.96564e-11
MSTRG.29752.1	MSTRG.29752	-	-	-	-1.60556	2.12077e-11	2.12077e-11
FxaC_8g31830.t1	MSTRG.13013	-	-	-	-1.10383	2.16829e-11	2.16829e-11
FxaC_24g28490.t1	MSTRG.50592	-	-	-	-1.47823	2.20327e-11	2.20327e-11
FxaC_2g17320.t1	MSTRG.2577	-	-	-	1.86264	2.50331e-11	2.50331e-11
FxaC_21g49840.t1	MSTRG.42299	-	-	-	-1.49526	2.5649e-11	2.5649e-11
FxaC_26g02000.t1	MSTRG.56918	-	-	-	1.1104	2.66652e-11	2.66652e-11
MSTRG.12052.1	MSTRG.12052	LncRNA	TE_homo_106192	LTR/unknown	-1.55267	2.71822e-11	2.71822e-11
FxaC_27g20120.t1	MSTRG.52641	-	-	-	1.03853	2.77223e-11	2.77223e-11
FxaC_25g21860.t1	MSTRG.55064	-	-	-	1.39786	3.12133e-11	3.12133e-11
FxaC_6g17320.t1	MSTRG.14030	-	-	-	-1.81999	3.30375e-11	3.30375e-11
FxaC_5g02340.t1	MSTRG.9523	-	-	-	-1.06097	3.35945e-11	3.35945e-11
FxaC_22g47420.t1	MSTRG.48130	-	-	-	-1.32968	3.55e-11	3.55e-11
FxaC_1g08200.t1	MSTRG.5882	-	-	-	-1.367	3.66818e-11	3.66818e-11
FxaC_22g48340.t1	MSTRG.48161	-	-	-	-1.67114	3.96255e-11	3.96255e-11
FxaC_9g03440.t1	MSTRG.22215	-	-	-	-1.04393	4.12334e-11	4.12334e-11
FxaC_22g44980.t1	MSTRG.48032	-	-	-	1.22016	4.50961e-11	4.50961e-11
FxaC_9g44920.t1	MSTRG.24005	-	-	-	-1.52486	4.70841e-11	4.70841e-11
FxaC_23g38290.t1	MSTRG.44933	-	-	-	-1.30185	4.84866e-11	4.84866e-11
MSTRG.47990.1	MSTRG.47990	-	-	-	-1.12871	4.92355e-11	4.92355e-11
FxaC_17g05300.t1	MSTRG.31876	-	-	-	-1.72181	5.00854e-11	5.00854e-11
FxaC_13g42340.t1	MSTRG.29425	-	-	-	-1.18663	5.08982e-11	5.08982e-11
FxaC_25g31470.t1	MSTRG.55439	-	-	-	-1.31056	5.49001e-11	5.49001e-11
FxaC_27g10450.t2	MSTRG.52314	-	-	-	-1.93	6.14085e-11	6.14085e-11
MSTRG.58248.1	MSTRG.58248	-	-	-	-1.99046	6.49907e-11	6.49907e-11
FxaC_25g04630.t1	MSTRG.54311	-	-	-	-1.00315	6.62544e-11	6.62544e-11
FxaC_11g32310.t1	MSTRG.21343	-	-	-	1.01298	7.05252e-11	7.05252e-11
FxaC_12g43490.t1	MSTRG.17356	-	-	-	-1.52514	7.09627e-11	7.09627e-11
FxaC_27g13600.t1	MSTRG.52424	-	-	-	-1.52103	7.10555e-11	7.10555e-11
FxaC_14g10100.t1	MSTRG.30487	-	-	-	-1.12307	7.16392e-11	7.16392e-11
FxaC_11g19290.t1	MSTRG.20815	-	-	-	-1.13966	7.18922e-11	7.18922e-11
FxaC_25g18540.t1	MSTRG.54920	-	-	-	1.00617	7.91684e-11	7.91684e-11
MSTRG.6570.1	MSTRG.6570	LncRNA	TE_homo_61872	Unknown	1.33511	9.5383e-11	9.5383e-11
FxaC_19g30320.t1	MSTRG.39685	-	-	-	-1.26008	9.5973e-11	9.5973e-11
FxaC_7g01941.t1	MSTRG.7412	-	-	-	-1.35683	1.00986e-10	1.00986e-10
MSTRG.32122.1	MSTRG.32122	-	-	-	-1.89967	1.03931e-10	1.03931e-10
MSTRG.32496.1	MSTRG.32496	-	-	-	-1.36055	1.15982e-10	1.15982e-10
FxaC_22g44350.t1	MSTRG.47999	-	-	-	-1.96135	1.23679e-10	1.23679e-10
FxaC_23g04540.t1	MSTRG.43596	-	-	-	-1.02105	1.41569e-10	1.41569e-10
MSTRG.55256.1	MSTRG.55256	LncRNA	TE_homo_480997	LTR/Caulimovirus	-1.92883	1.50474e-10	1.50474e-10
FxaC_20g35270.t1	MSTRG.35924	-	-	-	-1.01748	1.63359e-10	1.63359e-10
FxaC_16g28810.t1	MSTRG.25624	-	-	-	1.09275	1.6693e-10	1.6693e-10
FxaC_21g31610.t1	MSTRG.41585	-	-	-	1.10858	1.67014e-10	1.67014e-10
FxaC_27g04970.t1	MSTRG.52088	-	-	-	1.20167	1.84815e-10	1.84815e-10
FxaC_2g02430.t1	MSTRG.1838	-	-	-	1.28357	1.92471e-10	1.92471e-10
FxaC_8g12560.t1	MSTRG.12172	-	-	-	-1.31846	1.94288e-10	1.94288e-10
MSTRG.35042.1	MSTRG.35042	-	-	-	-1.38774	2.0219e-10	2.0219e-10
MSTRG.35023.1	MSTRG.35023	-	-	-	-1.61174	2.05133e-10	2.05133e-10
FxaC_21g63750.t1	MSTRG.42955	-	-	-	-1.75607	2.26521e-10	2.26521e-10
FxaC_22g47730.t1	MSTRG.48138	-	-	-	-1.39415	2.36238e-10	2.36238e-10
FxaC_26g20440.t1	MSTRG.57878	-	-	-	1.80153	2.36705e-10	2.36705e-10
FxaC_25g30790.t1	MSTRG.55413	-	-	-	-1.60721	2.51222e-10	2.51222e-10
FxaC_4g36870.t1	MSTRG.1496	-	-	-	-1.43887	2.65181e-10	2.65181e-10
FxaC_23g00770.t1	MSTRG.43429	-	-	-	-1.47139	2.90774e-10	2.90774e-10
FxaC_11g06950.t1	MSTRG.20265	-	-	-	-1.32854	2.96729e-10	2.96729e-10
FxaC_17g04870.t1	MSTRG.31847	-	-	-	-1.70534	3.01693e-10	3.01693e-10
FxaC_25g24500.t1	MSTRG.55160	-	-	-	1.33928	3.08867e-10	3.08867e-10
FxaC_5g39200.t1	MSTRG.11141	-	-	-	-1.09745	3.09463e-10	3.09463e-10
FxaC_1g15270.t1	MSTRG.6268	-	-	-	1.00869	3.37211e-10	3.37211e-10
FxaC_24g37980.t1	MSTRG.50963	-	-	-	1.57668	3.38541e-10	3.38541e-10
FxaC_18g23320.t1	MSTRG.37138	-	-	-	-1.05557	3.49095e-10	3.49095e-10
MSTRG.28116.1	MSTRG.28116	-	-	-	-1.59794	3.51384e-10	3.51384e-10
FxaC_25g13780.t1	MSTRG.54743	-	-	-	-2.1104	3.53919e-10	3.53919e-10
FxaC_24g50890.t1	MSTRG.51532	-	-	-	1.42214	3.66888e-10	3.66888e-10
FxaC_22g43630.t1	FxaC_22g43630	-	-	-	-1.24656	3.91914e-10	3.91914e-10
FxaC_4g14520.t1	FxaC_4g14520	-	-	-	-1.19774	3.96854e-10	3.96854e-10
FxaC_27g15850.t1	MSTRG.52519	-	-	-	-1.0979	4.02587e-10	4.02587e-10
FxaC_18g41620.t1	MSTRG.38059	-	-	-	-1.149	4.09828e-10	4.09828e-10
FxaC_19g27591.t1	MSTRG.39559	-	-	-	-1.03279	4.36944e-10	4.36944e-10
FxaC_25g18370.t1	MSTRG.54915	-	-	-	1.24569	5.03582e-10	5.03582e-10
FxaC_20g34600.t1	MSTRG.35898	-	-	-	1.22564	5.21148e-10	5.21148e-10
MSTRG.20566.1	MSTRG.20566	LncRNA	TE_homo_183688	DNA/PIF-Harbinger	-1.87011	5.48484e-10	5.48484e-10
FxaC_6g21330.t1	MSTRG.14213	-	-	-	-1.23197	5.61287e-10	5.61287e-10
FxaC_21g30950.t1	MSTRG.41559	-	-	-	1.46127	5.66169e-10	5.66169e-10
FxaC_21g67500.t1	MSTRG.43128	-	-	-	-1.41059	6.95598e-10	6.95598e-10
FxaC_8g31190.t1	MSTRG.12994	-	-	-	-1.48717	7.32219e-10	7.32219e-10
FxaC_3g04090.t1	MSTRG.3883	-	-	-	-1.4142	7.43661e-10	7.43661e-10
MSTRG.55306.1	MSTRG.55306	-	-	-	-1.99063	7.59928e-10	7.59928e-10
FxaC_4g17040.t1	MSTRG.561	-	-	-	-1.68734	7.71445e-10	7.71445e-10
FxaC_9g10810.t1	MSTRG.22561	-	-	-	-1.41836	7.71835e-10	7.71835e-10
FxaC_24g25710.t2	MSTRG.50486	-	-	-	-1.3452	7.8551e-10	7.8551e-10
FxaC_9g29920.t1	MSTRG.23321	-	-	-	-1.37962	7.95268e-10	7.95268e-10
FxaC_1g15310.t1	MSTRG.6271	-	-	-	1.04748	8.13905e-10	8.13905e-10
MSTRG.9317.1	MSTRG.9317	-	-	-	-1.28073	9.8205e-10	9.8205e-10
FxaC_22g03110.t1	MSTRG.46245	-	-	-	1.21981	9.91162e-10	9.91162e-10
MSTRG.10741.1	MSTRG.10741	LncRNA	TE_homo_96672	Unknown	-1.76042	1.02627e-09	1.02627e-09
FxaC_22g44630.t1	MSTRG.48009	LncRNA	TE_homo_419635	LTR/Gypsy	-1.22739	1.03477e-09	1.03477e-09
FxaC_19g40820.t1	MSTRG.40053	-	-	-	-1.87835	1.06964e-09	1.06964e-09
FxaC_28g17100.t1	MSTRG.59668	-	-	-	-1.07021	1.12632e-09	1.12632e-09
FxaC_22g46030.t1	MSTRG.48073	-	-	-	1.03923	1.15075e-09	1.15075e-09
FxaC_6g09010.t1	MSTRG.13697	-	-	-	-1.27392	1.25479e-09	1.25479e-09
FxaC_6g00200.t1	MSTRG.13374	-	-	-	-1.51086	1.2937e-09	1.2937e-09
FxaC_14g33000.t1	MSTRG.31430	-	-	-	-1.6143	1.30621e-09	1.30621e-09
FxaC_17g04920.t1	MSTRG.31853	-	-	-	-1.53108	1.35661e-09	1.35661e-09
FxaC_13g03470.t1	MSTRG.27663	-	-	-	-1.08145	1.40089e-09	1.40089e-09
FxaC_27g20420.t1	MSTRG.52652	-	-	-	1.32819	1.57814e-09	1.57814e-09
FxaC_17g05560.t2	MSTRG.31889	-	-	-	-1.19446	1.67687e-09	1.67687e-09
FxaC_2g12450.t1	MSTRG.2347	-	-	-	1.3228	1.72739e-09	1.72739e-09
FxaC_25g34290.t1	MSTRG.55555	-	-	-	-1.14531	1.81289e-09	1.81289e-09
FxaC_1g07320.t1	MSTRG.5836	-	-	-	1.14393	1.83932e-09	1.83932e-09
MSTRG.12962.1	MSTRG.12962	LncRNA	-	-	-1.91023	1.96944e-09	1.96944e-09
MSTRG.22082.1	MSTRG.22082	-	-	-	-1.1364	1.97829e-09	1.97829e-09
FxaC_21g63730.t1	MSTRG.42953	-	-	-	-1.24417	2.13135e-09	2.13135e-09
MSTRG.38964.1	MSTRG.38964	LncRNA	-	-	-1.66521	2.14334e-09	2.14334e-09
FxaC_7g28080.t1	MSTRG.8518	-	-	-	-1.30258	2.16231e-09	2.16231e-09
FxaC_23g07431.t1	MSTRG.43708	-	-	-	-1.135	2.19426e-09	2.19426e-09
FxaC_19g18790.t1	MSTRG.39245	-	-	-	1.29399	2.29903e-09	2.29903e-09
FxaC_5g10910.t1	MSTRG.9961	-	-	-	1.11184	2.34031e-09	2.34031e-09
MSTRG.15381.1	MSTRG.15381	-	-	-	-1.14095	2.36219e-09	2.36219e-09
FxaC_5g42270.t1	MSTRG.11275	-	-	-	-1.80202	2.36339e-09	2.36339e-09
FxaC_23g38260.t1	MSTRG.44929	-	-	-	-1.21408	2.39452e-09	2.39452e-09
FxaC_17g01980.t1	MSTRG.31715	-	-	-	-1.03166	2.41826e-09	2.41826e-09
FxaC_18g04070.t1	MSTRG.36344	-	-	-	1.38577	2.45045e-09	2.45045e-09
FxaC_22g09900.t1	MSTRG.46580	-	-	-	-1.57265	2.4564e-09	2.4564e-09
FxaC_26g11470.t1	MSTRG.57420	-	-	-	-1.86823	2.58344e-09	2.58344e-09
FxaC_9g33820.t1	MSTRG.23489	-	-	-	-1.16124	2.78172e-09	2.78172e-09
FxaC_12g03501.t1	MSTRG.15756	-	-	-	-1.03971	2.84714e-09	2.84714e-09
FxaC_28g16640.t1	MSTRG.59648	-	-	-	-1.19346	3.00333e-09	3.00333e-09
FxaC_13g19160.t2	MSTRG.28414	-	-	-	-1.16887	3.08117e-09	3.08117e-09
FxaC_21g19380.t1	MSTRG.41037	-	-	-	-1.81989	3.23921e-09	3.23921e-09
FxaC_23g28420.t1	MSTRG.44488	-	-	-	-2.91494	3.32659e-09	3.32659e-09
MSTRG.474.1	MSTRG.474	-	-	-	-1.05298	3.36669e-09	3.36669e-09
FxaC_24g41230.t1	MSTRG.51093	-	-	-	-1.44402	3.50678e-09	3.50678e-09
FxaC_25g58410.t1	MSTRG.56688	-	-	-	1.3804	3.58713e-09	3.58713e-09
MSTRG.3635.1	MSTRG.3635	-	-	-	-1.66661	3.69226e-09	3.69226e-09
FxaC_14g13390.t1	MSTRG.30648	-	-	-	-1.20766	3.69389e-09	3.69389e-09
FxaC_17g15820.t1	MSTRG.32488	-	-	-	-1.29705	3.72453e-09	3.72453e-09
FxaC_14g09430.t1	MSTRG.30454	-	-	-	1.22241	3.73453e-09	3.73453e-09
FxaC_19g10910.t1	MSTRG.38865	-	-	-	-1.19889	3.90934e-09	3.90934e-09
MSTRG.31783.1	MSTRG.31783	-	-	-	1.19886	3.96968e-09	3.96968e-09
FxaC_2g14040.t1	MSTRG.2412	-	-	-	1.17811	4.10596e-09	4.10596e-09
MSTRG.43790.1	MSTRG.43790	LncRNA	-	-	1.2969	4.20413e-09	4.20413e-09
FxaC_13g14420.t1	FxaC_13g14420	-	-	-	-1.26971	4.26399e-09	4.26399e-09
FxaC_25g23930.t1	MSTRG.55136	-	-	-	1.33459	4.41184e-09	4.41184e-09
FxaC_16g00810.t1	MSTRG.24418	-	-	-	1.36579	4.44111e-09	4.44111e-09
FxaC_21g36030.t1	MSTRG.41770	-	-	-	-1.21551	4.51939e-09	4.51939e-09
FxaC_25g10800.t1	MSTRG.54623	-	-	-	1.25555	4.8085e-09	4.8085e-09
FxaC_22g32930.t1	FxaC_22g32930	-	-	-	-1.23231	5.18642e-09	5.18642e-09
MSTRG.46051.1	MSTRG.46051	LncRNA	-	-	-2.09014	5.26375e-09	5.26375e-09
FxaC_12g01820.t1	MSTRG.15687	-	-	-	-1.25206	5.29306e-09	5.29306e-09
FxaC_10g08270.t1	MSTRG.18199	LncRNA	-	-	-1.08995	5.34937e-09	5.34937e-09
MSTRG.40283.1	MSTRG.40283	-	-	-	-1.14773	5.72116e-09	5.72116e-09
FxaC_17g06630.t1	MSTRG.31974	-	-	-	1.33269	5.99516e-09	5.99516e-09
MSTRG.6373.2	MSTRG.6373	LncRNA	repeat_region_548	LTR/unknown	-1.26515	6.54868e-09	6.54868e-09
FxaC_17g06050.t1	MSTRG.31924	-	-	-	-1.02472	6.70285e-09	6.70285e-09
FxaC_27g37470.t1	MSTRG.53307	-	-	-	1.13769	6.76984e-09	6.76984e-09
FxaC_1g33900.t1	MSTRG.7054	-	-	-	1.14826	6.8248e-09	6.8248e-09
FxaC_19g07250.t1	MSTRG.38663	-	-	-	-1.13597	6.82762e-09	6.82762e-09
MSTRG.15918.1	MSTRG.15918	LncRNA	-	-	-2.02966	7.41844e-09	7.41844e-09
MSTRG.40666.1	MSTRG.40666	LncRNA	TE_homo_357823	LTR/unknown	-1.94185	7.43973e-09	7.43973e-09
FxaC_17g24450.t1	MSTRG.32938	-	-	-	1.27771	8.05976e-09	8.05976e-09
FxaC_2g30080.t1	MSTRG.3107	-	-	-	1.56779	8.23965e-09	8.23965e-09
FxaC_25g43240.t1	MSTRG.55925	-	-	-	1.03195	8.30527e-09	8.30527e-09
FxaC_22g47820.t1	MSTRG.48143	-	-	-	-1.41248	8.50153e-09	8.50153e-09
FxaC_4g33440.t1	MSTRG.1309	-	-	-	1.42421	9.03872e-09	9.03872e-09
FxaC_18g40810.t1	MSTRG.38012	-	-	-	-1.0574	9.26297e-09	9.26297e-09
MSTRG.46922.4	MSTRG.46922	-	-	-	-1.17084	9.60703e-09	9.60703e-09
FxaC_2g14450.t1	MSTRG.2434	-	-	-	1.32261	1.03807e-08	1.03807e-08
FxaC_5g32400.t1	MSTRG.10909	-	-	-	-1.47159	1.04025e-08	1.04025e-08
FxaC_2g16670.t1	MSTRG.2544	-	-	-	-1.26024	1.04641e-08	1.04641e-08
MSTRG.15838.1	MSTRG.15838	LncRNA	TE_homo_138092	LTR/unknown	1.63057	1.05404e-08	1.05404e-08
FxaC_2g01500.t1	MSTRG.1784	-	-	-	-1.20921	1.06048e-08	1.06048e-08
FxaC_7g34630.t1	MSTRG.8822	-	-	-	-1.08789	1.06275e-08	1.06275e-08
FxaC_12g49440.t1	MSTRG.17653	-	-	-	-1.81722	1.06412e-08	1.06412e-08
FxaC_28g05970.t1	MSTRG.59147	-	-	-	1.04874	1.09369e-08	1.09369e-08
MSTRG.52588.1	MSTRG.52588	LncRNA	TE_struc_8597	DNA/DTA	-3.18414	1.13337e-08	1.13337e-08
FxaC_2g00060.t1	MSTRG.1706	-	-	-	-1.15516	1.16575e-08	1.16575e-08
MSTRG.21205.1	MSTRG.21205	-	-	-	-1.95678	1.17284e-08	1.17284e-08
FxaC_20g10130.t1	MSTRG.34785	-	-	-	-1.29451	1.24993e-08	1.24993e-08
FxaC_21g30740.t1	MSTRG.41549	-	-	-	-1.50681	1.25642e-08	1.25642e-08
FxaC_3g25561.t1	MSTRG.4858	-	-	-	-1.13467	1.26585e-08	1.26585e-08
MSTRG.51863.1	MSTRG.51863	LncRNA	TE_homo_452148	Unknown	-2.15583	1.26848e-08	1.26848e-08
MSTRG.31445.1	MSTRG.31445	LncRNA	TE_homo_285065	LTR/unknown	-1.89567	1.2925e-08	1.2925e-08
FxaC_14g00440.t1	MSTRG.29941	-	-	-	1.18984	1.29771e-08	1.29771e-08
FxaC_22g46850.t1	MSTRG.48107	-	-	-	1.18421	1.33242e-08	1.33242e-08
FxaC_21g56690.t1	MSTRG.42614	-	-	-	-1.25919	1.33882e-08	1.33882e-08
FxaC_13g03130.t1	MSTRG.27646	-	-	-	1.00678	1.35152e-08	1.35152e-08
FxaC_17g07000.t1	MSTRG.31996	-	-	-	1.16813	1.3621e-08	1.3621e-08
FxaC_28g00280.t1	MSTRG.58852	-	-	-	-2.281	1.37459e-08	1.37459e-08
FxaC_11g18450.t1	MSTRG.20784	-	-	-	-1.10917	1.38246e-08	1.38246e-08
FxaC_17g48700.t1	MSTRG.33927	-	-	-	1.21078	1.40074e-08	1.40074e-08
FxaC_26g08270.t1	MSTRG.57266	LncRNA	TE_homo_490102	DNA/MULE-MuDR	-1.99084	1.40662e-08	1.40662e-08
FxaC_26g10480.t1	MSTRG.57375	-	-	-	-1.17571	1.47358e-08	1.47358e-08
FxaC_23g59450.t1	MSTRG.45972	-	-	-	-1.80682	1.58424e-08	1.58424e-08
FxaC_27g41850.t1	MSTRG.53531	-	-	-	-1.94157	1.62992e-08	1.62992e-08
FxaC_11g01920.t1	MSTRG.20034	-	-	-	-1.02304	1.64038e-08	1.64038e-08
FxaC_25g32710.t1	FxaC_25g32710	-	-	-	-1.48098	1.67422e-08	1.67422e-08
FxaC_6g40150.t1	MSTRG.15154	-	-	-	-1.87293	1.70116e-08	1.70116e-08
FxaC_21g71830.t1	MSTRG.43382	-	-	-	-1.0504	1.72259e-08	1.72259e-08
FxaC_16g03921.t1	MSTRG.24520	-	-	-	-1.27284	1.74886e-08	1.74886e-08
FxaC_19g38450.t1	MSTRG.39970	-	-	-	1.17808	1.75061e-08	1.75061e-08
FxaC_13g35270.t1	MSTRG.29177	-	-	-	-1.97075	1.75353e-08	1.75353e-08
FxaC_13g38070.t1	MSTRG.29268	-	-	-	-1.39676	1.83187e-08	1.83187e-08
FxaC_16g21910.t1	MSTRG.25274	-	-	-	-1.21444	1.85089e-08	1.85089e-08
FxaC_7g33190.t1	MSTRG.8732	-	-	-	1.1449	1.9221e-08	1.9221e-08
FxaC_16g15450.t1	MSTRG.24961	-	-	-	-1.30523	1.95081e-08	1.95081e-08
FxaC_25g32150.t1	MSTRG.55474	-	-	-	-1.57931	2.00503e-08	2.00503e-08
FxaC_5g36690.t1	MSTRG.11049	-	-	-	1.09438	2.01101e-08	2.01101e-08
MSTRG.23732.1	MSTRG.23732	LncRNA	-	-	1.86351	2.0353e-08	2.0353e-08
FxaC_2g00640.t1	MSTRG.1738	-	-	-	-1.58104	2.13782e-08	2.13782e-08
FxaC_18g24120.t1	MSTRG.37174	-	-	-	-1.72553	2.35513e-08	2.35513e-08
FxaC_21g35260.t1	MSTRG.41739	-	-	-	-1.00025	2.62203e-08	2.62203e-08
FxaC_2g14330.t1	MSTRG.2427	-	-	-	1.0588	2.62849e-08	2.62849e-08
MSTRG.5269.1	MSTRG.5269	-	-	-	-1.90025	2.69251e-08	2.69251e-08
FxaC_25g19510.t1	MSTRG.54958	-	-	-	1.08158	2.70131e-08	2.70131e-08
FxaC_21g00930.t1	MSTRG.40132	-	-	-	-1.48614	2.77103e-08	2.77103e-08
FxaC_1g04891.t1	MSTRG.5693	-	-	-	-1.50529	2.82607e-08	2.82607e-08
FxaC_8g15480.t1	MSTRG.12340	-	-	-	-1.04471	2.9187e-08	2.9187e-08
FxaC_10g06130.t1	MSTRG.18075	-	-	-	1.1644	3.00342e-08	3.00342e-08
FxaC_25g32440.t1	MSTRG.55489	-	-	-	-1.26039	3.02349e-08	3.02349e-08
FxaC_25g35430.t1	MSTRG.55590	-	-	-	-1.44074	3.05246e-08	3.05246e-08
FxaC_25g20390.t1	MSTRG.55004	-	-	-	1.09015	3.24647e-08	3.24647e-08
MSTRG.23843.2	MSTRG.23843	-	-	-	1.0529	3.38893e-08	3.38893e-08
MSTRG.186.1	MSTRG.186	LncRNA	TE_homo_5377	LTR/Gypsy	-1.09428	3.61582e-08	3.61582e-08
FxaC_27g23200.t1	MSTRG.52760	-	-	-	-1.1653	3.73068e-08	3.73068e-08
[truncated: 828 more rows]
