# Supplementary material for: Transcriptome Profiling of Transposon-Derived Long Non-coding RNAs Response to Hormone in Strawberry Fruit Development
Source: Front Plant Sci. 2022 Jun 16;13:915569. doi: 10.3389/fpls.2022.915569 (PMC9244616; doi:10.3389/fpls.2022.915569)
Supplement: Supplementary Table 5 — Modules of co-expression network and their correlation with treatments. [file Table_5.XLSX]

## Sheet: Sheet1
Module	No.	CK0	CK5	CK8	ABA5	ABA8	NDGA5	NDGA8
MEturquoise	7518	-0.356938	-0.0318474	-0.232008	0.334053	0.8459	-0.274122	-0.285037
MEblack	1684	0.070764	-0.299405	0.0201975	-0.248776	0.941297	-0.289563	-0.194514
MElightyellow	148	-0.247759	-0.0284841	0.130613	-0.443037	-0.00152221	0.891023	-0.300834
MEpink	1578	0.0124423	-0.317661	0.872221	-0.431012	-0.317432	0.0673657	0.114076
MEorange	63	0.214601	-0.1368	0.451377	-0.774603	-0.10908	0.0736709	0.280834
MEred	1741	-0.696339	0.0353634	0.421072	-0.0739199	-0.40303	0.162146	0.554707
MEsalmon	588	-0.179082	0.146081	0.266386	-0.686991	-0.421541	0.41083	0.464317
MEgreen	2061	-0.871065	0.127553	-0.0142261	-0.0263685	0.507109	-0.0793695	0.356367
MEcyan	358	-0.692346	0.376594	-0.0427488	-0.497305	0.122471	0.311141	0.422195
MEgreenyellow	703	-0.332184	-0.213415	0.261397	-0.598624	0.397731	-0.149566	0.63466
MEdarkturquoise	118	-0.607756	-0.212126	0.471833	-0.457881	0.483451	0.252877	0.0696015
MEdarkgrey	81	-0.0324961	-0.328099	0.429149	-0.605252	0.5661	-0.127958	0.0985561
MEmidnightblue	346	-0.560217	0.219273	0.345375	0.677433	-0.0522686	-0.205153	-0.424443
MEdarkred	137	0.0729372	0.130385	-0.108881	0.831697	-0.013656	-0.352029	-0.560452
MEdarkorange	62	-0.259351	-0.0101014	-0.0290565	0.930262	-0.444345	-0.1275	-0.0599082
MEpurple	707	-0.19826	0.582986	-0.625249	0.191951	-0.453266	0.365185	0.136653
MEtan	697	-0.243375	0.510039	-0.329454	0.631616	-0.363428	0.201111	-0.406508
MEmagenta	893	-0.574275	0.496214	0.164788	0.0553639	-0.556663	0.493319	-0.0787456
MEgrey60	314	-0.0849933	0.20017	0.512794	0.203941	-0.816089	0.263742	-0.279565
MElightcyan	338	0.580893	0.11	-0.774074	0.157561	-0.366824	0.209779	0.0826658
MEroyalblue	146	0.436452	-0.0350182	-0.782177	0.245744	0.46766	-0.279526	-0.0531341
MEbrown	5535	0.987108	-0.164162	-0.179404	-0.270692	-0.169812	-0.0297037	-0.173335
MEblue	6871	0.643961	-0.329573	0.351599	-0.493731	-0.474207	0.202217	0.0997336
MEyellow	5484	0.639013	0.0747882	-0.110898	-0.172435	-0.748897	0.381757	-0.063329
MElightgreen	173	0.400091	-0.119848	0.241727	0.201514	0.353647	-0.238575	-0.838556
MEdarkgreen	132	0.582895	0.174418	0.134844	0.298041	-0.559572	-0.022619	-0.608008
MEgrey	405	-0.0236545	-0.0352904	-0.00963039	0.0952751	-0.0317656	0.0322143	-0.0271485
