# Supplementary material for: Transcriptome Profiling of Transposon-Derived Long Non-coding RNAs Response to Hormone in Strawberry Fruit Development
Source: Front Plant Sci. 2022 Jun 16;13:915569. doi: 10.3389/fpls.2022.915569 (PMC9244616; doi:10.3389/fpls.2022.915569)
Supplement: Supplementary Table 6 — Genes from modules and their correlation with treatments. [file Table_6.XLSX]

## Sheet: Sheet1
ID	Modules	Number	CK0	CK5	CK8	ABA5	ABA8	NDGA5	NDGA8	Coding	TE	TE_famlily	TF
FxaC_4g00020.t1	MEtan	697	0.323175	-0.331431	0.378027	-0.660373	0.192161	0.103014	-0.00457346	-	-	-	-
FxaC_4g00051.t1	MEturquoise	7518	-0.278105	-0.278105	-0.146535	0.233876	0.226193	0.097161	0.145516	-	-	-	-
MSTRG.7.1	MEblue	6871	-0.301261	-0.00437207	-0.205181	0.282748	0.207657	0.179819	-0.15941	LncRNA	TE_homo_225	LTR/Gypsy	-
MSTRG.8.1	MEturquoise	7518	0.475183	-0.00510628	0.265997	0.155376	-0.870987	0.0633622	-0.0838245	LncRNA	TE_homo_226	LTR/Gypsy	-
FxaC_4g00200.t1	MEyellow	5484	0.450732	0.254071	-0.111754	-0.100008	-0.682917	0.431082	-0.241205	-	-	-	-
FxaC_4g00300.t1	MEblack	1684	0.264204	-0.362287	-0.364177	0.0606523	0.823658	-0.0754132	-0.346637	-	-	-	-
FxaC_4g00320.t1	MEred	1741	-0.918261	0.196118	0.175956	0.0266639	0.0415263	0.186798	0.291199	-	-	-	-
MSTRG.14.1	MEblack	1684	-0.23603	-0.466513	0.218038	-0.0433176	0.412691	0.235065	-0.119933	LncRNA	TE_homo_439	LTR/unknown	-
FxaC_4g00480.t1	MEblue	6871	0.518467	-0.354974	0.642752	-0.359763	-0.35701	-0.0157184	-0.0737538	-	-	-	-
FxaC_4g00412.t1	MEblue	6871	-0.585184	0.347053	-0.221619	0.611679	-0.0178668	-0.192385	0.0583239	-	-	-	-
FxaC_4g00530.t1	MEpink	1578	0.208783	0.0221182	0.623331	-0.367167	-0.726259	0.177509	0.0616839	-	-	-	-
FxaC_4g00570.t1	MEblue	6871	0.687682	-0.164358	0.203608	-0.2966	-0.685015	0.149137	0.105546	-	-	-	-
FxaC_4g00640.t1	MEpink	1578	-0.0783026	0.232046	-0.501469	0.600758	0.402763	-0.154327	-0.501469	-	-	-	-
FxaC_4g00650.t1	MEgrey	405	0.0732846	-0.174613	-0.0230375	0.12982	-0.210049	0.331114	-0.126519	-	-	-	-
MSTRG.24.1	MEblue	6871	0.593449	-0.353122	0.469641	-0.316489	-0.337477	0.194591	-0.250592	LncRNA	TE_homo_616	LTR/unknown	-
FxaC_4g00710.t1	MEpink	1578	0.00611998	-0.461445	0.780854	-0.124122	-0.166635	0.251968	-0.28674	-	-	-	-
FxaC_4g00720.t1	MEsalmon	588	0.0909693	0.120091	-0.230578	0.659813	0.281906	-0.461101	-0.461101	-	-	-	-
FxaC_4g00740.t1	MEyellow	5484	0.500794	-0.279835	0.330898	-0.464161	-0.464161	0.477438	-0.100973	-	-	-	-
FxaC_4g00810.t1	MEgreen	2061	-0.688496	0.18154	-0.0366543	-0.21796	0.656774	-0.20696	0.311756	-	-	-	-
MSTRG.35.2	MEturquoise	7518	-0.0256341	-0.491505	0.276506	0.100701	-0.262687	0.0178099	0.384809	-	-	-	-
FxaC_4g00870.t1	MEturquoise	7518	-0.44593	-0.256154	-0.0627982	0.221461	0.862033	-0.14916	-0.169451	-	-	-	-
FxaC_4g00890.t1	MEgreen	2061	-0.778574	0.0899047	0.138509	-0.0981493	0.612827	-0.207543	0.243026	-	-	-	-
FxaC_4g00930.t1	MEturquoise	7518	0.0917657	-0.330545	-0.203519	0.132941	-0.582488	0.688586	0.203259	-	-	-	ARF
MSTRG.43.1	MEbrown	5535	0.614762	-0.540328	-0.0320774	-0.176072	-0.168499	0.308364	-0.00614952	LncRNA	-	-	-
FxaC_4g01250.t1	MEgreenyellow	703	-0.463409	-0.295847	0.310862	-0.487546	0.227146	0.0746584	0.634135	-	-	-	-
FxaC_4g01260.t1	MEpink	1578	-0.214414	-0.108813	0.777457	-0.323171	-0.22474	0.267532	-0.173851	-	-	-	-
FxaC_4g01261.t1	MEblue	6871	0.310838	-0.494768	0.549559	-0.339479	0.156847	0.0690153	-0.252012	-	-	-	-
MSTRG.47.1	MEbrown	5535	-0.653576	0.0256204	-0.158463	0.392815	-0.173818	0.359754	0.207668	-	-	-	-
FxaC_4g01320.t1	MEgreen	2061	-0.737808	-0.124025	0.288573	-0.159028	0.691882	-0.00798372	0.04839	-	-	-	-
FxaC_4g01490.t1	MEblue	6871	-0.547152	0.465804	-0.587066	0.292527	0.303809	-0.0239815	0.0960606	-	-	-	-
FxaC_4g01481.t1	MEblack	1684	-0.320849	-0.177547	0.168363	-0.183238	0.853565	-0.296489	-0.0438055	-	-	-	-
MSTRG.55.2	MEyellow	5484	-0.392419	0.191217	0.000733535	0.192814	0.482453	-0.469869	-0.00492879	-	-	-	-
FxaC_4g01640.t1	MElightgreen	173	0.176147	-0.0106544	0.304997	0.1959	0.0684156	-0.3144	-0.420406	-	-	-	-
FxaC_4g01650.t1	MEred	1741	-0.31168	0.138848	0.564166	-0.368419	-0.503223	-0.0370308	0.517339	-	-	-	-
MSTRG.62.1	MEyellow	5484	0.528128	0.0392985	0.176212	0.0908874	-0.57981	0.113323	-0.368039	-	-	-	-
FxaC_4g01810.t1	MEyellow	5484	-0.502221	0.615796	0.16506	0.0246246	-0.0130763	-0.298206	0.00802212	-	-	-	-
FxaC_4g01830.t1	MEgreen	2061	-0.708095	0.0630407	-0.105071	0.12416	0.66876	-0.271171	0.228376	-	-	-	-
MSTRG.69.1	MEyellow	5484	-0.463708	-0.408914	-0.225402	0.211556	0.797735	0.0423402	0.0463929	LncRNA	TE_homo_1483	LTR/Gypsy	-
FxaC_4g02130.t1	MEturquoise	7518	0.161985	0.159497	-0.197417	-0.153188	-0.472057	0.148063	0.353118	-	-	-	-
FxaC_4g02170.t1	MEpurple	707	0.426094	-0.527601	0.715319	-0.323332	0.040348	-0.200566	-0.13026	-	-	-	-
FxaC_4g02230.t1	MEyellow	5484	0.609656	-0.392392	0.312586	-0.28143	-0.493663	0.408342	-0.163098	-	-	-	-
FxaC_4g02280.t1	MEgrey	405	-0.0252619	0.00536373	-0.0194884	-0.047954	0.246222	-0.0640408	-0.0948409	LncRNA	TE_homo_1791	LTR/Copia	-
FxaC_4g02450.t1	MElightgreen	173	-0.551887	0.0293426	-0.133714	-0.336129	0.0488405	0.195626	0.747921	-	-	-	-
FxaC_4g02480.t1	MEtan	697	-0.174635	0.324663	-0.276591	0.809111	-0.24932	-0.14632	-0.286907	-	-	-	-
MSTRG.93.1	MEyellow	5484	-0.677409	0.206638	0.306489	0.238817	0.451223	-0.412483	-0.113276	LncRNA	TE_homo_1987	Unknown	-
FxaC_4g02600.t1	MEdarkred	137	-0.00777308	0.392059	-0.240171	0.682257	-0.00602909	-0.294444	-0.5259	-	-	-	-
FxaC_4g02640.t1	MEblue	6871	-0.360826	0.351345	-0.362052	0.482109	0.537617	-0.33903	-0.309163	-	-	-	-
FxaC_4g02690.t2	MEturquoise	7518	0.0224551	-0.00176216	0.281686	-0.41472	-0.733595	0.368118	0.477818	-	-	-	-
FxaC_4g02810.t1	MEblack	1684	0.181158	-0.291864	0.0425141	-0.111649	0.838946	-0.490179	-0.168926	-	-	-	-
FxaC_4g02840.t1	MEyellow	5484	0.351428	-0.0648429	0.37754	0.0284867	-0.708769	0.080493	-0.0643356	-	-	-	-
MSTRG.100.2	MEblue	6871	-0.505768	0.0615935	0.00570479	0.436354	0.479667	-0.408803	-0.0687477	-	-	-	-
FxaC_4g02870.t1	MEturquoise	7518	0.18853	0.0824129	0.169309	-0.0730035	-0.936119	0.39654	0.172331	-	-	-	-
FxaC_4g02900.t1	MEgreenyellow	703	-0.210746	0.318732	-0.149988	0.672395	-0.120296	0.14962	-0.659717	-	-	-	-
FxaC_4g02920.t1	MEblue	6871	0.681195	-0.259434	0.211187	-0.484073	-0.463568	0.307381	0.00731202	-	-	-	-
FxaC_4g02930.t1	MEyellow	5484	0.262186	0.153719	-0.12051	-0.16721	-0.760139	0.303577	0.328377	-	-	-	-
MSTRG.106.1	MEgreen	2061	0.718409	-0.33726	0.453127	-0.217363	-0.32705	-0.120117	-0.169745	LncRNA	-	-	-
FxaC_4g03100.t1	MEturquoise	7518	0.167381	0.180014	0.29806	-0.703689	0.039075	0.324165	-0.305006	-	-	-	-
MSTRG.108.1	MEturquoise	7518	-0.00601075	-0.443507	-0.327085	0.498393	0.521923	0.0203134	-0.264027	-	-	-	-
MSTRG.115.1	MEturquoise	7518	0.427469	-0.253478	0.313938	0.0184799	-0.550784	0.144759	-0.100384	-	-	-	-
FxaC_4g03380.t2	MEturquoise	7518	-0.0632668	-0.63521	0.0752914	0.159592	0.781511	-0.0860531	-0.231865	-	-	-	-
FxaC_4g03390.t1	MEgreenyellow	703	0.395321	0.147771	-0.538082	0.645952	-0.302379	0.0132045	-0.361788	-	-	-	-
MSTRG.120.1	MEturquoise	7518	0.172651	0.209719	0.59293	-0.253601	-0.324487	-0.0692307	-0.327981	LncRNA	TE_homo_2721	LTR/Gypsy	-
MSTRG.122.1	MEyellow	5484	-0.421348	0.137637	0.137627	-0.250311	0.680467	-0.356302	0.0722302	LncRNA	TE_homo_2758	Unknown	-
MSTRG.124.1	MEturquoise	7518	-0.0200345	-0.0185803	-0.411296	-0.114791	-0.224607	0.175236	0.614072	LncRNA	TE_homo_2856	LTR/Gypsy	-
FxaC_4g03690.t1	MEbrown	5535	-0.932365	-0.0161254	0.231755	0.170307	0.407134	0.0125057	0.126789	-	-	-	-
FxaC_4g03760.t1	MEblack	1684	-0.215049	-0.403866	0.0177934	-0.000500189	0.899563	-0.284096	-0.013845	-	-	-	-
FxaC_4g03880.t1	MElightcyan	338	-0.602348	-0.135625	0.546585	-0.105504	0.5624	-0.280418	0.0149095	-	-	-	-
MSTRG.135.1	MEgreenyellow	703	-0.121145	-0.030333	-0.0257937	0.361417	-0.148254	0.376242	-0.412134	LncRNA	TE_homo_3474	LTR/unknown	-
MSTRG.143.6	MEturquoise	7518	-0.540865	-0.0988782	-0.295701	0.437348	0.733879	-0.0570149	-0.178768	-	-	-	-
FxaC_4g04460.t1	MEpink	1578	0.0883631	-0.268803	0.488752	-0.0577297	-0.687783	0.0732804	0.36392	-	-	-	-
FxaC_4g04480.t2	MEred	1741	-0.443989	-0.135893	0.545416	-0.0919357	-0.38653	-0.12423	0.637161	-	-	-	-
FxaC_4g04560.t1	MEblue	6871	0.601487	-0.195694	0.466179	-0.275209	-0.627482	0.196788	-0.166068	-	-	-	-
MSTRG.151.1	MEred	1741	-0.36488	-0.289345	0.108095	0.439725	-0.286729	0.131972	0.26116	LncRNA	-	-	-
FxaC_4g04920.t1	MEgrey	405	0.0343811	0.231685	0.0469074	-0.347878	-0.0714146	0.134815	-0.0284962	-	-	-	FAR1
FxaC_4g05000.t1	MEyellow	5484	-0.421507	-0.236468	0.296397	0.410571	0.34661	-0.473317	0.0777141	-	-	-	-
MSTRG.158.3	MEyellow	5484	0.492934	-0.0696629	0.250823	-0.169906	-0.762763	0.334272	-0.0756966	-	-	-	-
FxaC_4g05060.t1	MEyellow	5484	-0.332261	0.0659016	-0.248206	-0.184512	0.59655	-0.274966	0.377495	-	-	-	-
MSTRG.163.2	MEyellow	5484	-0.342313	-0.440638	0.552804	0.174386	0.304371	-0.411329	0.162718	-	-	-	-
FxaC_4g05180.t1	MEyellow	5484	-0.226313	-0.132842	0.57968	-0.0623722	0.508738	-0.407878	-0.259012	-	-	-	-
MSTRG.166.2	MEyellow	5484	-0.144287	-0.309446	0.372748	0.165209	0.613499	-0.522626	-0.175095	LncRNA	TE_homo_4511	DNA/PIF-Harbinger	-
FxaC_4g05310.t1	MEturquoise	7518	-0.00663629	-0.178177	0.58206	0.227819	0.348125	-0.682875	-0.290315	-	-	-	-
FxaC_4g05320.t1	MEyellow	5484	-0.47246	-0.262655	0.354404	-0.00209339	0.683066	-0.418154	0.117892	-	-	-	-
FxaC_4g05330.t1	MEturquoise	7518	-0.557094	0.0724723	-0.237415	0.136663	0.536212	-0.0935478	0.14271	-	-	-	-
FxaC_4g05360.t1	MEdarkgrey	81	-0.222218	0.119211	-0.390544	0.70548	-0.422323	0.0787627	0.131631	-	-	-	-
MSTRG.170.2	MEblue	6871	0.0469178	-0.168054	0.0530531	-0.402726	-0.308468	0.435231	0.344047	LncRNA	TE_homo_4635	LTR/unknown	-
FxaC_4g05380.t1	MEturquoise	7518	0.193056	-0.0821515	-0.327636	0.264887	0.641166	-0.525222	-0.164101	-	-	-	-
FxaC_4g05520.t1	MEblack	1684	-0.299309	0.393316	0.394141	0.289867	-0.610776	0.116023	-0.283262	-	-	-	-
FxaC_4g05381.t1	MEblue	6871	-0.754	0.0773956	0.256483	0.389836	0.291827	-0.15557	-0.105972	-	-	-	-
FxaC_4g05660.t2	MEturquoise	7518	0.696744	-0.298596	0.31215	-0.213197	-0.606973	0.0639291	0.0459419	-	-	-	-
FxaC_4g05680.t1	MEblue	6871	-0.688494	0.0632839	0.00803946	0.331219	0.668296	-0.16363	-0.218714	-	-	-	-
FxaC_4g05760.t1	MEyellow	5484	-0.226058	-0.370893	0.230683	-0.205375	0.787152	-0.360438	0.144929	-	-	-	-
FxaC_4g05780.t1	MEgrey60	314	0.32877	0.0891932	0.202936	-0.0236182	-0.901639	0.385865	-0.0815068	-	-	-	-
MSTRG.184.2	MEyellow	5484	0.678288	-0.166396	-0.389941	0.11439	-0.437982	0.0739117	0.127729	-	-	-	-
MSTRG.185.1	MEpink	1578	-0.0774061	0.338339	-0.320359	0.212089	0.502028	-0.42489	-0.229801	-	-	-	-
MSTRG.186.1	MEturquoise	7518	-0.136853	-0.472206	0.364244	0.309672	0.461482	0.0519796	-0.578317	LncRNA	TE_homo_5377	LTR/Gypsy	-
MSTRG.187.1	MEyellow	5484	-0.233143	-0.307412	0.399587	0.00126634	0.57995	-0.252369	-0.187878	LncRNA	TE_homo_5536	LTR/unknown	-
MSTRG.189.1	MEturquoise	7518	-0.545838	-0.0713077	-0.265469	0.359486	0.757245	-0.177753	-0.0563641	LncRNA	TE_homo_5668	LTR/unknown	-
FxaC_4g06230.t1	MEyellow	5484	-0.492672	-0.171346	0.429016	-0.129612	0.496131	-0.443464	0.311948	-	-	-	-
MSTRG.192.2	MEbrown	5535	-0.591449	-0.183908	0.199243	0.144934	0.0333424	0.235629	0.162209	-	-	-	-
MSTRG.197.1	MEturquoise	7518	-0.366348	0.0125928	-0.111149	0.0981216	0.890402	-0.272903	-0.250716	LncRNA	TE_homo_6113	LTR/unknown	-
MSTRG.199.1	MEyellow	5484	0.0325643	-0.357353	0.295353	-0.0775284	0.435628	-0.419241	0.0905767	LncRNA	TE_homo_6285	DNA/CMC-EnSpm	-
FxaC_4g06550.t1	MEyellow	5484	-0.60704	-0.121269	0.21126	0.143959	0.43583	-0.158306	0.0955659	-	-	-	-
FxaC_4g06760.t1	MEgreenyellow	703	-0.55326	-0.0259821	0.363333	-0.54237	-0.0353831	0.163778	0.629885	-	-	-	-
FxaC_4g06830.t1	MElightcyan	338	-0.69415	-0.170577	0.434118	-0.209686	0.592161	0.0199501	0.0281844	-	-	-	-
FxaC_4g06840.t1	MEblue	6871	0.334874	-0.375093	0.650263	-0.375093	-0.375093	0.355556	-0.215415	-	-	-	-
FxaC_4g06970.t1	MEblue	6871	0.218375	0.0969133	0.702161	-0.217291	-0.18998	-0.155603	-0.454575	-	-	-	-
FxaC_4g06990.t1	MEblack	1684	-0.233657	-0.0973115	0.117444	-0.302553	0.898338	-0.289504	-0.0927556	-	-	-	-
FxaC_4g07020.t1	MEyellow	5484	-0.393519	-0.124476	-0.133697	0.0272481	0.606375	-0.404681	0.42275	LncRNA	TE_homo_6607	LTR/unknown	-
MSTRG.213.1	MEblue	6871	-0.403516	0.0765605	-0.163246	0.419058	0.209999	-0.226615	0.0877598	-	-	-	-
MSTRG.213.3	MEblue	6871	0.435663	-0.535828	0.535027	-0.535828	-0.0713601	0.142037	0.0302903	-	-	-	-
MSTRG.219.1	MEbrown	5535	0.304862	0.0303835	0.118124	-0.27058	0.118142	0.158308	-0.45924	-	-	-	-
MSTRG.220.1	MEyellow	5484	0.276237	0.281264	-0.478502	-0.0762159	-0.583739	0.202606	0.37835	-	-	-	-
MSTRG.221.1	MEturquoise	7518	-0.451086	-0.131884	-0.173963	0.182224	0.873949	-0.0812599	-0.21798	LncRNA	repeat_region_79	LTR/unknown	-
FxaC_4g07430.t1	MEyellow	5484	0.638115	-0.323475	0.339865	-0.389038	-0.412781	0.302441	-0.155126	-	-	-	-
FxaC_4g07440.t1	MEturquoise	7518	0.529987	0.0892733	0.207555	-0.195184	-0.855229	0.12557	0.0980275	LncRNA	repeat_region_80	LTR/unknown	-
FxaC_4g07540.t1	MEblue	6871	0.781379	-0.0245087	-0.165699	-0.350639	-0.546329	0.177847	0.127949	-	-	-	-
FxaC_4g07580.t1	MEyellow	5484	0.269262	0.18387	-0.281534	0.0822237	-0.657274	0.183647	0.219805	-	-	-	-
FxaC_4g07590.t2	MEturquoise	7518	0.00970327	0.0747423	-0.595143	-0.0558823	-0.100895	0.370906	0.29657	-	-	-	-
FxaC_4g07600.t1	MEblue	6871	-0.685713	0.28566	-0.359158	0.31826	0.6044	-0.0831089	-0.0803404	-	-	-	-
FxaC_4g07690.t1	MEmidnightblue	346	0.37255	-0.21986	0.152579	-0.855413	0.0326888	0.133035	0.384419	-	-	-	-
MSTRG.234.1	MEturquoise	7518	-0.359364	0.124941	-0.359364	0.124233	0.826059	-0.195096	-0.161409	LncRNA	TE_struc_62	DNA/DTA	-
FxaC_4g08130.t1	MEturquoise	7518	-0.414735	0.0723929	-0.301016	0.237158	0.804906	-0.397489	-0.00121714	-	-	-	-
FxaC_4g08210.t1	MEturquoise	7518	-0.250093	-0.387341	0.542863	-0.343529	-0.359338	0.231645	0.565793	-	-	-	-
FxaC_4g08270.t1	MEbrown	5535	0.911941	-0.113871	-0.235465	-0.379635	-0.327283	0.0535938	0.0907191	-	-	-	-
FxaC_4g08310.t1	MEturquoise	7518	0.120193	-0.358489	0.362825	-0.0146299	-0.759639	0.303298	0.346443	-	-	-	MYB_related
FxaC_4g08320.t1	MEbrown	5535	-0.863982	0.0756434	0.151848	0.156934	0.226291	-0.105856	0.359122	-	-	-	-
FxaC_4g08431.t1	MEblue	6871	-0.329229	0.343622	-0.404635	0.254484	0.315893	-0.240287	0.0601533	-	-	-	-
FxaC_4g08470.t1	MEyellow	5484	0.688058	0.0694444	-0.660892	-0.212305	-0.203603	0.393797	-0.0744995	-	-	-	-
FxaC_4g08510.t1	MEred	1741	0.474843	-0.211741	0.12925	-0.0496232	0.265694	-0.0455569	-0.562865	-	-	-	-
FxaC_4g08520.t1	MEpurple	707	0.383391	-0.417567	0.573239	-0.485991	0.232715	-0.313013	0.0272265	-	-	-	-
FxaC_4g08560.t1	MEblue	6871	0.486198	-0.119046	0.0981705	-0.498492	-0.421527	0.367544	0.0871538	-	-	-	-
FxaC_4g08590.t1	MEturquoise	7518	-0.234343	-0.325901	-0.408817	0.183674	0.634012	0.511775	-0.360401	-	-	-	-
FxaC_4g08650.t1	MEturquoise	7518	-0.746502	0.159514	-0.203534	0.286852	0.642953	-0.0468193	-0.0924635	-	-	-	-
FxaC_4g08960.t1	MEbrown	5535	-0.647391	0.00868282	-0.108031	0.0397961	-0.0235555	0.339835	0.390663	-	-	-	-
FxaC_4g08961.t3	MEbrown	5535	-0.657622	0.11729	0.0415334	0.0893597	-0.0488187	0.130492	0.327766	-	-	-	-
FxaC_4g08970.t1	MEgreenyellow	703	-0.629469	0.12083	0.115561	-0.463935	0.264752	-0.0707452	0.663005	-	-	-	-
MSTRG.263.1	MEblue	6871	-0.07834	0.101539	0.061705	0.247367	0.17715	-0.253526	-0.255895	LncRNA	TE_homo_8148	LTR/unknown	-
FxaC_4g09030.t1	MEblue	6871	-0.666483	0.332607	-0.27673	0.310037	0.592891	-0.265792	-0.0265302	-	-	-	-
FxaC_4g09050.t1	MEturquoise	7518	0.195404	0.182681	-0.0189264	-0.479407	-0.497815	0.117799	0.500264	LncRNA	TE_homo_8158	LTR/unknown	-
FxaC_4g09070.t1	MEmagenta	893	0.240519	-0.311681	-0.090092	0.031247	0.586441	-0.736332	0.279898	-	-	-	-
FxaC_4g09140.t1	MEsalmon	588	0.0408545	0.0412761	-0.38703	0.499945	0.530085	-0.517607	-0.207523	-	-	-	MYB_related
FxaC_4g09160.t1	MEgreen	2061	0.577661	0.132627	-0.309377	0.262084	-0.305354	0.276348	-0.633989	-	-	-	-
FxaC_4g09220.t1	MEblack	1684	0.200472	-0.223483	0.123004	-0.12809	0.653849	-0.209064	-0.416687	-	-	-	-
FxaC_4g09290.t1	MEpink	1578	0.0810756	0.436717	-0.775496	0.368424	0.00848341	0.00613415	-0.125338	-	-	-	-
FxaC_4g09300.t1	MEturquoise	7518	0.069852	-0.293814	-0.386628	0.361839	0.752562	-0.20666	-0.297151	-	-	-	-
FxaC_4g09360.t1	MEblue	6871	-0.240226	-0.0787074	-0.503875	0.386601	0.120036	-0.0772898	0.39346	-	-	-	-
MSTRG.278.1	MEgrey	405	-0.0380608	0.0678674	-0.0609261	0.0672999	-0.0161497	-0.289007	0.268977	-	-	-	-
FxaC_4g09440.t1	MEblue	6871	0.6278	-0.118627	-0.00550234	-0.438822	-0.583815	0.422728	0.0962395	-	-	-	-
FxaC_4g09470.t2	MEgreen	2061	-0.75039	0.0646444	0.137257	0.0209027	0.5728	-0.338781	0.293567	-	-	-	-
FxaC_4g09490.t1	MEblue	6871	-0.549243	0.0301247	-0.479132	0.0941584	0.578932	0.152313	0.172847	-	-	-	-
FxaC_4g09520.t1	MEturquoise	7518	0.239688	0.488474	-0.23891	0.395196	0.131751	-0.462384	-0.553815	-	-	-	-
FxaC_4g09540.t1	MEpurple	707	0.388158	-0.517576	0.644399	0.174126	-0.0494076	-0.18417	-0.455529	-	-	-	-
MSTRG.290.1	MEyellow	5484	-0.40792	-0.0712509	-0.248528	0.219021	0.797288	-0.352333	0.063723	LncRNA	TE_homo_8483	LTR/unknown	-
FxaC_4g09750.t1	MEturquoise	7518	0.260708	-0.0904247	0.520204	0.267368	-0.543364	0.0911703	-0.505662	-	-	-	-
FxaC_4g09770.t1	MEpurple	707	0.452466	-0.590858	0.246181	-0.308021	0.53406	-0.0199307	-0.313898	-	-	-	-
FxaC_4g09820.t1	MEbrown	5535	0.792429	-0.168348	0.117412	-0.231784	-0.351191	0.13586	-0.294379	-	-	-	-
FxaC_4g10060.t1	MEgreen	2061	-0.811223	0.232864	-0.284485	0.248237	0.23133	-0.0756997	0.458976	-	-	-	-
FxaC_4g10070.t1	MEturquoise	7518	0.612622	-0.182905	0.308477	-0.071373	-0.782479	0.133809	-0.0181504	-	-	-	-
FxaC_4g10150.t1	MEblack	1684	0.528159	-0.294497	0.0914605	-0.16307	0.591602	-0.482466	-0.271188	-	-	-	-
FxaC_4g10160.t1	MEmagenta	893	-0.321852	0.216378	0.270508	0.252848	-0.502234	0.254684	-0.170332	-	-	-	-
FxaC_4g10170.t1	MEred	1741	0.379969	-0.426761	-0.0649206	0.0507709	0.338847	0.077726	-0.355631	-	-	-	-
MSTRG.318.1	MEbrown	5535	-0.629065	0.623765	0.114379	0.00753812	-0.0652607	-0.0631116	0.0117545	LncRNA	TE_homo_8766	DNA/hAT-Tag1	-
FxaC_4g10220.t1	MEturquoise	7518	0.00900792	0.0249237	0.43038	-0.286828	-0.510314	-0.11947	0.4523	-	-	-	-
FxaC_4g10230.t1	MEpink	1578	0.0287695	-0.423821	0.835775	-0.141458	-0.1858	-0.249445	0.13598	-	-	-	-
FxaC_4g10290.t1	MEblack	1684	-0.141741	-0.207236	0.180663	-0.141852	0.489126	0.0918412	-0.270801	LncRNA	-	-	-
FxaC_4g10300.t1	MEblue	6871	0.410341	-0.1826	0.552281	-0.303094	-0.313113	0.122198	-0.286014	-	-	-	-
FxaC_4g10350.t1	MEblue	6871	-0.648934	0.447845	-0.388111	0.381348	0.370991	-0.179931	0.0167915	-	-	-	-
FxaC_4g10400.t1	MEblue	6871	-0.667742	0.122999	-0.128643	0.251798	0.671661	-0.128148	-0.121925	-	-	-	-
FxaC_4g10410.t1	MEturquoise	7518	-0.52574	0.0407773	-0.275842	0.125451	0.80085	-0.177929	0.0124333	-	-	-	-
MSTRG.330.1	MEyellow	5484	0.563347	-0.102971	0.209679	0.0905459	-0.658275	0.152859	-0.255185	LncRNA	TE_homo_9013	LTR/Gypsy	-
FxaC_4g10450.t1	MEyellow	5484	0.393446	-0.100317	0.0833074	-0.0731188	-0.829695	0.446885	0.0794929	-	-	-	-
FxaC_4g10590.t1	MEblue	6871	-0.446321	0.320305	0.106246	0.153769	0.279334	-0.473569	0.0602371	-	-	-	-
FxaC_4g10600.t1	MEyellow	5484	0.662823	0.318706	-0.118173	0.0925181	-0.689194	-0.133344	-0.133335	-	-	-	-
FxaC_4g10670.t1	MEblue	6871	-0.585413	0.122647	-0.589669	0.324659	0.559853	0.102089	0.0658339	-	-	-	-
FxaC_4g10680.t1	MEyellow	5484	0.474386	0.256404	-0.0394441	-0.394066	-0.738865	0.349569	0.0920165	-	-	-	-
FxaC_4g10690.t1	MElightgreen	173	0.276639	-0.217711	0.224654	0.123385	0.404089	0.0441127	-0.855169	-	-	-	-
MSTRG.342.1	MEturquoise	7518	-0.0224468	0.137307	-0.65409	-0.00514755	0.477599	-0.192626	0.259403	LncRNA	-	-	-
FxaC_4g10750.t1	MEyellow	5484	-0.460309	0.0164705	-0.0134286	0.119921	0.726754	-0.409285	0.0198771	-	-	-	-
FxaC_4g10800.t1	MEblack	1684	-0.0648856	-0.416437	-0.0956566	-0.0614247	0.624389	-0.164796	0.17881	-	-	-	-
FxaC_4g10840.t1	MEbrown	5535	-0.528774	-0.120827	-0.0877834	0.500029	-0.0865182	-0.0606082	0.384481	-	-	-	-
FxaC_4g10950.t1	MEgreen	2061	-0.862114	0.123213	0.0812244	-0.168875	0.432584	0.0136422	0.380325	-	-	-	-
FxaC_4g11080.t1	MEturquoise	7518	0.5907	-0.237276	0.166161	-0.199263	-0.726718	0.36467	0.0417263	-	-	-	-
MSTRG.356.2	MEbrown	5535	-0.620129	-0.116393	0.736229	0.0880651	-0.263159	-0.0186482	0.194035	-	-	-	-
MSTRG.360.1	MEblack	1684	-0.317773	0.150781	0.121857	0.404307	-0.539594	-0.2379	0.418321	-	-	-	-
FxaC_4g11710.t1	MEyellow	5484	-0.0197636	0.728732	0.106123	-0.235814	-0.418768	0.0438395	-0.204349	-	-	-	-
MSTRG.363.2	MEturquoise	7518	0.139159	-0.0164434	0.228754	-0.0402653	-0.150533	0.344259	-0.504931	LncRNA	-	-	-
FxaC_4g11790.t1	MEturquoise	7518	-0.490085	-0.0968586	-0.210829	0.042122	0.885722	-0.0833648	-0.0467066	-	-	-	-
FxaC_4g11870.t1	MEred	1741	-0.379374	-0.212421	0.675799	-0.0829715	-0.214889	-0.195437	0.409294	-	-	-	-
FxaC_4g11930.t1	MEyellow	5484	0.0238091	-0.274868	-0.176855	0.0674235	-0.42098	0.912518	-0.131047	-	-	-	-
FxaC_4g11970.t1	MEbrown	5535	-0.826558	0.282296	-0.161076	0.177487	-0.0566597	0.0706998	0.513812	-	-	-	-
FxaC_4g12030.t1	MEturquoise	7518	0.271862	0.314758	0.362665	-0.359374	-0.163398	-0.163939	-0.262574	-	-	-	-
FxaC_4g12040.t1	MEturquoise	7518	-0.376354	0.403577	-0.270792	-0.261183	0.759577	-0.258955	0.00413072	-	-	-	-
FxaC_4g12050.t1	MEyellow	5484	-0.212691	-0.167266	0.225556	0.448617	0.538974	-0.639769	-0.19342	-	-	-	-
FxaC_4g12090.t1	MEsalmon	588	0.00756889	-0.0678601	-0.0258793	-0.53281	-0.325946	0.479462	0.465463	-	-	-	-
FxaC_4g12100.t1	MEblue	6871	-0.428777	0.188378	-0.681301	0.255319	0.49571	-0.0291716	0.199841	-	-	-	-
FxaC_4g12151.t1	MEbrown	5535	0.889257	-0.120267	-0.173668	-0.413795	-0.0812204	-0.287929	0.187623	-	-	-	-
FxaC_4g12180.t1	MEturquoise	7518	-0.41635	0.175533	-0.644289	0.29412	0.594749	0.0145993	-0.0183613	-	-	-	-
MSTRG.388.1	MEturquoise	7518	-0.563495	0.0145807	-0.265159	0.342787	0.650734	-0.339348	0.159901	LncRNA	-	-	-
FxaC_4g12270.t1	MEyellow	5484	0.469445	-0.147892	-0.321267	0.0444968	-0.556108	0.679207	-0.167882	-	-	-	-
FxaC_4g12280.t1	MEpink	1578	0.0876722	0.166463	-0.674033	-0.0972462	0.162587	-0.119446	0.474004	-	-	-	-
FxaC_4g12300.t1	MEyellow	5484	-0.492709	-0.110449	0.272842	0.0533129	0.689571	0.0247162	-0.437285	-	-	-	-
FxaC_4g12320.t1	MEyellow	5484	-0.335271	-0.362556	0.515954	0.165187	0.405598	-0.401902	0.0129897	-	-	-	Nin-like
FxaC_4g12350.t1	MEpink	1578	0.161558	-0.337761	0.84315	-0.350591	-0.302806	-0.0142044	0.000654452	-	-	-	-
FxaC_4g12470.t1	MEgrey60	314	0.376384	0.0435501	0.128798	-0.0859563	-0.884791	0.397033	0.0249825	-	-	-	-
FxaC_4g12500.t1	MEyellow	5484	-0.13552	0.552253	0.0997775	0.175855	-0.596765	0.374667	-0.470268	-	-	-	-
FxaC_4g12680.t1	MEblue	6871	-0.332711	0.19245	-0.236013	0.49385	0.24636	-0.475046	0.11111	-	-	-	-
FxaC_4g12700.t1	MEroyalblue	146	-0.155711	0.0140233	0.83465	-0.279357	-0.216305	-0.0382017	-0.159099	-	-	-	-
FxaC_4g12750.t1	MEturquoise	7518	0.147183	-0.101587	-0.0869342	0.304058	0.674047	-0.636144	-0.300623	-	-	-	-
FxaC_4g12800.t1	MEblue	6871	-0.646884	0.375618	-0.556046	0.314885	0.273166	-0.05764	0.296901	-	-	-	-
FxaC_4g12830.t1	MEbrown	5535	0.537854	0.195215	0.317064	-0.458808	-0.202157	-0.192844	-0.196324	-	-	-	-
MSTRG.410.1	MEpink	1578	0.103843	0.114108	-0.830391	0.131134	0.205476	0.161342	0.114489	LncRNA	TE_homo_10531	DNA/Unknown	-
MSTRG.412.1	MEpink	1578	0.135146	0.283992	-0.655992	-0.00729289	0.198448	0.170879	-0.12518	LncRNA	TE_homo_10548	DNA/Unknown	-
FxaC_4g12880.t1	MEblack	1684	-0.0876989	-0.17122	-0.268424	-0.328736	0.44457	0.362274	0.0492364	-	-	-	-
FxaC_4g12930.t1	MEgreen	2061	0.639471	0.314151	-0.122164	0.237283	-0.689304	-0.158598	-0.220839	-	-	-	-
FxaC_4g12950.t1	MEturquoise	7518	-0.650938	0.129106	-0.137334	0.295823	0.706524	-0.33779	-0.0053912	-	-	-	-
FxaC_4g12960.t1	MEbrown	5535	-0.79579	0.255393	-0.10479	0.534517	0.313863	-0.183119	-0.0200742	-	-	-	-
FxaC_4g12990.t1	MEblue	6871	-0.0563703	-0.519756	0.368509	0.0452025	0.0207171	0.277745	-0.136047	LncRNA	TE_homo_10626	LTR/unknown	-
MSTRG.421.1	MEyellow	5484	-0.812814	0.0693224	0.0736969	0.435334	0.248952	-0.180433	0.165942	LncRNA	TE_homo_10671	LTR/unknown	-
FxaC_4g13270.t1	MEturquoise	7518	-0.322187	0.329147	0.386321	-0.229561	-0.549909	0.0465492	0.339641	-	-	-	-
FxaC_4g13290.t1	MEgrey	405	0.0146817	0.164144	0.379655	-0.403679	0.0805236	0.100652	-0.335977	-	-	-	-
FxaC_4g13310.t1	MEblack	1684	-0.448047	0.0785104	0.000134418	-0.146092	0.877755	-0.371096	0.00883588	-	-	-	-
FxaC_4g13330.t1	MEbrown	5535	0.889688	-0.272792	0.127905	-0.260593	-0.412752	-0.0327742	-0.0386825	-	-	-	-
MSTRG.433.2	MEblue	6871	-0.231713	0.0663015	0.0227744	0.323361	-0.0393203	-0.270351	0.128948	-	-	-	-
FxaC_4g13390.t1	MEbrown	5535	-0.781164	0.0905493	0.141085	0.0108144	0.0864832	-0.0887065	0.540939	-	-	-	-
FxaC_4g13450.t1	MEpink	1578	-0.153977	-0.212108	0.900619	-0.124352	-0.416052	-0.112903	0.118772	-	-	-	-
FxaC_4g13460.t1	MEbrown	5535	-0.392484	-0.202726	0.277896	0.477026	-0.0758822	-0.0863562	0.00252634	-	-	-	-
FxaC_4g13520.t1	MEturquoise	7518	-0.408585	0.261585	-0.256555	0.158901	0.73895	-0.51775	0.0234536	-	-	-	-
FxaC_4g13570.t1	MEturquoise	7518	0.138178	-0.252471	0.538391	-0.425502	-0.446753	0.0175877	0.43057	-	-	-	-
FxaC_4g13610.t1	MEblue	6871	0.675935	-0.363088	0.0755246	-0.396345	-0.493613	0.30189	0.199696	-	-	-	-
FxaC_4g13720.t1	MEblue	6871	-0.669394	0.394018	-0.181038	0.573879	-0.225028	0.00922267	0.0983399	-	-	-	-
FxaC_4g13850.t1	MEgrey60	314	-0.0236648	-0.0377914	-0.106146	-0.554343	0.609945	-0.338977	0.450977	-	-	-	-
FxaC_4g13860.t1	MEblack	1684	-0.359219	0.162687	0.0593394	0.24531	-0.67442	0.495499	0.0708033	-	-	-	-
FxaC_4g14060.t1	MEturquoise	7518	-0.329112	-0.429537	0.483418	0.217821	0.574573	-0.277487	-0.239677	-	-	-	-
FxaC_4g14290.t1	MEturquoise	7518	0.519598	0.123991	0.205446	0.0224439	-0.896021	0.10067	-0.0761273	-	-	-	-
MSTRG.464.1	MEpurple	707	-0.0462311	0.456884	-0.639427	0.143239	-0.300597	0.521991	-0.135858	-	-	-	-
FxaC_4g14340.t1	MEyellow	5484	-0.597497	-0.137425	-0.00727026	0.109614	0.796101	-0.296317	0.132794	-	-	-	-
FxaC_4g14360.t1	MEred	1741	-0.424444	0.237626	0.454071	-0.0993258	-0.588406	0.145277	0.275201	-	-	-	-
FxaC_4g14380.t1	MEbrown	5535	0.449522	-0.539725	0.420006	-0.207465	0.305524	-0.439979	0.012117	-	-	-	-
FxaC_4g14470.t1	MEred	1741	0.251625	0.387574	-0.206648	-0.227303	0.0930635	0.381546	-0.679857	-	-	-	-
MSTRG.474.1	MEturquoise	7518	-0.562582	0.0205386	0.363027	0.400556	0.501404	-0.488777	-0.234166	-	-	-	-
MSTRG.476.1	MEturquoise	7518	-0.634704	0.154869	0.147005	0.467316	0.504129	-0.451967	-0.186649	LncRNA	TE_homo_11436	LTR/Gypsy	-
MSTRG.477.9	MEblue	6871	-0.200418	-0.209417	-0.536965	0.0955414	0.324159	0.277052	0.250049	-	-	-	-
FxaC_4g14670.t1	MEturquoise	7518	-0.309154	0.402393	-0.452294	0.538642	0.356581	-0.0681195	-0.468049	-	-	-	-
MSTRG.481.2	MEblue	6871	-0.579166	-0.291787	0.136038	0.448481	0.267828	-0.0366409	0.0552472	-	-	-	-
MSTRG.483.1	MElightyellow	148	-0.0913281	-0.559507	0.310288	-0.0954015	0.318429	0.56222	-0.4447	LncRNA	TE_homo_11564	LTR/unknown	-
FxaC_4g14850.t1	MEgreen	2061	0.826762	-0.388168	-0.049722	0.0561193	-0.324394	0.14257	-0.263167	-	-	-	-
FxaC_4g14920.t1	MEgreen	2061	-0.733213	-0.0329043	0.0522743	-0.0201689	0.566334	-0.0509668	0.218645	-	-	-	-
FxaC_4g14921.t1	MEblack	1684	-0.209881	-0.130196	-0.258839	0.226316	-0.203462	0.432453	0.143609	-	-	-	-
FxaC_4g14950.t1	MEmagenta	893	0.554822	-0.110932	-0.500832	-0.0538025	0.552264	-0.416832	-0.0246882	-	-	-	-
MSTRG.494.1	MEblack	1684	-0.167573	-0.655106	0.26161	-0.0384335	0.582559	0.0657139	-0.0487705	LncRNA	-	-	-
FxaC_4g15000.t2	MEturquoise	7518	-0.329894	-0.212695	-0.269538	0.478456	0.780095	-0.226258	-0.220166	-	-	-	-
MSTRG.497.2	MEtan	697	0.446412	-0.708028	0.0579133	-0.109595	0.169618	-0.228557	0.372237	LncRNA	-	-	-
FxaC_4g15200.t1	MEgreen	2061	-0.824261	0.181675	-0.0148432	0.00822283	0.347281	-0.0357503	0.337675	-	-	-	-
MSTRG.501.1	MEcyan	358	0.258547	-0.0866403	0.080985	0.374575	-0.0817064	-0.478403	-0.0673571	-	-	-	-
MSTRG.502.1	MEyellow	5484	-0.397445	-0.196137	0.175755	0.256076	0.745298	-0.23187	-0.351677	LncRNA	TE_homo_11974	LTR/unknown	-
FxaC_4g15390.t1	MEgrey	405	0.192944	0.220263	-0.0350442	0.151331	-0.291072	-0.227353	-0.0110693	-	-	-	-
FxaC_4g15510.t1	MEbrown	5535	0.818919	-0.00081681	-0.126973	-0.1423	-0.351563	0.272559	-0.469825	-	-	-	-
MSTRG.509.1	MEpink	1578	0.169163	-0.159357	0.553689	-0.570222	-0.515665	0.38134	0.141052	LncRNA	TE_homo_12161	LTR/unknown	-
FxaC_4g15550.t1	MEblue	6871	0.762095	-0.173177	-0.205348	-0.430035	-0.432749	0.183424	0.295789	-	-	-	-
FxaC_4g15560.t1	MEbrown	5535	0.309731	-0.353527	0.454514	-0.394672	0.3534	-0.232618	-0.136828	-	-	-	-
FxaC_4g15600.t1	MEyellow	5484	-0.128697	-0.128096	0.427655	0.0678444	0.534838	-0.694469	-0.0790749	-	-	-	-
MSTRG.514.1	MEyellow	5484	-0.0597027	0.222435	0.0757258	-0.398541	0.329527	-0.405222	0.235778	LncRNA	-	-	-
FxaC_4g15610.t1	MEturquoise	7518	0.00594361	-0.0294882	-0.058144	0.280811	0.676401	-0.390188	-0.485335	-	-	-	-
FxaC_4g15680.t1	MEblue	6871	0.269059	-0.279436	0.580821	-0.471933	-0.413259	0.0555702	0.259178	-	-	-	-
FxaC_4g15740.t1	MEturquoise	7518	-0.137523	0.0263652	0.263611	0.0851789	-0.747271	0.146939	0.362699	-	-	-	-
FxaC_4g15750.t1	MEbrown	5535	0.690494	-0.383941	0.135894	-0.131453	-0.329843	-0.160358	0.179208	-	-	-	-
FxaC_4g15820.t1	MEgreen	2061	-0.747945	0.121452	-0.129857	0.0840227	0.684603	-0.211642	0.199365	-	-	-	-
FxaC_4g15830.t1	MEyellow	5484	0.832923	0.176253	-0.260539	-0.166028	-0.520129	0.147204	-0.209684	-	-	-	-
FxaC_4g15870.t1	MEyellow	5484	-0.478959	-0.455036	-0.00930275	0.267929	0.5434	0.00199889	0.129971	-	-	-	-
FxaC_4g16110.t1	MEpurple	707	-0.0942953	0.354163	-0.641309	0.13776	-0.358737	0.542909	0.0595095	-	-	-	ERF
FxaC_4g16130.t1	MEred	1741	-0.674201	0.10668	0.32762	0.0652726	-0.356938	-0.115571	0.647138	-	-	-	-
FxaC_4g16310.t1	MEorange	63	0.235198	-0.102979	0.288321	-0.745632	-0.143489	0.0501755	0.418406	-	-	-	-
FxaC_4g16390.t1	MEblue	6871	0.77028	0.161764	-0.235231	-0.429317	-0.314146	-0.081444	0.128095	-	-	-	-
FxaC_4g16470.t1	MEmagenta	893	-0.695132	0.74137	-0.0328185	-0.16032	-0.147408	0.271176	0.0231321	-	-	-	-
FxaC_4g16490.t1	MEyellow	5484	0.142093	0.43606	-0.084764	-0.357331	-0.698706	0.571082	-0.00843407	-	-	-	-
FxaC_4g16500.t1	MEturquoise	7518	0.0331648	0.32706	-0.0757627	0.414675	0.110148	-0.12435	-0.684934	-	-	-	-
FxaC_4g16520.t1	MEyellow	5484	-0.362918	-0.322085	0.28422	0.0647255	0.403501	0.382294	-0.449738	-	-	-	-
FxaC_4g16560.t1	MEorange	63	0.204762	-0.214614	0.475535	-0.774598	-0.156145	0.13612	0.32894	-	-	-	-
FxaC_4g16580.t1	MEmagenta	893	-0.025951	-0.588644	0.139578	0.410642	0.485628	-0.430811	0.00955627	-	-	-	-
FxaC_4g16590.t1	MEturquoise	7518	-0.257692	-0.0621276	-0.146353	0.169265	0.904032	-0.301674	-0.305451	-	-	-	CAMTA
FxaC_4g16650.t1	MEturquoise	7518	-0.485657	0.226902	-0.175681	0.377418	0.684016	-0.230899	-0.396099	-	-	-	-
FxaC_4g16651.t1	MEblack	1684	-0.0820952	-0.38511	0.117801	-0.0260483	0.624119	-0.189679	-0.0589878	-	-	-	-
MSTRG.550.1	MEbrown	5535	0.500629	-0.156606	-0.274856	-0.42892	0.252988	-0.13933	0.246095	LncRNA	TE_homo_12735	LTR/unknown	-
FxaC_4g16800.t1	MEblue	6871	0.484814	-0.447787	0.581122	-0.447787	-0.231903	-0.0609068	0.122448	-	-	-	-
FxaC_4g16810.t1	MEbrown	5535	0.65573	-0.0845113	-0.11537	-0.536342	0.311478	0.0752284	-0.306214	-	-	-	C2H2
FxaC_4g16920.t1	MEyellow	5484	0.549982	-0.150061	0.070869	-0.0915575	-0.801803	0.255833	0.166737	-	-	-	-
FxaC_4g16980.t1	MEtan	697	0.0372946	0.538361	-0.659298	0.450841	-0.161761	-0.0258508	-0.179587	-	-	-	-
FxaC_4g17000.t1	MEred	1741	-0.369834	-0.538646	0.813205	0.113514	-0.132763	0.0700316	0.0444922	-	-	-	-
FxaC_4g17040.t1	MEmidnightblue	346	-0.398265	0.386538	0.202213	0.716263	-0.249565	-0.289195	-0.367987	-	-	-	-
FxaC_4g17080.t1	MEbrown	5535	0.866216	0.115607	0.0749247	-0.485166	-0.195351	-0.13256	-0.24367	-	-	-	-
MSTRG.563.1	MEyellow	5484	0.349254	0.443049	-0.188045	0.0396191	-0.826573	0.255712	-0.073015	-	-	-	-
FxaC_4g17100.t1	MEpink	1578	0.206353	-0.136321	0.586718	-0.375583	-0.601924	0.0317774	0.288978	-	-	-	-
MSTRG.568.1	MEpurple	707	-0.114139	0.409307	-0.502014	-0.229895	0.06616	0.307463	0.0631183	LncRNA	TE_homo_12928	LTR/Gypsy	-
MSTRG.570.5	MEtan	697	0.311645	-0.445762	0.156308	-0.673616	0.296275	-0.0779721	0.433122	-	-	-	-
FxaC_4g17240.t1	MEturquoise	7518	-0.231969	0.152848	-0.474109	0.0954588	0.822523	-0.395548	0.0307965	-	-	-	-
FxaC_4g17250.t1	MEyellow	5484	-0.510331	0.0302479	0.34163	-0.00918723	0.727381	-0.497934	-0.0818072	-	-	-	-
MSTRG.575.2	MEdarkgreen	132	-0.324043	-0.239672	-0.0514084	-0.342877	0.411201	-0.0295135	0.576314	-	-	-	HD-ZIP
FxaC_4g17311.t1	MEblack	1684	0.304504	-0.162909	0.170668	-0.345298	0.662704	-0.397861	-0.231809	-	-	-	-
FxaC_4g17330.t1	MEblue	6871	-0.628049	0.0690667	0.0317823	0.493203	0.587758	-0.270135	-0.283626	-	-	-	-
FxaC_4g17350.t1	MEblue	6871	0.184763	-0.462102	0.50667	0.0286758	-0.302073	0.281021	-0.236956	-	-	-	-
FxaC_4g17360.t1	MEturquoise	7518	-0.100929	-0.098155	-0.11499	0.211984	0.833878	-0.596151	-0.135637	-	-	-	-
FxaC_4g17390.t1	MEbrown	5535	0.81096	-0.0453886	-0.219056	-0.546496	-0.181492	0.245742	-0.0642687	-	-	-	-
FxaC_4g17430.t1	MEbrown	5535	-0.781514	0.048017	-0.229459	0.484357	0.376454	0.0470409	0.0551047	-	-	-	-
MSTRG.586.1	MEturquoise	7518	-0.239839	0.0893958	-0.283326	0.366737	0.772126	-0.378382	-0.326712	-	-	-	-
FxaC_4g17510.t1	MEturquoise	7518	-0.0886292	0.331101	-0.37025	0.48652	0.42197	-0.107898	-0.672814	-	-	-	-
MSTRG.590.1	MEblue	6871	0.716707	0.0227974	-0.13107	-0.445967	-0.530809	0.175577	0.192764	LncRNA	TE_homo_13236	LINE/L1	-
FxaC_4g17700.t1	MEblue	6871	-0.436496	0.4264	-0.440252	0.386873	0.436136	-0.186947	-0.185714	-	-	-	-
FxaC_4g17760.t1	MEbrown	5535	-0.782625	0.420266	0.0960974	0.177654	-0.430038	0.246889	0.271755	-	-	-	-
FxaC_4g17830.t1	MEdarkgreen	132	-0.491011	-0.323002	-0.100479	-0.209591	0.848959	0.111727	0.163397	-	-	-	-
FxaC_4g17910.t1	MEbrown	5535	-0.713182	0.559189	0.095042	0.233608	0.299924	-0.165732	-0.30885	-	-	-	-
FxaC_4g18020.t1	MEyellow	5484	-0.441292	-0.120619	0.304228	-0.0506868	0.470981	-0.146313	-0.0162978	-	-	-	-
FxaC_4g18040.t1	MEtan	697	-0.00729148	-0.396705	0.39065	-0.56852	0.571738	-0.270871	0.281001	-	-	-	-
FxaC_4g18050.t1	MEred	1741	0.0915006	0.12942	-0.652485	-0.00670152	0.188421	0.653804	-0.403959	-	-	-	-
FxaC_4g18080.t1	MEbrown	5535	-0.870433	0.33657	0.240544	0.304919	-0.17184	0.10377	0.0564696	-	-	-	-
MSTRG.612.1	MEmidnightblue	346	-0.0499137	0.0934923	0.472788	0.634635	-0.291694	-0.395502	-0.463805	LncRNA	TE_homo_13480	LTR/Gypsy	-
FxaC_4g18140.t1	MEblue	6871	-0.722278	0.200973	-0.0938616	0.451659	0.425828	-0.233526	-0.028794	-	-	-	-
FxaC_4g18300.t1	MEbrown	5535	-0.747925	0.186811	0.089965	0.477773	0.458402	-0.314162	-0.150866	-	-	-	-
MSTRG.617.1	MEyellow	5484	-0.671484	0.0457303	0.447315	0.387473	0.396832	-0.398223	-0.207643	-	-	-	-
MSTRG.618.1	MEturquoise	7518	-0.411155	-0.290776	-0.297768	0.0888239	0.332465	0.653179	-0.0747685	LncRNA	-	-	-
FxaC_4g18450.t1	MEturquoise	7518	0.194845	-0.110936	0.226791	0.0721591	0.632806	-0.659219	-0.356445	-	-	-	-
FxaC_4g18480.t2	MEblack	1684	0.0746471	-0.215747	0.108241	-0.275661	0.388612	0.131892	-0.211984	-	-	-	-
FxaC_4g18481.t1	MEblue	6871	0.407246	-0.456558	0.179521	-0.083648	-0.402317	-0.183473	0.53923	-	-	-	-
FxaC_4g18570.t1	MEbrown	5535	-0.701226	0.250776	0.180554	0.490311	0.389362	-0.297757	-0.312019	-	-	-	-
FxaC_4g18630.t1	MEblue	6871	-0.447008	0.201063	-0.135745	0.617582	0.501513	-0.357991	-0.379414	-	-	-	-
MSTRG.624.2	MEblue	6871	-0.506945	0.314606	-0.294189	0.554365	0.0500537	-0.0900175	-0.0278726	LncRNA	TE_homo_13843	LTR/unknown	-
FxaC_4g18610.t1	MEbrown	5535	0.835767	0.00556897	-0.344522	-0.224461	0.159576	-0.102066	-0.329863	-	-	-	-
FxaC_4g18670.t1	MEturquoise	7518	0.337034	0.296563	-0.412093	0.418165	0.236485	-0.191725	-0.684427	-	-	-	-
FxaC_4g18700.t1	MEgreenyellow	703	-0.0100776	0.0368315	-0.0504837	0.775978	-0.270774	0.0286402	-0.510114	-	-	-	-
FxaC_4g18870.t1	MEblue	6871	0.545312	-0.103338	0.376588	-0.617333	-0.512533	0.216105	0.0951996	-	-	-	-
FxaC_4g18950.t1	MEyellow	5484	0.274552	0.18749	-0.0509943	0.441818	-0.846105	0.227101	-0.233861	-	-	-	-
FxaC_4g18960.t1	MEturquoise	7518	0.108707	0.191542	0.584042	-0.433261	-0.269255	0.0998889	-0.281664	-	-	-	-
MSTRG.639.1	MEturquoise	7518	0.0406313	0.116462	-0.663802	0.00912487	0.457234	-0.213547	0.253897	LncRNA	TE_homo_14028	LTR/unknown	-
FxaC_4g19020.t1	MEblue	6871	0.540769	-0.0319696	-0.0136956	-0.429733	-0.622356	0.323352	0.233634	-	-	-	-
MSTRG.644.2	MEturquoise	7518	-0.730109	0.099201	-0.246191	0.287532	0.686524	-0.0170491	-0.0799084	LncRNA	TE_homo_14057	DNA/MULE-MuDR	-
FxaC_4g19190.t1	MEbrown	5535	0.978127	-0.035515	-0.281581	-0.173499	-0.128028	-0.201518	-0.157986	-	-	-	-
FxaC_4g19201.t1	MEyellow	5484	0.177296	0.418206	0.0840143	-0.132278	-0.527073	0.558824	-0.578989	-	-	-	-
FxaC_4g19280.t1	MEblack	1684	0.598829	-0.244048	-0.529698	0.0669259	0.576096	-0.15498	-0.313124	-	-	-	-
MSTRG.653.1	MElightcyan	338	-0.248432	-0.243143	0.441681	-0.243709	0.364222	0.0898566	-0.160476	LncRNA	TE_homo_14141	Unknown	-
FxaC_4g19310.t1	MEturquoise	7518	-0.443287	-0.104132	-0.0529666	0.342929	0.80804	-0.315324	-0.235259	-	-	-	-
FxaC_4g19360.t1	MEpink	1578	0.0231632	-0.376652	0.670054	-0.325367	-0.471363	0.147531	0.332634	-	-	-	-
FxaC_4g19430.t1	MEyellow	5484	0.832765	-0.0632115	-0.165948	-0.151508	-0.614917	0.186661	-0.0238418	-	-	-	-
MSTRG.660.1	MEblue	6871	0.637949	-0.255929	-0.184482	-0.126753	-0.560466	-0.0639695	0.55365	-	-	-	-
FxaC_4g19540.t1	MEblue	6871	-0.481368	-0.0673799	0.195302	0.517963	0.425653	-0.0647834	-0.525386	-	-	-	-
FxaC_4g19521.t1	MEbrown	5535	0.877598	0.097557	-0.174623	0.0650661	-0.322132	-0.322636	-0.220829	LncRNA	-	-	-
FxaC_4g19590.t1	MElightcyan	338	0.28162	-0.35497	-0.601456	0.126978	-0.0990717	0.389782	0.257117	-	-	-	-
FxaC_4g19600.t1	MEbrown	5535	-0.924438	0.155902	0.104813	0.212026	0.383958	-0.0817352	0.149475	-	-	-	-
MSTRG.666.1	MEblue	6871	0.328188	-0.242416	0.344779	-0.366965	-0.5141	0.152972	0.297542	LncRNA	TE_struc_132	DNA/DTA	-
FxaC_4g19650.t1	MEblue	6871	0.529151	-0.0744447	-0.175481	-0.567764	-0.126224	0.460306	-0.0455422	-	-	-	-
FxaC_4g19660.t1	MEgreen	2061	-0.633982	0.169905	-0.0784729	-0.247787	0.56663	0.1507	0.0730063	-	-	-	-
MSTRG.672.1	MEblue	6871	0.576854	-0.475522	0.536381	-0.229079	-0.475522	0.157292	-0.090405	-	-	-	-
FxaC_4g19770.t1	MEbrown	5535	0.885747	0.0498796	0.0150418	-0.209417	-0.46959	-0.0636985	-0.207962	-	-	-	-
FxaC_4g19780.t1	MEblue	6871	0.423659	0.220721	0.208541	-0.732992	-0.521361	0.209049	0.192384	-	-	-	-
FxaC_4g19781.t1	MEblue	6871	-0.714999	0.141751	-0.274899	0.608126	0.372072	0.0210746	-0.153126	LncRNA	TE_homo_14342	LTR/unknown	-
MSTRG.676.1	MEturquoise	7518	-0.24337	-0.125407	-0.24337	0.0348369	0.959237	-0.138557	-0.24337	LncRNA	TE_homo_14346	LTR/Gypsy	-
FxaC_4g19820.t1	MEturquoise	7518	0.315765	0.229281	-0.40116	-0.0462638	-0.708712	0.543622	0.0674671	-	-	-	HD-ZIP
FxaC_4g19840.t1	MEyellow	5484	-0.594292	-0.232059	0.123181	-0.0173467	0.765882	-0.0893039	0.0439386	-	-	-	-
FxaC_4g19860.t1	MEmagenta	893	-0.351698	0.528102	0.143304	-0.282792	-0.609332	0.485753	0.0866628	-	-	-	-
MSTRG.685.1	MEblue	6871	0.461812	-0.571973	0.322783	-0.334282	0.316979	0.0337354	-0.229055	-	-	-	-
FxaC_4g19980.t1	MEblue	6871	0.659478	-0.31265	-0.193976	-0.303354	-0.467443	0.267284	0.350661	-	-	-	-
FxaC_4g20140.t1	MEblue	6871	-0.605305	0.107974	0.0277628	0.687619	0.0624862	0.0819772	-0.362514	-	-	-	-
FxaC_4g20170.t1	MEturquoise	7518	-0.1595	0.0722152	-0.332802	0.372983	0.642441	-0.653145	0.0578077	-	-	-	bZIP
FxaC_4g20220.t1	MEbrown	5535	-0.84145	0.177215	0.0625122	0.183057	0.517353	-0.191863	0.0931748	-	-	-	-
FxaC_4g20270.t1	MEmidnightblue	346	-0.185125	0.350255	0.636059	0.160803	-0.0186929	-0.301003	-0.642295	-	-	-	-
FxaC_4g20280.t1	MEyellow	5484	-0.54165	0.354813	0.139092	0.146513	-0.0711875	-0.391254	0.363672	-	-	-	-
FxaC_4g20430.t1	MEgrey60	314	0.17606	0.222403	0.488812	0.264633	-0.715968	-0.017548	-0.418392	-	-	-	-
FxaC_4g20470.t1	MEsalmon	588	-0.290812	0.0509371	0.150073	0.740384	0.184602	-0.536961	-0.298223	-	-	-	-
FxaC_4g20510.t1	MEcyan	358	0.286653	-0.167154	-0.021612	0.576437	-0.208483	-0.17293	-0.292911	-	-	-	-
MSTRG.700.1	MEturquoise	7518	0.252429	0.249252	-0.454475	0.42622	0.396025	-0.291358	-0.578093	LncRNA	-	-	-
FxaC_4g20590.t1	MEyellow	5484	0.252245	0.645048	-0.281174	-0.569716	-0.184341	0.328229	-0.19029	-	-	-	-
FxaC_4g20610.t1	MEgreen	2061	-0.566454	-0.035596	0.259912	-0.41732	0.332789	0.158001	0.268669	-	-	-	-
FxaC_4g20630.t1	MEblue	6871	0.649073	0.0729755	0.216303	-0.661608	-0.171672	0.0131355	-0.118207	-	-	-	-
FxaC_4g20720.t1	MEyellow	5484	0.729653	0.0801917	-0.140703	-0.219768	-0.70896	0.222723	0.0368625	-	-	-	GRAS
FxaC_4g20750.t1	MEturquoise	7518	-0.530917	-0.0257345	-0.165591	0.189197	0.846035	-0.140014	-0.172975	-	-	-	-
FxaC_4g20760.t1	MEblack	1684	-0.128825	0.157048	-0.0697327	0.0968008	-0.604044	0.307184	0.241568	-	-	-	-
FxaC_4g20820.t1	MEblue	6871	-0.157254	0.341264	-0.312319	0.198991	0.172087	-0.455959	0.21319	-	-	-	-
FxaC_4g20850.t1	MEbrown	5535	-0.741935	0.367974	0.100891	0.319758	-0.359629	-0.114987	0.427928	-	-	-	-
FxaC_4g20860.t1	MEturquoise	7518	-0.72895	0.221668	-0.0819484	0.109828	0.689949	-0.198508	-0.0120386	-	-	-	-
FxaC_4g20920.t1	MEbrown	5535	0.665545	0.306122	-0.225025	-0.201695	-0.263667	0.21026	-0.491541	-	-	-	-
FxaC_4g20940.t1	MEmagenta	893	0.49083	-0.471049	-0.125419	-0.384754	0.701663	-0.151854	-0.0594166	-	-	-	-
FxaC_4g20960.t1	MEyellow	5484	0.633589	0.140614	-0.474386	-0.207893	-0.562005	0.318896	0.151185	-	-	-	-
FxaC_4g21150.t1	MEyellow	5484	-0.574764	0.346035	0.265536	-0.0756599	0.562043	-0.247476	-0.275714	-	-	-	-
FxaC_4g21160.t1	MEbrown	5535	0.85067	-0.0141473	0.10305	-0.370604	-0.104761	-0.0406637	-0.423544	-	-	-	-
FxaC_4g21220.t1	MEbrown	5535	0.838091	-0.176495	-0.149447	-0.511361	-0.227828	0.270331	-0.0432909	-	-	-	LBD
FxaC_4g21260.t1	MEtan	697	-0.0847102	0.311212	-0.508117	0.622992	-0.456809	0.108595	0.00683843	-	-	-	-
MSTRG.733.1	MEyellow	5484	-0.490026	-0.328597	0.00164487	0.122089	0.841788	-0.184067	0.0371693	LncRNA	-	-	-
FxaC_4g21350.t1	MEturquoise	7518	0.132113	0.198425	0.106373	-0.172322	-0.87609	0.208188	0.403314	LncRNA	TE_homo_14848	LINE/L1	-
FxaC_4g21400.t1	MEsalmon	588	-0.399693	0.000894195	0.405624	-0.609144	-0.223132	0.49726	0.32819	-	-	-	-
FxaC_4g21510.t1	MEturquoise	7518	-0.483254	0.0187297	-0.145976	0.084895	0.897918	-0.188694	-0.183619	-	-	-	-
FxaC_4g21540.t1	MEbrown	5535	0.774935	-0.453906	-0.072235	-0.287365	0.351543	-0.293834	-0.0191375	-	-	-	-
FxaC_4g21560.t1	MEgreen	2061	0.89815	-0.178543	0.0164661	0.0557018	-0.312359	-0.0965355	-0.38288	-	-	-	-
FxaC_4g21570.t1	MEblack	1684	0.00829986	0.387944	-0.165492	0.212048	-0.824697	0.17919	0.202706	-	-	-	-
FxaC_4g21590.t1	MEyellow	5484	0.800544	0.102845	-0.446025	-0.0652605	-0.427816	0.153319	-0.117607	-	-	-	-
FxaC_4g21640.t1	MEyellow	5484	0.352335	-0.243155	-0.278509	0.317288	-0.720699	0.512696	0.0600435	-	-	-	-
FxaC_4g21660.t1	MEmagenta	893	-0.512193	0.518725	0.455434	-0.209188	-0.436664	0.158987	0.0248997	-	-	-	-
FxaC_4g21670.t1	MEyellow	5484	0.303393	0.111563	0.152109	-0.108631	-0.743662	0.512183	-0.226955	-	-	-	-
FxaC_4g21700.t1	MEyellow	5484	0.531509	-0.0637313	-0.16196	-0.340279	-0.310788	0.346452	-0.00120327	-	-	-	-
MSTRG.750.2	MEbrown	5535	0.922247	-0.0529268	-0.0781316	-0.342774	-0.344203	-0.00908175	-0.0951299	LncRNA	-	-	-
FxaC_4g21730.t1	MEblue	6871	-0.226664	0.59113	-0.46738	0.112295	0.0342948	0.00770507	-0.0513813	-	-	-	-
FxaC_4g21760.t1	MEbrown	5535	0.609069	0.176832	-0.718385	-0.189775	-0.0279602	0.222046	-0.0718269	-	-	-	-
FxaC_4g21850.t1	MEturquoise	7518	-0.722035	0.0332896	-0.00341062	0.128065	0.755006	-0.10094	-0.0899749	-	-	-	-
MSTRG.760.1	MElightgreen	173	-0.426319	0.260517	0.0407229	-0.198466	-0.325027	-0.0335437	0.682117	-	-	-	-
FxaC_4g21980.t1	MEturquoise	7518	-0.50676	-0.0652329	-0.363599	0.231856	0.733954	-0.254947	0.224729	-	-	-	-
MSTRG.767.2	MEturquoise	7518	-0.374491	-0.132798	-0.433753	0.646278	0.538047	-0.0371141	-0.206169	-	-	-	-
FxaC_4g22030.t1	MEblue	6871	-0.712203	0.379451	-0.13228	0.497132	0.369451	-0.247134	-0.154417	-	-	-	-
FxaC_4g22070.t1	MEpink	1578	-0.399396	0.549401	-0.463666	0.269121	0.110167	0.238093	-0.30372	-	-	-	-
MSTRG.770.1	MElightcyan	338	0.0947788	0.236882	-0.625657	0.0941312	-0.207352	0.353871	0.0533462	LncRNA	TE_homo_15115	LTR/unknown	-
FxaC_4g22160.t1	MEgreenyellow	703	-0.276079	0.0869708	0.0926679	-0.668197	0.0103287	0.023734	0.730574	-	-	-	-
FxaC_4g22170.t1	MEblack	1684	0.417426	-0.135655	-0.490693	-0.354867	0.724899	-0.133411	-0.0276984	-	-	-	-
FxaC_4g22200.t1	MEpurple	707	-0.129351	0.465811	-0.817094	0.0784257	0.100364	0.402517	-0.100672	-	-	-	MYB
FxaC_4g22210.t1	MEturquoise	7518	-0.0513497	-0.0352486	-0.545828	0.0912289	0.727573	0.122735	-0.309111	-	-	-	-
FxaC_4g22410.t1	MEyellow	5484	-0.407517	0.120726	-0.053396	-0.383145	0.685237	-0.357634	0.395728	-	-	-	-
FxaC_4g22440.t1	MEblue	6871	0.434474	-0.487754	0.47281	-0.513841	-0.185689	0.390592	-0.110591	-	-	-	-
FxaC_4g22441.t1	MEblue	6871	0.494651	-0.270128	0.339309	-0.323809	-0.537438	0.0953761	0.202038	-	-	-	-
FxaC_4g22460.t1	MEbrown	5535	0.774652	0.461013	-0.116389	-0.340259	-0.182514	-0.256243	-0.340259	-	-	-	-
FxaC_4g22500.t1	MEgreen	2061	-0.496315	-0.236573	0.378398	-0.330695	0.391167	-0.176063	0.47008	-	-	-	-
FxaC_4g22520.t1	MEgreen	2061	0.891662	-0.234953	-0.1258	0.106028	-0.447166	0.0386927	-0.228463	-	-	-	-
MSTRG.790.1	MEpink	1578	-0.245013	-0.0721945	-0.581334	0.173981	-0.0994316	0.406049	0.417944	LncRNA	TE_homo_15295	Unknown	-
FxaC_4g22571.t1	MEyellow	5484	0.0580506	-0.30687	0.0402373	-0.201513	0.19323	0.529246	-0.312381	-	-	-	-
FxaC_4g22670.t1	MEyellow	5484	0.523358	0.40121	-0.437877	-0.103131	-0.551558	0.362619	-0.194621	-	-	-	-
FxaC_4g22700.t1	MEred	1741	-0.565302	0.224322	0.347408	-0.203922	-0.412135	0.045254	0.564374	-	-	-	-
FxaC_4g22750.t1	MEyellow	5484	0.591445	0.126081	-0.10899	-0.244724	-0.595853	0.380894	-0.148853	-	-	-	-
FxaC_4g22820.t1	MEturquoise	7518	0.505825	-0.364054	0.0601805	-0.618883	-0.119878	0.0134242	0.523385	-	-	-	-
FxaC_4g22840.t1	MEsalmon	588	0.144531	-0.00563857	0.538635	-0.595546	-0.537041	0.293106	0.161953	-	-	-	-
FxaC_4g22880.t1	MEgrey	405	-0.167397	-0.326994	-0.168967	-0.0279295	-0.019557	0.248764	0.46208	-	-	-	-
FxaC_4g22930.t1	MEbrown	5535	0.758502	0.131147	0.322342	-0.225741	-0.420076	-0.259194	-0.306979	-	-	-	B3
FxaC_4g22990.t1	MEbrown	5535	0.846096	-0.245904	-0.368341	-0.111997	-0.399183	0.0514421	0.227886	-	-	-	-
MSTRG.810.1	MEbrown	5535	-0.725731	0.380028	0.0126098	0.182819	0.0173813	0.0479709	0.084922	-	-	-	-
FxaC_4g23050.t1	MEyellow	5484	-0.881676	0.348804	0.132425	0.183003	0.326624	-0.244275	0.135096	-	-	-	-
FxaC_4g23060.t1	MEturquoise	7518	0.154049	-0.105234	-0.0268509	0.0227453	0.625843	-0.77749	0.106938	-	-	-	-
FxaC_4g23110.t1	MEyellow	5484	0.678169	-0.38964	0.178499	-0.232218	-0.366888	0.269769	-0.137691	-	-	-	TALE
FxaC_4g23161.t1	MEblue	6871	0.631574	-0.400516	0.378927	-0.281799	-0.215307	-0.0872248	-0.0256548	-	-	-	-
FxaC_4g23210.t1	MEblue	6871	-0.592957	0.220055	0.0537926	0.179488	0.578837	-0.263015	-0.176202	-	-	-	-
FxaC_4g23220.t1	MEgreenyellow	703	0.186991	0.338147	-0.134367	0.234018	-0.562667	0.418761	-0.480883	-	-	-	MYB
FxaC_4g23270.t1	MEbrown	5535	0.766312	-0.308772	-0.0945386	-0.49798	0.314129	-0.154559	-0.0245912	-	-	-	-
FxaC_4g23280.t1	MEturquoise	7518	-0.000438322	-0.24196	0.414542	-0.415371	-0.421846	0.181318	0.483755	-	-	-	-
FxaC_4g23340.t1	MEblue	6871	0.57423	-0.366314	0.085572	-0.516027	-0.0833415	0.187389	0.118491	-	-	-	-
FxaC_4g23380.t1	MEpink	1578	0.229799	-0.409814	0.838001	-0.13278	-0.168165	0.00600236	-0.363043	-	-	-	-
FxaC_4g23490.t1	MEblue	6871	0.676828	-0.312561	0.194303	-0.446298	-0.169634	0.0899541	-0.0325919	-	-	-	-
FxaC_4g23510.t1	MEturquoise	7518	0.704121	-0.0725032	0.413093	-0.379096	-0.543948	0.0535094	-0.175177	-	-	-	-
FxaC_4g23550.t1	MEblue	6871	0.19821	-0.369035	0.774595	-0.340479	0.0269311	0.0297545	-0.319977	-	-	-	-
FxaC_4g23580.t1	MEpurple	707	0.277379	-0.508804	0.206383	0.266987	0.372569	-0.312558	-0.301956	-	-	-	WRKY
FxaC_4g23590.t1	MEpink	1578	-0.0276271	-0.168142	-0.595029	0.576665	0.128891	-0.187633	0.272875	-	-	-	-
FxaC_4g23620.t1	MEyellow	5484	0.731353	0.134763	-0.222106	-0.346548	-0.520459	0.295523	-0.072526	-	-	-	-
FxaC_4g23650.t1	MEsalmon	588	-0.0774849	-0.0547194	0.0668906	-0.673878	-0.213798	0.358305	0.594684	-	-	-	-
FxaC_4g23670.t1	MEblue	6871	0.202795	-0.469717	0.559577	-0.116825	-0.129312	0.0190239	-0.065542	-	-	-	-
FxaC_4g23730.t1	MEmagenta	893	0.543448	-0.213046	-0.389273	-0.379739	0.525062	-0.185952	0.0995004	-	-	-	ERF
MSTRG.844.1	MEturquoise	7518	0.0202855	0.113019	-0.157548	-0.0659529	0.644412	-0.150497	-0.403718	LncRNA	-	-	-
FxaC_4g23781.t1	MEgrey60	314	-0.0271256	-0.135854	-0.291269	-0.377676	0.580571	-0.115548	0.366902	-	-	-	-
FxaC_4g23830.t1	MEturquoise	7518	0.691218	-0.161697	-0.060151	-0.38025	-0.597691	0.308136	0.200435	-	-	-	-
MSTRG.847.1	MEturquoise	7518	-0.436599	-0.0946493	-0.242262	0.693961	0.368122	-0.250496	-0.0380769	LncRNA	TE_homo_15783	DNA/Unknown	-
FxaC_4g23850.t1	MEbrown	5535	0.800327	0.175702	-0.441786	0.168537	-0.103515	-0.156966	-0.442299	-	-	-	-
FxaC_4g23920.t1	MEblack	1684	-0.213274	0.0652693	-0.0102073	0.143786	-0.46501	0.126699	0.352736	-	-	-	-
FxaC_4g23930.t1	MEred	1741	-0.610618	-0.0942395	0.418189	-0.168366	-0.328555	0.151241	0.632348	-	-	-	-
FxaC_4g23940.t1	MEyellow	5484	0.635131	-0.0800852	0.40781	-0.125087	-0.605132	0.13132	-0.363956	-	-	-	-
FxaC_4g23970.t1	MEgreen	2061	0.827187	-0.0362184	0.264055	-0.397945	-0.421723	-0.0827146	-0.152642	-	-	-	-
FxaC_4g23990.t1	MEyellow	5484	0.7232	0.116695	-0.000915155	-0.565224	-0.396253	0.320897	-0.198401	-	-	-	-
FxaC_4g24110.t1	MEsalmon	588	-0.310684	0.364495	0.113045	-0.728861	-0.198953	0.517095	0.243864	-	-	-	-
FxaC_4g24190.t1	MEdarkturquoise	118	0.341826	-0.0637623	-0.248949	0.625903	-0.33273	-0.147268	-0.17502	LncRNA	TE_homo_15903	Unknown	-
MSTRG.859.2	MEbrown	5535	0.910609	-0.0893842	-0.0291802	-0.289913	-0.206874	-0.164186	-0.131071	LncRNA	TE_homo_15903	Unknown	-
FxaC_4g24200.t1	MEsalmon	588	-0.128042	-0.0301311	0.293612	0.531774	0.366655	-0.335633	-0.698235	-	-	-	-
FxaC_4g24230.t1	MEblack	1684	0.0122068	-0.0563921	-0.00421335	-0.367443	0.528834	-0.0878574	-0.0251347	-	-	-	-
FxaC_4g24270.t1	MEbrown	5535	0.876162	-0.0910173	-0.128814	-0.490648	-0.200092	0.157627	-0.123218	-	-	-	-
FxaC_4g24290.t1	MEturquoise	7518	-0.172157	-0.281614	-0.394127	0.321044	0.730033	0.237374	-0.440553	-	-	-	HSF
MSTRG.865.2	MEturquoise	7518	-0.136811	-0.0185299	-0.260757	0.715558	0.314358	-0.449327	-0.164492	-	-	-	-
FxaC_4g24320.t1	MEyellow	5484	0.437337	0.17199	-0.0641698	0.106516	-0.744741	0.441448	-0.34838	-	-	-	-
FxaC_4g24330.t1	MEblack	1684	0.26461	0.0901561	-0.171444	0.369448	-0.792798	0.357264	-0.117236	-	-	-	-
FxaC_4g24360.t1	MEturquoise	7518	-0.132313	-0.25787	-0.0558756	0.344485	0.801804	-0.314065	-0.386165	-	-	-	-
FxaC_4g24390.t1	MEyellow	5484	0.0348449	-0.490025	-0.240003	0.0134304	0.723384	-0.395407	0.353776	-	-	-	-
FxaC_4g24450.t1	MEyellow	5484	-0.522756	-0.248908	-0.00901805	0.18234	0.761317	-0.393296	0.230321	-	-	-	-
FxaC_4g24540.t1	MEturquoise	7518	-0.254879	0.284892	-0.352903	0.227742	0.70342	-0.158695	-0.449578	-	-	-	-
MSTRG.876.1	MEyellow	5484	-0.630502	0.243455	0.00494764	0.210139	0.448739	-0.420496	0.143718	-	-	-	-
MSTRG.878.1	MEbrown	5535	-0.863823	-0.157303	0.330338	-0.0348428	0.114083	0.198904	0.412644	LncRNA	-	-	-
FxaC_4g24630.t1	MEgreen	2061	-0.378371	-0.117075	0.290556	-0.567076	0.434813	-0.121357	0.45851	-	-	-	-
FxaC_4g24700.t1	MEbrown	5535	0.646036	-0.184031	0.18767	-0.285326	0.0990832	-0.314074	-0.149357	-	-	-	-
MSTRG.885.1	MEdarkorange	62	-0.122811	0.0653879	0.28548	0.737015	-0.518085	-0.412118	-0.0348689	LncRNA	TE_struc_156	DNA/DTM	-
MSTRG.887.1	MEbrown	5535	0.849564	-0.256638	-0.122278	-0.0169937	-0.190941	-0.274711	0.0119989	-	-	-	-
FxaC_4g24850.t1	MEyellow	5484	0.593241	0.314687	-0.549611	-0.170178	-0.439239	0.374019	-0.122919	-	-	-	-
FxaC_4g25020.t1	MEbrown	5535	0.983617	-0.207928	-0.158207	-0.191876	-0.0701357	-0.147847	-0.207623	-	-	-	-
FxaC_4g25110.t1	MEturquoise	7518	0.471621	0.369605	0.273512	-0.33145	-0.638867	-0.17447	0.0300479	-	-	-	-
MSTRG.898.1	MEblue	6871	0.213463	-0.0860919	0.607596	-0.23383	-0.231822	0.164041	-0.433356	LncRNA	TE_homo_16215	Unknown	-
FxaC_4g25220.t1	MEturquoise	7518	-0.20377	0.0319129	-0.195021	0.338644	0.780911	-0.193461	-0.559217	-	-	-	-
FxaC_4g25250.t1	MEblue	6871	0.411932	-0.180671	0.688079	-0.33746	-0.275637	-0.141124	-0.165118	-	-	-	-
FxaC_4g25270.t1	MEbrown	5535	0.822008	-0.213565	-0.062802	-0.40686	-0.40686	0.185138	0.0829424	LncRNA	-	-	-
FxaC_4g25280.t1	MEmidnightblue	346	0.292366	0.213538	0.0442757	-0.736643	0.146564	-0.0202596	0.060159	-	-	-	-
FxaC_4g25420.t1	MEbrown	5535	0.834764	-0.063581	-0.00559224	-0.494888	0.129451	-0.0232521	-0.376902	-	-	-	-
MSTRG.912.1	MEturquoise	7518	-0.00449907	0.0614076	0.199375	-0.177198	-0.560918	0.285255	0.196577	-	-	-	-
FxaC_4g25600.t1	MEturquoise	7518	-0.0318467	0.178056	0.3055	-0.527543	-0.61002	0.150688	0.535166	-	-	-	-
FxaC_4g25640.t1	MEturquoise	7518	-0.0463812	-0.054792	-0.387181	0.072579	0.898453	-0.365632	-0.117047	-	-	-	-
FxaC_4g25790.t1	MEyellow	5484	0.718191	0.421265	-0.11649	-0.548629	-0.293935	0.0056584	-0.18606	-	-	-	-
FxaC_4g25810.t1	MEred	1741	-0.63771	0.49889	0.376844	-0.326907	-0.292323	0.142445	0.238761	-	-	-	BES1
FxaC_4g25870.t1	MEpurple	707	0.143254	-0.0431182	0.698567	-0.450695	0.307892	-0.368012	-0.287888	-	-	-	-
FxaC_4g25920.t1	MEturquoise	7518	0.0171324	-0.0466968	0.123518	-0.118576	-0.746171	0.313714	0.457079	-	-	-	-
FxaC_4g25970.t1	MEtan	697	0.0759109	0.235433	-0.0398268	0.511575	-0.746789	0.347685	-0.383989	-	-	-	GRAS
FxaC_4g26030.t1	MEturquoise	7518	0.0803613	0.280141	0.16148	0.14112	0.137417	0.0451254	-0.845645	-	-	-	-
MSTRG.933.1	MEgreenyellow	703	-0.0318724	-0.394214	0.0161466	-0.167794	0.134736	-0.314443	0.757441	LncRNA	TE_homo_16502	Unknown	-
FxaC_4g26080.t1	MEturquoise	7518	0.188823	-0.298363	-0.025405	0.102886	0.795837	-0.306516	-0.457263	-	-	-	-
MSTRG.936.7	MEblue	6871	0.64775	-0.406132	0.264739	-0.390873	-0.470497	0.140075	0.214938	-	-	-	-
FxaC_4g26180.t1	MEturquoise	7518	-0.299625	-0.471365	0.301799	0.226302	0.735875	-0.357559	-0.135428	-	-	-	-
FxaC_4g26200.t1	MEyellow	5484	-0.369917	-0.136285	0.0637469	0.425722	0.719295	-0.466684	-0.235877	-	-	-	-
FxaC_4g26210.t1	MEturquoise	7518	-0.533418	0.194531	-0.319659	0.295736	0.727918	-0.279916	-0.0851918	-	-	-	-
FxaC_4g26230.t1	MEyellow	5484	-0.587223	0.0824624	-0.437775	0.144207	0.58475	-0.0809203	0.294499	-	-	-	-
FxaC_4g26280.t2	MEturquoise	7518	0.106611	-0.0873034	0.225515	0.159424	-0.853797	0.0297806	0.419769	-	-	-	-
FxaC_4g26300.t1	MEred	1741	-0.560802	-0.074497	0.314151	-0.111371	-0.463359	0.382797	0.513081	-	-	-	-
FxaC_4g26320.t1	MEyellow	5484	-0.42759	-0.0985829	0.0866819	0.1357	0.859756	-0.299285	-0.25668	-	-	-	-
FxaC_4g26351.t1	MEblack	1684	-0.0286461	-0.405505	0.0724093	-0.239763	0.833591	0.0524257	-0.284511	LncRNA	TE_homo_16573	Unknown	-
FxaC_4g26460.t1	MEbrown	5535	0.838836	-0.301844	-0.0825276	-0.406761	-0.118912	0.103201	-0.031993	-	-	-	-
FxaC_4g26500.t1	MEblue	6871	0.104138	-0.242875	0.103936	0.0953913	-0.259865	0.0485211	0.150753	-	-	-	-
FxaC_4g26530.t1	MEred	1741	-0.31335	0.593221	0.11513	-0.174832	-0.111192	-0.388269	0.279293	-	-	-	-
FxaC_4g26650.t1	MEgreen	2061	0.713959	0.0705752	-0.285736	0.0839477	-0.66671	0.183859	-0.0998953	-	-	-	-
FxaC_4g26660.t1	MEgreen	2061	0.747663	0.0523146	-0.0832661	0.0609933	-0.467211	0.0469228	-0.357418	-	-	-	-
FxaC_4g26710.t1	MEturquoise	7518	0.404579	0.344411	-0.0434812	-0.0703511	-0.652164	-0.230699	0.247705	-	-	-	-
FxaC_4g26740.t1	MEblue	6871	-0.445104	0.0289507	0.0542931	0.390704	0.684707	-0.54133	-0.172221	-	-	-	-
FxaC_4g26760.t1	MEsalmon	588	0.214838	-0.104759	0.395281	-0.59144	-0.533725	0.351573	0.268231	-	-	-	-
FxaC_4g26780.t1	MEblue	6871	-0.717053	0.514026	-0.260039	0.264486	0.0667014	0.318469	-0.18659	-	-	-	-
FxaC_4g26850.t1	MEyellow	5484	0.592531	0.271516	0.101227	-0.60587	-0.542318	0.0471122	0.135801	-	-	-	-
FxaC_4g26870.t1	MEturquoise	7518	-0.69626	0.162429	0.166334	0.422017	0.477629	-0.453185	-0.0789638	-	-	-	-
FxaC_4g26890.t1	MEbrown	5535	0.783896	-0.339116	-0.0507397	-0.512436	-0.141128	-0.0408953	0.300419	-	-	-	-
FxaC_4g26940.t1	MEyellow	5484	-0.579925	-0.024843	0.0894478	0.150773	0.711464	-0.473211	0.126294	-	-	-	-
FxaC_4g26960.t1	MEgreen	2061	0.205193	0.0939276	-0.0917904	0.280856	-0.219448	-0.103535	-0.165203	-	-	-	-
FxaC_4g26970.t1	MEpink	1578	0.0416395	-0.357593	0.755934	-0.350716	0.136222	-0.058194	-0.167293	-	-	-	-
FxaC_4g26980.t1	MEred	1741	-0.637169	0.564024	-0.0694428	-0.183902	-0.245795	0.13673	0.435555	-	-	-	-
FxaC_4g27000.t1	MEpink	1578	0.179714	-0.22779	-0.586915	0.411968	-0.0307557	0.00622786	0.247551	-	-	-	-
FxaC_4g27001.t1	MEturquoise	7518	-0.222433	-0.0714046	-0.383603	0.116173	0.560084	0.431532	-0.430349	-	-	-	-
MSTRG.987.1	MEturquoise	7518	-0.112953	0.200662	0.0348887	-0.0904403	-0.395456	-0.0898527	0.453151	LncRNA	TE_homo_16704	DNA/Unknown	-
FxaC_4g27060.t1	MEblue	6871	0.285405	-0.233173	0.0329706	-0.131312	-0.208449	0.156504	0.0980541	-	-	-	-
FxaC_4g27120.t1	MEyellow	5484	-0.679608	0.0283647	-0.0422152	0.141168	0.765719	-0.281262	0.0678339	-	-	-	-
FxaC_4g27140.t1	MEred	1741	-0.612324	0.272911	0.245739	-0.123715	-0.485295	0.125524	0.57716	-	-	-	-
FxaC_4g27160.t1	MEsalmon	588	0.177833	-0.33269	0.103338	0.653622	0.321493	-0.434336	-0.489261	-	-	-	-
FxaC_4g27190.t1	MEbrown	5535	0.901869	-0.146524	-0.108122	-0.306716	-0.36921	0.0995647	-0.0708622	-	-	-	-
FxaC_4g27200.t1	MEdarkturquoise	118	0.308582	0.506744	-0.356166	0.273027	-0.664558	0.0133901	-0.0810198	-	-	-	-
FxaC_4g27230.t1	MEturquoise	7518	-0.648679	0.396547	-0.164273	0.315419	0.279187	0.278124	-0.456325	-	-	-	-
MSTRG.1000.1	MEyellow	5484	0.36467	0.0161914	0.0481198	-0.0880955	-0.69656	0.260786	0.0948875	-	-	-	-
FxaC_4g27290.t1	MEbrown	5535	-0.525497	0.509501	0.119083	0.150555	-0.275377	-0.264256	0.285991	LncRNA	-	-	-
FxaC_4g27280.t1	MEyellow	5484	0.664561	0.117102	0.0427632	-0.164344	-0.713411	0.132037	-0.0787068	-	-	-	-
FxaC_4g27320.t1	MEyellow	5484	0.146131	-0.443517	0.0212797	-0.154818	0.80875	-0.485967	0.108141	-	-	-	-
FxaC_4g27360.t1	MEgreenyellow	703	0.293918	-0.126399	0.089816	-0.867529	0.0291921	0.130284	0.450717	-	-	-	GATA
MSTRG.1006.1	MEyellow	5484	0.456264	0.383653	-0.337317	-0.237592	-0.540341	0.472067	-0.196735	LncRNA	-	-	-
MSTRG.1007.1	MEyellow	5484	0.487559	0.407684	-0.30736	-0.123748	-0.591646	0.383914	-0.256403	LncRNA	-	-	-
FxaC_4g27400.t1	MEmagenta	893	-0.406936	0.361193	0.246296	0.3836	-0.668947	0.28665	-0.201856	-	-	-	-
FxaC_4g27420.t1	MEbrown	5535	0.857017	0.00556124	0.0676251	-0.18187	-0.517602	0.0487744	-0.279506	-	-	-	-
FxaC_4g27430.t1	MEturquoise	7518	-0.408078	-0.0482093	0.0394027	0.178151	0.858899	-0.422471	-0.197694	-	-	-	C3H
FxaC_4g27440.t1	MEyellow	5484	-0.748716	0.0880421	0.296359	0.286506	0.549781	-0.296558	-0.175414	-	-	-	-
FxaC_4g27441.t1	MEyellow	5484	-0.837873	0.0612619	0.060416	0.151222	0.627009	-0.114228	0.0521924	-	-	-	-
FxaC_4g27520.t1	MEgreen	2061	0.870462	0.0274955	-0.201389	-0.085368	-0.530632	0.142796	-0.223365	-	-	-	DBB
FxaC_4g27590.t1	MEbrown	5535	0.41512	0.242002	0.0355961	-0.29603	-0.131922	0.0694161	-0.334183	-	-	-	-
FxaC_4g27620.t1	MEbrown	5535	-0.938827	0.0505747	-0.0348531	0.341403	0.359634	0.15521	0.0668581	-	-	-	-
FxaC_4g27630.t1	MEblue	6871	-0.736985	-0.0401563	0.0216685	0.342974	0.674999	-0.179959	-0.0825405	-	-	-	-
FxaC_4g27650.t1	MEturquoise	7518	0.440478	0.109703	-0.477667	-0.372394	-0.158459	0.243265	0.215075	-	-	-	-
FxaC_4g27660.t1	MEbrown	5535	0.778584	0.0110509	-0.602224	0.219516	-0.0221179	-0.0688811	-0.315928	-	-	-	-
FxaC_4g27700.t1	MEbrown	5535	-0.796426	0.23057	0.480535	0.0392301	-0.29968	0.244302	0.101469	-	-	-	-
FxaC_4g27750.t1	MEyellow	5484	-0.537386	0.0521317	0.249092	-0.0929018	0.738454	-0.450881	0.0414911	-	-	-	-
FxaC_4g27800.t1	MEpink	1578	-0.365951	0.180489	-0.487936	0.500026	0.521927	-0.278036	-0.0705188	-	-	-	-
FxaC_4g27820.t1	MEpurple	707	-0.128677	-0.611108	0.465385	0.100419	0.570063	-0.465368	0.069286	-	-	-	-
MSTRG.1037.1	MEgreenyellow	703	0.0613696	0.105762	-0.0921926	0.576068	-0.102599	0.215165	-0.763573	LncRNA	TE_homo_16977	LTR/Copia	-
FxaC_4g27960.t1	MEblack	1684	-0.324067	-0.118138	0.314837	-0.169716	0.725167	-0.268212	-0.159871	-	-	-	bHLH
FxaC_4g28010.t1	MEbrown	5535	0.790222	-0.0785006	-0.18795	-0.25654	0.397923	-0.283781	-0.381373	-	-	-	-
FxaC_4g28090.t1	MEturquoise	7518	-0.109801	0.266322	-0.609528	0.211849	0.485307	0.294035	-0.538185	-	-	-	-
MSTRG.1047.1	MEcyan	358	0.139757	-0.450594	0.203718	0.263519	0.0742392	-0.193672	-0.0369665	-	-	-	-
FxaC_4g28140.t1	MEblue	6871	0.375143	-0.132538	0.697469	-0.149411	-0.601525	0.0428941	-0.232033	-	-	-	-
FxaC_4g28290.t1	MEturquoise	7518	-0.301019	0.12294	0.144758	0.334973	0.545636	-0.206179	-0.64111	-	-	-	-
FxaC_4g28310.t1	MEyellow	5484	0.310292	0.479607	-0.626839	-0.317401	0.0332801	0.0826893	0.0383708	-	-	-	-
MSTRG.1056.1	MEyellow	5484	-0.399926	-0.235023	0.381874	-0.319945	0.706095	-0.212606	0.0795308	-	-	-	-
FxaC_4g28340.t1	MEyellow	5484	0.623774	0.0415212	-0.363199	0.189571	-0.64025	0.164763	-0.0161808	-	-	-	-
FxaC_4g28370.t1	MEblack	1684	-0.266117	0.151535	0.361618	0.565208	-0.741474	-0.0608036	-0.00996616	-	-	-	-
FxaC_4g28400.t1	MEturquoise	7518	0.170719	0.0464884	0.615165	-0.744882	-0.355746	0.145727	0.122527	-	-	-	-
FxaC_4g28410.t1	MEbrown	5535	0.842017	0.10113	0.0110841	-0.177919	-0.383808	-0.0045915	-0.387912	-	-	-	-
FxaC_4g28480.t1	MEyellow	5484	-0.833418	-0.0658073	0.134029	0.100072	0.544386	-0.0388614	0.159599	-	-	-	-
FxaC_4g28560.t3	MEblack	1684	0.270586	-0.217328	-0.613115	-0.128615	0.641225	0.29792	-0.250673	-	-	-	-
FxaC_4g28570.t1	MEbrown	5535	0.91023	-0.400904	-0.0356306	-0.169461	-0.194015	0.126954	-0.237173	-	-	-	-
FxaC_4g28590.t1	MEturquoise	7518	-0.495361	-0.290191	-0.238364	0.338185	0.788916	0.0635134	-0.166699	-	-	-	-
FxaC_4g28650.t1	MEturquoise	7518	0.402896	0.0662898	0.275544	-0.342982	-0.753822	0.248435	0.103638	-	-	-	-
FxaC_4g28690.t1	MEdarkgrey	81	0.160547	0.427955	-0.0360823	0.172446	-0.225608	-0.138008	-0.36125	-	-	-	-
FxaC_4g28730.t1	MEblack	1684	0.0283786	-0.326361	0.0897767	-0.192024	0.922085	-0.367897	-0.15396	-	-	-	-
FxaC_4g28750.t1	MEblack	1684	0.625018	-0.0794888	-0.186006	-0.195372	0.591849	-0.392542	-0.363458	-	-	-	-
FxaC_4g28900.t1	MEblue	6871	-0.47982	0.241712	0.115766	0.518359	0.387324	-0.511351	-0.27199	-	-	-	-
FxaC_4g28950.t1	MEcyan	358	-0.140207	0.609739	-0.240784	-0.254065	0.0040448	0.179143	-0.157871	-	-	-	-
FxaC_4g29000.t1	MEyellow	5484	0.411704	0.0701023	0.184187	-0.417326	-0.534409	0.470134	-0.184393	-	-	-	-
FxaC_4g29030.t1	MEtan	697	0.15319	0.371222	-0.297497	0.64374	-0.571096	-0.113507	-0.186052	-	-	-	-
FxaC_4g29050.t1	MEred	1741	0.58781	-0.111443	-0.476777	-0.116806	0.232376	0.206314	-0.321474	-	-	-	-
FxaC_4g29110.t1	MEyellow	5484	-0.470282	0.338195	-0.256289	0.173536	0.535131	-0.308155	-0.0121353	-	-	-	-
FxaC_4g29130.t1	MEred	1741	-0.771783	0.280012	0.242936	-0.267842	-0.194194	0.258884	0.451987	-	-	-	-
FxaC_4g29140.t1	MEblue	6871	0.77154	-0.218355	-0.328033	-0.335613	-0.347495	0.245639	0.212317	-	-	-	-
FxaC_4g29150.t1	MEturquoise	7518	0.450306	0.278148	-0.0752735	-0.359601	-0.380324	-0.21274	0.299486	-	-	-	-
FxaC_4g29210.t1	MEyellow	5484	-0.0733733	-0.546064	0.381853	-0.177701	0.592303	-0.120135	-0.0568824	-	-	-	-
MSTRG.1094.1	MEblue	6871	0.497168	-0.418476	0.576683	-0.418476	-0.418476	0.0812718	0.100306	LncRNA	TE_homo_17308	LTR/unknown	-
FxaC_4g29250.t1	MEblue	6871	0.233294	-0.621684	0.42713	-0.0205394	0.111563	0.389737	-0.519502	-	-	-	-
FxaC_4g29380.t1	MEbrown	5535	0.558472	-0.311593	-0.139728	0.252814	-0.105385	-0.30054	0.04596	-	-	-	-
FxaC_4g29390.t1	MEtan	697	0.1768	-0.624708	0.0705941	-0.332905	0.295879	0.198048	0.216292	-	-	-	-
FxaC_4g29400.t1	MEbrown	5535	0.493174	0.236265	-0.0288824	0.13326	-0.116335	0.102192	-0.819674	-	-	-	-
FxaC_4g29410.t1	MEmidnightblue	346	0.628481	0.157464	-0.14735	-0.750437	0.0855799	-0.106361	0.132623	-	-	-	-
FxaC_4g29510.t1	MEpurple	707	0.12877	-0.133692	0.552175	-0.0641914	0.0610107	-0.655594	0.111522	-	-	-	-
FxaC_4g29610.t1	MEpink	1578	-0.186678	-0.380854	0.438239	-0.593904	0.00694131	0.147458	0.568798	-	-	-	-
FxaC_4g29620.t1	MEturquoise	7518	0.0579115	0.0880903	0.257498	-0.0299843	-0.950086	0.361266	0.215305	-	-	-	-
FxaC_4g29660.t1	MEturquoise	7518	0.21785	0.0875644	0.480691	-0.811758	-0.315688	0.124466	0.216874	-	-	-	-
FxaC_4g29690.t1	MEturquoise	7518	-0.0514788	-0.178563	0.239892	-0.317904	-0.663744	0.350782	0.621017	-	-	-	WOX
FxaC_4g29691.t1	MEgrey	405	-0.188813	-0.43479	0.179056	-0.0194288	-0.0760779	0.37058	0.169474	-	-	-	-
FxaC_4g29720.t1	MEturquoise	7518	0.584307	0.151674	0.186894	0.062523	-0.855122	-0.078648	-0.0516283	-	-	-	-
FxaC_4g29730.t1	MEyellow	5484	-0.474914	0.0580906	0.0910176	0.0120899	0.783885	-0.484135	0.0139654	-	-	-	-
FxaC_4g29740.t1	MEcyan	358	-0.554834	0.359217	0.037347	-0.431504	0.142921	-0.121599	0.568452	-	-	-	-
FxaC_4g29760.t1	MEyellow	5484	0.648716	-0.0649131	0.301884	-0.344653	-0.496173	0.152466	-0.197326	-	-	-	-
FxaC_4g29790.t1	MEblack	1684	0.241239	0.364031	-0.0710271	-0.0184558	-0.701005	0.212199	-0.0269803	-	-	-	-
FxaC_4g29830.t1	MEmagenta	893	-0.246634	0.584505	0.107968	-0.0575518	-0.581851	0.513511	-0.319948	-	-	-	-
FxaC_4g29840.t1	MEpink	1578	-0.130664	-0.229153	0.600539	-0.0273917	-0.10066	-0.0126531	-0.100017	-	-	-	-
MSTRG.1129.2	MEturquoise	7518	0.00442212	0.433603	0.168983	-0.115531	0.279927	-0.510624	-0.260779	LncRNA	TE_homo_17455	DNA/PIF-Harbinger	-
FxaC_4g29910.t1	MEbrown	5535	-0.917155	0.131122	0.235672	0.0914667	0.387017	-0.129232	0.201108	-	-	-	-
FxaC_4g29930.t1	MEyellow	5484	0.554713	0.393364	-0.413449	-0.266617	-0.533284	0.217781	0.0474912	-	-	-	-
FxaC_4g30020.t1	MEbrown	5535	0.883387	-0.139218	-0.00965566	-0.0651241	-0.442558	-0.23756	0.0107285	LncRNA	TE_homo_17523	LTR/unknown	-
FxaC_4g30060.t1	MEblack	1684	0.145993	-0.0420581	-0.467049	-0.173367	0.530025	0.0816345	-0.0751788	-	-	-	-
FxaC_4g30120.t1	MEblack	1684	0.303868	-0.28569	-0.307514	-0.207115	0.666979	-0.121672	-0.0488558	-	-	-	-
FxaC_4g30130.t1	MEturquoise	7518	-0.153101	-0.268709	-0.349592	0.327855	0.800711	0.0180915	-0.375255	-	-	-	-
FxaC_4g30150.t1	MElightgreen	173	0.602181	-0.11888	-0.0429373	0.137997	0.14437	0.100022	-0.822753	-	-	-	-
FxaC_4g30160.t1	MEblack	1684	0.33554	0.242884	-0.154576	0.160875	-0.927779	0.196435	0.146621	-	-	-	-
FxaC_4g30240.t2	MEbrown	5535	0.664636	-0.67536	0.296239	-0.0609805	0.0643193	-0.146766	-0.142087	-	-	-	-
FxaC_4g30260.t1	MEturquoise	7518	-0.445476	-0.0103283	-0.0814249	0.126573	0.889676	-0.290451	-0.188569	-	-	-	-
FxaC_4g30280.t1	MEblack	1684	0.0298612	-0.135022	0.177122	-0.41149	0.628881	0.00300084	-0.292354	-	-	-	-
FxaC_4g30310.t1	MEblue	6871	0.679913	-0.27456	-0.0413884	-0.277387	-0.627259	0.320264	0.220418	-	-	-	-
FxaC_4g30320.t1	MEyellow	5484	0.565214	-0.135093	0.137757	0.201748	-0.677594	0.192108	-0.284141	-	-	-	-
MSTRG.1151.1	MEred	1741	0.469005	0.0316868	0.0545576	0.0706802	0.240905	-0.48875	-0.378085	-	-	-	-
FxaC_4g30340.t1	MEpurple	707	-0.349412	0.286505	-0.406256	0.466756	-0.476296	0.359245	0.119459	-	-	-	-
FxaC_4g30341.t1	MEturquoise	7518	-0.277418	0.00171314	0.0551771	0.329354	0.559318	-0.672503	0.00435853	-	-	-	-
FxaC_4g30370.t1	MEyellow	5484	0.424742	0.431883	-0.15179	-0.243123	-0.781146	0.316931	0.00250315	-	-	-	-
FxaC_4g30410.t1	MEblue	6871	0.367267	-0.0936126	0.294054	-0.23314	-0.747038	0.143908	0.268562	-	-	-	-
MSTRG.1159.2	MEyellow	5484	-0.333327	-0.169428	0.0249786	0.264826	0.694884	-0.308999	-0.172934	LncRNA	TE_homo_17637	LINE/L1	-
FxaC_4g30480.t1	MEblue	6871	-0.665442	0.248684	0.0996437	0.0689697	0.660547	-0.00802828	-0.404374	-	-	-	-
FxaC_4g30490.t1	MEturquoise	7518	0.00114623	0.144347	-0.627288	0.112083	0.665751	0.0203943	-0.316433	-	-	-	-
FxaC_4g30520.t1	MEturquoise	7518	-0.177375	-0.0785043	-0.236554	0.0630632	-0.247599	0.661769	0.0152	-	-	-	-
FxaC_4g30590.t1	MEbrown	5535	0.586428	0.0113875	-0.218867	-0.536098	0.145592	-0.454817	0.466375	-	-	-	-
FxaC_4g30680.t1	MEsalmon	588	0.237994	-0.0785016	0.0163042	-0.702411	-0.395523	0.508959	0.413178	-	-	-	-
FxaC_4g30700.t1	MEbrown	5535	-0.878619	0.263397	-0.0250428	0.0129481	0.476245	0.105951	0.0451202	-	-	-	-
FxaC_4g30780.t1	MEbrown	5535	-0.869386	0.0190021	0.0244219	0.166053	0.610467	-0.0304732	0.0799152	-	-	-	-
FxaC_4g30790.t1	MEyellow	5484	0.809041	0.0629154	-0.160144	-0.371107	-0.391103	0.272275	-0.221877	-	-	-	ARF
FxaC_4g30840.t1	MEturquoise	7518	-0.271562	0.138845	-0.5593	0.403683	0.561566	0.176321	-0.449553	-	-	-	-
FxaC_4g30910.t1	MEgrey	405	0.0610665	0.324249	-0.152103	0.16235	-0.369945	-0.402888	0.37727	-	-	-	-
FxaC_4g31010.t1	MEbrown	5535	-0.765463	0.114429	0.345409	0.54824	0.205029	-0.229859	-0.217784	-	-	-	-
FxaC_4g31040.t1	MEbrown	5535	-0.56197	-0.00591795	0.20296	0.221558	0.176695	-0.0658111	0.0324854	-	-	-	-
FxaC_4g31050.t1	MEbrown	5535	0.807153	-0.265413	0.102996	0.00598682	-0.445156	0.0378727	-0.243441	-	-	-	-
FxaC_4g31110.t1	MEbrown	5535	-0.845415	0.054837	-0.0904757	0.204754	0.624693	0.00890846	0.0426978	-	-	-	-
FxaC_4g31120.t1	MEbrown	5535	0.857318	-0.0743307	-0.0351893	-0.312189	-0.383548	0.234131	-0.286192	-	-	-	ARF
FxaC_4g31140.t1	MEblue	6871	0.158992	0.439758	-0.688076	0.0615287	0.308053	-0.265361	-0.0148947	-	-	-	-
FxaC_4g31150.t1	MEgrey60	314	-0.175753	-0.206727	-0.29336	-0.357821	0.769761	-0.0835332	0.347433	-	-	-	-
FxaC_4g31170.t1	MEbrown	5535	0.607433	-0.219727	-0.165727	-0.385946	0.581688	-0.146178	-0.271541	-	-	-	-
FxaC_4g31190.t1	MEbrown	5535	0.60058	0.341317	-0.287929	0.246866	-0.285783	-0.0167538	-0.598297	-	-	-	-
MSTRG.1193.3	MEturquoise	7518	-0.185263	0.181469	-0.145606	0.242702	0.0432104	0.356432	-0.492945	-	-	-	-
MSTRG.1196.1	MEbrown	5535	0.712978	0.156021	-0.212072	0.0797863	-0.232163	-0.300246	-0.204305	-	-	-	-
FxaC_4g31300.t1	MEyellow	5484	0.151357	0.165063	-0.216891	-0.0962669	-0.303128	0.0918423	0.208024	LncRNA	-	-	-
FxaC_4g31340.t1	MEgreen	2061	-0.819443	0.291592	-0.0418537	0.180724	0.506862	-0.267269	0.149388	-	-	-	-
FxaC_4g31400.t1	MEmagenta	893	-0.0754769	0.153633	0.305268	-0.274342	-0.261184	0.638005	-0.485903	-	-	-	-
FxaC_4g31410.t1	MEyellow	5484	0.416912	0.452209	0.0217306	-0.0621437	-0.713412	-0.099557	-0.0157393	-	-	-	-
FxaC_4g31430.t1	MEblack	1684	0.312714	-0.345721	-0.116605	-0.464044	0.581187	-0.355611	0.388079	-	-	-	-
FxaC_4g31431.t1	MEturquoise	7518	-0.259511	0.0976491	0.437459	0.419502	-0.00143302	-0.523752	-0.169914	-	-	-	-
FxaC_4g31510.t1	MEblue	6871	-0.559815	-0.0186838	0.0505195	0.388132	0.704535	-0.223703	-0.340985	-	-	-	-
FxaC_4g31540.t1	MEblue	6871	-0.586276	0.0673358	0.0153531	0.318561	0.734798	-0.373435	-0.176337	-	-	-	-
MSTRG.1213.1	MEgreen	2061	-0.513142	0.284407	-0.381309	0.275522	-0.057372	0.0913908	0.300503	-	-	-	-
FxaC_4g31660.t1	MEbrown	5535	-0.829418	0.341341	0.248778	0.282749	0.203757	0.0104991	-0.257706	-	-	-	-
FxaC_4g31690.t1	MEmagenta	893	-0.652285	0.472017	0.264224	0.26249	-0.553781	0.233999	-0.0266628	-	-	-	-
FxaC_4g31740.t1	MEpink	1578	0.189462	-0.463066	-0.658748	0.585617	0.0102234	0.125373	0.211139	-	-	-	-
FxaC_4g31742.t1	MEsalmon	588	0.258633	-0.178629	-0.294028	0.724659	0.204259	-0.211263	-0.503631	-	-	-	-
FxaC_4g31750.t1	MEturquoise	7518	0.598135	-0.0235097	0.249254	-0.151507	-0.804821	0.0413953	0.0910523	-	-	-	-
FxaC_4g31760.t1	MEyellow	5484	0.326024	0.134067	0.31644	0.0683672	-0.635272	0.302086	-0.511713	-	-	-	-
FxaC_4g31930.t1	MEbrown	5535	0.9613	-0.173411	-0.335879	-0.273043	-0.0521498	-0.0249782	-0.10184	-	-	-	-
FxaC_4g31941.t1	MEblack	1684	-0.360708	0.121392	0.2563	0.345005	-0.591028	0.179943	0.0490956	-	-	-	-
FxaC_4g32020.t1	MEturquoise	7518	0.326447	0.0149005	0.090247	-0.568004	-0.570886	0.165816	0.54148	-	-	-	-
FxaC_4g32030.t1	MEgreenyellow	703	-0.505588	0.0734423	0.242184	-0.481749	-0.144435	0.0705522	0.745593	-	-	-	-
FxaC_4g32060.t1	MEblue	6871	0.200805	-0.112125	0.359096	-0.869129	0.0410507	0.309249	0.0710541	-	-	-	-
FxaC_4g32070.t1	MEcyan	358	-0.54257	0.484558	0.0580164	-0.52173	-0.188271	0.352115	0.357882	-	-	-	-
FxaC_4g32180.t1	MEbrown	5535	0.503781	-0.163611	-0.0429217	-0.325405	0.013646	-0.0226076	0.0371184	-	-	-	-
FxaC_4g32260.t1	MEturquoise	7518	0.152612	0.00734112	0.432658	-0.0740834	-0.818126	0.397926	-0.0983276	-	-	-	-
FxaC_4g32290.t1	MEturquoise	7518	-0.382875	-0.00543593	0.0445736	0.371553	0.732357	-0.476406	-0.283768	-	-	-	-
FxaC_4g32300.t1	MEyellow	5484	0.560277	0.314812	-0.107702	-0.251828	-0.728133	0.224852	-0.0122793	-	-	-	-
FxaC_4g32340.t1	MEyellow	5484	0.244282	0.400554	0.0945872	-0.435759	-0.719057	0.425438	-0.0100448	-	-	-	-
FxaC_4g32350.t1	MEred	1741	-0.662922	-0.041845	0.131573	-0.165559	-0.0637827	0.257446	0.545091	-	-	-	-
FxaC_4g32360.t1	MEturquoise	7518	-0.0357951	0.537345	0.0435922	0.175987	0.209217	-0.251948	-0.678398	-	-	-	-
FxaC_4g32380.t1	MEpurple	707	-0.146776	-0.643527	0.601868	-0.15502	0.284412	-0.0773491	0.136393	-	-	-	-
FxaC_4g32390.t1	MEturquoise	7518	-0.0550942	0.129051	-0.436468	-0.0605146	0.306401	-0.336184	0.452809	-	-	-	-
FxaC_4g32410.t1	MEmagenta	893	0.607111	-0.383811	-0.135009	-0.450947	0.558995	-0.251648	0.0553101	-	-	-	-
FxaC_4g32440.t1	MEbrown	5535	-0.268733	0.602282	0.18018	-0.0375999	0.26277	-0.586444	-0.152455	-	-	-	-
FxaC_4g32441.t1	MEred	1741	0.584615	0.293561	-0.407834	-0.33017	0.405128	-0.320289	-0.225011	-	-	-	-
FxaC_4g32490.t1	MEyellow	5484	0.419305	0.18589	-0.134243	-0.383517	-0.687197	0.449065	0.150697	-	-	-	-
FxaC_4g32520.t1	MEgreen	2061	-0.813927	-0.212468	0.305014	-0.000895671	0.519341	-0.0120532	0.214989	-	-	-	MYB_related
FxaC_4g32530.t1	MEbrown	5535	0.642624	-0.447119	0.0996045	-0.130986	0.42865	-0.312791	-0.279983	-	-	-	-
FxaC_4g32521.t1	MEblack	1684	0.0290878	-0.281655	0.114182	-0.305119	0.656179	-0.240968	0.0282935	-	-	-	-
MSTRG.1268.3	MEgrey	405	0.354082	-0.12341	0.0907433	-0.00738332	0.0342835	-0.2657	-0.0826153	-	-	-	-
FxaC_4g32620.t1	MEbrown	5535	0.556612	0.0883351	-0.211626	-0.117357	-0.0901698	0.07315	-0.298945	-	-	-	-
FxaC_4g32690.t1	MEblue	6871	0.674154	0.0662525	0.0144976	-0.482915	-0.265089	-0.206554	0.199654	-	-	-	-
FxaC_4g32760.t1	MEblue	6871	0.319435	-0.385529	0.447384	-0.578691	0.00594295	0.0714855	0.119972	-	-	-	-
FxaC_4g32780.t1	MEbrown	5535	-0.878695	0.526372	0.109764	0.0421105	-0.108514	0.107289	0.201673	-	-	-	-
FxaC_4g32830.t1	MEturquoise	7518	0.225931	0.0626053	0.0768024	-0.351628	-0.702534	0.371804	0.317019	-	-	-	-
FxaC_4g32840.t1	MEbrown	5535	-0.439656	0.638747	0.063303	0.00409537	-0.447828	-0.00975792	0.191096	-	-	-	-
FxaC_4g32850.t1	MEblack	1684	0.198383	0.460692	-0.0788956	0.00674357	-0.771604	0.172498	0.0121827	-	-	-	-
FxaC_4g32860.t1	MEturquoise	7518	0.253649	0.0626072	0.411869	-0.30852	-0.800065	0.139141	0.241319	-	-	-	-
FxaC_4g32950.t1	MEgreen	2061	0.85163	-0.163792	-0.00440108	0.093327	-0.329431	-0.042761	-0.404572	-	-	-	-
FxaC_4g33040.t1	MEgreen	2061	0.917361	-0.164836	-0.217456	0.0501901	-0.364623	0.011285	-0.231922	-	-	-	-
MSTRG.1286.1	MEyellow	5484	-0.727027	0.00652836	-0.0617388	0.267718	0.653403	-0.195172	0.0562877	LncRNA	-	-	-
FxaC_4g33050.t1	MEtan	697	-0.0309872	0.450377	-0.160431	0.35469	-0.532694	0.27742	-0.358374	-	-	-	-
MSTRG.1290.2	MEyellow	5484	-0.660706	0.342753	-0.17297	0.223557	0.555648	-0.397763	0.10948	-	-	-	-
FxaC_4g33160.t1	MEred	1741	-0.404017	0.662589	0.0100754	-0.255273	-0.33566	-0.0413973	0.363684	-	-	-	-
FxaC_4g33200.t1	MEbrown	5535	0.847441	0.154553	-0.163373	-0.376343	-0.209046	-0.0302379	-0.222993	-	-	-	-
FxaC_4g33220.t1	MEgreenyellow	703	-0.177721	-0.402757	0.142389	-0.331627	0.19725	-0.0633329	0.635798	-	-	-	-
FxaC_4g33251.t1	MEblack	1684	0.358343	-0.330203	-0.23958	-0.171751	0.751326	0.00944976	-0.377585	-	-	-	-
FxaC_4g33330.t1	MEmagenta	893	-0.517463	0.407507	-0.0148874	0.0817829	-0.483206	0.631878	-0.105612	-	-	-	-
FxaC_4g33340.t1	MEgreen	2061	0.818863	0.00114706	-0.134983	-0.00416284	-0.609022	0.0798894	-0.151732	-	-	-	-
FxaC_4g33370.t1	MEbrown	5535	0.856144	-0.325421	0.243356	-0.218751	-0.41844	-0.144665	0.00777783	-	-	-	-
FxaC_4g33430.t1	MEturquoise	7518	-0.0486509	0.0762185	-0.309667	0.00349204	0.874777	-0.221786	-0.374384	-	-	-	-
FxaC_4g33440.t1	MEturquoise	7518	-0.17978	-0.642407	-0.436782	0.318079	0.584971	0.265433	0.0904859	-	-	-	-
MSTRG.1311.1	MEturquoise	7518	0.0447098	-0.108122	-0.125036	-0.026512	-0.535776	0.648821	0.101915	-	-	-	-
FxaC_4g33550.t1	MEyellow	5484	-0.524479	0.0228383	-0.0436202	-0.0579172	0.879826	-0.286222	0.00957412	-	-	-	-
FxaC_4g33580.t1	MEblue	6871	0.547237	-0.527012	0.395871	-0.212545	-0.265904	0.346455	-0.284102	-	-	-	-
FxaC_4g33620.t1	MEblue	6871	0.551564	-0.321275	0.606632	-0.505203	-0.321247	0.0288839	-0.0393554	-	-	-	-
FxaC_4g33630.t1	MEblack	1684	-0.429974	-0.10101	0.00553165	-0.0356597	0.920873	-0.323563	-0.0361967	-	-	-	-
FxaC_4g33660.t1	MEyellow	5484	-0.664429	0.0581696	0.0363703	0.213687	0.742849	-0.247134	-0.139513	-	-	-	-
FxaC_4g33690.t1	MEturquoise	7518	0.202691	0.394565	-0.621084	-0.243034	-0.323059	0.189205	0.400716	-	-	-	-
FxaC_4g33700.t1	MEblue	6871	0.71536	0.062295	-0.138858	-0.375964	-0.621891	0.0999427	0.259115	-	-	-	-
FxaC_4g33721.t1	MEblue	6871	0.289776	-0.0483303	0.363999	0.010434	-0.891515	-0.0232578	0.298894	-	-	-	-
FxaC_4g33740.t1	MEblue	6871	0.472512	-0.164486	0.356023	-0.331536	-0.565013	0.0739604	0.158539	-	-	-	-
FxaC_4g33750.t1	MEsalmon	588	-0.350359	0.166001	0.49271	-0.71547	-0.109517	0.169454	0.347182	-	-	-	-
FxaC_4g33830.t2	MEmagenta	893	-0.372964	0.472398	-0.0293961	-0.372964	-0.230491	0.675461	-0.142042	-	-	-	-
FxaC_4g33850.t1	MEred	1741	0.427984	-0.161127	0.0632492	-0.0725164	0.250081	0.0544195	-0.562091	-	-	-	-
FxaC_4g33890.t1	MEblue	6871	0.496735	-0.516759	0.512033	-0.12246	-0.183733	-0.0029746	-0.182842	-	-	-	-
FxaC_4g33910.t1	MEblue	6871	0.197088	-0.00887479	0.7605	0.120368	-0.592902	-0.245895	-0.230284	-	-	-	-
FxaC_4g33920.t1	MEturquoise	7518	0.396836	-0.140768	0.381258	-0.396119	-0.641292	0.317219	0.0828665	-	-	-	-
MSTRG.1338.1	MEturquoise	7518	-0.462378	0.0132082	-0.234245	0.663609	0.518401	-0.104163	-0.394432	-	-	-	-
FxaC_4g33940.t1	MEturquoise	7518	-0.126661	-0.193132	-0.155509	0.117479	0.90759	-0.288048	-0.261719	-	-	-	-
MSTRG.1339.2	MEdarkgrey	81	0.0884664	-0.0805172	0.270172	-0.437869	0.379691	-0.23402	0.0140771	-	-	-	-
FxaC_4g34040.t1	MEyellow	5484	0.458773	0.239758	0.156108	-0.21033	-0.837214	0.306954	-0.114049	LncRNA	-	-	-
FxaC_4g34050.t1	MEblue	6871	-0.602517	0.308778	0.00967273	0.202146	0.672962	-0.276463	-0.314579	-	-	-	-
FxaC_4g34070.t1	MEpink	1578	0.101412	0.379457	-0.843484	0.190622	0.285792	-0.105737	-0.00806255	-	-	-	-
FxaC_4g34080.t1	MEpurple	707	-0.233255	0.523985	-0.616922	0.1502	-0.0819883	0.549646	-0.291666	-	-	-	-
FxaC_4g34150.t1	MEbrown	5535	-0.814458	0.305178	0.0357387	0.400938	0.279081	0.0925804	-0.299058	-	-	-	-
FxaC_4g34170.t1	MEblue	6871	0.523018	-0.350434	0.469311	-0.398983	-0.535493	0.230775	0.0618064	-	-	-	-
MSTRG.1351.2	MEtan	697	0.201171	-0.474528	0.492115	-0.478525	0.240176	-0.0568117	0.0764018	-	-	-	-
FxaC_4g34210.t1	MEblue	6871	0.30355	-0.210944	0.0778287	-0.544985	-0.136641	0.0750417	0.43615	-	-	-	-
FxaC_4g34270.t1	MEturquoise	7518	-0.301181	-0.115684	-0.195542	0.472005	0.768524	-0.315653	-0.312469	-	-	-	-
MSTRG.1360.1	MEturquoise	7518	-0.621832	-0.0448882	-0.232038	0.307232	0.7671	-0.0766435	-0.0989302	LncRNA	-	-	-
FxaC_4g34330.t1	MEbrown	5535	0.776766	-0.435287	-0.127806	-0.542061	0.0379856	0.137487	0.152915	-	-	-	-
FxaC_4g34350.t1	MEtan	697	0.368381	-0.726527	0.186821	-0.167471	0.327241	-0.315594	0.32715	-	-	-	-
MSTRG.1363.1	MEbrown	5535	-0.655972	0.0751023	0.275674	0.547734	-0.192807	-0.0634274	0.0136978	LncRNA	repeat_region_177	LTR/Gypsy	-
MSTRG.1364.1	MEturquoise	7518	-0.396804	-0.183179	0.443509	0.549844	0.252366	-0.288799	-0.376936	LncRNA	repeat_region_177	LTR/Gypsy	-
FxaC_4g34450.t1	MEgrey60	314	-0.093563	-0.31364	-0.348923	0.264763	0.653974	-0.374125	0.211514	-	-	-	-
FxaC_4g34510.t1	MElightgreen	173	-0.63844	0.0513635	0.0010714	-0.101485	-0.27513	0.486321	0.476298	-	-	-	-
MSTRG.1372.1	MEbrown	5535	-0.502068	-0.146225	-0.106327	0.604429	-0.252925	0.0679495	0.335167	-	-	-	-
FxaC_4g34570.t1	MEgreen	2061	0.793798	0.176534	-0.306892	0.153388	-0.452165	0.0348867	-0.399551	-	-	-	-
FxaC_4g34580.t1	MEturquoise	7518	-0.256911	-0.00489889	-0.022099	0.512349	0.548904	-0.0920053	-0.685339	-	-	-	-
FxaC_4g34590.t1	MEbrown	5535	-0.775318	0.215568	-0.0862481	0.0890891	0.252887	-0.00200756	0.306029	-	-	-	-
MSTRG.1379.1	MEred	1741	-0.497613	0.210558	0.172893	0.0638167	-0.61797	0.22906	0.439255	-	-	-	-
FxaC_4g34680.t1	MEyellow	5484	0.723648	-0.0922932	-0.205392	-0.0851953	-0.627547	-0.0743139	0.361092	-	-	-	-
FxaC_4g34690.t2	MEturquoise	7518	0.701566	-0.0674091	-0.0575768	-0.409598	-0.598915	0.363335	0.0685975	-	-	-	-
FxaC_4g34770.t1	MEbrown	5535	0.958307	-0.173639	-0.234769	-0.042975	-0.219929	-0.0314097	-0.255585	-	-	-	bHLH
FxaC_4g34780.t1	MElightcyan	338	-0.361622	0.592787	0.52458	-0.0701185	0.046687	-0.491198	-0.241115	-	-	-	-
FxaC_4g34790.t1	MEturquoise	7518	0.763155	-0.169951	0.0488333	-0.18806	-0.591308	0.262174	-0.124843	-	-	-	-
FxaC_4g34820.t1	MEturquoise	7518	-0.234041	-0.590434	0.727297	-0.0110764	0.396108	-0.0431309	-0.244722	-	-	-	-
FxaC_4g34850.t1	MEblue	6871	-0.55026	0.378837	-0.300969	0.316865	0.328847	0.180754	-0.354074	-	-	-	-
FxaC_4g34870.t1	MEmagenta	893	-0.29146	0.302357	0.0428871	-0.0712981	-0.371148	0.687944	-0.299283	-	-	-	-
FxaC_4g34880.t1	MEmagenta	893	-0.281453	0.398276	-0.058226	-0.461051	-0.0683283	0.732997	-0.262214	-	-	-	-
FxaC_4g34960.t1	MEturquoise	7518	0.65801	-0.250755	-0.0196089	-0.333178	-0.54414	0.127311	0.362362	-	-	-	-
FxaC_4g35040.t1	MEbrown	5535	0.836069	-0.38262	-0.253448	-0.161727	-0.248983	0.124648	0.0860608	-	-	-	-
FxaC_4g35120.t1	MEred	1741	0.356856	0.318958	-0.195673	-0.230966	0.543734	-0.158696	-0.634213	-	-	-	-
FxaC_4g35190.t1	MEblue	6871	-0.664649	0.0722872	-0.0998233	0.386942	0.693705	-0.190256	-0.198205	-	-	-	-
FxaC_4g35200.t1	MEbrown	5535	-0.829241	0.233661	-0.133161	0.211257	0.451085	-0.0514281	0.117827	-	-	-	-
FxaC_4g35230.t1	MEgreenyellow	703	0.313907	-0.19528	0.217631	-0.854547	0.0962245	-0.0478033	0.469867	-	-	-	-
FxaC_4g35250.t1	MEturquoise	7518	-0.548066	-0.00467252	-0.440003	0.45464	0.533534	-0.0651192	0.0696864	LncRNA	-	-	-
FxaC_4g35320.t1	MEturquoise	7518	-0.64356	0.0542235	0.340791	0.021122	0.65393	-0.0604695	-0.366037	LncRNA	-	-	-
FxaC_4g35380.t1	MEblue	6871	-0.176073	0.416541	-0.554983	0.586184	-0.0316483	-0.454796	0.214776	-	-	-	-
FxaC_4g35400.t1	MEyellow	5484	-0.266403	-0.334045	0.182113	-0.345111	0.816948	-0.279068	0.225566	-	-	-	HSF
FxaC_4g35490.t1	MEbrown	5535	-0.887369	0.138621	0.184609	0.271805	0.45417	-0.144863	-0.0169737	-	-	-	-
FxaC_4g35510.t1	MEbrown	5535	0.899273	-0.23454	-0.305813	-0.397061	0.134081	0.024428	-0.120368	-	-	-	-
FxaC_4g35560.t1	MEturquoise	7518	0.555423	0.192222	-0.0882484	0.145931	-0.820264	-0.00571563	0.020652	-	-	-	-
FxaC_4g35570.t2	MEturquoise	7518	0.0790318	0.155335	-0.321471	0.119513	-0.645124	0.189078	0.423637	-	-	-	-
FxaC_4g35580.t1	MElightgreen	173	-0.353736	-0.067865	0.133458	-0.281215	-0.388276	0.252134	0.7055	-	-	-	-
FxaC_4g35621.t1	MEblue	6871	0.596755	-0.059176	-0.237256	-0.385497	-0.457366	0.113672	0.428868	-	-	-	-
FxaC_4g35640.t1	MEblue	6871	0.318048	-0.0531474	-0.0961831	-0.637184	-0.0624422	0.38554	0.145369	-	-	-	-
FxaC_4g35650.t1	MEturquoise	7518	-0.122428	0.265732	-0.246114	0.136883	0.749052	-0.557013	-0.226112	-	-	-	-
FxaC_4g35670.t1	MEbrown	5535	-0.92649	0.235403	0.218305	0.405567	0.0362518	-0.105275	0.136238	-	-	-	-
FxaC_4g35701.t1	MEturquoise	7518	0.124167	-0.304248	0.170619	0.40827	0.188711	-0.365014	-0.222505	-	-	-	-
MSTRG.1429.1	MEyellow	5484	0.43195	0.123072	-0.451672	-0.0753035	-0.448364	0.390048	0.0302699	-	-	-	-
FxaC_4g35780.t1	MEgreen	2061	0.664321	0.0942052	0.272601	-0.270972	0.0149744	-0.0729114	-0.702218	-	-	-	-
FxaC_4g35810.t3	MEturquoise	7518	0.133804	-0.0657057	-0.281485	0.136447	0.709374	-0.597082	-0.0353521	-	-	-	-
FxaC_4g35860.t1	MEblue	6871	0.72101	-0.077785	-0.295063	-0.501124	-0.278732	0.306849	0.124845	-	-	-	-
FxaC_4g35890.t1	MEgreenyellow	703	0.532537	0.247457	-0.318722	0.291992	-0.200079	0.162182	-0.715367	-	-	-	-
FxaC_4g35910.t1	MEpink	1578	-0.0720511	0.452378	-0.606486	0.637975	-0.32225	-0.225867	0.136301	-	-	-	-
FxaC_4g35930.t1	MEgreen	2061	0.7346	0.169752	-0.367673	0.0780015	-0.599142	0.209589	-0.225128	-	-	-	GRAS
FxaC_4g35980.t1	MEgrey60	314	-0.131255	-0.160157	0.559759	0.569381	-0.458592	0.0956133	-0.474748	-	-	-	-
FxaC_4g36030.t1	MEturquoise	7518	0.070879	-0.177793	0.325802	-0.46622	-0.442196	0.0651338	0.624395	-	-	-	-
FxaC_4g36040.t1	MEturquoise	7518	-0.176954	-0.0484026	-0.437115	0.358539	0.757742	-0.203142	-0.250667	-	-	-	-
FxaC_4g36050.t1	MEpink	1578	0.194327	0.252063	-0.599554	-0.0686661	0.413378	-0.459545	0.267997	-	-	-	-
FxaC_4g36060.t1	MEred	1741	0.475186	-0.138073	-0.120195	0.0302641	0.147994	-0.0932318	-0.301944	-	-	-	-
FxaC_4g36080.t1	MEturquoise	7518	0.238942	-0.135895	0.452217	-0.472052	-0.623906	0.221901	0.318792	-	-	-	-
FxaC_4g36110.t1	MEbrown	5535	-0.78591	0.550615	0.280423	0.0660638	-0.00228512	0.186338	-0.295245	-	-	-	-
FxaC_4g36130.t1	MEgreen	2061	-0.667678	-0.0253493	-0.0246738	0.0385752	0.774586	-0.27862	0.183161	-	-	-	-
FxaC_4g36180.t1	MEblue	6871	-0.715226	-0.00947634	0.380105	0.357875	0.405852	-0.227502	-0.191628	-	-	-	-
FxaC_4g36200.t1	MEturquoise	7518	0.306629	0.12692	0.215796	-0.444345	-0.78464	0.265854	0.313787	-	-	-	-
FxaC_4g36272.t1	MEyellow	5484	-0.364598	-0.193859	0.500773	0.428863	-0.0812322	-0.267349	-0.0225979	LncRNA	-	-	-
FxaC_4g36310.t1	MEyellow	5484	-0.405658	-0.605125	0.345503	-0.0541097	0.585322	-0.159284	0.293352	-	-	-	-
FxaC_4g36331.t1	MEbrown	5535	0.348998	0.541096	-0.208044	0.238365	-0.333558	0.124896	-0.711753	-	-	-	-
FxaC_4g36340.t1	MEblue	6871	0.85212	-0.188631	-0.0902033	-0.31103	-0.404377	0.015067	0.127055	-	-	-	-
FxaC_4g36360.t1	MEturquoise	7518	-0.642004	-0.025422	-0.0429148	0.242175	0.789108	-0.0844454	-0.236497	-	-	-	-
FxaC_4g36370.t1	MEmidnightblue	346	0.255719	-0.195059	-0.4388	-0.57387	0.138851	0.225844	0.587315	-	-	-	-
FxaC_4g36390.t1	MEturquoise	7518	-0.789449	0.144753	-0.250327	0.378774	0.549743	-0.0327127	-0.000781131	-	-	-	-
FxaC_4g36461.t1	MEgreen	2061	-0.857783	0.202014	0.0108036	0.111712	0.509611	-0.191339	0.21498	-	-	-	-
FxaC_4g36470.t1	MEblack	1684	0.400561	-0.145871	-0.234958	-0.0470439	0.747096	-0.364528	-0.355256	-	-	-	-
FxaC_4g36490.t1	MEturquoise	7518	0.517383	0.127634	0.225215	-0.320433	-0.805219	0.242701	0.0127181	-	-	-	-
FxaC_4g36580.t1	MEturquoise	7518	-0.793629	0.155283	-0.245694	0.152017	0.625189	-0.0278368	0.13467	-	-	-	C3H
FxaC_4g36550.t1	MEblue	6871	-0.426628	0.400456	-0.582274	0.562682	0.230851	-0.255958	0.0708707	-	-	-	-
FxaC_4g36570.t1	MElightgreen	173	-0.291445	-0.0192384	-0.478397	-0.138431	-0.00480478	0.437494	0.494823	-	-	-	-
FxaC_4g36582.t1	MEbrown	5535	0.926439	-0.140436	-0.0813995	-0.236276	-0.413407	0.0901457	-0.145067	-	-	-	-
FxaC_4g36620.t1	MEpink	1578	0.33937	-0.217095	0.482634	-0.708996	-0.362733	0.150365	0.316455	-	-	-	-
FxaC_4g36630.t1	MEblue	6871	0.404992	0.0801902	0.155644	-0.727972	-0.359433	0.181708	0.264871	-	-	-	-
FxaC_4g36660.t1	MEgreen	2061	0.57367	-0.442892	0.209342	0.147072	-0.111811	-0.213287	-0.162095	-	-	-	-
FxaC_4g36680.t1	MEyellow	5484	-0.657534	-0.0907538	0.650352	0.299989	0.265306	-0.344788	-0.122571	-	-	-	-
MSTRG.1487.1	MEyellow	5484	-0.202057	-0.612552	-0.21887	0.0296816	0.596544	-0.119169	0.526422	LncRNA	repeat_region_179	LTR/Gypsy	-
FxaC_4g36740.t1	MEturquoise	7518	0.0513256	-0.145469	-0.458336	0.222214	0.615452	-0.496591	0.211405	-	-	-	-
FxaC_4g36760.t1	MEturquoise	7518	0.361885	0.222813	0.0144945	-0.0997501	-0.921807	0.327292	0.0950723	-	-	-	-
FxaC_4g36780.t1	MEblue	6871	-0.515722	0.549544	-0.023368	0.515714	-0.290089	-0.226683	-0.00939576	-	-	-	-
FxaC_4g36790.t1	MEsalmon	588	0.411095	-0.0247146	-0.368409	-0.321992	-0.573235	0.417727	0.459528	-	-	-	-
FxaC_4g36810.t1	MEmagenta	893	0.420367	-0.623755	0.131771	-0.387743	0.220473	-0.244299	0.483185	-	-	-	-
MSTRG.1495.1	MEturquoise	7518	-0.11165	0.154396	0.0202475	-0.134578	0.834676	-0.596073	-0.167019	-	-	-	-
FxaC_4g36870.t1	MEyellow	5484	-0.731487	0.0223587	0.52396	0.371047	0.167914	0.00896157	-0.362755	-	-	-	-
FxaC_4g36840.t1	MEgreen	2061	-0.400897	0.0259397	0.0361479	-0.146827	0.195139	0.139392	0.151104	-	-	-	-
FxaC_4g36880.t1	MEbrown	5535	0.756982	-0.150402	-0.499929	0.191299	-0.187057	0.284921	-0.395813	-	-	-	-
FxaC_4g36890.t1	MEgreenyellow	703	0.386692	0.350366	-0.360808	0.119149	-0.523381	0.45601	-0.428029	-	-	-	-
FxaC_4g36910.t1	MEbrown	5535	0.910787	-0.273081	-0.047626	-0.440957	-0.0771039	-0.113875	0.0418556	-	-	-	-
FxaC_4g36980.t1	MEturquoise	7518	0.142561	0.0375307	0.144024	0.11188	-0.838255	0.106961	0.295299	-	-	-	-
MSTRG.1508.1	MEturquoise	7518	-0.15157	0.0827288	-0.274222	0.526405	0.528876	-0.085074	-0.627142	-	-	-	-
MSTRG.1510.1	MEyellow	5484	0.525022	0.0823008	-0.0683755	-0.0399759	-0.864129	0.257073	0.108086	-	-	-	-
FxaC_4g37110.t1	MEmagenta	893	0.236342	-0.330466	0.0900719	-0.0356724	0.244182	-0.182567	-0.0218913	-	-	-	-
FxaC_4g37140.t1	MEgreen	2061	0.767154	-0.241794	0.353008	-0.469761	-0.0432797	-0.228259	-0.137067	-	-	-	-
FxaC_4g37200.t1	MEturquoise	7518	0.0703673	0.130544	-0.433956	0.544136	0.534918	-0.374094	-0.471915	-	-	-	-
FxaC_4g37260.t1	MEyellow	5484	0.783087	-0.259902	-0.0259197	-0.217824	-0.390907	0.370241	-0.258776	-	-	-	-
FxaC_4g37320.t1	MElightgreen	173	0.450267	0.0416864	-0.0629753	0.282136	0.416693	-0.430779	-0.697029	-	-	-	-
FxaC_4g37390.t1	MEturquoise	7518	0.0256371	0.45898	-0.587009	-0.160647	0.615616	-0.422221	0.0696443	-	-	-	-
FxaC_4g37410.t1	MEblue	6871	0.658765	-0.287004	0.223622	-0.309403	-0.592564	0.0083214	0.298263	-	-	-	-
FxaC_4g37520.t1	MEmagenta	893	-0.785806	0.403303	-0.0815534	0.257278	0.0652164	0.453755	-0.312192	-	-	-	-
FxaC_4g37590.t1	MEpurple	707	-0.12596	0.616286	-0.471602	0.266032	-0.539098	0.262504	-0.00816106	-	-	-	-
FxaC_4g37680.t1	MEturquoise	7518	-0.796618	0.057531	-0.0754774	0.362161	0.586519	-0.110912	-0.0232041	-	-	-	-
FxaC_4g37720.t1	MEblue	6871	-0.780578	0.0757811	0.162905	0.382062	0.50498	-0.0106763	-0.334474	-	-	-	-
FxaC_4g37730.t1	MEturquoise	7518	-0.233623	0.168314	-0.4596	0.30532	0.640317	-0.321865	-0.0988628	-	-	-	-
FxaC_4g37810.t1	MEbrown	5535	-0.89682	-0.181357	0.387331	0.237434	0.113545	0.0133434	0.326524	-	-	-	-
MSTRG.1547.1	MEyellow	5484	0.607985	-0.162094	-0.212645	-0.204038	-0.635346	0.452147	0.15399	-	-	-	-
FxaC_4g37890.t1	MEtan	697	0.459971	-0.128751	0.500746	-0.64291	0.113736	-0.124217	-0.178575	LncRNA	-	-	-
FxaC_4g37970.t1	MEturquoise	7518	-0.0970702	0.301932	0.00879181	-0.245358	-0.792191	0.377096	0.446798	-	-	-	-
FxaC_4g38010.t1	MEgreenyellow	703	0.00224701	0.183531	-0.053252	0.640336	-0.154793	-0.10597	-0.512098	-	-	-	-
FxaC_4g38000.t1	MEturquoise	7518	-0.517679	0.115364	-0.223525	0.0250959	0.874891	-0.130634	-0.143513	-	-	-	-
FxaC_4g38050.t1	MEturquoise	7518	0.130078	0.179938	0.128214	0.0971299	0.291589	-0.33243	-0.494519	-	-	-	-
FxaC_4g38100.t1	MEturquoise	7518	-0.0604238	0.144202	0.0317105	-0.540635	-0.381166	0.711044	0.0952692	LncRNA	-	-	-
MSTRG.1560.1	MEbrown	5535	-0.891923	0.113118	-0.034904	0.191319	0.0965484	0.262025	0.263815	LncRNA	TE_homo_19035	LTR/Gypsy	-
FxaC_4g38110.t1	MEbrown	5535	-0.657351	0.675007	-0.0750101	-0.147778	0.198021	0.278317	-0.271206	-	-	-	-
FxaC_4g38120.t1	MEturquoise	7518	0.359135	0.254595	0.103844	-0.643687	-0.485711	0.0704862	0.341337	-	-	-	-
FxaC_4g38140.t1	MEblue	6871	-0.581251	0.239001	-0.0760056	0.441081	0.504577	-0.268617	-0.258784	-	-	-	-
FxaC_4g38210.t1	MEturquoise	7518	-0.201892	-0.352771	-0.139489	0.100997	0.915737	-0.185259	-0.137323	LncRNA	-	-	-
FxaC_4g38231.t1	MEbrown	5535	-0.921416	0.308857	0.0152812	0.160408	0.381382	0.00635344	0.0491337	-	-	-	-
MSTRG.1571.3	MEyellow	5484	-0.570028	-0.0604474	-0.029415	0.0426873	0.720264	-0.0781466	-0.0249142	LncRNA	TE_homo_19051	LTR/Copia	-
MSTRG.1571.4	MEblue	6871	0.651261	-0.596575	0.24991	-0.314879	0.211119	-0.0799181	-0.120918	LncRNA	TE_homo_19060	LTR/Copia	-
FxaC_4g38290.t1	MEyellow	5484	0.544116	0.136061	-0.0225879	0.0570158	-0.645863	-0.16433	0.0955871	-	-	-	-
FxaC_4g38300.t1	MEyellow	5484	-0.649681	0.22612	0.515654	0.216183	0.34064	-0.187755	-0.461162	-	-	-	-
FxaC_4g38320.t1	MEmagenta	893	0.371894	-0.418911	-0.245894	0.193134	0.703966	-0.433158	-0.171031	-	-	-	-
FxaC_4g38330.t1	MEbrown	5535	0.666102	-0.330786	0.157612	-0.00955119	0.072657	-0.444151	-0.111883	-	-	-	TALE
FxaC_4g38350.t1	MEbrown	5535	-0.883909	0.379037	0.262483	0.0468663	0.309843	-0.0909739	-0.0233461	-	-	-	-
FxaC_4g38391.t1	MEbrown	5535	-0.779515	-0.0677824	0.512263	-0.0144802	-0.121197	0.394886	0.0758249	-	-	-	-
FxaC_4g38411.t1	MEturquoise	7518	-0.176653	0.101277	0.158345	0.280819	0.653653	-0.354518	-0.662924	-	-	-	-
FxaC_4g38420.t1	MEturquoise	7518	-0.258148	0.0706226	-0.00614424	0.522578	0.589877	-0.386948	-0.531837	-	-	-	-
FxaC_4g38430.t1	MEbrown	5535	0.758888	-0.0479618	-0.31425	-0.449527	0.42825	-0.211451	-0.163948	-	-	-	-
FxaC_4g38530.t1	MEturquoise	7518	0.0502313	-0.105044	0.140456	0.0446652	-0.651466	0.193529	0.327627	-	-	-	-
FxaC_4g38610.t1	MEturquoise	7518	-0.294411	0.0976167	0.573422	0.04391	0.0647441	-0.123122	-0.362161	-	-	-	-
FxaC_4g38620.t1	MEmagenta	893	-0.215302	0.328053	0.237153	-0.0522318	-0.789913	0.448961	0.0432803	-	-	-	-
FxaC_4g38640.t1	MEbrown	5535	0.886976	0.144477	-0.0582297	-0.0331378	-0.254012	-0.200296	-0.485777	-	-	-	-
FxaC_4g38650.t1	MEturquoise	7518	0.683065	-0.00781592	0.210578	-0.369783	-0.676445	0.181542	-0.0211417	-	-	-	-
FxaC_4g38660.t1	MEyellow	5484	0.486475	0.0312583	0.0393382	-0.572054	-0.499849	0.370727	0.144104	-	-	-	-
FxaC_4g38680.t1	MEbrown	5535	0.107366	-0.0353473	-0.342874	0.287537	0.0463218	0.652973	-0.715976	-	-	-	-
FxaC_4g38690.t1	MEgreen	2061	0.513839	0.0503564	0.203326	0.239751	-0.245254	-0.382718	-0.379301	-	-	-	-
FxaC_4g38710.t1	MEpink	1578	-0.0564668	0.278091	-0.804645	0.468771	-0.177172	0.276419	0.0150022	-	-	-	-
MSTRG.1606.1	MEyellow	5484	-0.42134	0.043404	-0.319768	0.0527705	0.503548	-0.305641	0.447027	LncRNA	TE_homo_19156	LTR/Gypsy	-
FxaC_4g38760.t1	MEblue	6871	-0.686765	0.275044	-0.302139	0.468805	0.392902	-0.232086	0.0842398	-	-	-	-
FxaC_4g38770.t1	MEturquoise	7518	-0.692019	0.0484735	-0.242823	0.371822	0.6134	-0.259758	0.160905	-	-	-	-
FxaC_4g38780.t1	MEtan	697	-0.165134	0.310117	-0.254178	0.612517	-0.408914	-0.124732	0.0303226	-	-	-	-
FxaC_4g38790.t1	MEyellow	5484	0.529838	0.0923226	0.124984	-0.202325	-0.766854	0.404707	-0.182671	-	-	-	bHLH
MSTRG.1613.1	MEgreenyellow	703	-0.263534	-0.205697	0.177005	-0.580719	0.664448	0.0956536	0.112843	-	-	-	-
FxaC_4g38830.t1	MEblue	6871	0.63146	-0.305607	0.457954	-0.096154	-0.525237	-0.0481245	-0.114292	-	-	-	-
FxaC_4g38840.t1	MEbrown	5535	-0.848048	0.0015613	0.0575065	0.143319	0.43923	-0.111747	0.318177	-	-	-	-
FxaC_4g38860.t1	MEturquoise	7518	-0.429329	0.0540369	-0.139963	0.307147	0.764082	-0.484367	-0.0716063	-	-	-	-
FxaC_4g38920.t1	MEred	1741	0.624995	0.308437	-0.348626	0.168347	-0.0501399	-0.402513	-0.3005	-	-	-	-
FxaC_4g38930.t1	MEblack	1684	0.480993	-0.362597	-0.0396515	-0.0375826	0.581496	-0.41037	-0.212288	-	-	-	-
FxaC_4g38960.t1	MEbrown	5535	-0.747265	-0.070685	-0.278399	0.476633	0.0395126	0.118703	0.4615	-	-	-	-
FxaC_4g38990.t1	MEred	1741	-0.636159	-0.0779729	0.415356	-0.246354	-0.271931	0.172141	0.644918	-	-	-	-
MSTRG.1626.1	MEyellow	5484	-0.296935	-0.467383	0.283837	0.317151	0.395519	-0.306646	0.0744569	LncRNA	repeat_region_186	LTR/Copia	-
MSTRG.1629.1	MEblue	6871	-0.338609	-0.117076	0.208592	0.517915	0.446256	-0.401234	-0.315845	-	-	-	-
MSTRG.1630.1	MEblue	6871	-0.439554	0.30584	-0.0467854	0.227347	0.705484	-0.503825	-0.248507	-	-	-	-
FxaC_4g39091.t1	MEturquoise	7518	0.0781989	-0.319527	0.479774	0.10671	-0.710825	-0.0268187	0.392488	-	-	-	-
FxaC_4g39170.t1	MEgreenyellow	703	0.0932808	0.141225	-0.319802	0.868878	-0.240411	-0.105137	-0.438034	-	-	-	-
FxaC_4g39190.t1	MEsalmon	588	0.000680016	-0.234744	0.095427	0.590781	0.369532	-0.611217	-0.210459	-	-	-	-
FxaC_4g39202.t1	MEtan	697	-0.374741	0.468908	-0.289519	0.662576	-0.359812	0.0975094	-0.204921	LncRNA	-	-	-
FxaC_4g39280.t1	MEturquoise	7518	-0.25952	0.110405	-0.353091	0.120357	0.88667	-0.360336	-0.144486	-	-	-	-
FxaC_4g39290.t1	MEturquoise	7518	-0.403414	-0.28827	-0.454611	0.425458	0.704406	0.141756	-0.125324	-	-	-	-
FxaC_4g39410.t1	MEgreen	2061	-0.762277	-0.0867988	0.223814	-0.2211	0.584478	-0.0572191	0.319103	-	-	-	-
FxaC_4g39451.t1	MEyellow	5484	-0.627025	0.164187	-0.0175141	0.168203	0.701482	-0.347094	-0.0422403	-	-	-	-
FxaC_4g39501.t1	MEgreen	2061	-0.943751	0.138923	0.0737826	0.0469956	0.340557	-0.0158406	0.359334	-	-	-	-
FxaC_4g39500.t1	MEblue	6871	0.305208	-0.395886	0.567695	-0.157023	-0.469334	0.190665	-0.0413244	-	-	-	-
MSTRG.1661.1	MElightgreen	173	-0.460819	0.118297	-0.256915	0.0543362	-0.117766	0.491895	0.170972	LncRNA	repeat_region_187	LTR/unknown	-
FxaC_4g39510.t1	MEyellow	5484	0.677247	0.00320285	0.141299	0.0844792	-0.506715	0.0824521	-0.481966	-	-	-	-
FxaC_4g39520.t1	MEyellow	5484	0.346489	-0.0723338	0.00503145	-0.0555475	-0.794945	0.543513	0.0277923	-	-	-	-
FxaC_4g39530.t1	MEgreen	2061	-0.744161	-0.110781	0.0120028	0.245094	0.700035	-0.134993	0.0328033	-	-	-	-
MSTRG.1665.1	MEmagenta	893	-0.73231	0.491167	-0.141829	0.197051	-0.309551	0.327786	0.167686	-	-	-	-
FxaC_4g39550.t1	MEtan	697	0.406855	-0.479576	-0.0288118	-0.726815	0.307254	0.232193	0.288899	-	-	-	-
FxaC_4g39560.t1	MEblack	1684	0.142739	-0.227623	-0.389154	0.435273	-0.482883	0.0446469	0.477001	-	-	-	-
FxaC_4g39570.t1	MEgreen	2061	-0.568881	-0.012385	0.0738326	-0.238798	0.614553	-0.237793	0.369471	-	-	-	-
FxaC_4g39600.t2	MEblue	6871	-0.443252	0.10165	-0.555372	0.563896	0.372776	0.0128825	-0.0525816	-	-	-	-
FxaC_4g39650.t1	MEgreen	2061	-0.598894	0.0678117	-0.150767	0.0242868	0.79638	-0.328809	0.189992	-	-	-	-
FxaC_4g39700.t1	MEbrown	5535	0.506222	-0.748803	-0.248393	-0.135148	0.272783	0.225396	0.127943	-	-	-	-
MSTRG.1677.1	MEblack	1684	-0.363313	-0.185732	0.140019	-0.0634648	0.908069	-0.221092	-0.214486	-	-	-	-
FxaC_4g39691.t1	MEturquoise	7518	-0.274753	-0.067895	-0.20243	0.289941	0.777864	-0.461924	-0.0608023	-	-	-	-
FxaC_4g39720.t1	MEblack	1684	-0.144044	0.309426	-0.089035	0.380551	-0.865346	0.212797	0.195651	-	-	-	-
FxaC_4g39940.t1	MEturquoise	7518	-0.111588	0.405724	-0.230698	-0.136624	-0.441373	0.447739	0.0668203	-	-	-	-
FxaC_4g39970.t1	MEred	1741	-0.354459	0.0805623	0.438143	-0.178482	-0.646008	0.206894	0.45335	-	-	-	-
FxaC_4g40012.t6	MEbrown	5535	0.75517	-0.116292	-0.00546431	-0.456273	-0.0273209	0.105992	-0.255811	-	-	-	-
FxaC_4g40013.t1	MEbrown	5535	0.573549	-0.318859	-0.356806	-0.31635	0.0424299	0.637325	-0.26129	-	-	-	-
FxaC_4g40050.t1	MEblue	6871	-0.631503	0.414497	-0.48452	0.477891	0.312687	-0.0228976	-0.0661545	-	-	-	-
FxaC_4g40070.t1	MEbrown	5535	0.716338	0.0394566	-0.349993	-0.0784154	-0.340267	-0.172578	0.185459	-	-	-	-
FxaC_4g40080.t1	MEyellow	5484	0.602998	0.34944	-0.365521	-0.336289	-0.497494	0.395648	-0.14878	-	-	-	-
FxaC_4g40090.t1	MEturquoise	7518	0.193031	-0.0961541	0.313254	-0.528803	-0.621246	0.339373	0.400545	-	-	-	-
FxaC_2g44961.t1	MEblue	6871	0.21036	-0.169247	0.444964	-0.491776	-0.173508	0.218298	-0.0390912	-	-	-	-
FxaC_2g00020.t1	MEblue	6871	0.75977	-0.434612	0.281458	-0.238861	-0.450737	0.134996	-0.0520145	-	-	-	-
FxaC_2g00040.t1	MEred	1741	0.577669	0.12259	-0.548773	-0.0721567	0.242571	-0.143551	-0.178348	-	-	-	-
FxaC_2g00060.t1	MEblue	6871	0.467393	-0.378259	0.575013	-0.190719	-0.613589	0.176704	-0.0365439	-	-	-	-
MSTRG.1708.1	MEturquoise	7518	-0.408658	0.0760422	0.279194	0.642381	0.222366	-0.552298	-0.259028	LncRNA	-	-	-
FxaC_2g00160.t1	MEgreen	2061	0.841811	-0.407662	0.127277	-0.306507	-0.182798	0.214833	-0.286953	-	-	-	-
FxaC_2g00220.t1	MEblue	6871	0.296725	-0.326762	0.72566	-0.332257	-0.161373	0.253605	-0.455598	-	-	-	-
FxaC_2g00230.t1	MEgrey	405	-0.0672663	-0.0201765	-0.100356	0.218236	-0.0177115	0.289132	-0.301857	-	-	-	-
MSTRG.1719.1	MEblue	6871	0.0929818	-0.517074	0.365342	-0.373456	0.0870842	0.421365	-0.076242	LncRNA	-	-	-
FxaC_2g00360.t1	MEturquoise	7518	0.132275	0.059411	0.632016	-0.440816	-0.383712	0.265279	-0.264454	-	-	-	-
FxaC_2g00370.t1	MEblue	6871	0.794166	-0.230959	0.072129	-0.346482	-0.529048	0.177777	0.0624162	-	-	-	-
MSTRG.1723.1	MEgreen	2061	0.668194	-0.268282	0.104519	0.127125	-0.491532	0.136856	-0.276879	-	-	-	-
FxaC_2g00530.t1	MEblue	6871	0.530438	-0.40254	0.509615	-0.538316	-0.266841	0.237968	-0.0703237	-	-	-	-
FxaC_2g00560.t1	MEblue	6871	0.818139	-0.293263	0.345393	-0.342412	-0.030383	-0.234449	-0.263026	-	-	-	-
FxaC_2g00580.t1	MEbrown	5535	0.824113	-0.526696	0.127185	-0.346461	0.0420524	-0.00667079	-0.113522	-	-	-	-
FxaC_2g00590.t1	MEblue	6871	0.395084	-0.254752	0.546457	-0.389052	-0.415967	0.0686753	0.0495552	-	-	-	-
FxaC_2g00600.t1	MEbrown	5535	0.92572	-0.119949	-0.0231299	-0.316924	-0.398176	-0.0339401	-0.0336017	-	-	-	-
FxaC_2g00610.t1	MEred	1741	-0.351035	-0.187762	0.651537	-0.160967	-0.114489	-0.238508	0.401224	-	-	-	-
FxaC_2g00630.t1	MEblue	6871	0.31533	-0.395577	0.730029	-0.392865	-0.391942	0.156711	-0.021686	-	-	-	-
FxaC_2g00640.t1	MEblue	6871	0.602778	-0.324134	0.471639	-0.396219	-0.502453	0.211863	-0.0634731	-	-	-	-
FxaC_2g00730.t1	MEpink	1578	-0.131993	-0.0781559	0.6224	-0.610941	0.116139	-0.0399443	0.122495	-	-	-	-
FxaC_2g00850.t1	MEgreen	2061	0.694342	-0.42301	0.331966	-0.269424	-0.204081	0.30233	-0.432124	-	-	-	-
FxaC_2g00930.t1	MEyellow	5484	-0.508654	0.0748721	0.387348	-0.253149	0.558922	0.130486	-0.389824	-	-	-	-
FxaC_2g00970.t1	MEblue	6871	0.644347	-0.303383	0.41481	-0.338717	-0.396175	-0.0708452	0.0499634	-	-	-	-
FxaC_2g00990.t1	MEturquoise	7518	-0.374016	-0.471127	0.363249	-0.309179	-0.0350892	0.696829	0.129334	-	-	-	-
FxaC_2g01010.t1	MEturquoise	7518	0.112425	0.244771	0.202621	0.0573009	-0.643686	-0.130719	0.157288	-	-	-	-
FxaC_2g01060.t1	MEgreen	2061	0.793957	-0.350572	0.28787	-0.125781	-0.364372	-0.0417632	-0.199339	-	-	-	-
FxaC_2g01080.t1	MEturquoise	7518	-0.099818	0.240607	0.143367	-0.549225	-0.457309	0.51435	0.208028	-	-	-	-
FxaC_2g01210.t1	MEgreen	2061	0.800057	-0.387401	0.0996836	-0.129851	-0.375657	0.29383	-0.300661	-	-	-	-
FxaC_2g01240.t1	MEturquoise	7518	0.322774	-0.0712235	0.640861	-0.372435	-0.526338	0.161296	-0.154934	-	-	-	-
FxaC_2g01250.t1	MEpink	1578	0.301681	-0.234059	0.521915	-0.308293	-0.675992	0.352289	0.0424582	-	-	-	-
FxaC_2g01260.t1	MEgreenyellow	703	-0.342343	-0.0424648	0.211811	-0.746559	0.199285	0.223822	0.49645	-	-	-	-
FxaC_2g01270.t1	MEblue	6871	0.473544	-0.391656	0.476345	-0.426347	-0.533599	0.283265	0.118448	-	-	-	-
FxaC_2g01300.t1	MEpurple	707	0.270551	-0.376473	0.253773	-0.614127	0.533657	0.0723632	-0.139744	-	-	-	-
FxaC_2g01310.t1	MEgrey60	314	-0.196266	-0.0878377	0.510033	0.348386	-0.407233	-0.000277081	-0.166806	-	-	-	-
FxaC_2g01350.t1	MEgreen	2061	0.824578	0.16533	-0.0509237	0.12186	-0.440123	-0.231689	-0.389033	-	-	-	-
FxaC_2g01400.t1	MEblue	6871	0.298602	-0.329344	0.612016	-0.34246	-0.450613	0.429511	-0.217713	-	-	-	-
FxaC_2g01430.t1	MEblue	6871	0.651953	-0.413032	0.281122	-0.593055	-0.157394	0.146717	0.0836891	-	-	-	NF-YA
FxaC_2g01450.t1	MEmagenta	893	-0.314094	0.119469	0.521382	0.487467	-0.398647	0.136517	-0.552095	-	-	-	-
FxaC_2g01490.t1	MEpurple	707	0.352863	-0.442485	0.669503	0.106312	0.147852	-0.339858	-0.494187	-	-	-	-
FxaC_2g01500.t1	MEblue	6871	0.579328	-0.38444	0.424874	-0.348223	-0.51872	0.251782	-0.0046007	-	-	-	-
FxaC_2g01510.t1	MEpink	1578	0.289182	-0.516593	0.802376	-0.268641	-0.200283	-0.00658544	-0.099456	-	-	-	-
FxaC_2g01521.t1	MEgrey	405	-0.0234155	-0.619826	0.322946	0.0563182	0.0448316	0.0487799	0.170365	-	-	-	-
FxaC_2g01570.t1	MEblue	6871	0.610504	-0.480424	0.455175	-0.21599	-0.386386	0.178403	-0.161284	-	-	-	-
FxaC_2g01630.t1	MEblue	6871	0.526968	-0.322	0.476828	-0.160043	-0.27249	0.215235	-0.464498	-	-	-	-
FxaC_2g01640.t1	MEpink	1578	0.35927	-0.251393	0.783346	-0.120213	-0.156186	-0.101425	-0.513398	-	-	-	-
FxaC_2g01660.t1	MEcyan	358	0.380484	-0.274022	0.042135	0.394983	-0.126189	-0.330857	-0.0865335	-	-	-	-
FxaC_2g01680.t1	MEblue	6871	0.438273	-0.369191	0.44659	-0.417592	0.0045886	-0.106612	0.00394305	-	-	-	-
FxaC_2g01690.t1	MEblue	6871	0.301469	-0.503287	0.730764	-0.282073	-0.352679	0.176428	-0.0706223	-	-	-	-
FxaC_2g01730.t1	MEbrown	5535	0.410234	-0.0742421	-0.100789	0.114844	0.10017	-0.358126	-0.0920916	-	-	-	MYB_related
FxaC_2g01740.t1	MEblue	6871	0.697155	-0.270112	0.381104	-0.549592	-0.0213145	-0.117619	-0.119621	-	-	-	-
FxaC_2g01750.t1	MEblue	6871	0.275076	-0.197855	0.532309	-0.625751	-0.285883	0.076922	0.225182	-	-	-	-
FxaC_2g02030.t1	MEturquoise	7518	-0.273003	0.133194	0.21881	0.0344561	-0.624481	0.185329	0.325695	-	-	-	-
FxaC_2g02051.t1	MEtan	697	-0.103529	0.215397	-0.333537	0.848787	-0.316254	-0.132987	-0.177878	-	-	-	-
FxaC_2g02080.t1	MEtan	697	-0.550101	0.186797	-0.521773	0.506088	0.173815	0.400343	-0.195168	-	-	-	-
FxaC_2g02090.t1	MEblue	6871	-0.380283	0.394265	-0.74611	0.0487901	0.420053	0.10769	0.155595	-	-	-	-
FxaC_2g02130.t1	MEgrey60	314	0.17198	0.0921601	-0.430953	-0.0829973	0.801311	-0.499086	-0.052415	-	-	-	-
FxaC_2g02140.t1	MEturquoise	7518	-0.340149	-0.00819733	-0.340149	0.115517	0.782764	-0.181267	-0.0285195	-	-	-	-
FxaC_2g02150.t1	MEblue	6871	0.664995	-0.125988	0.159547	-0.567255	0.323807	-0.376162	-0.0789445	-	-	-	HRT-like
FxaC_2g02160.t1	MEturquoise	7518	-0.178221	0.290138	-0.6705	0.0119097	0.647092	-0.191559	0.0911395	-	-	-	-
FxaC_2g02200.t1	MEcyan	358	-0.156197	0.380886	-0.237752	-0.414538	0.211342	-0.213593	0.429853	-	-	-	-
FxaC_2g02210.t1	MEturquoise	7518	-0.153339	-0.631455	-0.384094	0.119008	0.725043	0.174288	0.150548	-	-	-	-
FxaC_2g02220.t1	MEturquoise	7518	-0.543507	-0.0566266	-0.325367	0.563936	0.609247	-0.00842589	-0.239257	-	-	-	-
FxaC_2g02230.t1	MEpurple	707	-0.302239	0.370463	-0.495985	-0.149604	-0.20187	0.147102	0.632134	-	-	-	-
FxaC_2g02240.t1	MEturquoise	7518	-0.65948	0.157662	-0.26161	0.118876	0.753942	-0.117799	0.00840984	-	-	-	-
FxaC_2g02250.t1	MEpink	1578	-0.0962047	0.0492257	-0.499208	0.678185	-0.202682	0.0376496	0.0330338	-	-	-	-
FxaC_2g02270.t1	MEblue	6871	-0.452472	0.227601	-0.559127	0.299292	0.655068	-0.25337	0.0830084	-	-	-	-
FxaC_2g02300.t1	MEcyan	358	-0.188737	0.25356	-0.203887	-0.451109	0.0886821	0.198384	0.303107	-	-	-	-
FxaC_2g02310.t1	MEturquoise	7518	-0.492824	0.0386757	-0.152119	0.0497477	0.903079	-0.237166	-0.109393	-	-	-	-
FxaC_2g02350.t1	MEpurple	707	-0.365661	0.390234	-0.511491	-0.161703	-0.100141	0.10431	0.644451	-	-	-	-
FxaC_2g02380.t1	MEgrey60	314	0.239907	0.157764	-0.449392	-0.596369	0.403866	0.172496	0.0717282	-	-	-	-
FxaC_2g02400.t1	MEblue	6871	-0.643012	0.388875	-0.599296	0.143124	0.246062	0.089734	0.374515	-	-	-	-
FxaC_2g02410.t1	MEgreenyellow	703	-0.169018	0.204999	0.475518	-0.740735	0.285338	-0.076331	0.0202301	-	-	-	-
FxaC_2g02420.t1	MElightcyan	338	0.413174	0.24561	-0.624819	0.0175509	-0.329713	-0.144805	0.423003	-	-	-	-
FxaC_2g02430.t1	MEgreen	2061	-0.766155	0.344674	-0.411212	0.0948077	0.278328	0.0757923	0.383765	-	-	-	-
FxaC_2g02500.t1	MEyellow	5484	0.016111	-0.178508	0.226661	0.351053	0.220189	-0.665228	0.0297223	-	-	-	-
FxaC_2g02520.t1	MEpink	1578	-0.00781032	0.119719	-0.551704	-0.324513	0.21251	0.248672	0.303126	-	-	-	-
FxaC_2g02540.t1	MEbrown	5535	0.514277	0.313225	-0.13601	-0.453881	-0.0651485	0.396096	-0.568559	-	-	-	-
FxaC_2g02600.t1	MEmagenta	893	-0.451281	0.400328	0.175086	-0.250474	-0.593684	0.528229	0.191796	-	-	-	-
FxaC_2g02620.t1	MEyellow	5484	-0.805391	0.105632	-0.0682705	0.321781	0.463261	-0.196062	0.179051	-	-	-	-
FxaC_2g02650.t1	MEroyalblue	146	0.453146	0.0943507	-0.643717	0.0825846	0.183628	-0.45722	0.287229	-	-	-	-
FxaC_2g02660.t1	MEred	1741	-0.372939	0.0997451	0.0616257	-0.0876031	-0.597263	0.562111	0.334323	-	-	-	-
FxaC_2g02730.t1	MEpink	1578	0.0115154	0.505059	-0.540603	0.534527	-0.18102	0.0884321	-0.417911	-	-	-	-
MSTRG.1854.2	MEyellow	5484	0.789767	0.164653	-0.194962	-0.409709	-0.461362	0.0945551	0.0170587	-	-	-	-
FxaC_2g02880.t1	MEbrown	5535	-0.721667	0.518867	-0.337614	0.296823	-0.0867673	0.161134	0.169224	LncRNA	-	-	-
FxaC_2g02890.t1	MEyellow	5484	-0.0529179	-0.335093	-0.113953	0.301314	0.659019	-0.54204	0.0836716	-	-	-	-
FxaC_2g02980.t1	MEbrown	5535	-0.824392	0.160903	-0.0634069	0.317934	0.0774702	-0.0280198	0.359511	-	-	-	-
FxaC_2g02990.t1	MEblack	1684	0.106213	0.411977	-0.146357	0.116072	-0.896395	0.378565	0.0299235	-	-	-	-
FxaC_2g03000.t1	MEgreen	2061	-0.740189	0.0805812	0.310783	-0.255394	0.0723161	0.0183414	0.513561	-	-	-	-
MSTRG.1867.1	MEpurple	707	-0.273029	0.601918	-0.4155	-0.0262618	-0.292936	0.28701	0.118799	LncRNA	TE_homo_19993	Unknown	-
FxaC_2g03130.t1	MEblue	6871	0.457707	-0.422303	0.575072	-0.549812	-0.0910315	0.238809	-0.208442	-	-	-	-
MSTRG.1869.2	MEgreen	2061	0.726211	-0.0531888	0.312281	-0.376018	-0.376018	0.142749	-0.376018	LncRNA	-	-	-
MSTRG.1872.1	MEpink	1578	-0.135448	-0.0912656	-0.584462	0.256628	0.632744	-0.15917	0.080974	LncRNA	-	-	-
FxaC_2g03170.t1	MEsalmon	588	0.00746434	-0.00626381	0.27116	-0.490718	-0.5585	0.403817	0.373041	-	-	-	-
FxaC_2g03220.t1	MEpink	1578	0.0289811	0.0693818	0.124654	-0.439681	-0.0535717	-0.0920361	0.362271	-	-	-	-
FxaC_2g03250.t1	MEturquoise	7518	-0.232121	-0.297471	0.547221	0.224239	0.293737	-0.346483	-0.189123	-	-	-	-
FxaC_2g03270.t1	MEgreen	2061	-0.716143	0.304059	-0.452941	0.207609	0.338898	-0.00445471	0.322973	-	-	-	-
FxaC_2g03280.t1	MEyellow	5484	-0.492693	-0.147425	0.231706	-0.247359	0.714287	-0.239046	0.180531	-	-	-	-
FxaC_2g03310.t1	MEblue	6871	0.334631	0.301121	-0.187677	-0.576466	-0.545843	0.508126	0.166107	-	-	-	ERF
FxaC_2g03370.t1	MEgreen	2061	0.628179	0.227513	-0.321192	0.273311	-0.350476	0.0488777	-0.506212	-	-	-	-
FxaC_2g03380.t1	MEbrown	5535	-0.788587	0.43965	0.385027	0.096314	-0.00884096	-0.183656	0.0600926	-	-	-	-
FxaC_2g03400.t1	MEblue	6871	-0.712344	0.223246	-0.273242	0.450291	0.47443	-0.0589693	-0.103411	-	-	-	-
FxaC_2g03420.t1	MEyellow	5484	-0.217854	-0.00686145	-0.424535	-0.081642	0.551718	-0.343149	0.522323	-	-	-	-
FxaC_2g03440.t1	MEtan	697	-0.558335	0.567129	-0.470918	0.49123	-0.0024231	0.120761	-0.147444	-	-	-	-
FxaC_2g03520.t1	MEgreen	2061	-0.586213	0.359843	-0.222861	-0.0421963	0.328043	-0.00310573	0.16649	-	-	-	-
FxaC_2g03530.t1	MEturquoise	7518	-0.0579626	-0.39467	0.0150544	0.0678767	0.239996	0.526785	-0.39708	-	-	-	-
FxaC_2g03540.t1	MEblue	6871	0.510279	0.0216828	0.0365872	-0.455383	-0.704717	0.394162	0.197389	-	-	-	-
FxaC_2g03640.t1	MEgreen	2061	-0.657931	0.229192	-0.362701	0.171024	0.399646	-0.291785	0.512555	-	-	-	-
FxaC_2g03660.t1	MEturquoise	7518	-0.213627	0.209091	-0.526264	0.383444	0.623795	-0.117367	-0.359073	-	-	-	-
FxaC_2g03670.t1	MEturquoise	7518	-0.67475	0.213893	-0.494564	0.251993	0.551209	0.0753656	0.0768519	-	-	-	-
FxaC_2g03760.t1	MEturquoise	7518	-0.016041	0.136002	-0.443502	0.130494	0.687461	-0.519014	0.0245997	-	-	-	-
MSTRG.1895.1	MEblue	6871	0.60774	-0.509378	0.288254	-0.196675	-0.361375	0.204017	-0.0325843	-	-	-	-
FxaC_2g03790.t1	MEturquoise	7518	0.340232	0.0766051	0.236358	-0.383471	-0.228172	-0.323431	0.281879	-	-	-	-
FxaC_2g03840.t1	MEyellow	5484	0.484096	-0.071093	-0.0267706	0.154538	-0.731461	0.237264	-0.0465729	-	-	-	-
FxaC_2g03920.t1	MEblue	6871	-0.162115	-0.243409	-0.612763	0.543575	0.119527	0.0190242	0.336161	-	-	-	-
FxaC_2g04050.t1	MEturquoise	7518	-0.714061	0.152498	-0.123752	0.390404	0.635717	-0.129694	-0.21111	-	-	-	-
FxaC_2g04110.t1	MEbrown	5535	0.756923	-0.438046	0.274736	-0.106256	-0.380789	-0.0802805	-0.0262885	-	-	-	-
FxaC_2g04140.t1	MEturquoise	7518	0.269669	-0.136422	0.499027	0.0601637	-0.65441	0.25898	-0.297007	-	-	-	-
FxaC_2g04141.t1	MEblue	6871	0.374337	-0.120568	0.348818	-0.549661	-0.494929	0.130795	0.311209	-	-	-	-
FxaC_2g04250.t1	MEturquoise	7518	0.148	0.184473	0.305462	-0.0974414	-0.580697	0.151634	-0.111431	-	-	-	-
FxaC_2g04280.t1	MEturquoise	7518	0.452865	-0.150537	0.402989	-0.499546	-0.552543	0.337431	0.00934051	-	-	-	-
FxaC_2g04330.t1	MEturquoise	7518	0.0977143	-0.133237	0.408906	-0.472226	-0.555208	0.557544	0.0965071	-	-	-	-
FxaC_2g04350.t1	MEturquoise	7518	-0.067176	-0.0251859	0.0647109	-0.433057	-0.258422	0.301586	0.417544	-	-	-	-
FxaC_2g04490.t1	MEturquoise	7518	0.173895	-0.130534	0.687361	-0.56512	-0.403099	-0.00886005	0.246358	-	-	-	-
FxaC_2g04500.t1	MEblack	1684	-0.363727	0.469937	0.483906	-0.0953493	-0.668674	0.0921278	0.081779	-	-	-	-
FxaC_2g04600.t1	MEmagenta	893	-0.283423	0.547824	-0.0182391	-0.283423	-0.283423	0.457144	-0.136458	-	-	-	-
FxaC_2g04650.t1	MEturquoise	7518	-0.280145	-0.420083	0.372231	0.221391	0.652871	-0.49636	-0.0499042	-	-	-	MYB_related
MSTRG.1931.1	MEyellow	5484	-0.482127	0.0825358	0.171863	0.24907	0.693826	-0.482127	-0.23304	LncRNA	TE_homo_20270	Unknown	-
FxaC_2g04670.t1	MEblack	1684	0.336226	-0.350243	0.418727	-0.163828	0.531599	-0.601595	-0.170885	-	-	-	-
FxaC_2g04680.t1	MEturquoise	7518	-0.115943	0.184628	0.194592	-0.169843	0.70492	-0.530245	-0.268109	-	-	-	-
FxaC_2g04690.t1	MEbrown	5535	0.505545	-0.422394	0.553517	-0.435886	0.262941	-0.364515	-0.0992094	-	-	-	HRT-like
FxaC_2g04740.t1	MEturquoise	7518	-0.128911	-0.0607152	0.503183	0.0669972	-0.677262	-0.000402485	0.297111	-	-	-	-
FxaC_2g04780.t1	MEturquoise	7518	-0.017017	-0.182154	0.631076	-0.0394205	0.213018	-0.201488	-0.404014	-	-	-	-
FxaC_2g04790.t1	MEturquoise	7518	-0.0879605	-0.606131	-0.392959	0.1117	0.769594	0.0976283	0.108128	-	-	-	-
FxaC_2g04800.t1	MEturquoise	7518	-0.47374	-0.309241	-0.0683268	0.458714	0.478129	0.269605	-0.35514	-	-	-	-
FxaC_2g04810.t1	MEturquoise	7518	-0.37073	-0.0645529	-0.0669439	0.47085	0.483983	0.114878	-0.567485	-	-	-	-
FxaC_2g04820.t1	MEblack	1684	-0.0537592	0.0339647	0.235519	-0.396055	0.647864	-0.225013	-0.24252	-	-	-	-
FxaC_2g04880.t1	MEturquoise	7518	0.0318361	0.0421997	0.49182	-0.549589	0.0282897	-0.310343	0.265787	-	-	-	-
FxaC_2g04890.t1	MEyellow	5484	-0.578838	-0.121637	0.446677	-0.124634	0.620389	-0.346749	0.104792	-	-	-	-
FxaC_2g04940.t1	MEturquoise	7518	0.283309	-0.183347	0.595517	-0.547096	-0.460437	0.0218836	0.29017	-	-	-	-
FxaC_2g04990.t1	MEyellow	5484	0.355385	-0.3112	0.292312	0.0314953	-0.287179	0.422355	-0.503168	-	-	-	-
FxaC_2g04991.t1	MEred	1741	0.69786	-0.0672626	-0.12025	0.0348801	0.120832	-0.33303	-0.33303	-	-	-	-
FxaC_2g05010.t1	MEsalmon	588	0.134671	-0.0439401	0.487603	-0.714179	-0.41307	0.363296	0.18562	-	-	-	-
FxaC_2g05020.t2	MEblue	6871	0.54654	-0.345416	0.331041	0.0682338	-0.49066	0.0752025	-0.184942	-	-	-	-
FxaC_2g05030.t1	MEbrown	5535	0.622747	-0.195013	0.137527	-0.226908	-0.474103	0.292163	-0.156414	-	-	-	-
FxaC_2g05040.t1	MEpink	1578	-0.115198	-0.100464	0.776234	-0.514522	-0.245171	0.0162647	0.182857	-	-	-	-
FxaC_2g05100.t1	MEblue	6871	0.211235	-0.180429	0.555653	-0.478196	-0.196781	0.24889	-0.160372	-	-	-	-
FxaC_2g05120.t1	MEturquoise	7518	0.122423	-0.399918	0.526874	0.00371117	-0.462434	0.0108789	0.198465	-	-	-	-
FxaC_2g05130.t1	MEblue	6871	0.604999	-0.124126	0.525368	-0.128141	-0.518836	0.0797299	-0.438994	-	-	-	-
FxaC_2g05200.t1	MEmagenta	893	-0.298816	0.408632	0.12795	-0.345176	-0.630751	0.577682	0.160478	-	-	-	-
FxaC_2g05250.t1	MEpurple	707	-0.236204	-0.288397	0.663076	-0.165601	0.189807	-0.337208	0.174527	-	-	-	-
FxaC_2g05260.t1	MEturquoise	7518	0.113204	-0.102324	0.362635	-0.387511	-0.640167	0.526249	0.127914	-	-	-	-
FxaC_2g05320.t1	MEyellow	5484	0.611516	0.0618484	0.47264	-0.132857	-0.603248	-0.155821	-0.254078	-	-	-	-
FxaC_2g05330.t1	MEgreen	2061	-0.826146	0.118698	0.0199491	-0.108088	0.609723	0.0674672	0.118396	-	-	-	-
FxaC_2g05360.t1	MEblue	6871	0.66807	-0.323246	0.325708	-0.466362	-0.385194	0.133987	0.0470368	-	-	-	-
FxaC_2g05400.t1	MEyellow	5484	0.518875	0.124172	-0.283039	-0.112212	-0.4927	0.428746	-0.183843	-	-	-	-
FxaC_2g05500.t1	MEturquoise	7518	0.156905	0.155508	0.496964	-0.0856224	-0.868573	0.146357	-0.00153799	LncRNA	-	-	-
FxaC_2g05640.t1	MEblack	1684	0.255724	0.259144	-0.0451122	0.232875	-0.958598	0.216366	0.0396011	-	-	-	-
FxaC_2g05770.t1	MEgreen	2061	0.71625	-0.0823804	0.1352	-0.220298	-0.128847	0.150217	-0.570141	-	-	-	-
MSTRG.1987.1	MEyellow	5484	0.322286	-0.177588	0.18103	0.152483	-0.59234	0.364483	-0.250355	-	-	-	-
FxaC_2g05840.t1	MEblue	6871	0.40401	-0.183233	-0.190539	-0.147559	-0.386046	0.257419	0.245947	-	-	-	-
FxaC_2g05910.t1	MEgrey	405	-0.293206	-0.127516	-0.205802	0.293164	-0.209921	0.220884	0.322397	-	-	-	-
FxaC_2g05930.t1	MEpink	1578	0.0720792	-0.150608	0.595674	-0.644373	-0.361762	0.209765	0.279225	-	-	-	-
FxaC_2g05940.t1	MEmagenta	893	0.264659	-0.0623911	-0.0453056	-0.31935	0.178388	-0.46882	0.45282	-	-	-	-
FxaC_2g05950.t1	MEblue	6871	0.544157	0.107421	-0.0082988	-0.668849	-0.460623	0.398057	0.0881355	-	-	-	ERF
FxaC_2g06010.t2	MEbrown	5535	0.891642	-0.237587	-0.0690205	0.00962688	-0.24691	0.000348209	-0.348099	-	-	-	-
FxaC_2g06040.t1	MEturquoise	7518	0.0279625	-0.322971	0.253399	0.0411309	0.658083	-0.059129	-0.598476	-	-	-	-
FxaC_2g06050.t1	MEblue	6871	0.152895	-0.262644	0.528642	-0.510563	-0.389145	0.283774	0.197041	-	-	-	-
FxaC_2g06070.t1	MEblue	6871	0.606225	-0.600374	0.219988	-0.512251	0.0730212	0.0536832	0.159707	-	-	-	-
FxaC_2g06120.t1	MEturquoise	7518	0.372076	-0.251609	0.207318	0.127269	-0.750974	0.359285	-0.0633646	-	-	-	-
MSTRG.2007.1	MEturquoise	7518	0.346533	-0.223526	0.494151	0.0661157	-0.600395	-0.0355972	-0.0472808	-	-	-	-
FxaC_2g06200.t1	MEblue	6871	0.454576	-0.469433	0.58821	-0.544959	-0.0800708	0.0519696	-0.000293072	-	-	-	-
FxaC_2g06220.t1	MEbrown	5535	0.737314	-0.227231	0.0442432	-0.188091	0.312935	-0.398018	-0.281152	-	-	-	-
FxaC_2g06230.t1	MEpink	1578	0.0289325	0.0231217	0.485328	-0.000236211	0.0441544	0.0289051	-0.610206	-	-	-	-
FxaC_2g06270.t1	MEturquoise	7518	0.0316868	0.00444097	-0.355551	0.292675	0.685067	-0.556799	-0.10152	-	-	-	-
FxaC_2g06380.t1	MEturquoise	7518	0.513411	-0.481192	0.341833	-0.105784	-0.568456	0.183166	0.117022	-	-	-	-
FxaC_2g06440.t1	MEbrown	5535	0.750976	-0.416851	-0.192272	0.0184862	0.291448	-0.391951	-0.0598369	-	-	-	-
FxaC_2g06490.t1	MEbrown	5535	0.838476	-0.378264	-0.180348	-0.169991	-0.322506	0.126421	0.0862106	-	-	-	-
FxaC_2g06600.t1	MEturquoise	7518	-0.742548	0.0707357	-0.0976928	0.353284	0.627438	0.0664711	-0.277689	-	-	-	-
FxaC_2g06630.t1	MEgreen	2061	-0.657078	-0.081359	0.0530848	-0.155869	0.728285	-0.16868	0.281616	-	-	-	-
MSTRG.2032.1	MEmidnightblue	346	0.593775	-0.30759	0.00860246	-0.742013	0.00843699	0.0822245	0.356564	-	-	-	-
MSTRG.2034.1	MEblue	6871	-0.589157	0.0979326	0.0961342	0.222413	0.50084	0.132797	-0.46096	LncRNA	-	-	-
FxaC_2g06720.t1	MEyellow	5484	-0.444861	-0.0592969	0.091875	0.308313	0.492484	-0.451729	0.0632145	LncRNA	-	-	-
FxaC_2g06760.t1	MEgreen	2061	0.813356	-0.179426	-0.0277973	0.0689471	-0.17659	-0.136513	-0.361977	-	-	-	-
FxaC_2g06780.t1	MEblue	6871	0.487286	-0.433703	0.445128	-0.433703	-0.433703	0.255493	0.113202	-	-	-	-
FxaC_2g06770.t1	MEgreen	2061	0.93715	-0.186377	0.0504248	-0.222372	-0.338671	-0.0730659	-0.167088	-	-	-	-
MSTRG.2043.1	MEblue	6871	-0.445504	0.190482	-0.27837	0.423412	0.57141	-0.133028	-0.328401	-	-	-	-
MSTRG.2045.1	MEblue	6871	-0.656299	0.279627	-0.0243515	0.470819	0.457281	-0.0985049	-0.428572	LncRNA	-	-	-
FxaC_2g06850.t1	MEblack	1684	-0.0126414	0.183429	-0.151469	0.141292	-0.512219	-0.148692	0.5003	LncRNA	-	-	-
FxaC_2g06860.t1	MEturquoise	7518	-0.17516	-0.222395	-0.0225453	0.12479	0.929973	-0.29761	-0.337053	-	-	-	-
FxaC_2g06890.t1	MEyellow	5484	-0.533478	-0.335874	0.083572	0.330484	0.729783	-0.196736	-0.0777497	LncRNA	TE_homo_20691	LTR/Copia	-
FxaC_2g06911.t1	MEturquoise	7518	0.298957	-0.208797	0.424334	-0.216765	-0.770522	0.0974525	0.37534	-	-	-	-
FxaC_2g07050.t1	MEbrown	5535	0.456015	-0.506151	0.278603	0.0464909	0.152076	-0.358961	-0.0680733	-	-	-	-
FxaC_2g07080.t1	MEyellow	5484	-0.724011	-0.0362445	0.301043	0.166272	0.636733	-0.329738	-0.0140546	-	-	-	-
FxaC_2g07081.t1	MEturquoise	7518	-0.356762	-0.0544525	-0.318778	0.163257	0.88775	-0.289069	-0.0319446	-	-	-	-
FxaC_2g07090.t1	MEbrown	5535	0.83359	-0.0507266	-0.173768	-0.388883	0.0687358	-0.229112	-0.0598366	-	-	-	-
FxaC_2g07100.t1	MEturquoise	7518	-0.684678	0.111813	-0.16991	0.146571	0.746684	-0.182559	0.0320782	-	-	-	-
FxaC_2g07110.t1	MEred	1741	0.40777	-0.0764158	-0.551391	-0.205543	0.73432	-0.0722642	-0.236476	-	-	-	-
FxaC_2g07130.t1	MEyellow	5484	0.646416	0.126718	-0.116256	-0.117019	-0.733269	0.15139	0.0420198	-	-	-	-
FxaC_2g07150.t1	MEred	1741	-0.61928	0.0543687	-0.13085	-0.129671	-0.0756413	0.284098	0.616975	-	-	-	-
FxaC_2g07240.t1	MEyellow	5484	0.189708	0.335172	-0.278852	-0.358145	-0.36113	0.341499	0.131748	-	-	-	-
FxaC_2g07330.t1	MEbrown	5535	-0.680422	0.409689	0.29916	0.420767	-0.425789	0.149511	-0.172916	-	-	-	-
MSTRG.2070.1	MEpink	1578	-0.222863	-0.00602884	0.231908	-0.533277	-0.262904	0.232777	0.560388	-	-	-	-
FxaC_2g07401.t1	MEpink	1578	0.0046001	-0.0870445	0.732535	0.142173	-0.0597006	0.0169984	-0.749561	-	-	-	-
FxaC_2g07420.t1	MEturquoise	7518	-0.431141	-0.0907135	-0.271877	0.321152	0.779615	-0.284997	-0.0220401	-	-	-	-
FxaC_2g07430.t1	MEturquoise	7518	0.312485	0.0697611	-0.226861	-0.347386	-0.364394	0.351857	0.204538	-	-	-	-
FxaC_2g07490.t1	MEturquoise	7518	-0.365334	0.2262	0.553147	-0.0920549	-0.635269	0.2118	0.101511	-	-	-	-
FxaC_2g07510.t1	MEbrown	5535	0.858252	0.209739	-0.388996	-0.179263	-0.181628	-0.256286	-0.0618172	-	-	-	-
FxaC_2g07551.t1	MEturquoise	7518	0.423316	0.0506103	0.116441	-0.243906	-0.764218	-0.0330084	0.450765	-	-	-	-
FxaC_2g07580.t1	MEmidnightblue	346	0.748964	-0.0546168	-0.518997	-0.516356	0.0668529	0.188723	0.0854305	-	-	-	-
FxaC_2g07620.t1	MEturquoise	7518	-0.330906	0.0168061	-0.0426406	0.351062	0.719673	-0.417599	-0.296396	-	-	-	-
FxaC_2g07710.t1	MEyellow	5484	0.648665	0.0855141	-0.0622503	-0.158208	-0.775142	0.306761	-0.0453396	-	-	-	GRAS
FxaC_2g07770.t1	MEmidnightblue	346	-0.385496	0.0558459	0.35608	0.635218	-0.301206	0.133357	-0.493799	LncRNA	-	-	-
FxaC_2g07780.t2	MEyellow	5484	0.693557	-0.424258	0.191293	-0.106785	-0.473242	0.333402	-0.213967	-	-	-	-
FxaC_2g07790.t1	MEblue	6871	-0.188671	-0.168368	-0.525205	0.222602	0.12759	-0.193184	0.725236	-	-	-	-
FxaC_2g07810.t1	MEbrown	5535	0.522212	-0.462148	0.273138	-0.233156	0.383459	-0.0416447	-0.44186	-	-	-	-
FxaC_2g07850.t1	MEmagenta	893	-0.808394	0.543308	-0.0585363	0.281484	-0.0570783	0.253873	-0.154656	-	-	-	-
FxaC_2g07860.t1	MEturquoise	7518	-0.309023	-0.371687	-0.288086	0.206834	0.661252	0.136963	-0.0362532	-	-	-	-
FxaC_2g08030.t1	MEblack	1684	0.181581	-0.223136	-0.0189713	-0.0924286	0.695277	0.0247161	-0.567039	-	-	-	-
FxaC_2g08100.t1	MEblack	1684	-0.52563	-0.0950395	0.220549	-0.101772	0.794677	-0.0303176	-0.262467	-	-	-	-
FxaC_2g08210.t1	MEturquoise	7518	-0.571306	0.0571829	-0.198701	0.289587	0.79643	-0.179392	-0.193801	-	-	-	-
FxaC_2g08240.t1	MEblue	6871	-0.632695	0.069946	0.0291112	0.306613	0.611242	-0.104199	-0.280018	-	-	-	-
FxaC_2g08251.t1	MEbrown	5535	0.679896	-0.266781	0.0337164	-0.29434	-0.0904153	0.150191	-0.212267	-	-	-	-
MSTRG.2117.1	MEgreen	2061	-0.880471	0.103428	0.0189743	0.0799857	0.486824	0.000752001	0.190507	-	-	-	-
FxaC_2g08340.t1	MEturquoise	7518	-0.282359	-0.0178014	-0.00471496	0.154259	0.82868	-0.357979	-0.320085	-	-	-	-
FxaC_2g08360.t1	MEblack	1684	0.304981	0.286633	0.143862	0.199086	-0.788837	-0.170502	0.024777	-	-	-	-
FxaC_2g08370.t1	MEcyan	358	-0.741112	0.15116	0.222834	-0.369995	0.259796	-0.0493255	0.526643	-	-	-	-
FxaC_2g08430.t1	MEblack	1684	-0.06296	0.409808	-0.129442	-0.117475	-0.774103	0.564882	0.10929	-	-	-	-
FxaC_2g08462.t1	MEbrown	5535	0.914654	-0.0548219	-0.287112	-0.259407	0.157938	-0.210118	-0.261134	-	-	-	-
FxaC_2g08480.t1	MEpink	1578	-0.191475	0.0399868	0.411438	-0.495836	-0.16958	-0.226747	0.632212	-	-	-	-
FxaC_2g08490.t1	MEgreenyellow	703	-0.355949	-0.0110068	0.182404	-0.459956	0.239375	-0.252736	0.657869	-	-	-	-
FxaC_2g08560.t1	MEblack	1684	-0.12881	-0.278689	0.055562	-0.328139	0.730817	-0.309889	0.259149	-	-	-	-
FxaC_2g08570.t1	MEyellow	5484	0.525264	-0.023516	-0.218325	0.0913464	-0.773096	0.424086	-0.0257583	-	-	-	-
FxaC_2g08580.t1	MEblue	6871	0.625516	-0.452126	0.507871	-0.211836	-0.292781	0.167514	-0.344157	-	-	-	-
FxaC_2g08590.t1	MEbrown	5535	0.376242	0.40059	-0.0328536	-0.0415175	-0.133189	-0.0953438	-0.473928	-	-	-	-
FxaC_2g08670.t1	MEmagenta	893	-0.269325	0.646555	0.238667	0.258941	-0.324529	-0.229011	-0.321299	-	-	-	-
FxaC_2g08690.t1	MEbrown	5535	0.937438	-0.289563	-0.142771	-0.181954	-0.226559	-0.0881318	-0.00845844	-	-	-	-
FxaC_2g08710.t1	MEblue	6871	-0.309677	0.404074	-0.164754	0.484863	0.40592	-0.267745	-0.552681	-	-	-	-
FxaC_2g08780.t1	MEyellow	5484	-0.378136	-0.411482	0.0194419	0.0129841	0.701344	-0.245227	0.301075	-	-	-	-
FxaC_2g08800.t1	MEbrown	5535	0.645734	-0.369696	-0.13572	-0.466795	0.153725	-0.211226	0.383978	-	-	-	-
FxaC_2g08820.t1	MEbrown	5535	0.772344	0.000875436	-0.403029	0.00475551	-0.394621	0.325687	-0.306011	-	-	-	-
FxaC_2g08890.t1	MEyellow	5484	0.442878	-0.044366	0.104039	-0.0187686	-0.870972	0.368318	0.018872	-	-	-	-
FxaC_2g08951.t1	MEturquoise	7518	-0.346411	0.197738	-0.368771	0.322408	0.770621	-0.334308	-0.241277	-	-	-	-
FxaC_2g08960.t1	MEblue	6871	-0.722689	0.176798	-0.147961	0.465082	0.558343	-0.216586	-0.112988	-	-	-	-
FxaC_2g08980.t1	MEyellow	5484	0.669031	-0.361466	-0.213773	-0.0874857	-0.457969	0.327411	0.124252	-	-	-	-
FxaC_2g09020.t1	MEgreenyellow	703	-0.196181	-0.15463	0.0635334	-0.589556	0.312929	-0.0348099	0.598715	-	-	-	-
FxaC_2g09040.t1	MEgreen	2061	0.743455	0.346897	0.0326451	-0.0365115	-0.345715	-0.162568	-0.578202	-	-	-	-
FxaC_2g09050.t1	MEsalmon	588	0.0337612	0.177302	-0.549442	0.551688	0.505204	-0.412289	-0.306224	-	-	-	-
MSTRG.2160.1	MEturquoise	7518	-0.729672	0.0985426	0.138543	0.448301	0.509909	-0.360128	-0.105496	-	-	-	-
MSTRG.2161.1	MEturquoise	7518	-0.431566	-0.0221738	-0.27315	0.570976	0.618122	-0.431566	-0.0306419	-	-	-	-
FxaC_2g09140.t1	MEturquoise	7518	0.0209257	0.322637	-0.527626	0.485661	0.476743	-0.315491	-0.462849	-	-	-	-
MSTRG.2164.1	MEbrown	5535	0.893422	-0.12394	-0.451319	-0.275816	0.0427106	0.067165	-0.152222	LncRNA	-	-	-
FxaC_2g09180.t1	MEred	1741	0.338643	0.325589	-0.319559	0.196204	0.0901348	-0.0378568	-0.593154	-	-	-	-
FxaC_2g09200.t1	MEbrown	5535	0.801484	-0.493064	0.107281	-0.226879	-0.306971	-0.00328302	0.121431	-	-	-	-
FxaC_2g09320.t1	MEyellow	5484	-0.735307	0.258462	0.296189	0.293604	0.174129	-0.458275	0.171197	-	-	-	-
MSTRG.2175.1	MEtan	697	-0.215967	0.424498	0.106553	0.600929	-0.550521	-0.101347	-0.264144	-	-	-	-
FxaC_2g09380.t1	MEturquoise	7518	0.23583	-0.0436597	-0.115656	-0.375408	-0.112628	0.429782	-0.0182608	-	-	-	-
MSTRG.2176.1	MEred	1741	0.296256	0.144832	-0.490271	0.0412087	0.611314	-0.100647	-0.502693	-	-	-	-
FxaC_2g09530.t2	MEbrown	5535	0.681143	-0.0503493	-0.0241103	-0.353634	-0.0856398	0.343529	-0.510938	-	-	-	-
FxaC_2g09580.t1	MEbrown	5535	-0.731502	0.0966062	0.327789	0.542779	0.278381	-0.191741	-0.322312	-	-	-	-
FxaC_2g09590.t1	MEmidnightblue	346	-0.242466	0.14512	0.587965	0.380824	-0.177526	-0.219722	-0.474195	-	-	-	-
FxaC_2g09611.t1	MEsalmon	588	0.170178	-0.152717	0.0617084	0.552665	0.444487	-0.609831	-0.466491	-	-	-	-
FxaC_2g09630.t1	MEmagenta	893	-0.1825	0.594511	-0.000595235	0.46124	-0.382015	0.0869412	-0.57758	-	-	-	-
FxaC_2g09640.t1	MEmagenta	893	0.509507	-0.564592	0.00681592	-0.178007	0.158855	-0.0750597	0.142481	-	-	-	-
FxaC_2g09660.t1	MEyellow	5484	0.423489	0.081369	0.249631	-0.0246512	-0.90652	0.249668	-0.0729853	-	-	-	-
FxaC_2g09730.t1	MEturquoise	7518	0.0458616	0.158767	0.178027	-0.48735	-0.584877	0.517871	0.171701	-	-	-	-
FxaC_2g09870.t1	MEyellow	5484	-0.492124	-0.253748	0.14147	0.165432	0.411374	-0.0509575	0.0785539	LncRNA	-	-	-
MSTRG.2196.1	MEturquoise	7518	-0.138717	0.0769454	-0.379394	-0.15213	0.467559	0.576002	-0.450266	LncRNA	-	-	-
FxaC_2g09890.t1	MEyellow	5484	0.245737	0.466846	-0.160809	-0.201644	-0.476785	0.579589	-0.452933	-	-	-	-
FxaC_2g09900.t1	MEyellow	5484	0.100573	0.290224	-0.0649653	-0.142017	-0.313894	0.631609	-0.501529	LncRNA	-	-	-
FxaC_2g10000.t1	MEturquoise	7518	-0.33338	-0.233691	0.0208066	0.11589	0.906915	-0.21955	-0.25699	-	-	-	-
FxaC_2g10021.t1	MEturquoise	7518	-0.582741	-0.203209	-0.14106	0.290596	0.769357	0.0504355	-0.183379	-	-	-	-
FxaC_2g10030.t1	MEblack	1684	0.484942	-0.171085	0.099751	-0.354468	0.657141	-0.381779	-0.334502	-	-	-	-
FxaC_2g10150.t1	MEgreen	2061	-0.542794	0.466806	0.309194	-0.314845	0.302886	-0.220602	-0.000646452	-	-	-	-
FxaC_2g10230.t1	MEblack	1684	0.383385	-0.141278	-0.250931	-0.0289561	0.760131	-0.268311	-0.454039	-	-	-	-
FxaC_2g10240.t1	MEturquoise	7518	-0.143761	0.13997	-0.196499	0.552019	0.561089	-0.441059	-0.471758	-	-	-	-
FxaC_2g10270.t1	MEyellow	5484	0.734474	0.0624176	-0.47542	-0.237585	-0.358713	0.379394	-0.104567	-	-	-	-
FxaC_2g10280.t1	MEgreen	2061	0.383276	0.404627	-0.27234	0.506123	-0.35426	-0.200212	-0.467213	-	-	-	-
FxaC_2g10350.t2	MEturquoise	7518	0.273391	-0.0802419	0.245149	-0.0364619	-0.898061	0.251229	0.244996	-	-	-	-
FxaC_2g10360.t1	MEred	1741	-0.76253	-0.0678835	0.422899	0.168279	-0.308124	0.074784	0.472575	-	-	-	-
MSTRG.2227.1	MEgreenyellow	703	-0.210631	-0.147342	0.329786	-0.413884	0.46583	-0.230379	0.206619	-	-	-	-
FxaC_2g10450.t1	MEblue	6871	0.469834	-0.660203	0.0882967	-0.241456	-0.163328	0.197173	0.309683	-	-	-	-
FxaC_2g10460.t1	MEsalmon	588	0.282854	0.0470417	-0.10221	-0.816406	-0.0426582	0.423024	0.208354	-	-	-	ARR-B
FxaC_2g10470.t1	MEbrown	5535	0.87492	0.177355	-0.244765	0.0367198	-0.295282	-0.122654	-0.426293	-	-	-	-
FxaC_2g10520.t1	MEturquoise	7518	-0.790839	0.143271	-0.231971	0.353479	0.451363	0.287019	-0.212321	-	-	-	-
FxaC_2g10590.t1	MEturquoise	7518	-0.0578699	0.407419	0.00712353	0.00762242	-0.809068	-0.0515191	0.496292	-	-	-	-
FxaC_2g10610.t1	MEgreen	2061	0.862119	-0.227779	0.134269	-0.161159	-0.471774	0.115477	-0.251153	-	-	-	-
FxaC_2g10620.t1	MEbrown	5535	0.746199	-0.566783	0.0919631	0.0520704	0.0115548	0.10778	-0.442784	-	-	-	-
FxaC_2g10630.t1	MEblack	1684	-0.0692862	-0.304356	0.477355	-0.332286	0.678937	-0.0278114	-0.422553	-	-	-	-
FxaC_2g10650.t1	MEyellow	5484	0.602469	0.0504013	0.147045	-0.29874	-0.529913	0.423148	-0.394409	-	-	-	bHLH
FxaC_2g10660.t1	MEbrown	5535	-0.741401	0.0313634	0.325104	0.0667436	-0.0612616	-0.06994	0.449392	-	-	-	-
FxaC_2g10710.t1	MEbrown	5535	0.604019	-0.408447	-0.208194	-0.569349	0.480205	0.0918976	0.00986843	-	-	-	-
FxaC_2g10730.t1	MEcyan	358	0.51326	-0.432352	0.231724	0.309398	-0.0227065	-0.397723	-0.201601	-	-	-	-
FxaC_2g10740.t1	MEbrown	5535	0.669732	0.391063	-0.0805086	-0.198226	-0.14497	-0.0736376	-0.563453	-	-	-	-
FxaC_2g10770.t1	MEgreenyellow	703	-0.597967	-0.0229872	0.186508	-0.446475	0.290999	-0.0538013	0.643724	-	-	-	-
FxaC_2g10820.t1	MEbrown	5535	-0.662303	0.268721	0.0463944	0.39215	-0.472123	-0.065201	0.492361	-	-	-	-
FxaC_2g10860.t1	MEbrown	5535	-0.817271	0.20474	0.167743	0.482005	0.310029	-0.236499	-0.110746	-	-	-	WRKY
FxaC_2g10870.t1	MEblue	6871	-0.38843	0.0831085	0.308147	0.484228	0.44969	-0.473269	-0.463475	-	-	-	-
MSTRG.2260.1	MEblue	6871	-0.478997	0.268824	-0.576848	0.510583	0.404312	-0.215256	0.0873829	-	-	-	-
MSTRG.2261.1	MEturquoise	7518	-0.394035	-0.0785218	0.563214	0.0980627	0.59474	-0.41667	-0.36679	-	-	-	-
FxaC_2g10910.t1	MEturquoise	7518	-0.0400697	-0.172874	-0.204541	0.127061	0.881141	-0.476965	-0.113751	-	-	-	-
FxaC_2g10911.t1	MEred	1741	-0.205842	-0.136257	0.579098	0.104371	-0.65435	-0.130257	0.443236	-	-	-	-
FxaC_2g10920.t1	MEturquoise	7518	-0.361206	0.0852232	-0.241162	0.458213	0.675585	-0.416074	-0.20058	-	-	-	-
FxaC_2g11040.t1	MEpurple	707	0.549298	-0.404423	0.563368	-0.442296	0.196711	-0.214018	-0.248641	-	-	-	-
FxaC_2g11060.t1	MEbrown	5535	-0.755852	0.369424	0.0863959	0.144238	-0.418603	0.413	0.161397	-	-	-	-
FxaC_2g11080.t1	MEdarkorange	62	-0.328222	0.200412	0.00230123	0.894644	-0.207945	-0.260687	-0.300504	-	-	-	-
FxaC_2g11100.t1	MEpink	1578	-0.353426	-0.137072	0.870535	-0.337002	0.0498107	0.0613883	-0.154235	-	-	-	-
FxaC_2g11140.t1	MEyellow	5484	0.49199	-0.361182	-0.123582	0.00567905	-0.543888	0.555595	-0.0246132	-	-	-	-
FxaC_2g11160.t1	MEbrown	5535	-0.873504	0.105783	0.093996	0.136863	0.498247	-0.154913	0.193527	-	-	-	-
FxaC_2g11220.t1	MEgreen	2061	-0.661108	0.00805516	0.295372	-0.46684	0.490904	-0.015307	0.348924	-	-	-	-
FxaC_2g11320.t1	MEyellow	5484	0.697834	0.176305	-0.338331	-0.264452	-0.537414	0.384893	-0.118835	-	-	-	-
FxaC_2g11330.t1	MEgreenyellow	703	-0.478672	-0.24718	0.389199	-0.115089	0.604374	-0.445311	0.292679	-	-	-	-
MSTRG.2286.1	MEblue	6871	0.632251	-0.339424	-0.0168613	-0.543055	-0.357419	0.431006	0.193502	-	-	-	-
FxaC_2g11350.t1	MEbrown	5535	0.753237	-0.255813	0.108957	-0.614398	-0.266329	0.238216	0.0361299	-	-	-	-
FxaC_2g11360.t1	MEblue	6871	0.265059	-0.42695	0.546809	-0.510618	-0.272205	0.0421656	0.355741	-	-	-	-
MSTRG.2289.2	MEdarkturquoise	118	0.594785	-0.0444255	-0.625709	0.45426	-0.29882	-0.105395	0.0253053	-	-	-	-
FxaC_2g11480.t2	MEturquoise	7518	0.353292	0.096225	-0.091049	-0.469031	-0.597359	0.341156	0.366767	-	-	-	-
FxaC_2g11560.t1	MEblue	6871	0.546287	-0.17979	0.501744	-0.502042	-0.0408739	-0.155539	-0.169785	-	-	-	-
FxaC_2g11570.t1	MEblack	1684	-0.0540723	-0.144649	0.238804	-0.101286	0.852452	-0.45098	-0.340269	-	-	-	-
FxaC_2g11610.t1	MEturquoise	7518	0.4797	0.192296	0.116502	-0.256594	-0.847613	0.295832	0.0198767	-	-	-	-
FxaC_2g11591.t1	MEbrown	5535	0.387315	-0.330041	-0.228424	-0.143605	-0.0560992	0.73012	-0.359265	-	-	-	-
FxaC_2g11680.t2	MEpink	1578	-0.208845	-0.129049	0.678734	-0.494372	-0.187597	0.0198749	0.321253	-	-	-	-
FxaC_2g11710.t1	MEyellow	5484	0.376815	0.398973	0.0511557	-0.130445	-0.653777	0.0567199	-0.0994406	-	-	-	-
FxaC_2g11800.t1	MEbrown	5535	0.928853	-0.371265	-0.01889	-0.294302	0.0291958	-0.219134	-0.0544582	-	-	-	-
FxaC_2g11810.t1	MEblue	6871	0.520377	-0.200311	0.0793581	-0.120565	-0.64164	0.214626	0.148156	-	-	-	-
FxaC_2g11801.t1	MEyellow	5484	0.40068	-0.224877	-0.384939	-0.117958	-0.375513	0.659821	0.0427861	-	-	-	-
FxaC_2g11820.t1	MEblue	6871	0.541781	-0.237211	0.553769	-0.369801	-0.468251	0.146934	-0.167222	-	-	-	-
MSTRG.2316.1	MEbrown	5535	0.89534	-0.408991	-0.0192063	-0.267367	-0.0313249	-0.175013	0.00656214	-	-	-	-
FxaC_2g11910.t1	MEyellow	5484	0.657455	0.0233946	0.0580129	-0.438316	-0.622887	0.368947	-0.0466075	-	-	-	-
FxaC_2g11940.t1	MEyellow	5484	0.486081	0.330959	-0.0436975	-0.626217	-0.485965	0.270304	0.0685363	-	-	-	-
FxaC_2g11980.t1	MEturquoise	7518	0.342898	0.118824	0.067823	-0.218601	-0.890432	0.350537	0.228951	-	-	-	-
FxaC_2g11990.t1	MEdarkgrey	81	-0.036528	-0.0698182	-0.442107	0.865014	-0.379499	0.0227677	0.0401702	-	-	-	-
FxaC_2g12000.t1	MEturquoise	7518	-0.164168	0.372286	-0.0460772	0.385543	0.352278	-0.128359	-0.771502	-	-	-	-
MSTRG.2325.1	MEblue	6871	-0.609976	0.0830489	-0.159709	0.498267	0.625997	-0.286581	-0.151047	-	-	-	-
FxaC_2g12080.t1	MEturquoise	7518	-0.25896	-0.49566	0.0887548	0.279209	0.731022	-0.0874556	-0.25691	-	-	-	-
MSTRG.2327.1	MEblue	6871	-0.742404	0.0263733	-0.00958358	0.465054	0.571289	-0.0948312	-0.215897	LncRNA	-	-	-
FxaC_2g12150.t1	MEblue	6871	-0.474158	0.118137	-0.0622703	0.360028	0.693839	-0.347946	-0.28763	-	-	-	-
FxaC_2g12301.t1	MEturquoise	7518	-0.400354	0.116491	0.169302	0.276816	0.490743	-0.489138	-0.163861	-	-	-	-
FxaC_2g12440.t1	MEblue	6871	-0.494721	0.444064	-0.687203	0.0730063	0.0865424	0.332292	0.246019	-	-	-	-
FxaC_2g12450.t1	MEblue	6871	-0.513739	0.14793	-0.619374	0.124449	0.558913	0.102445	0.199374	-	-	-	-
FxaC_2g12500.t1	MEpurple	707	-0.260971	0.563533	-0.539745	0.0622351	-0.378543	0.425716	0.127776	-	-	-	-
FxaC_2g12540.t1	MEpink	1578	-0.165459	0.397717	-0.821504	0.413719	0.0466235	0.0447717	0.0841321	-	-	-	-
FxaC_2g12620.t1	MEblue	6871	0.0635273	0.290982	-0.0947913	-0.556329	-0.295374	0.0525039	0.539481	-	-	-	-
FxaC_2g12621.t1	MEpurple	707	-0.729957	0.588008	-0.300563	0.405746	-0.0927283	0.00970866	0.119785	-	-	-	-
FxaC_2g12640.t1	MEblue	6871	0.0856257	0.136089	-0.669146	0.470584	-0.0650151	-0.328134	0.369996	-	-	-	-
FxaC_2g12800.t1	MEpink	1578	0.225458	-0.140115	-0.483925	0.094056	0.731856	-0.46392	0.0365911	-	-	-	-
FxaC_2g12810.t1	MEturquoise	7518	-0.000950829	0.297773	-0.193992	-0.135959	0.487772	-0.465197	0.0105543	-	-	-	MYB_related
FxaC_2g12850.t2	MEbrown	5535	-0.844627	0.146218	0.0350429	0.231407	0.367213	0.0279247	0.0368205	-	-	-	-
FxaC_2g12860.t1	MEblue	6871	-0.516558	0.220358	-0.453489	0.540365	0.500895	-0.263493	-0.0280766	-	-	-	-
FxaC_2g12880.t1	MEturquoise	7518	-0.373625	0.364075	-0.44047	0.253178	0.643564	-0.174926	-0.271796	-	-	-	-
FxaC_2g12900.t1	MEred	1741	0.430695	-0.030783	-0.740295	-0.0231147	0.435756	0.190228	-0.262487	-	-	-	-
FxaC_2g12960.t1	MEblue	6871	-0.599497	0.354711	-0.565177	0.469949	0.203286	-0.0870847	0.223812	-	-	-	-
FxaC_2g12970.t1	MEturquoise	7518	-0.581442	0.159498	-0.359312	-0.0704519	0.734385	-0.0829926	0.200315	-	-	-	-
MSTRG.2370.1	MEturquoise	7518	-0.290782	0.0763858	-0.607226	0.227041	0.672232	-0.280858	0.203207	-	-	-	-
FxaC_2g13010.t1	MEblue	6871	-0.690399	0.208434	-0.141506	0.377541	0.622099	-0.268281	-0.107889	-	-	-	-
FxaC_2g13030.t1	MEblue	6871	-0.610786	0.279312	-0.23582	0.508691	0.519048	-0.275266	-0.185179	-	-	-	-
FxaC_2g13080.t1	MEblue	6871	-0.391902	0.373638	-0.69975	0.459397	0.318257	-0.110575	0.050934	-	-	-	-
FxaC_2g13120.t1	MEblue	6871	-0.563522	0.189792	-0.248251	0.37474	0.703458	-0.192313	-0.263903	-	-	-	-
FxaC_2g13130.t1	MEyellow	5484	0.860123	0.000622223	-0.394889	-0.132838	-0.269318	0.0867777	-0.150478	-	-	-	-
FxaC_2g13150.t1	MEgreen	2061	0.618758	0.284184	-0.219888	0.283268	-0.522329	-0.0743228	-0.369671	-	-	-	-
FxaC_2g13300.t1	MEgreen	2061	-0.773382	0.441767	-0.4173	0.031866	0.251951	0.188288	0.27681	-	-	-	-
FxaC_2g13310.t1	MEdarkgreen	132	-0.438904	-0.119926	-0.192084	-0.496159	0.451182	0.217317	0.578575	-	-	-	-
FxaC_2g13330.t1	MEblue	6871	-0.27617	0.0526914	-0.543894	-0.0641554	0.372593	-0.235728	0.694662	-	-	-	-
FxaC_2g13350.t1	MEblue	6871	-0.678848	0.509407	-0.414107	0.225217	0.22245	0.000616361	0.135264	-	-	-	-
FxaC_2g13470.t1	MEblue	6871	0.571389	-0.276397	0.538194	-0.37084	-0.111585	0.0327337	-0.383495	-	-	-	-
FxaC_2g13560.t1	MEmagenta	893	-0.442228	0.750964	-0.201392	0.324345	-0.234499	-0.00819212	-0.188998	-	-	-	-
FxaC_2g13590.t1	MEturquoise	7518	-0.717396	0.265909	-0.39636	0.213673	0.538534	-0.0525914	0.148231	-	-	-	-
FxaC_2g13610.t1	MEblue	6871	-0.614405	0.444443	-0.560449	0.369812	0.22047	0.0155578	0.124573	-	-	-	-
FxaC_2g13670.t1	MEblue	6871	-0.639229	0.116099	0.0138132	0.322879	0.672217	-0.36089	-0.12489	-	-	-	-
FxaC_2g13800.t1	MEblue	6871	-0.375617	0.311911	-0.631893	0.518691	0.465451	-0.132784	-0.15576	-	-	-	-
FxaC_2g13870.t1	MEgreen	2061	-0.816556	0.200991	-0.301196	0.38667	0.452145	-0.0211918	0.0991371	-	-	-	-
FxaC_2g13920.t1	MEblue	6871	-0.600132	0.488378	-0.244297	0.439692	0.374	-0.373135	-0.0845054	-	-	-	-
FxaC_2g13930.t1	MEgreen	2061	-0.795797	-0.104679	-0.0101181	0.100836	0.597302	-0.0694859	0.281942	-	-	-	-
FxaC_2g13950.t1	MEgreen	2061	-0.797286	0.327656	-0.373868	0.368427	0.257809	-0.049954	0.267215	-	-	-	-
MSTRG.2410.1	MEpurple	707	-0.471052	0.572796	-0.551634	0.167368	-0.060837	0.0179932	0.325367	-	-	-	-
FxaC_2g14030.t1	MEbrown	5535	-0.762637	0.421589	-0.347698	0.352797	-0.0479611	0.0547498	0.32916	-	-	-	-
FxaC_2g14040.t1	MEblue	6871	-0.635274	0.392238	-0.580492	0.263079	0.270659	0.0386677	0.251122	-	-	-	-
FxaC_2g14090.t1	MEpink	1578	0.0667497	0.689993	-0.216204	-0.0310089	-0.00953192	-0.128135	-0.371862	-	-	-	-
FxaC_2g14120.t1	MEblue	6871	0.020208	0.0379316	-0.862721	0.367622	0.411133	-0.19479	0.220616	-	-	-	-
FxaC_2g14140.t1	MEpink	1578	-0.148126	0.249556	-0.888842	0.21789	0.263445	0.0093663	0.29671	-	-	-	-
FxaC_2g14190.t1	MEturquoise	7518	-0.471521	0.0135755	-0.445319	0.28049	0.717629	-0.206431	0.111576	-	-	-	-
FxaC_2g14230.t1	MEblue	6871	-0.290232	0.42284	-0.673742	0.184517	0.350907	-0.172624	0.178334	-	-	-	-
FxaC_2g14200.t1	MEbrown	5535	-0.658549	-0.0569965	-0.299334	0.551356	0.220813	0.0942882	0.148422	-	-	-	-
FxaC_2g14260.t1	MEpurple	707	-0.298256	0.602247	-0.723674	0.250276	-0.164585	0.226989	0.107003	-	-	-	ARF
FxaC_2g14270.t1	MEgreen	2061	-0.830268	0.146285	-0.152996	0.222934	0.516111	-0.177862	0.275795	-	-	-	-
FxaC_2g14330.t1	MEblue	6871	-0.29893	0.317528	-0.64207	0.679845	0.177341	-0.219746	-0.0139666	-	-	-	-
FxaC_2g14340.t1	MEyellow	5484	-0.717906	0.0945629	0.216227	0.136356	0.527255	-0.00974121	-0.246753	-	-	-	-
FxaC_2g14350.t1	MEpurple	707	-0.182488	0.362057	-0.416143	-0.365811	-0.154393	0.622018	0.13476	-	-	-	-
FxaC_2g14380.t1	MEturquoise	7518	0.157719	0.182938	-0.0637186	-0.145834	-0.810379	0.359013	0.320262	-	-	-	-
FxaC_2g14390.t1	MEblue	6871	-0.426578	0.172854	-0.591428	-0.10628	0.493132	0.135011	0.323289	-	-	-	-
FxaC_2g14450.t1	MEblue	6871	-0.683084	0.317352	-0.549533	0.313633	0.193193	0.0910471	0.317393	-	-	-	-
FxaC_2g14540.t1	MEblue	6871	-0.68312	0.311036	-0.379891	0.347748	0.54596	-0.0653378	-0.076396	-	-	-	-
FxaC_2g14510.t1	MEbrown	5535	0.608531	-0.278432	-0.0657142	-0.633971	-0.0416498	0.354553	0.0566826	-	-	-	-
FxaC_2g14560.t1	MEpink	1578	-0.217242	0.369457	-0.803021	0.305381	0.422911	-0.0176691	-0.0598176	-	-	-	-
FxaC_2g14580.t1	MEpurple	707	-0.0575746	0.573713	-0.485524	0.426593	-0.527786	-0.0643816	0.13496	-	-	-	-
FxaC_2g14611.t1	MEpink	1578	0.039762	0.559169	-0.813552	0.0920308	-0.0613911	0.161354	0.0226281	-	-	-	-
FxaC_2g14640.t1	MEblue	6871	-0.52556	0.39503	-0.561837	0.43257	0.457723	-0.11687	-0.0810555	-	-	-	-
MSTRG.2445.1	MEblue	6871	-0.427134	0.138397	-0.12917	0.822003	0.136876	-0.34227	-0.198702	LncRNA	TE_homo_21984	LINE/L1	-
FxaC_2g14680.t1	MEblue	6871	-0.389662	0.437861	-0.709426	0.169127	0.298203	0.0274001	0.166496	-	-	-	-
FxaC_2g14770.t1	MEpink	1578	0.280699	0.00155733	-0.821166	0.143459	-0.186017	0.0222587	0.559209	-	-	-	-
MSTRG.2451.1	MEturquoise	7518	0.309335	-0.408901	0.420062	-0.14949	-0.647183	0.166781	0.309395	-	-	-	-
FxaC_2g14991.t1	MEblue	6871	-0.28993	0.110112	-0.777837	0.438011	0.303414	0.0555174	0.160712	-	-	-	FAR1
FxaC_2g15020.t1	MEblue	6871	-0.277546	0.578624	-0.32569	0.102562	0.598277	-0.336808	-0.339419	-	-	-	-
FxaC_2g15060.t1	MEbrown	5535	-0.825836	0.561093	-0.161904	0.228847	0.193204	-0.0800304	0.0846271	-	-	-	-
FxaC_2g15080.t1	MEblack	1684	-0.0153901	0.414218	-0.281754	0.193212	-0.782318	0.089512	0.38252	-	-	-	-
FxaC_2g15090.t1	MEgreenyellow	703	0.371673	0.282634	-0.370239	0.429887	-0.570652	0.0886465	-0.23195	-	-	-	-
FxaC_2g15110.t1	MEmagenta	893	-0.524044	0.542918	-0.20724	0.421516	-0.415437	0.127984	0.0543042	-	-	-	-
FxaC_2g15120.t1	MEblue	6871	-0.526046	0.36593	-0.721082	0.322259	0.223278	0.0700397	0.265621	-	-	-	-
FxaC_2g15140.t2	MEblue	6871	-0.557278	0.433022	-0.640025	0.389233	0.263752	0.0998083	0.0114874	-	-	-	-
FxaC_2g15180.t1	MEyellow	5484	-0.261038	0.185463	-0.423899	0.218792	0.674288	-0.556439	0.162833	-	-	-	-
FxaC_2g15190.t1	MEyellow	5484	-0.691201	0.126991	0.25569	0.2047	0.615201	-0.375437	-0.135945	-	-	-	-
FxaC_2g15200.t1	MEpink	1578	-0.00963524	-0.134324	0.6434	0.0401079	-0.0235459	-0.0954423	-0.420561	-	-	-	-
FxaC_2g15280.t1	MEturquoise	7518	-0.336282	0.224089	-0.373408	0.420268	0.692669	-0.351523	-0.275813	-	-	-	-
FxaC_2g15340.t1	MEturquoise	7518	-0.496225	0.179177	-0.32129	0.341192	0.747658	-0.211752	-0.238758	-	-	-	-
FxaC_2g15400.t1	MEyellow	5484	-0.578505	-0.135435	0.100524	0.0344801	0.856159	-0.199129	-0.0780935	-	-	-	-
MSTRG.2478.1	MEblue	6871	-0.583698	0.111793	-0.0295206	0.630779	-0.241622	-0.0446521	0.156921	-	-	-	-
FxaC_2g15420.t1	MEblue	6871	-0.488319	0.117206	-0.212095	0.292156	0.786458	-0.285262	-0.210145	-	-	-	-
FxaC_2g15440.t1	MEgreen	2061	-0.432469	-0.0131511	-0.363872	0.365638	-0.0375782	0.518	-0.0365679	-	-	-	-
FxaC_2g15441.t1	MEbrown	5535	-0.880759	0.144156	-0.112507	0.38629	0.43904	-0.000670815	0.0244511	-	-	-	WOX
MSTRG.2483.1	MEgrey60	314	-0.357409	0.262821	0.603391	0.146787	-0.408326	0.184626	-0.431891	LncRNA	TE_homo_22153	LTR/unknown	-
FxaC_2g15520.t1	MEyellow	5484	-0.38165	-0.326304	-0.0118258	0.0947068	0.840018	-0.326857	0.111911	-	-	-	-
FxaC_2g15530.t1	MEblack	1684	0.000397102	0.227187	-0.0431456	0.0563077	-0.920712	0.394637	0.285329	-	-	-	-
MSTRG.2489.1	MEyellow	5484	0.176635	0.0348518	-0.281601	0.172391	-0.379606	0.164736	0.112593	-	-	-	-
FxaC_2g15570.t1	MEyellow	5484	-0.558978	0.236759	0.400017	-0.105982	0.471432	-0.501823	0.0585755	-	-	-	-
FxaC_2g15600.t1	MEbrown	5535	-0.611684	0.407015	-0.128284	0.00573692	0.302491	-0.264017	0.288741	-	-	-	-
MSTRG.2495.1	MEturquoise	7518	-0.390786	-0.283922	-0.184987	0.259368	0.81093	-0.00331826	-0.207285	LncRNA	-	-	-
FxaC_2g15640.t1	MEbrown	5535	-0.542094	0.0910509	0.287689	0.424436	-0.00908424	-0.123805	-0.128193	-	-	-	-
FxaC_2g15660.t1	MEred	1741	0.545827	-0.0271523	-0.125506	-0.123621	0.519581	-0.279877	-0.509252	-	-	-	-
FxaC_2g15670.t1	MEturquoise	7518	0.322252	-0.223072	-0.130286	-0.0972693	-0.546194	-0.0229862	0.697555	-	-	-	-
FxaC_2g15720.t1	MEbrown	5535	0.846911	-0.0563644	0.122711	-0.503387	-0.278694	-0.0137779	-0.117399	-	-	-	-
FxaC_2g15770.t1	MEblue	6871	-0.828247	0.345732	-0.180221	0.505611	0.00151256	0.0139349	0.141677	-	-	-	-
FxaC_2g15790.t1	MEmagenta	893	-0.752818	0.280335	0.426161	-0.0734747	-0.386038	0.232719	0.273116	-	-	-	-
FxaC_2g15960.t1	MEsalmon	588	0.0251606	0.465049	0.270476	-0.772095	-0.243104	0.287962	-0.033447	-	-	-	-
FxaC_2g16130.t1	MEred	1741	-0.391918	-0.110056	0.556421	0.0462277	-0.584296	0.233441	0.250181	-	-	-	-
MSTRG.2511.1	MEpink	1578	0.231554	0.419741	-0.804102	0.0503555	-0.130989	0.078091	0.15535	-	-	-	-
MSTRG.2512.5	MEblue	6871	0.700237	-0.160556	-0.061733	-0.301334	-0.417484	0.202596	0.0382742	-	-	-	-
FxaC_2g16190.t1	MEyellow	5484	0.266514	0.103298	-0.264734	0.0254051	-0.76628	0.609766	0.0260301	-	-	-	-
FxaC_2g16200.t1	MEbrown	5535	0.342392	-0.397646	-0.138271	-0.140632	-0.203784	0.619066	-0.0811247	-	-	-	-
FxaC_2g16271.t1	MEturquoise	7518	0.432602	0.187875	0.363659	-0.774664	-0.31292	0.202223	-0.0987746	-	-	-	-
FxaC_2g16390.t1	MEred	1741	0.382275	0.115861	-0.305854	-0.175664	0.721482	-0.418139	-0.319961	-	-	-	-
FxaC_2g16400.t2	MEpurple	707	-0.448689	0.5197	-0.532032	0.392176	-0.124145	0.118956	0.0740325	-	-	-	-
FxaC_2g16420.t1	MEturquoise	7518	-0.373785	-0.106083	0.0124099	0.242622	0.855884	-0.421938	-0.209111	-	-	-	-
FxaC_2g16460.t1	MEyellow	5484	-0.639745	-0.132385	-0.0824005	0.226328	0.785623	-0.212649	0.055228	-	-	-	-
MSTRG.2530.1	MEpurple	707	0.0198971	-0.365361	0.81817	-0.176933	0.177878	-0.371648	-0.102003	-	-	-	-
FxaC_2g16500.t1	MEyellow	5484	-0.371803	-0.139257	-0.195445	-0.204556	0.906177	-0.111261	0.116145	-	-	-	-
FxaC_2g16510.t1	MElightcyan	338	0.452052	0.265053	-0.783827	0.0194567	-0.105827	0.329127	-0.176034	-	-	-	-
FxaC_2g16540.t1	MEblue	6871	0.584805	-0.475319	0.298764	-0.325635	-0.410679	0.244875	0.0831897	-	-	-	-
FxaC_2g16580.t2	MEturquoise	7518	-0.367436	-0.0238045	-0.325476	0.216397	0.892493	-0.236888	-0.155286	-	-	-	-
MSTRG.2539.1	MEturquoise	7518	0.547658	-0.0578607	0.404606	-0.335551	-0.66977	0.241804	-0.130886	-	-	-	-
FxaC_2g16620.t1	MEgreenyellow	703	-0.319747	-0.0684999	0.0370878	-0.482209	0.771636	-0.268987	0.330719	-	-	-	-
FxaC_2g16670.t1	MEblue	6871	0.545615	-0.437307	0.411419	-0.466636	-0.429324	0.252661	0.123572	-	-	-	-
MSTRG.2546.1	MEsalmon	588	0.160607	0.0394033	-0.668472	0.560929	0.284394	-0.225426	-0.151435	-	-	-	-
FxaC_2g16740.t1	MEblue	6871	-0.283156	0.600285	-0.569282	0.370417	0.242643	-0.169001	-0.191906	-	-	-	-
FxaC_2g16780.t1	MEblack	1684	-0.228442	0.311837	-0.171867	0.253332	-0.578029	-0.0632821	0.476451	-	-	-	-
FxaC_2g16781.t1	MEblack	1684	0.212599	-0.240353	-0.376301	0.279112	-0.437312	0.152881	0.409374	-	-	-	-
FxaC_2g16800.t1	MEyellow	5484	0.544721	-0.00095394	-0.0653575	-0.240054	-0.735189	0.368124	0.128709	-	-	-	-
FxaC_2g16810.t1	MEyellow	5484	0.510107	0.0864755	-0.0427684	-0.16425	-0.840642	0.306766	0.144312	-	-	-	-
MSTRG.2556.1	MEblack	1684	-0.216116	-0.18943	0.066673	-0.147055	0.88767	-0.189284	-0.212458	-	-	-	-
FxaC_2g16850.t1	MEmidnightblue	346	0.0702482	0.263469	-0.553599	-0.50494	0.270426	0.0612558	0.393139	-	-	-	-
FxaC_2g16860.t1	MEtan	697	0.145049	0.204517	-0.317507	0.189751	-0.76541	0.593241	-0.0496414	-	-	-	-
FxaC_2g16941.t1	MEpurple	707	-0.212149	0.264468	-0.407769	0.398615	-0.42784	0.146384	0.238291	-	-	-	-
FxaC_2g16970.t1	MEyellow	5484	0.438732	0.0277528	-0.0240946	-0.0963062	-0.406624	0.139651	-0.079111	-	-	-	-
MSTRG.2567.3	MEbrown	5535	0.680971	-0.214044	-0.163227	-0.0156695	-0.232525	0.169934	-0.22544	-	-	-	-
FxaC_2g16990.t1	MEred	1741	0.528682	0.0782265	-0.0812859	0.148664	0.361319	-0.420599	-0.615006	-	-	-	-
FxaC_2g17120.t1	MEblack	1684	-0.346902	0.386465	0.234871	0.236566	-0.773321	0.0425829	0.219738	-	-	-	-
FxaC_2g17141.t1	MEsalmon	588	-0.159539	0.457004	-0.150654	-0.531753	-0.0217636	0.0891028	0.317603	-	-	-	-
FxaC_2g17190.t1	MEbrown	5535	0.882184	-0.16034	0.127606	-0.301783	-0.0473454	-0.168016	-0.332304	-	-	-	-
FxaC_2g17260.t1	MEmagenta	893	-0.204347	0.632383	0.278732	-0.476606	-0.345276	0.345506	-0.230391	-	-	-	-
FxaC_2g17290.t1	MEyellow	5484	-0.71817	0.0222335	-0.00848437	0.126279	0.768289	-0.156408	-0.03374	-	-	-	-
FxaC_2g17300.t1	MEmagenta	893	0.212934	-0.633807	-0.195339	0.291754	0.696262	-0.302549	-0.0692546	-	-	-	-
FxaC_2g17320.t1	MEdarkgreen	132	-0.570043	0.11925	-0.302645	-0.251056	0.563846	-0.104936	0.545585	-	-	-	-
MSTRG.2578.1	MEturquoise	7518	-0.545481	-0.203003	-0.168892	0.622341	0.383996	0.255863	-0.344825	-	-	-	-
FxaC_2g17410.t1	MEblue	6871	-0.691554	0.197651	-0.0305385	0.247246	0.532325	-0.00192057	-0.253208	-	-	-	-
FxaC_2g17460.t1	MEyellow	5484	-0.633014	-0.144683	0.223189	0.0881794	0.702668	-0.383252	0.146912	-	-	-	-
FxaC_2g17470.t1	MEturquoise	7518	0.365948	0.090982	0.219438	-0.360723	-0.670134	-0.0858286	0.440318	-	-	-	-
FxaC_2g17530.t1	MEred	1741	-0.5271	0.373198	0.198075	-0.131344	-0.622869	0.285758	0.424283	-	-	-	-
MSTRG.2587.2	MEblack	1684	-0.170827	0.325939	-0.263226	0.215988	-0.738308	0.206972	0.423462	-	-	-	-
FxaC_2g17610.t1	MEblack	1684	0.0493584	0.311545	-0.115628	0.311402	-0.812622	0.31179	-0.0558454	-	-	-	-
FxaC_2g17630.t1	MEblue	6871	-0.766333	0.065679	-0.088284	0.399108	0.59645	-0.209724	0.00310436	-	-	-	-
FxaC_2g17640.t1	MEbrown	5535	-0.912039	0.15862	-0.0433547	0.447818	0.296814	0.109837	-0.0576945	-	-	-	-
FxaC_2g17670.t1	MEblue	6871	-0.54268	0.517618	-0.375736	0.129623	0.354632	-0.0441574	-0.0392993	-	-	-	-
FxaC_2g17730.t1	MEgreen	2061	0.744984	0.153774	-0.314788	0.0254558	-0.580334	0.254636	-0.283726	-	-	-	DBB
FxaC_2g17781.t1	MEbrown	5535	-0.876832	0.153357	0.107985	0.292086	0.49854	-0.124823	-0.0503139	-	-	-	-
FxaC_2g17800.t1	MEgreen	2061	0.635593	-0.0327854	0.376957	-0.140148	-0.109147	-0.260079	-0.47039	-	-	-	-
FxaC_2g17810.t1	MEyellow	5484	-0.612613	0.171787	-0.369854	0.190453	0.605308	-0.293949	0.308866	-	-	-	-
FxaC_2g17820.t1	MEmidnightblue	346	-0.415559	0.603669	0.080651	0.445752	-0.0773261	-0.308664	-0.328524	-	-	-	-
FxaC_2g17850.t1	MEbrown	5535	0.81969	-0.383717	-0.301019	-0.234197	-0.0692101	0.120701	0.0477525	-	-	-	GATA
FxaC_2g17890.t1	MEblue	6871	0.302667	-0.0883487	0.42419	-0.184236	-0.193487	-0.417746	0.156961	-	-	-	-
FxaC_2g17930.t1	MEbrown	5535	-0.874121	0.297891	0.220625	0.251838	0.296572	0.0398023	-0.232607	-	-	-	-
FxaC_2g17940.t1	MEmagenta	893	0.414298	-0.347163	0.0208146	-0.676366	0.401747	0.0378443	0.148825	-	-	-	-
FxaC_2g17950.t1	MEpurple	707	-0.412698	0.669998	-0.487094	0.097206	-0.240072	-0.0517492	0.424409	-	-	-	-
FxaC_2g17990.t1	MEred	1741	0.437268	0.0270249	-0.505006	0.317443	0.287794	-0.29254	-0.271985	-	-	-	-
FxaC_2g18031.t1	MEturquoise	7518	-0.191636	0.0149551	-0.206039	0.174087	0.87796	-0.230712	-0.438615	-	-	-	-
FxaC_2g18170.t1	MEbrown	5535	-0.711452	-0.0932133	0.463044	0.261299	0.0112462	-0.329184	0.398259	-	-	-	-
FxaC_2g18161.t3	MEturquoise	7518	0.0279678	-0.0461027	0.0476719	0.202288	0.452643	-0.3163	-0.368168	-	-	-	FAR1
FxaC_2g18180.t1	MEturquoise	7518	0.209095	0.0412914	0.257546	-0.238906	-0.597778	0.142164	0.186587	-	-	-	-
FxaC_2g18200.t1	MEyellow	5484	0.729844	-0.0690161	-0.103161	-0.129439	-0.73932	0.134471	0.176622	-	-	-	-
FxaC_2g18220.t1	MEpink	1578	-0.266444	0.491969	-0.728798	-0.0655022	0.13844	-0.099938	0.530273	-	-	-	bZIP
FxaC_2g18230.t1	MEmagenta	893	0.280777	-0.320859	0.00612131	-0.0508022	0.780071	-0.521323	-0.173985	-	-	-	-
MSTRG.2627.2	MEturquoise	7518	-0.58192	-0.0290112	-0.369587	0.15015	0.599852	0.0412822	0.189234	-	-	-	-
FxaC_2g18420.t1	MEturquoise	7518	0.0909378	0.275761	0.0944196	-0.186088	-0.896936	0.284464	0.337441	-	-	-	-
FxaC_2g18470.t1	MEturquoise	7518	0.48773	-0.000312894	0.0708754	-0.196783	-0.848711	0.279542	0.20766	-	-	-	-
FxaC_2g18480.t1	MEbrown	5535	0.904367	-0.160025	-0.210688	-0.344223	0.00113759	-0.175004	-0.0155646	-	-	-	-
FxaC_2g18590.t1	MEred	1741	0.24339	0.562221	-0.503403	-0.419499	0.159664	-0.207671	0.165298	-	-	-	-
FxaC_2g18650.t1	MEyellow	5484	0.787815	0.105364	-0.370643	-0.0108608	-0.608705	0.1143	-0.0172712	-	-	-	-
FxaC_2g18660.t1	MEbrown	5535	0.528976	0.308379	0.16991	-0.157528	-0.201055	-0.140152	-0.508532	-	-	-	-
FxaC_2g18710.t1	MEyellow	5484	0.419178	0.167343	0.182501	-0.165711	-0.736442	0.284361	-0.151229	-	-	-	-
FxaC_2g18741.t1	MEbrown	5535	-0.72919	-0.286204	0.442331	-0.102965	0.454435	-0.0470302	0.268623	-	-	-	-
FxaC_2g18880.t1	MEred	1741	-0.521015	-0.177188	0.202977	-0.0228673	-0.268588	0.193466	0.593216	-	-	-	-
FxaC_2g18890.t1	MEbrown	5535	-0.637518	0.331694	0.177754	0.0284533	0.108557	-0.145651	0.136711	-	-	-	MYB_related
FxaC_2g18900.t1	MEyellow	5484	0.313447	0.358334	-0.100796	-0.329687	-0.66226	0.532595	-0.111633	-	-	-	-
FxaC_2g18910.t1	MEblue	6871	-0.712477	0.189032	-0.0098053	0.225453	0.655781	-0.250564	-0.0974192	-	-	-	-
FxaC_2g18940.t1	MEpurple	707	0.514982	-0.663835	0.0121422	-0.352396	0.483766	0.062215	-0.056874	-	-	-	-
FxaC_2g19020.t1	MEturquoise	7518	-0.102652	0.264008	0.119988	0.29852	0.419335	-0.111932	-0.887266	-	-	-	-
FxaC_2g19060.t1	MEred	1741	0.455378	0.0767034	-0.426729	-0.339402	0.640444	0.07313	-0.479524	-	-	-	GRAS
FxaC_2g19070.t1	MEturquoise	7518	-0.43997	-0.122147	-0.140351	0.343504	0.688939	-0.300344	-0.0296303	-	-	-	-
FxaC_2g19100.t1	MEpurple	707	-0.13299	0.353928	-0.662105	0.349702	-0.11334	0.37522	-0.170415	LncRNA	TE_homo_22938	LINE/L1	-
FxaC_2g19110.t1	MEred	1741	-0.503536	-0.0935828	0.546158	-0.2189	-0.483765	0.272873	0.480753	-	-	-	-
FxaC_2g19141.t1	MEblue	6871	-0.738721	0.146151	-0.0979462	0.441709	0.516571	-0.317444	0.0496802	-	-	-	-
FxaC_2g19142.t1	MEyellow	5484	-0.653459	-0.120217	0.0948875	0.238198	0.752277	-0.22483	-0.0868565	-	-	-	-
MSTRG.2678.1	MEblue	6871	-0.648749	0.350267	-0.112138	0.469923	0.383608	-0.166298	-0.276614	-	-	-	-
FxaC_2g19200.t1	MEgreen	2061	-0.590494	-0.355721	0.0728775	-0.193802	0.58525	0.20006	0.281831	-	-	-	-
FxaC_2g19210.t1	MEturquoise	7518	-0.30458	-0.247237	-0.00615563	0.471712	0.682186	-0.176753	-0.419172	-	-	-	-
FxaC_2g19230.t2	MEblue	6871	0.67662	-0.48483	0.461048	-0.135044	-0.393155	0.118115	-0.242754	-	-	-	-
FxaC_2g19260.t1	MEsalmon	588	-0.320649	0.154053	0.436079	-0.620143	-0.0886778	-0.0575313	0.496869	-	-	-	-
FxaC_2g19280.t1	MEyellow	5484	-0.409659	0.0947259	-0.195263	0.0813272	0.808015	-0.411227	0.0320814	-	-	-	-
FxaC_2g19320.t1	MEblue	6871	0.592581	-0.226137	0.675287	-0.171624	-0.321345	-0.337818	-0.210944	-	-	-	-
FxaC_2g19330.t1	MEpink	1578	0.088553	-0.298228	0.828451	0.0238289	-0.3737	0.166191	-0.435095	-	-	-	GRAS
FxaC_2g19340.t1	MEred	1741	-0.530291	-0.333147	0.239742	-0.0854198	-0.00482804	0.309542	0.404403	-	-	-	-
MSTRG.2691.2	MEturquoise	7518	-0.0725054	0.0869026	0.416041	-0.149672	-0.616757	-0.175445	0.511437	-	-	-	-
FxaC_2g19360.t1	MEmidnightblue	346	-0.26379	0.284001	-0.0329508	0.689741	-0.200162	-0.240989	-0.235849	-	-	-	-
FxaC_2g19430.t1	MEtan	697	-0.183349	0.707129	-0.138928	0.398814	-0.213811	-0.0195189	-0.550336	-	-	-	-
FxaC_2g19540.t1	MEpink	1578	-0.252806	0.352481	0.663463	-0.561986	-0.0576939	-0.177183	0.0337267	-	-	-	BES1
FxaC_2g19550.t1	MEyellow	5484	-0.333353	-0.112463	0.502113	-0.109248	0.419081	-0.634303	0.268173	-	-	-	-
FxaC_2g19560.t1	MEyellow	5484	-0.552525	0.182814	0.0535224	0.217701	0.586671	-0.635957	0.147774	-	-	-	-
FxaC_2g19620.t2	MEturquoise	7518	-0.0687921	0.281558	-0.56547	0.16239	0.368756	0.421504	-0.599947	-	-	-	-
FxaC_2g19621.t1	MEturquoise	7518	-0.43258	0.150285	-0.150278	0.242912	0.794337	-0.411805	-0.192871	-	-	-	-
FxaC_2g19720.t1	MEyellow	5484	0.374413	0.487973	-0.192324	0.0640429	-0.660382	0.0790312	-0.152755	-	-	-	-
FxaC_2g19721.t2	MEblue	6871	0.409035	-0.0172214	0.180449	-0.414859	-0.646757	0.00678988	0.482563	-	-	-	-
FxaC_2g19890.t1	MEturquoise	7518	-0.0882582	-0.294808	-0.326227	0.0984571	0.840585	0.0864191	-0.316168	LncRNA	TE_homo_23204	Unknown	-
FxaC_2g20020.t1	MEpink	1578	0.249578	-0.382447	0.563872	-0.606887	-0.332789	0.272176	0.236497	-	-	-	-
MSTRG.2723.1	MEpink	1578	-0.412317	0.45259	-0.575227	0.523443	0.0365802	0.101251	-0.126319	LncRNA	-	-	-
FxaC_2g20060.t1	MEgrey	405	0.0670318	-0.261455	-0.274835	0.178819	0.129998	-0.00644865	0.166889	-	-	-	-
MSTRG.2726.1	MEbrown	5535	0.592368	0.45849	-0.435494	-0.0276467	-0.354202	0.148473	-0.381989	LncRNA	TE_homo_23263	DNA/Unknown	-
FxaC_2g20110.t1	MEbrown	5535	-0.746784	0.311169	-0.211259	0.264493	-0.0433066	0.0551811	0.370506	-	-	-	-
FxaC_2g20130.t1	MEturquoise	7518	0.602843	-0.115411	0.00208904	-0.402895	-0.598748	0.110673	0.401449	-	-	-	-
FxaC_2g20140.t1	MEblue	6871	-0.827428	0.340978	-0.0149136	0.393308	-0.13387	-0.134302	0.376228	-	-	-	-
FxaC_2g20180.t1	MEblue	6871	-0.24598	0.317007	-0.311892	-0.416352	0.306418	0.195124	0.155676	-	-	-	-
FxaC_2g20220.t1	MEturquoise	7518	0.197536	0.173896	-0.361085	0.240018	0.651079	-0.575378	-0.326066	-	-	-	-
FxaC_2g20330.t1	MEsalmon	588	-0.0145814	0.48806	-0.205221	-0.464174	-0.133844	-0.0831907	0.412952	-	-	-	-
FxaC_2g20370.t1	MEbrown	5535	0.977627	-0.137422	-0.168509	-0.164665	-0.1231	-0.238776	-0.145155	-	-	-	-
FxaC_2g20400.t1	MEbrown	5535	-0.642894	0.424275	-0.379657	0.179059	-0.117317	0.108467	0.428066	-	-	-	-
MSTRG.2739.1	MEblue	6871	0.609662	-0.413475	0.413109	-0.413475	-0.413475	0.287738	-0.0700848	-	-	-	-
FxaC_2g20560.t1	MEbrown	5535	0.867457	0.210925	-0.46715	-0.231399	-0.0504038	-0.0995102	-0.229919	-	-	-	-
FxaC_2g20600.t1	MEyellow	5484	0.86637	0.0556578	-0.48226	-0.151721	-0.241475	0.0810823	-0.127654	-	-	-	-
FxaC_2g20660.t1	MEpink	1578	-0.10724	0.0901454	-0.775528	0.355411	0.0181347	0.196944	0.222132	-	-	-	-
FxaC_2g20910.t1	MEpurple	707	-0.271381	0.491968	-0.634827	0.232633	-0.381908	0.277008	0.286507	-	-	-	-
FxaC_2g20950.t1	MEblack	1684	-0.181611	0.109775	0.254703	0.437857	-0.464758	0.0346615	-0.190627	-	-	-	-
FxaC_2g21130.t1	MEturquoise	7518	-0.0518436	0.435585	-0.251534	-0.254508	-0.509698	0.201021	0.430977	-	-	-	-
MSTRG.2760.1	MEgreen	2061	-0.70355	-0.0993583	0.263108	-0.225379	0.395979	-0.159134	0.528335	-	-	-	-
MSTRG.2762.1	MEbrown	5535	-0.6918	-0.208706	0.581104	-0.0569858	-0.0191548	0.252671	0.142871	LncRNA	TE_struc_232	DNA/Helitron	-
FxaC_2g21231.t1	MEyellow	5484	-0.607633	-0.298999	0.0663595	0.224929	0.714253	-0.0816903	-0.0172182	-	-	-	-
FxaC_2g21270.t1	MEturquoise	7518	-0.0400455	0.327168	-0.487693	0.326308	0.535935	-0.126356	-0.535317	-	-	-	-
FxaC_2g21340.t1	MEyellow	5484	-0.643195	-0.200683	0.0207686	0.0703758	0.762753	-0.228934	0.218915	-	-	-	-
FxaC_2g21390.t1	MEturquoise	7518	-0.0625104	-0.0624229	-0.145419	0.330622	0.79917	-0.45985	-0.399589	-	-	-	-
FxaC_2g21420.t1	MEbrown	5535	0.902438	-0.173391	-0.294314	-0.299545	-0.262048	0.170631	-0.0437708	-	-	-	-
FxaC_2g21540.t1	MEblack	1684	0.156474	0.116856	-0.0155615	0.193062	-0.824847	0.561987	-0.18797	-	-	-	-
MSTRG.2774.1	MEtan	697	0.0639626	0.256533	-0.118198	0.330885	-0.739402	0.495402	-0.289182	LncRNA	-	-	-
FxaC_2g21560.t1	MEgreen	2061	-0.759239	0.441787	-0.398015	0.351184	0.0184494	0.0980113	0.247822	-	-	-	-
FxaC_2g21630.t1	MEturquoise	7518	-0.292908	0.0380435	-0.391418	0.116606	0.752248	-0.281523	0.0589517	-	-	-	-
FxaC_2g21670.t1	MEturquoise	7518	-0.452983	0.160936	-0.584792	0.365853	0.631986	-0.221838	0.100837	-	-	-	-
FxaC_2g21700.t1	MEblack	1684	0.210476	-0.271057	-0.226565	0.0545612	0.782766	0.0531339	-0.603314	-	-	-	HSF
FxaC_2g21730.t1	MEmagenta	893	0.593642	-0.333564	0.0275169	-0.407539	0.475313	-0.456307	0.100937	-	-	-	-
FxaC_2g21791.t1	MElightcyan	338	0.607626	-0.291968	-0.63994	-0.203689	0.112377	0.424649	-0.00905432	-	-	-	-
FxaC_2g21830.t1	MEsalmon	588	-0.314029	0.371565	0.131048	-0.701588	-0.28643	0.416885	0.382548	-	-	-	-
FxaC_2g21890.t1	MEbrown	5535	-0.731581	-0.0480842	-0.0266565	0.590469	-0.105807	-0.0591943	0.380854	-	-	-	-
FxaC_2g21910.t1	MElightcyan	338	-0.516042	-0.1097	0.658806	0.0405336	0.476311	-0.333228	-0.21668	-	-	-	-
FxaC_2g21920.t1	MEblue	6871	0.426379	-0.0420312	0.246768	-0.865891	-0.0855061	0.039	0.281281	-	-	-	-
FxaC_2g21922.t1	MEblack	1684	0.265006	-0.0292671	-0.149053	-0.230368	0.799971	-0.465915	-0.190372	-	-	-	-
FxaC_2g21970.t1	MEgreen	2061	-0.860523	0.288753	-0.167616	0.336266	0.426949	-0.0183749	-0.00545435	-	-	-	-
FxaC_2g21980.t1	MEblue	6871	-0.283319	0.308437	-0.690991	0.185403	0.384101	0.138606	-0.0422374	-	-	-	-
FxaC_2g22030.t1	MEturquoise	7518	0.387161	0.0495925	0.298258	-0.669477	-0.566769	0.353563	0.147671	-	-	-	-
FxaC_2g22050.t1	MEblack	1684	0.262386	-0.379139	0.291531	-0.448827	0.729766	-0.179227	-0.276489	-	-	-	-
FxaC_2g22080.t1	MEgreen	2061	-0.517741	-0.027519	-0.057393	-0.00893327	0.815073	-0.299282	0.0957951	-	-	-	-
FxaC_2g22081.t1	MEtan	697	0.315849	-0.687276	0.428248	-0.519143	0.289611	0.215336	-0.0426251	-	-	-	ERF
MSTRG.2805.1	MEyellow	5484	0.608983	0.00673415	-0.559203	-0.125319	-0.332945	0.440072	-0.0383222	-	-	-	-
FxaC_2g22130.t1	MEturquoise	7518	0.258458	0.0462233	0.262292	-0.504668	-0.663088	0.469329	0.131454	-	-	-	-
FxaC_2g22140.t1	MEyellow	5484	0.482738	0.208009	-0.508782	-0.598767	-0.197041	0.327204	0.286639	-	-	-	-
FxaC_2g22160.t1	MEyellow	5484	0.617538	-0.284389	0.400228	-0.181493	-0.607738	0.26207	-0.206216	-	-	-	-
FxaC_2g22180.t1	MEyellow	5484	0.732485	0.0817827	0.100232	-0.343338	-0.410097	0.233818	-0.394883	-	-	-	-
FxaC_2g22190.t1	MEmagenta	893	-0.521627	0.402046	0.160248	0.58021	-0.498989	0.0922389	-0.214127	-	-	-	-
FxaC_2g22220.t1	MEpink	1578	0.0404083	-0.111503	-0.736053	0.265187	0.55177	0.226685	-0.236495	-	-	-	WRKY
FxaC_2g22260.t1	MEyellow	5484	-0.416759	0.180992	-0.179125	0.177992	0.748981	-0.528728	0.016647	-	-	-	-
FxaC_2g22290.t1	MEturquoise	7518	-0.756957	0.0781902	0.0135136	-0.0104241	0.745259	0.00224356	-0.0718244	-	-	-	-
FxaC_2g22310.t1	MEbrown	5535	-0.83298	0.395987	0.0744727	0.243197	-0.145739	-0.0468103	0.311872	-	-	-	-
MSTRG.2818.1	MEbrown	5535	0.650689	0.143362	-0.422988	0.144766	-0.291863	0.277241	-0.501206	-	-	-	-
FxaC_2g22340.t1	MEblack	1684	0.02895	0.219046	-0.0669649	0.0181824	-0.806103	0.489052	0.117838	-	-	-	-
FxaC_2g22402.t1	MEgrey	405	-0.0350766	-0.265481	0.000671961	0.353997	-0.171016	0.321409	-0.204504	-	-	-	-
FxaC_2g22411.t1	MEturquoise	7518	-0.166537	0.0521345	-0.282918	0.0225271	0.907416	-0.329461	-0.203161	-	-	-	-
FxaC_2g22450.t1	MEbrown	5535	-0.643158	0.165494	-0.33351	0.0546336	0.00824909	0.279635	0.468656	-	-	-	-
FxaC_2g22500.t1	MEblue	6871	0.557341	-0.23957	0.472931	-0.164757	-0.480161	-0.370991	0.225207	-	-	-	-
FxaC_2g22511.t1	MEyellow	5484	0.35046	0.107871	0.0359985	-0.104903	-0.742304	0.537562	-0.184685	-	-	-	MYB
FxaC_2g22560.t1	MEturquoise	7518	-0.405142	-0.111174	-0.18385	0.4838	0.604714	-0.144006	-0.244344	-	-	-	-
FxaC_2g22570.t1	MEturquoise	7518	0.389436	0.322133	0.0193977	-0.565624	-0.572476	0.169031	0.238101	-	-	-	-
FxaC_2g22590.t1	MEyellow	5484	-0.528699	-0.0615007	0.27022	0.341681	0.28294	-0.261235	-0.0434066	-	-	-	-
FxaC_2g22690.t1	MEred	1741	-0.57674	0.103954	0.41091	-0.120775	-0.405486	0.149699	0.438438	-	-	-	-
MSTRG.2842.1	MEblue	6871	-0.188647	0.0176107	-0.185826	-0.29689	0.0149989	0.3707	0.268054	LncRNA	-	-	-
FxaC_2g22711.t1	MEbrown	5535	0.550388	-0.107316	-0.383355	-0.117523	0.0176938	0.398483	-0.35837	-	-	-	-
MSTRG.2844.1	MEblue	6871	0.329903	-0.155176	0.0825771	-0.446615	-0.382855	0.614253	-0.0420864	-	-	-	-
FxaC_2g22730.t1	MEgreen	2061	0.801795	8.91e-05	-0.348822	0.0772521	-0.544072	0.211797	-0.198039	-	-	-	-
FxaC_2g22770.t1	MEyellow	5484	-0.488576	-0.0366101	-0.039029	0.173071	0.828382	-0.333224	-0.104014	-	-	-	-
FxaC_2g22840.t1	MEturquoise	7518	-0.773367	0.037511	-0.047808	0.257809	0.624544	-0.161423	0.0627342	-	-	-	-
FxaC_2g22860.t1	MEyellow	5484	0.620476	-0.226173	-0.0140178	-0.238099	-0.406853	0.486198	-0.221531	-	-	-	-
FxaC_2g22930.t1	MEbrown	5535	0.702623	0.314819	-0.343154	-0.131741	-0.463008	0.26777	-0.34731	-	-	-	-
MSTRG.2856.1	MEblack	1684	-0.0421731	-0.242992	0.463314	-0.204712	0.58621	-0.130159	-0.429488	LncRNA	-	-	-
FxaC_2g23060.t1	MEblue	6871	0.682148	0.0673698	-0.128625	-0.625988	-0.409368	0.321047	0.0934158	-	-	-	-
FxaC_2g23100.t1	MEblue	6871	0.385241	-0.236988	0.347192	-0.0310792	-0.46278	-0.20702	0.205434	-	-	-	-
FxaC_2g23130.t1	MEsalmon	588	-0.533388	0.0442018	0.481851	-0.466597	-0.272525	0.345611	0.400846	-	-	-	-
FxaC_2g23200.t1	MEblack	1684	0.00522765	-0.192312	0.147956	-0.16402	0.83766	-0.480394	-0.154118	-	-	-	-
FxaC_2g23210.t1	MEtan	697	0.197274	-0.593124	0.548488	-0.476867	0.247726	-0.195692	0.272194	-	-	-	-
FxaC_2g23220.t1	MEyellow	5484	0.222974	0.351984	0.0821222	0.0359015	-0.873947	0.361846	-0.180881	-	-	-	-
FxaC_2g23280.t1	MEyellow	5484	0.62106	-0.176959	0.196379	-0.142865	-0.684124	0.26986	-0.0833512	-	-	-	-
FxaC_2g23400.t1	MEbrown	5535	0.755249	0.0126812	-0.228688	-0.4996	-0.194143	0.389554	-0.235053	-	-	-	LBD
FxaC_2g23440.t1	MEblue	6871	-0.406671	-0.107914	0.144995	0.52527	0.603823	-0.396768	-0.362734	-	-	-	-
FxaC_2g23470.t1	MEpurple	707	0.371523	0.0925221	0.422455	-0.605062	0.292805	-0.126322	-0.447921	-	-	-	-
MSTRG.2876.1	MEmidnightblue	346	-0.376792	-0.0742289	0.65204	0.311669	0.138224	-0.0191323	-0.63178	LncRNA	TE_homo_24399	LTR/unknown	-
FxaC_2g23570.t1	MEbrown	5535	0.761386	-0.36692	-0.106603	-0.167841	0.46664	-0.313598	-0.273063	-	-	-	-
FxaC_2g23600.t1	MEred	1741	0.536058	-0.0812385	0.234918	-0.0389037	0.182997	-0.0192176	-0.814614	-	-	-	-
FxaC_2g23640.t1	MEblue	6871	0.708391	-0.152369	0.00881443	-0.316637	-0.609425	0.181876	0.179349	-	-	-	-
FxaC_2g23670.t1	MEyellow	5484	-0.67473	0.196308	-0.138169	-0.00400841	0.695565	-0.203124	0.128157	-	-	-	-
FxaC_2g23720.t1	MEmagenta	893	0.587119	0.0316952	-0.3499	0.013425	0.483521	-0.623551	-0.142309	-	-	-	-
FxaC_2g23730.t1	MEcyan	358	-0.734697	0.0909084	0.103607	-0.450134	0.358386	0.285337	0.346592	-	-	-	-
FxaC_2g23780.t1	MEturquoise	7518	-0.131315	0.144677	0.280909	-0.272813	-0.657423	0.201268	0.434697	-	-	-	-
FxaC_2g23790.t1	MEturquoise	7518	-0.375268	-0.0329234	-0.04679	0.16996	0.869625	-0.41688	-0.167724	-	-	-	-
FxaC_2g23810.t1	MEblue	6871	0.791889	-0.0581505	-0.102685	-0.301348	-0.594842	0.198262	0.0668735	-	-	-	GRAS
FxaC_2g23820.t1	MEgrey	405	0.193591	0.0756818	0.13836	-0.129159	0.23103	-0.423715	-0.0857892	-	-	-	-
FxaC_2g23840.t1	MEbrown	5535	0.554995	0.191426	0.0605835	-0.51306	0.071948	-0.152876	-0.213016	-	-	-	-
FxaC_2g23900.t1	MEblue	6871	-0.465223	0.309341	-0.261625	0.700204	0.207757	-0.20099	-0.289465	-	-	-	MYB_related
FxaC_2g23910.t1	MEgreenyellow	703	0.098448	0.505318	-0.105298	-0.172944	-0.2289	0.342213	-0.438836	-	-	-	-
FxaC_2g24170.t1	MEpurple	707	0.0957976	0.328561	-0.329861	-0.0310207	-0.74842	0.58564	0.0993029	-	-	-	-
FxaC_2g24200.t1	MEgreenyellow	703	-0.136133	-0.133629	0.21295	-0.609392	0.691524	-0.283055	0.257734	-	-	-	-
FxaC_2g24220.t1	MEpink	1578	0.174336	-0.116352	0.550492	-0.71688	-0.29433	0.0491622	0.353572	-	-	-	-
FxaC_2g24171.t1	MEbrown	5535	0.636123	-0.162213	-0.100977	-0.29763	-0.0842346	-0.497327	0.506259	-	-	-	-
FxaC_2g24270.t1	MEpink	1578	-0.19686	-0.221879	0.788624	-0.359616	-0.360021	0.41027	-0.0605185	-	-	-	-
FxaC_2g24350.t1	MEbrown	5535	-0.382991	-0.30863	0.258172	-0.232589	0.162798	0.0358039	0.467436	-	-	-	-
FxaC_2g24360.t1	MEblue	6871	-0.666789	0.265062	0.106718	0.483654	0.422623	-0.238007	-0.373262	-	-	-	-
FxaC_2g24410.t1	MEbrown	5535	0.662112	0.165421	-0.458159	0.190706	-0.155682	0.182917	-0.587316	-	-	-	-
FxaC_2g24600.t1	MEyellow	5484	-0.568512	0.0380779	-0.0784806	0.35576	0.645643	-0.458837	0.0663492	-	-	-	bZIP
FxaC_2g24620.t1	MEbrown	5535	-0.873385	0.125694	0.121706	0.492568	0.294904	-0.0536227	-0.107865	-	-	-	-
FxaC_2g24670.t1	MEblue	6871	0.499063	-0.0947931	0.30589	-0.0880256	-0.632647	-0.271503	0.282016	-	-	-	-
FxaC_2g24690.t1	MEblue	6871	-0.339646	0.00250449	-0.65069	0.708723	0.156859	0.173865	-0.0516162	-	-	-	-
FxaC_2g24770.t1	MEyellow	5484	0.381376	0.244695	-0.660995	0.000775371	-0.477549	0.228891	0.282806	-	-	-	-
FxaC_2g24840.t1	MEbrown	5535	0.949536	-0.00880002	-0.177982	-0.149046	-0.404409	-0.101301	-0.107997	-	-	-	-
FxaC_2g24870.t1	MEblue	6871	0.60295	0.135646	-0.222604	-0.455208	-0.599799	0.350103	0.188912	-	-	-	-
FxaC_2g24990.t1	MEred	1741	-0.568283	0.556753	0.0318974	-0.0353608	-0.539776	0.288259	0.26651	-	-	-	-
FxaC_2g25000.t1	MEsalmon	588	-0.105393	0.0698835	0.619646	-0.435089	-0.521275	0.26576	0.106468	-	-	-	-
FxaC_2g25010.t1	MEgreen	2061	-0.860205	-0.0297406	0.156085	-0.0186313	0.593563	-0.0271571	0.186086	-	-	-	-
FxaC_2g25050.t1	MEblue	6871	0.580526	-0.260605	-0.0370497	-0.627112	-0.326569	0.418428	0.252381	-	-	-	HD-ZIP
FxaC_2g25070.t1	MEyellow	5484	0.576553	0.181547	-0.227424	-0.65984	-0.391203	0.304003	0.216363	-	-	-	-
FxaC_2g25140.t1	MEgreen	2061	0.825929	-0.183164	-0.0707017	-0.123095	-0.476211	0.299731	-0.272489	-	-	-	-
FxaC_2g25150.t1	MEpink	1578	-0.076434	-0.250097	0.645598	-0.0898603	0.0113524	-0.218848	-0.0217112	-	-	-	-
FxaC_2g25210.t1	MEblue	6871	0.114205	-0.336147	0.714339	-0.376501	-0.391425	0.0611717	0.214358	-	-	-	-
FxaC_2g25220.t1	MEyellow	5484	0.201819	0.166109	-0.145556	0.401449	-0.717411	0.455786	-0.362196	-	-	-	-
FxaC_2g25290.t1	MEyellow	5484	0.560723	0.231265	-0.222595	-0.0274183	-0.663312	0.310382	-0.189045	-	-	-	-
FxaC_2g25400.t2	MEblue	6871	0.661317	0.0964431	0.252161	-0.673152	-0.294103	-0.0378199	-0.00484663	-	-	-	-
FxaC_2g25412.t1	MEblack	1684	0.0753664	-0.33866	0.353003	-0.158237	0.602785	-0.281162	-0.253095	-	-	-	-
FxaC_2g25480.t1	MEturquoise	7518	-0.281566	-0.399369	-0.184629	0.225354	0.476027	0.0406947	0.123487	-	-	-	-
FxaC_2g25531.t1	MEgreenyellow	703	0.101165	0.492748	-0.261053	0.268416	-0.506148	0.450838	-0.545966	-	-	-	-
FxaC_2g25720.t1	MEturquoise	7518	-0.480239	0.426669	-0.0886153	0.520592	0.0724893	0.17392	-0.624815	-	-	-	-
FxaC_2g25760.t2	MEblack	1684	0.0240532	-0.405902	0.377516	-0.23051	0.707076	-0.254709	-0.217524	-	-	-	-
FxaC_2g25770.t1	MEyellow	5484	-0.361472	-0.0883872	0.0286187	-0.176494	0.590038	-0.0363431	0.0440409	-	-	-	-
FxaC_2g25860.t1	MEdarkgreen	132	0.384861	0.429431	0.210444	0.189437	-0.546263	-0.0338575	-0.634053	-	-	-	-
FxaC_2g25920.t1	MEturquoise	7518	0.0293296	0.165518	0.377933	0.0898326	0.436737	-0.507505	-0.591846	-	-	-	-
FxaC_2g25940.t1	MEyellow	5484	-0.530875	-0.0227579	0.0213926	-0.130117	0.775272	-0.354711	0.241795	-	-	-	-
FxaC_2g25942.t1	MEmidnightblue	346	-0.70058	0.156493	0.434981	0.434177	-0.000834915	-0.0656312	-0.258604	-	-	-	-
MSTRG.2961.1	MEblue	6871	-0.56767	0.417343	-0.241737	0.363216	0.443224	-0.173774	-0.240602	-	-	-	-
FxaC_2g26050.t1	MEgrey	405	0.0103064	-0.51636	-0.30573	0.00846713	0.264328	0.262043	0.276945	-	-	-	-
FxaC_2g26160.t1	MEturquoise	7518	0.448043	0.136928	0.287352	-0.388711	-0.747604	-0.0898148	0.353806	-	-	-	-
FxaC_2g26170.t1	MEturquoise	7518	-0.446874	-0.402614	0.0707961	0.233792	0.571637	0.121003	-0.147739	-	-	-	-
FxaC_2g26200.t1	MEblue	6871	0.796919	-0.153216	-0.00376897	-0.486983	-0.43419	0.0565983	0.22464	-	-	-	-
FxaC_2g26201.t1	MEturquoise	7518	0.0239436	0.33768	0.235489	-0.14973	-0.879063	0.379946	0.0517336	-	-	-	-
FxaC_2g26300.t1	MEturquoise	7518	0.272109	0.269371	0.15249	-0.256346	-0.811637	0.387019	-0.0130061	-	-	-	-
FxaC_2g26320.t1	MEred	1741	0.418908	-0.0248695	-0.369481	0.144746	0.191533	0.353905	-0.714741	-	-	-	-
FxaC_2g26330.t1	MEbrown	5535	0.742921	-0.364216	0.139926	0.0433595	-0.534005	-0.056258	0.0282737	-	-	-	-
FxaC_2g26350.t1	MEturquoise	7518	0.140988	-0.298361	0.722185	-0.282847	-0.489655	-0.177839	0.385529	-	-	-	-
MSTRG.2974.1	MEpink	1578	0.0251126	-0.0110252	0.661156	-0.243216	-0.370252	-0.206009	0.144234	LncRNA	TE_homo_25531	LINE/L1	-
FxaC_2g26380.t1	MEblue	6871	0.490522	-0.24669	0.30939	-0.233835	-0.410701	-0.312699	0.404014	-	-	-	-
FxaC_2g26400.t1	MEturquoise	7518	-0.713744	0.0424722	-0.189847	0.355975	0.684444	-0.0489249	-0.130376	-	-	-	-
FxaC_2g26420.t1	MEgrey	405	0.117593	0.590054	-0.0339039	-0.360338	-0.0237607	0.0981135	-0.387758	-	-	-	-
FxaC_2g26480.t1	MEpink	1578	-0.114182	-0.204676	0.570231	-0.34587	-0.523404	0.487073	0.130827	-	-	-	-
FxaC_2g26560.t1	MEyellow	5484	-0.526442	-0.17103	-0.0329939	-0.151321	0.878968	-0.164844	0.167662	-	-	-	-
FxaC_2g26590.t1	MEred	1741	-0.49825	-0.00561878	0.533067	0.220423	-0.621762	0.0280785	0.344062	-	-	-	-
FxaC_2g26630.t1	MEred	1741	-0.646926	0.376229	0.464738	-0.423543	-0.112215	0.334286	0.00742968	-	-	-	-
FxaC_2g26650.t1	MEmagenta	893	-0.516464	0.461562	0.160222	-0.592697	0.195155	0.406233	-0.114011	-	-	-	-
FxaC_2g26710.t1	MEturquoise	7518	0.405749	0.150087	-0.0746293	-0.360999	-0.666265	0.0920977	0.45396	-	-	-	-
FxaC_2g26720.t1	MEyellow	5484	-0.442348	0.0440158	-0.0954215	0.078589	0.822161	-0.456052	0.0490559	-	-	-	-
FxaC_2g26730.t1	MEblue	6871	-0.395543	0.307815	-0.30911	0.351624	0.537341	-0.27461	-0.217516	-	-	-	-
MSTRG.2994.1	MEyellow	5484	0.288448	0.0175107	-0.00977759	-0.048519	-0.858767	0.36696	0.244144	LncRNA	TE_homo_25751	LINE/L1	-
FxaC_2g26890.t1	MEblue	6871	-0.467269	0.0719643	0.136806	0.693073	0.0562554	-0.186165	-0.304664	-	-	-	-
FxaC_2g27030.t1	MEred	1741	0.705495	-0.173606	-0.421495	0.0924742	0.424608	-0.141714	-0.485763	-	-	-	-
FxaC_2g27070.t1	MElightcyan	338	0.592736	0.00666096	-0.776244	0.411494	-0.111432	-0.116947	-0.00626763	-	-	-	-
FxaC_2g27210.t1	MEbrown	5535	0.898082	-0.366155	-0.0280494	-0.366155	-0.17928	0.0551108	-0.0135531	-	-	-	-
FxaC_2g27220.t1	MEturquoise	7518	-0.156962	-0.361205	-0.0333822	0.0604497	0.928971	-0.257376	-0.180495	-	-	-	-
FxaC_2g27260.t1	MEturquoise	7518	-0.231445	-0.0536523	0.0657288	0.240051	0.781413	-0.609842	-0.192254	-	-	-	-
MSTRG.3005.2	MEblue	6871	-0.354929	0.180354	-0.561582	0.759446	0.174154	-0.141083	-0.0563602	-	-	-	-
FxaC_2g27302.t1	MEblue	6871	0.565756	-0.240082	-0.0470562	-0.109502	-0.509225	0.148831	0.191279	-	-	-	-
FxaC_2g27410.t1	MEblue	6871	-0.452954	0.0750781	0.131409	0.34492	0.687639	-0.511866	-0.274225	-	-	-	-
FxaC_2g27441.t1	MEpink	1578	-0.290506	0.13616	-0.494665	0.00913381	0.762907	-0.138681	0.0156514	-	-	-	-
MSTRG.3015.1	MEpink	1578	0.0250573	-0.0515889	-0.74018	-0.132313	0.0263672	0.471629	0.401029	-	-	-	-
FxaC_2g27460.t1	MEblack	1684	-0.418676	-0.197639	0.0445125	-0.0577262	0.909383	-0.284897	0.00504248	-	-	-	-
FxaC_2g27480.t1	MEred	1741	-0.343021	0.505474	-0.0215243	-0.190078	-0.18178	-0.0402086	0.271137	-	-	-	-
FxaC_2g27491.t1	MEblue	6871	0.540672	-0.361965	0.348014	-0.502074	-0.453292	0.362566	0.0660787	-	-	-	-
MSTRG.3018.1	MEyellow	5484	0.261576	0.289732	0.13127	0.0595305	-0.906246	0.240523	-0.0763864	-	-	-	-
FxaC_2g27540.t1	MEred	1741	0.148182	0.389589	-0.633587	-0.178321	0.293381	0.137093	-0.156337	-	-	-	-
MSTRG.3023.2	MEbrown	5535	0.759161	0.108463	-0.0517048	-0.219329	-0.0804062	-0.12534	-0.390843	-	-	-	-
FxaC_2g27650.t1	MEblue	6871	0.250791	-0.533649	0.785027	-0.322441	-0.290493	0.0834603	0.0273052	-	-	-	-
FxaC_2g27700.t1	MEyellow	5484	0.506466	0.0519207	-0.0456843	0.068942	-0.734286	-0.00385965	0.156501	-	-	-	-
FxaC_2g27710.t1	MEgreen	2061	0.806806	0.00544581	-0.118657	0.125225	-0.370779	-0.0854633	-0.362577	-	-	-	-
FxaC_2g27760.t1	MEblue	6871	-0.258833	0.396589	-0.655144	0.345189	0.0994571	-0.0638599	0.136602	-	-	-	-
FxaC_2g27850.t1	MEblue	6871	0.682927	-0.464419	0.261298	-0.507073	-0.094065	0.249973	-0.12864	-	-	-	C2H2
FxaC_2g27870.t1	MEblue	6871	0.524825	-0.184624	0.558047	-0.256223	-0.284358	-0.100069	-0.257598	-	-	-	-
FxaC_2g27880.t1	MEred	1741	-0.430878	0.250412	0.278328	-0.193463	-0.648453	0.406848	0.337206	-	-	-	-
FxaC_2g27890.t1	MEturquoise	7518	-0.218053	0.227002	-0.163453	0.155211	0.764491	-0.391489	-0.37371	-	-	-	-
FxaC_2g28030.t1	MEblue	6871	-0.107951	0.204969	-0.583829	0.377808	0.380273	-0.252091	-0.0191798	-	-	-	-
FxaC_2g28080.t1	MEturquoise	7518	0.247715	0.19726	0.0881061	-0.335322	-0.841395	0.251427	0.392208	-	-	-	-
FxaC_2g28090.t1	MEbrown	5535	0.940702	-0.219264	0.0165746	-0.244795	0.0104893	-0.356661	-0.147047	-	-	-	-
FxaC_2g28120.t1	MEyellow	5484	-0.605804	0.129972	0.119565	-0.131537	0.751063	-0.143868	-0.11939	-	-	-	-
FxaC_2g28151.t1	MEturquoise	7518	-0.242696	0.0439991	0.0519103	0.215111	0.69235	-0.268211	-0.492463	-	-	-	-
FxaC_2g28200.t1	MEdarkred	137	0.17517	0.0435682	-0.0294872	0.700521	-0.231427	-0.387101	-0.271243	-	-	-	-
FxaC_2g28220.t1	MEturquoise	7518	0.521283	0.0535828	0.249325	-0.504827	-0.68161	0.280882	0.0813648	-	-	-	-
FxaC_2g28230.t1	MEyellow	5484	0.190407	0.393583	0.0659955	-0.605259	-0.564946	0.491118	0.0291018	-	-	-	-
FxaC_2g28240.t1	MEyellow	5484	0.851426	-0.0237315	-0.116828	-0.210861	-0.551196	0.0572993	-0.00610891	-	-	-	-
FxaC_2g28330.t1	MEblue	6871	0.308816	0.087012	0.0885424	-0.632521	-0.592573	0.423477	0.317247	-	-	-	-
FxaC_2g28350.t1	MEturquoise	7518	0.133356	-3.62e-05	0.413717	0.127899	-0.383664	-0.70999	0.418719	-	-	-	-
FxaC_2g28430.t1	MEmidnightblue	346	-0.632984	0.456194	0.123975	0.527431	-0.0497376	-0.0873939	-0.337484	-	-	-	-
FxaC_2g28480.t1	MEblue	6871	0.204769	-0.297544	0.258002	-0.645183	-0.27509	0.256264	0.49878	-	-	-	-
FxaC_2g28500.t1	MEblue	6871	0.467088	0.0439464	-0.194279	-0.441556	-0.641398	0.441005	0.325193	-	-	-	-
FxaC_2g28510.t1	MEblue	6871	0.640643	-0.0913647	0.0862315	-0.565739	-0.416986	0.390846	-0.0436306	-	-	-	-
FxaC_2g28570.t1	MEyellow	5484	0.699847	-0.373704	-0.280257	-0.0248225	-0.463786	0.266009	0.176714	-	-	-	ERF
FxaC_2g28610.t1	MEbrown	5535	-0.659141	-0.147154	0.352535	-0.187759	-0.0397882	0.0690097	0.612297	-	-	-	-
MSTRG.3062.1	MEblue	6871	0.614346	-0.0861401	0.0477012	-0.252174	-0.694528	0.334378	0.0364179	LncRNA	TE_homo_26603	DNA/Unknown	-
FxaC_2g28860.t1	MEgreenyellow	703	0.00788058	-0.0467749	0.271438	-0.754136	0.560164	-0.272597	0.234025	-	-	-	-
FxaC_2g28890.t1	MEturquoise	7518	-0.324545	-0.0117346	-0.499576	0.609891	0.596853	-0.267745	-0.103144	-	-	-	-
FxaC_2g28980.t1	MEyellow	5484	-0.234537	-0.34222	0.414585	-0.0193432	0.433455	-0.130357	-0.121583	-	-	-	-
FxaC_2g29060.t1	MEcyan	358	-0.871392	0.356327	0.0150397	-0.134232	0.264316	0.0503494	0.319592	-	-	-	-
FxaC_2g29080.t1	MEyellow	5484	-0.426247	0.16846	-0.0244243	0.475974	-0.0926887	-0.520679	0.419605	-	-	-	-
MSTRG.3070.1	MEturquoise	7518	-0.380801	-0.11542	0.0643686	0.23673	0.62598	-0.175542	-0.255316	-	-	-	-
FxaC_2g29150.t1	MEtan	697	-0.118805	0.699922	-0.18426	0.470245	-0.469671	-0.0375738	-0.359857	-	-	-	-
FxaC_2g29430.t1	MEturquoise	7518	-0.715293	-0.216381	-0.120707	0.44319	0.606623	0.00539567	-0.0028273	-	-	-	-
FxaC_2g29520.t1	MEbrown	5535	-0.820199	0.153221	0.447889	0.304264	-0.0725252	-0.250947	0.238298	-	-	-	-
FxaC_2g29590.t1	MEgreen	2061	-0.725874	-0.165746	0.103961	0.116783	0.599363	-0.253123	0.324635	-	-	-	-
FxaC_2g29610.t1	MEyellow	5484	-0.361331	-0.299226	-0.128935	0.311721	0.366581	-0.128299	0.239489	-	-	-	-
MSTRG.3090.1	MEyellow	5484	-0.373376	-0.0816124	0.658407	0.119331	-0.0544078	-0.0861932	-0.182149	LncRNA	-	-	-
FxaC_2g29750.t1	MEblue	6871	-0.455473	0.24579	-0.323788	0.455071	-0.129726	0.458225	-0.250101	-	-	-	-
FxaC_2g29770.t1	MEblack	1684	-0.281496	0.335342	-0.149059	0.067305	-0.71554	0.400283	0.343165	-	-	-	TALE
MSTRG.3095.1	MEyellow	5484	0.500525	0.0489916	-0.0876741	0.0987429	-0.510251	0.0616651	-0.111999	-	-	-	-
FxaC_2g29800.t1	MEgreen	2061	-0.549598	0.281215	0.206089	-0.309347	0.503331	-0.222025	0.0903353	-	-	-	-
FxaC_2g29840.t1	MEyellow	5484	-0.435077	-0.109896	0.481298	0.0446261	0.214803	0.0371318	-0.232886	-	-	-	-
FxaC_2g29940.t1	MEyellow	5484	0.168796	0.391501	-0.0678276	0.17073	-0.701307	0.356731	-0.318623	-	-	-	-
FxaC_2g29950.t1	MEmagenta	893	-0.824717	0.341529	-0.0818694	0.255041	-0.0270442	0.485062	-0.148001	-	-	-	-
FxaC_2g30050.t1	MEyellow	5484	0.828321	0.131392	-0.14341	-0.206354	-0.568196	0.148532	-0.190286	-	-	-	-
FxaC_2g30060.t1	MEred	1741	0.521196	-0.227797	-0.574121	-0.0194035	0.355431	0.292325	-0.347629	-	-	-	-
FxaC_2g30080.t1	MEyellow	5484	0.369533	0.114821	-0.549469	-0.120763	-0.581945	0.284198	0.483626	-	-	-	-
FxaC_2g30160.t1	MEmagenta	893	0.382478	-0.213258	-0.155123	-0.193213	0.404799	-0.138033	-0.0876505	-	-	-	-
FxaC_2g30230.t1	MEbrown	5535	0.715384	0.186304	-0.338829	-0.195337	-0.32884	0.332646	-0.371328	-	-	-	-
FxaC_2g30250.t1	MEblue	6871	0.678647	-0.0791611	0.309924	-0.567485	0.00189085	-0.0657484	-0.278068	-	-	-	bZIP
FxaC_2g30290.t1	MEgreenyellow	703	-0.296108	0.163099	0.266824	-0.705715	0.250124	-0.115973	0.437749	-	-	-	-
FxaC_2g30300.t1	MEbrown	5535	0.613195	0.0367178	-0.367264	-0.00884029	0.00371453	0.148746	-0.426269	-	-	-	-
MSTRG.3117.1	MEmidnightblue	346	0.137938	-0.149474	0.503977	0.525262	-0.273073	-0.310605	-0.434025	LncRNA	TE_homo_27528	LTR/Gypsy	-
FxaC_2g30360.t1	MEdarkgrey	81	0.101654	0.169162	0.358809	-0.777404	0.291448	-0.134807	-0.008862	-	-	-	-
FxaC_2g30370.t1	MEbrown	5535	0.634518	-0.223889	-0.0813412	0.270283	-0.132471	-0.325471	-0.141629	LncRNA	TE_homo_27534	DNA/PIF-Harbinger	-
FxaC_2g30380.t1	MElightcyan	338	0.488516	0.258568	-0.504119	0.248364	-0.553024	0.0677523	-0.00605749	-	-	-	-
FxaC_2g30390.t1	MEred	1741	-0.365739	-0.228114	0.375404	-0.303348	-0.264733	0.232175	0.554355	-	-	-	-
MSTRG.3125.1	MEgreen	2061	-0.817207	0.158643	-0.210191	0.181765	0.125681	0.369607	0.191702	-	-	-	-
FxaC_2g30430.t1	MEturquoise	7518	0.269	0.0437944	0.214008	-0.393765	-0.708724	0.595384	-0.0196974	LncRNA	-	-	-
FxaC_2g30431.t1	MEyellow	5484	-0.429635	-0.466122	0.434243	0.0491756	0.66509	-0.227131	-0.0256216	-	-	-	-
FxaC_2g30560.t2	MEturquoise	7518	-0.286017	-0.0771573	0.0441423	0.255098	0.743055	-0.123753	-0.555368	-	-	-	-
MSTRG.3130.1	MEturquoise	7518	-0.354173	-0.249847	0.270475	0.301241	0.74065	-0.354173	-0.354173	-	-	-	MYB
MSTRG.3131.1	MEpink	1578	0.269808	-0.431083	0.690894	-0.432622	-0.129581	-0.228174	0.260758	LncRNA	TE_homo_27780	DNA/PIF-Harbinger	-
FxaC_2g30800.t1	MEgrey60	314	0.293807	-0.0208022	-0.626904	0.00672816	0.738203	-0.281237	-0.109795	-	-	-	-
FxaC_2g30820.t1	MEgreen	2061	0.449542	0.055005	-0.354339	0.54814	-0.511223	0.240531	-0.427656	-	-	-	-
FxaC_2g30860.t1	MEbrown	5535	0.635244	-0.192676	-0.253787	-0.39132	0.00966803	0.258611	-0.0657405	-	-	-	-
FxaC_2g30870.t1	MEyellow	5484	0.544435	-0.129635	-0.131841	-0.151446	-0.720023	0.463881	0.124628	-	-	-	NF-YB
FxaC_2g30890.t1	MEblue	6871	-0.208564	0.247849	-0.193851	0.359799	0.555927	-0.33752	-0.42364	-	-	-	-
FxaC_2g30960.t1	MEbrown	5535	-0.897199	0.153218	0.197385	0.239347	-0.220745	0.248695	0.279299	-	-	-	-
MSTRG.3144.1	MEyellow	5484	-0.454441	-0.442646	0.0555575	0.142355	0.827068	-0.0459441	-0.0819506	-	-	-	-
FxaC_2g31000.t1	MEbrown	5535	-0.699085	0.041446	0.01822	0.314591	0.390161	-0.154254	0.0889212	-	-	-	-
FxaC_2g31030.t1	MEpink	1578	-0.0585961	0.000556723	0.694497	-0.669575	-0.190603	0.381197	-0.157476	-	-	-	-
FxaC_2g31100.t1	MEturquoise	7518	-0.639412	-0.0478529	-0.137385	0.0976185	0.793162	-0.157441	0.0913096	-	-	-	-
FxaC_2g31120.t1	MEbrown	5535	-0.658274	-0.00871474	0.398552	-0.0254038	0.0726049	0.0382067	0.183029	-	-	-	-
FxaC_2g31130.t1	MEturquoise	7518	-0.0338842	-0.25255	-0.0383897	0.352949	0.609443	-0.437335	-0.200235	-	-	-	-
FxaC_2g31160.t1	MEbrown	5535	0.613729	-0.431134	0.178277	-0.0320225	-0.126976	-0.260491	0.0586172	-	-	-	-
FxaC_2g31180.t1	MEblue	6871	-0.319285	0.0481797	-0.386748	0.285535	0.18945	-0.0623202	0.245189	-	-	-	-
FxaC_2g31250.t1	MEturquoise	7518	-0.239341	0.124937	-0.352697	0.434183	0.682188	-0.120771	-0.528499	-	-	-	-
FxaC_2g31271.t1	MEmagenta	893	0.490304	-0.327812	-0.266618	-0.209565	0.623168	-0.405978	0.0965009	-	-	-	-
FxaC_2g31290.t1	MEbrown	5535	0.797156	0.230277	-0.393107	0.0207461	-0.30888	0.095733	-0.441925	-	-	-	-
FxaC_2g31310.t1	MEturquoise	7518	-0.670599	0.0861522	0.0530571	0.559856	0.489327	-0.354761	-0.163032	-	-	-	-
MSTRG.3164.1	MEturquoise	7518	-0.610072	0.0475927	0.337677	0.43055	0.486865	-0.419479	-0.273134	LncRNA	TE_homo_28057	DNA/Mutator	-
MSTRG.3164.2	MEyellow	5484	-0.498709	-0.129118	0.206179	0.26315	0.743571	-0.270209	-0.314863	LncRNA	TE_homo_28058	LTR/Gypsy	-
MSTRG.3165.1	MEblue	6871	-0.556593	-0.0877796	0.186121	0.440294	0.634455	-0.307852	-0.308647	LncRNA	repeat_region_252	LTR/Gypsy	-
FxaC_2g31360.t1	MEturquoise	7518	-0.712889	0.0961867	0.202353	0.364231	0.547504	-0.408131	-0.0892543	-	-	-	-
FxaC_2g31450.t1	MEgreen	2061	0.690725	0.209631	0.0117706	-0.129588	-0.771172	0.00667786	-0.0180453	-	-	-	-
MSTRG.3172.1	MEyellow	5484	-0.436723	-0.263705	0.127418	0.137443	0.754658	-0.056297	-0.262794	-	-	-	-
FxaC_2g31530.t1	MEmidnightblue	346	0.0896879	-0.192024	0.0394886	-0.671161	0.26989	0.27379	0.190328	-	-	-	-
FxaC_2g31620.t1	MEyellow	5484	0.470428	0.210056	-0.0396807	-0.245959	-0.464731	0.157923	-0.0880356	-	-	-	-
FxaC_2g31680.t1	MEyellow	5484	-0.712604	-0.0890076	0.182148	0.313345	0.646026	-0.170033	-0.169874	-	-	-	-
FxaC_2g31810.t1	MEblack	1684	-0.254502	0.43589	-0.424612	0.155477	-0.612802	0.231346	0.469203	-	-	-	WRKY
FxaC_2g31880.t1	MEroyalblue	146	0.36247	0.0453639	-0.717981	0.1941	0.573725	-0.283187	-0.174491	-	-	-	-
FxaC_2g31930.t1	MEpink	1578	-0.460987	-0.416439	0.657401	-0.171702	-0.159531	0.13633	0.414928	-	-	-	-
FxaC_2g31940.t1	MEblue	6871	0.651647	-0.530388	0.23973	-0.340359	-0.259122	-0.00910387	0.247595	-	-	-	-
FxaC_2g32040.t1	MEyellow	5484	-0.407692	-0.425454	0.569148	0.119326	0.553279	-0.399815	-0.00879208	-	-	-	-
MSTRG.3191.1	MEturquoise	7518	-0.486821	-0.133381	-0.392129	0.508407	0.625627	0.159781	-0.281484	LncRNA	-	-	-
FxaC_2g32220.t2	MEturquoise	7518	-0.142101	-0.0191954	-0.308745	-0.0743277	0.651418	-0.204474	0.0974258	-	-	-	-
FxaC_2g32320.t1	MEbrown	5535	0.710513	-0.300205	-0.134989	-0.425317	0.0446524	-0.195946	0.301291	-	-	-	-
FxaC_2g32340.t1	MEblue	6871	0.414215	-0.193736	0.263233	-0.536654	-0.500027	0.382846	0.170123	-	-	-	-
MSTRG.3200.1	MElightyellow	148	-0.245852	-0.234765	0.0688717	-0.287376	-0.229385	0.91742	0.0110857	LncRNA	-	-	-
FxaC_2g32450.t1	MEturquoise	7518	-0.124092	0.201723	0.0704067	0.20564	-0.830794	0.32285	0.154266	-	-	-	-
FxaC_2g32490.t1	MEdarkred	137	-0.329814	-0.0900441	0.21891	-0.559433	-0.0692957	0.559059	0.270618	-	-	-	Trihelix
FxaC_2g32510.t1	MEbrown	5535	-0.687864	0.21121	0.0336862	0.571203	-0.400965	0.152028	0.120703	-	-	-	-
FxaC_2g32520.t1	MEyellow	5484	-0.569609	0.158796	-0.246198	0.359198	0.424168	-0.47135	0.344994	-	-	-	-
MSTRG.3208.1	MEgrey	405	0.127279	0.0564312	-0.0682739	0.304351	0.00578643	-0.149067	-0.276506	LncRNA	TE_homo_28710	LTR/Gypsy	-
MSTRG.3214.1	MEturquoise	7518	-0.301151	-0.0628436	0.681533	-0.0981684	0.338529	-0.167634	-0.390264	LncRNA	repeat_region_257	LTR/Copia	-
FxaC_2g32860.t1	MEbrown	5535	-0.287798	-0.124617	0.27441	0.16222	0.0546292	-0.369261	0.290417	-	-	-	-
FxaC_2g32910.t1	MEred	1741	-0.861174	-0.0713873	0.44037	0.108099	-0.137344	0.093171	0.428266	-	-	-	-
FxaC_2g32920.t1	MEred	1741	-0.14909	-0.142747	0.601948	0.29809	-0.680092	-0.138912	0.210802	-	-	-	-
FxaC_2g32940.t1	MEblack	1684	-0.201285	-0.28015	-0.149985	-0.0564067	0.975311	-0.227097	-0.0603875	-	-	-	-
FxaC_2g33060.t1	MEturquoise	7518	0.0793409	0.237842	-0.452848	-0.0931211	0.435406	-0.342396	0.135776	-	-	-	-
FxaC_2g33070.t1	MEturquoise	7518	0.374064	-0.0252741	0.0566534	-0.215947	-0.786548	0.199719	0.397334	-	-	-	-
FxaC_2g33071.t1	MEyellow	5484	0.398716	-0.114289	-0.10118	-0.216546	-0.574836	0.648586	-0.0404524	-	-	-	-
FxaC_2g33150.t1	MEyellow	5484	0.414662	0.294821	-0.587039	-0.5836	-0.0943541	0.443311	0.112198	-	-	-	-
FxaC_2g33160.t1	MEturquoise	7518	-0.149189	0.174472	-0.251479	0.132697	0.776865	-0.264526	-0.418838	-	-	-	-
MSTRG.3229.2	MEblue	6871	0.0710768	0.437643	-0.294976	0.25983	-0.197805	-0.568336	0.292567	LncRNA	-	-	-
MSTRG.3230.1	MEblue	6871	-0.379191	0.479029	-0.330254	0.43632	-0.336715	-0.0341391	0.164949	LncRNA	TE_homo_29103	LTR/Gypsy	-
FxaC_2g33210.t1	MEturquoise	7518	0.2642	0.190985	0.0632606	0.174052	-0.870527	-0.0556627	0.233693	-	-	-	-
FxaC_2g33350.t1	MEbrown	5535	-0.719181	0.175269	0.293509	0.547242	0.123737	-0.200789	-0.219788	-	-	-	-
FxaC_2g33370.t1	MEyellow	5484	-0.584849	0.370599	-0.166151	0.362192	0.282205	-0.351962	0.0879658	-	-	-	-
FxaC_2g33390.t1	MEyellow	5484	0.704681	0.150387	-0.390406	-0.141011	-0.451401	0.125633	0.00211663	-	-	-	-
MSTRG.3240.1	MEgreen	2061	0.574297	-0.406883	0.264761	-0.406883	0.143344	-0.0199576	-0.148677	-	-	-	-
FxaC_2g33460.t1	MEblue	6871	0.272302	-0.361288	0.472775	-0.469484	-0.236067	0.294269	0.0274943	-	-	-	-
MSTRG.3242.1	MEgreen	2061	-0.570596	-0.407997	0.240283	0.0804987	0.442586	-0.149062	0.364287	-	-	-	-
FxaC_2g33480.t1	MEyellow	5484	-0.622707	-0.30902	0.22062	0.433532	0.476239	-0.00341567	-0.195249	LncRNA	-	-	-
FxaC_2g33510.t1	MEyellow	5484	-0.484374	0.207357	0.438079	0.120848	0.423566	-0.638388	-0.0670877	-	-	-	-
FxaC_2g33520.t1	MEturquoise	7518	0.39401	-0.0866662	0.34786	-0.626803	-0.509976	0.434771	0.0468046	-	-	-	-
FxaC_2g33521.t1	MEbrown	5535	0.830259	-0.216061	-0.170043	-0.178668	0.159072	-0.528454	0.103895	-	-	-	-
FxaC_2g33570.t1	MEpink	1578	-0.175911	0.205254	-0.588436	0.270036	0.656682	-0.244433	-0.123192	-	-	-	-
FxaC_2g33660.t1	MEred	1741	0.36244	-0.0101102	-0.789644	0.299244	0.377464	0.0807613	-0.320155	-	-	-	-
FxaC_2g33680.t1	MEred	1741	0.418687	0.137241	-0.740211	0.261531	0.412061	-0.0913601	-0.397949	-	-	-	-
MSTRG.3251.1	MEturquoise	7518	-0.0135922	-0.158692	0.223719	-0.0916114	0.509384	-0.309183	-0.160025	LncRNA	TE_homo_29304	LTR/unknown	-
MSTRG.3253.1	MEyellow	5484	0.398027	0.254587	-0.42987	0.0526634	-0.328745	-0.00658587	0.0599234	-	-	-	-
FxaC_2g33780.t1	MEyellow	5484	-0.800205	-0.00204941	0.533057	0.275411	0.311869	-0.195931	-0.122152	-	-	-	-
MSTRG.3255.1	MEturquoise	7518	-0.705007	0.112956	0.168264	0.437308	0.519742	-0.328958	-0.204305	LncRNA	TE_homo_29357	LTR/Gypsy	-
FxaC_2g33850.t1	MEgreen	2061	0.701867	-0.373297	0.258965	0.0839019	-0.371242	-0.0204721	-0.279723	-	-	-	-
FxaC_2g34020.t1	MEpink	1578	-0.279945	0.344698	-0.666628	0.471582	-0.349785	0.2362	0.243878	-	-	-	-
FxaC_2g34030.t1	MEbrown	5535	0.732168	-0.236752	-0.368115	0.245605	-0.287544	-0.256429	0.171066	-	-	-	-
FxaC_2g34050.t1	MEdarkturquoise	118	0.805252	0.0890079	-0.232042	0.273904	-0.487222	-0.321504	-0.127395	-	-	-	-
FxaC_2g34070.t1	MEyellow	5484	-0.247067	-0.351472	-0.0801619	0.0684075	0.553938	-0.364222	0.420578	-	-	-	-
FxaC_2g34090.t1	MEblue	6871	0.392255	-0.288769	0.681973	-0.442296	-0.159291	0.0937611	-0.277633	-	-	-	-
FxaC_2g34150.t1	MEblue	6871	-0.509837	0.324346	-0.516669	-0.0619766	0.425321	-0.12156	0.460375	-	-	-	-
FxaC_2g34160.t1	MEyellow	5484	-0.51233	0.269298	0.0108021	0.449639	0.156973	-0.562217	0.187835	-	-	-	-
FxaC_2g34170.t1	MEgreen	2061	-0.73125	0.13486	-0.0944608	0.217835	0.659073	-0.316294	0.130237	-	-	-	-
FxaC_2g34350.t2	MEbrown	5535	0.842554	-0.489859	-0.111177	-0.211243	-0.244796	0.119568	0.0949532	-	-	-	-
FxaC_2g34410.t1	MEturquoise	7518	-0.478368	0.0837546	-0.317109	0.357378	0.75982	-0.288564	-0.116912	-	-	-	-
FxaC_2g34450.t1	MEturquoise	7518	0.230758	0.0625704	0.101637	-0.162557	-0.88457	0.419989	0.232172	-	-	-	-
FxaC_2g34550.t1	MEblack	1684	0.0475003	-0.117301	-0.369545	-0.3044	0.663118	0.486065	-0.405436	-	-	-	NAC
FxaC_2g34690.t1	MEblue	6871	0.412542	-0.585015	0.0515587	-0.234055	-0.226661	0.114759	0.46687	-	-	-	-
FxaC_2g34700.t1	MEblue	6871	0.621283	-0.332943	0.139168	-0.390992	-0.581708	0.268781	0.276411	-	-	-	-
FxaC_2g34780.t1	MEturquoise	7518	0.227606	-0.034547	0.292067	-0.301743	-0.795779	0.334578	0.277817	-	-	-	-
FxaC_2g34860.t1	MEbrown	5535	-0.444746	-0.229141	0.379155	0.0484532	0.00584973	-0.478689	0.719119	-	-	-	-
FxaC_2g34880.t1	MEyellow	5484	-0.506355	-0.0527982	0.483532	0.37609	0.3274	-0.284845	-0.343024	-	-	-	-
MSTRG.3295.1	MEpink	1578	-0.0712269	-0.183054	0.453956	-0.264099	-0.196169	0.254328	0.00626564	-	-	-	-
MSTRG.3300.1	MEblue	6871	0.578636	-0.620377	0.497927	-0.27141	-0.217237	0.0358864	-0.00342529	LncRNA	repeat_region_271	LTR/Gypsy	-
FxaC_2g35130.t1	MEgreen	2061	0.472118	0.0379441	-0.104733	0.175823	-0.446057	0.263062	-0.398157	-	-	-	-
FxaC_2g35140.t1	MEblue	6871	0.658836	0.00383611	0.109323	-0.562265	-0.517754	0.345083	-0.0370598	-	-	-	-
FxaC_2g35180.t1	MEyellow	5484	-0.534758	-0.138233	0.248643	-0.00999125	0.620611	-0.423428	0.237155	-	-	-	-
FxaC_2g35210.t1	MEbrown	5535	-0.726198	-0.202535	0.397218	-0.0645613	0.388907	0.0446327	0.162536	-	-	-	-
FxaC_2g35230.t2	MEblue	6871	0.264986	-0.181708	0.327732	-0.00540615	-0.836886	0.00780384	0.42348	-	-	-	-
FxaC_2g35450.t1	MEbrown	5535	-0.866456	0.354532	0.193844	0.0273316	-0.0862042	0.300795	0.0761578	-	-	-	-
FxaC_2g35600.t1	MEyellow	5484	-0.706453	-0.290245	0.355129	0.132398	0.437052	-0.217638	0.289758	-	-	-	-
FxaC_2g35660.t1	MEsalmon	588	0.451853	-0.0511087	-0.281865	0.452125	0.1453	-0.169453	-0.546852	-	-	-	-
FxaC_2g35670.t1	MEyellow	5484	-0.66655	0.334807	0.0313338	0.0365778	0.654561	-0.285887	-0.104843	-	-	-	-
FxaC_2g35850.t1	MElightcyan	338	-0.604926	-0.0481541	0.481447	-0.209186	0.291466	-0.14928	0.238633	-	-	-	-
FxaC_2g35860.t1	MEturquoise	7518	-0.442417	0.236287	-0.156022	0.31192	0.00400535	0.514734	-0.468508	-	-	-	-
MSTRG.3320.1	MEturquoise	7518	-0.551628	0.202574	-0.239038	0.262287	0.697473	-0.391003	0.0193344	LncRNA	repeat_region_279	LTR/unknown	-
FxaC_2g35960.t1	MEturquoise	7518	-0.385739	-0.241485	-0.311703	0.0693776	0.618246	0.362159	-0.110855	-	-	-	-
FxaC_2g36000.t1	MEbrown	5535	-0.715844	-0.0897511	0.228314	0.215473	0.0370261	-0.236189	0.560971	-	-	-	Dof
FxaC_2g36011.t1	MEorange	63	0.133128	-0.26568	0.281695	-0.768359	0.0342971	0.265811	0.319108	-	-	-	-
MSTRG.3330.1	MEmagenta	893	0.484164	-0.283995	-0.425973	0.0771716	0.547157	-0.264927	-0.133597	LncRNA	TE_homo_30503	LINE/L1	-
FxaC_2g36140.t1	MEgreen	2061	0.822865	0.03055	-0.198113	0.11798	-0.47594	-0.0173279	-0.280014	-	-	-	-
FxaC_2g36141.t1	MElightcyan	338	0.622408	-0.110139	-0.749271	0.240286	-0.0155147	-0.0396581	0.0518881	-	-	-	-
FxaC_2g36180.t1	MEyellow	5484	0.564609	-0.148745	-0.0733183	-0.150047	-0.566287	0.227187	0.146602	-	-	-	-
FxaC_2g36240.t2	MEblue	6871	0.52676	-0.346537	0.522176	-0.108478	-0.251665	-0.305336	-0.0369201	-	-	-	-
MSTRG.3345.1	MEgreen	2061	0.449175	0.0928456	-0.0383331	0.118146	-0.391636	0.0345577	-0.264755	LncRNA	TE_homo_30621	LTR/Gypsy	-
MSTRG.3346.1	MEblack	1684	0.15307	-0.326861	0.234223	0.619372	-0.530561	-0.0265505	-0.122692	LncRNA	TE_homo_30624	LTR/Gypsy	-
FxaC_2g36380.t1	MEblue	6871	0.513173	-0.00378563	0.0947001	-0.574479	-0.618807	0.340198	0.249	-	-	-	-
FxaC_2g36390.t1	MEred	1741	0.318753	0.441508	-0.303548	0.122023	0.427212	-0.428358	-0.57759	-	-	-	-
FxaC_2g36430.t1	MEred	1741	-0.875538	0.0155262	0.323275	0.100145	-0.163732	0.135571	0.464753	-	-	-	-
MSTRG.3353.1	MEyellow	5484	-0.399915	-0.399915	0.281964	-0.0933822	0.7857	-0.200827	0.0263757	LncRNA	TE_homo_30723	LTR/Gypsy	-
FxaC_2g36530.t1	MEturquoise	7518	0.402121	0.0138422	0.105087	-0.404034	-0.724513	0.473546	0.133951	-	-	-	-
FxaC_2g36580.t1	MEturquoise	7518	-0.0431902	-0.00225352	-0.281846	0.00706653	0.882692	-0.516012	-0.0464569	-	-	-	-
FxaC_2g36590.t1	MEpurple	707	0.317164	-0.235413	0.246662	-0.103926	0.244198	-0.224792	-0.243894	-	-	-	-
FxaC_2g36670.t1	MEdarkturquoise	118	-0.498677	-0.0692183	0.320659	-0.621966	0.465421	0.151222	0.25256	-	-	-	-
FxaC_2g36680.t1	MEbrown	5535	0.478433	0.210051	-0.0283666	0.0160141	-0.19354	0.357805	-0.840396	-	-	-	-
FxaC_2g36730.t1	MEmagenta	893	0.463219	-0.329339	0.0979751	-0.275015	0.652205	-0.534919	-0.0741269	-	-	-	MYB_related
FxaC_2g36810.t1	MEbrown	5535	0.824483	-0.240674	-0.0321488	0.0766538	-0.0614796	-0.507862	-0.058972	-	-	-	-
FxaC_2g36870.t1	MEtan	697	0.455582	-0.397258	0.404917	-0.720989	0.0408782	-0.0694404	0.286309	-	-	-	-
MSTRG.3369.1	MElightcyan	338	-0.316444	-0.0437394	0.637197	0.20859	-0.104612	-0.316444	-0.0645468	-	-	-	-
MSTRG.3373.1	MEgrey	405	-0.0869051	-0.18517	0.176794	0.488663	-0.370529	-0.00463884	-0.0182146	LncRNA	TE_struc_240	DNA/Helitron	-
MSTRG.3374.2	MEyellow	5484	-0.313502	-0.120029	-0.129412	0.0681355	0.362043	0.0350507	0.0977134	-	-	-	-
FxaC_2g37050.t1	MEyellow	5484	-0.732175	0.0201882	0.207168	0.212718	0.644112	-0.00524534	-0.346766	-	-	-	-
MSTRG.3377.1	MEgreen	2061	-0.541846	0.167562	0.044787	-0.180461	0.192645	0.0394029	0.277909	LncRNA	TE_homo_31162	LTR/unknown	-
FxaC_2g37130.t1	MEturquoise	7518	-0.314179	-0.520894	-0.287631	0.374853	0.658021	0.302404	-0.212574	-	-	-	-
FxaC_2g37200.t1	MEblue	6871	0.323462	-0.435379	0.526269	-0.430019	0.209777	0.0706937	-0.264804	-	-	-	-
FxaC_2g37210.t1	MEblue	6871	0.37307	-0.344525	0.562636	0.145089	-0.144961	-0.00789762	-0.583411	-	-	-	-
FxaC_2g37420.t1	MEturquoise	7518	0.0113434	-0.200367	-0.156191	0.318457	0.692465	-0.0388354	-0.626873	-	-	-	-
FxaC_2g37430.t1	MEred	1741	-0.506872	-0.117444	0.368656	-0.159707	-0.430609	0.395501	0.450475	-	-	-	-
FxaC_2g37640.t1	MEblue	6871	0.301175	-0.350874	0.151702	-0.610504	-0.149753	0.539377	0.118876	-	-	-	-
MSTRG.3388.2	MEyellow	5484	0.258344	-0.0262111	0.0173193	-0.0722643	-0.771879	0.357486	0.237204	LncRNA	-	-	-
FxaC_2g37730.t1	MEgreen	2061	-0.856546	-0.0453253	0.226073	0.00556209	0.525393	-0.0499596	0.194803	-	-	-	-
FxaC_2g37790.t1	MEbrown	5535	-0.705431	0.408649	-0.281567	0.0878964	-0.16206	0.125822	0.526691	-	-	-	-
FxaC_2g37810.t1	MEbrown	5535	-0.300049	0.495014	-0.572746	0.358723	-0.259717	0.403682	-0.124907	-	-	-	-
FxaC_2g37860.t1	MEblue	6871	-0.602182	0.41576	-0.57805	0.357079	0.311989	-0.0992551	0.194659	-	-	-	-
FxaC_2g38000.t1	MEyellow	5484	0.00583465	0.489143	-0.296381	-0.259063	-0.449005	0.496958	0.0125134	-	-	-	-
FxaC_2g38030.t1	MEyellow	5484	0.521322	0.183485	-0.573491	-0.239695	-0.319993	0.271018	0.157355	-	-	-	-
FxaC_2g38050.t1	MEgrey	405	0.0895856	0.122726	-0.0328751	-0.120945	0.260602	0.185041	-0.504134	-	-	-	-
FxaC_2g38100.t1	MEblue	6871	-0.780307	0.362922	-0.357884	0.272087	0.420804	-0.0821768	0.164555	-	-	-	-
FxaC_2g38110.t1	MEblue	6871	-0.717857	0.280332	-0.376647	0.347207	0.516372	-0.154683	0.105275	-	-	-	-
FxaC_2g38190.t1	MEgreen	2061	-0.815551	0.0389971	0.0815387	-0.0509496	0.513629	-0.177567	0.409903	-	-	-	-
FxaC_2g38230.t1	MEcyan	358	-0.520018	0.277447	0.0979079	-0.47702	-0.00537049	0.146138	0.480915	-	-	-	-
MSTRG.3411.1	MEbrown	5535	-0.523605	-0.172955	-0.0753086	0.369944	0.00844084	0.180619	0.212864	-	-	-	-
MSTRG.3412.1	MEyellow	5484	-0.295674	0.171545	0.00367994	-0.0624762	0.789106	-0.310057	-0.296124	-	-	-	-
FxaC_2g38280.t1	MEyellow	5484	-0.614004	0.0716186	0.0191485	0.0536038	0.817903	-0.175778	-0.172493	-	-	-	-
FxaC_2g38350.t1	MEturquoise	7518	-0.0907379	0.413453	0.128858	-0.183663	0.610152	-0.405796	-0.472266	-	-	-	-
FxaC_2g38430.t1	MEpurple	707	0.116499	-0.561991	0.452308	0.0791011	0.186305	-0.49067	0.218448	-	-	-	-
FxaC_2g38450.t1	MEpurple	707	0.0480979	0.611505	-0.368218	0.0147647	-0.65287	0.36867	-0.0219493	-	-	-	-
MSTRG.3420.1	MEpink	1578	-0.288813	-0.53732	0.345779	-0.114914	-0.0249676	0.323377	0.296858	-	-	-	-
FxaC_2g38460.t1	MEbrown	5535	0.49088	-0.0794981	0.0712466	-0.508961	0.24724	0.0589926	-0.2799	-	-	-	-
FxaC_2g38480.t1	MEturquoise	7518	-0.0752642	-0.204591	0.282983	-0.199608	-0.712539	0.422381	0.486637	-	-	-	-
FxaC_2g38580.t1	MEblue	6871	-0.44668	-0.0165732	-0.194424	0.821337	0.242934	-0.0588029	-0.347791	-	-	-	-
FxaC_2g38610.t1	MEred	1741	0.132035	0.233825	-0.492191	0.0586007	0.213651	0.436915	-0.582835	-	-	-	-
MSTRG.3430.1	MEblue	6871	-0.729054	0.222894	-0.241685	0.519765	-0.193526	0.392178	0.0294276	-	-	-	-
FxaC_2g38730.t1	MEbrown	5535	-0.802253	0.155795	0.479397	0.172174	-0.0473818	-0.216313	0.258582	-	-	-	-
FxaC_2g38790.t1	MEpink	1578	0.131541	-0.3647	0.660606	-0.532068	0.0709562	0.207533	-0.173868	-	-	-	-
FxaC_2g38820.t1	MEturquoise	7518	0.194932	-0.250315	0.352297	-0.167521	-0.425148	-0.131745	0.4275	-	-	-	-
FxaC_2g38850.t1	MEpink	1578	0.257325	-0.0808109	-0.72117	0.0889756	0.166736	-0.0794163	0.368361	-	-	-	-
FxaC_2g38860.t1	MEblue	6871	0.0188877	0.531206	-0.454052	-0.050337	0.243002	-0.369881	0.081175	-	-	-	-
MSTRG.3437.1	MEturquoise	7518	-0.525805	0.0118456	-0.221042	0.264138	0.829442	-0.22735	-0.131227	-	-	-	-
FxaC_2g39120.t1	MEgrey	405	-0.0415603	-0.0586297	0.0908096	0.313128	-0.301915	0.0888696	-0.0907014	-	-	-	-
FxaC_2g39140.t1	MEdarkgreen	132	0.207257	0.312101	0.306678	0.141174	-0.248153	-0.101387	-0.61767	-	-	-	-
FxaC_2g39230.t1	MEpink	1578	-0.0559565	-0.279847	0.774252	-0.279847	-0.0281821	0.149427	-0.279847	-	-	-	-
FxaC_2g39240.t1	MEbrown	5535	0.966928	-0.0698973	-0.253196	-0.0646657	-0.258396	-0.196335	-0.124438	-	-	-	-
MSTRG.3449.1	MEblue	6871	0.492063	-0.61936	0.0871896	-0.298162	-0.00633462	0.32434	0.0202643	LncRNA	TE_homo_33192	LTR/unknown	-
MSTRG.3450.2	MEblue	6871	0.453276	-0.278006	-0.0738937	-0.373952	-0.204643	0.269079	0.20814	-	-	-	-
FxaC_2g39270.t1	MEbrown	5535	0.415019	-0.590889	-0.104086	-0.0684031	-0.146624	0.378861	0.116123	-	-	-	-
FxaC_2g39330.t1	MEred	1741	0.869352	0.0337328	-0.288299	0.0159725	0.0589241	-0.200173	-0.48951	-	-	-	EIL
MSTRG.3452.1	MEblue	6871	0.010909	-0.776169	0.586688	0.066227	0.118474	0.24455	-0.25068	-	-	-	-
FxaC_2g39500.t1	MEbrown	5535	0.865061	-0.256089	0.0646274	-0.462702	-0.244052	0.169223	-0.136069	-	-	-	-
FxaC_2g39540.t1	MEturquoise	7518	0.153264	-0.0690589	0.284459	0.00273317	-0.876865	0.462043	0.0434241	-	-	-	-
FxaC_2g39560.t1	MEblue	6871	-0.52254	0.1512	-0.344072	0.213258	0.774697	-0.00254806	-0.269994	-	-	-	-
FxaC_2g39590.t1	MEturquoise	7518	-0.386544	-0.0875558	-0.362698	0.306156	0.836961	-0.208216	-0.0981027	-	-	-	-
FxaC_2g39661.t1	MEturquoise	7518	-0.414097	-0.0473671	0.311632	0.453782	0.234523	-0.48364	-0.0548334	-	-	-	-
FxaC_2g39890.t1	MEyellow	5484	0.569335	-0.276378	0.426532	-0.17605	-0.498868	0.293657	-0.338228	-	-	-	-
FxaC_2g39950.t1	MEyellow	5484	-0.473728	0.437573	-0.274435	0.102929	0.294384	-0.290938	0.204214	-	-	-	-
FxaC_2g40000.t1	MEyellow	5484	-0.24336	-0.165554	0.00296131	0.0398525	0.813096	-0.359906	-0.0870898	-	-	-	-
FxaC_2g40010.t1	MEturquoise	7518	-0.436239	0.0712133	-0.120015	0.147745	0.799001	-0.353151	-0.108554	-	-	-	-
MSTRG.3465.1	MEblue	6871	0.529504	-0.286603	-0.16004	-0.212145	-0.449876	0.349846	0.229312	-	-	-	-
FxaC_2g40040.t1	MEred	1741	-0.43779	0.445317	0.0238418	-0.119696	-0.525979	0.0591213	0.555184	-	-	-	-
FxaC_2g40041.t1	MEgreenyellow	703	-0.0563256	-0.256428	-0.0873051	0.800816	-0.501171	0.302577	-0.202163	-	-	-	-
MSTRG.3469.1	MEblack	1684	0.346205	0.130378	-0.491494	0.104686	-0.652434	0.31716	0.245498	LncRNA	TE_homo_33808	LTR/unknown	-
FxaC_2g40330.t1	MEbrown	5535	-0.469776	-0.337533	0.0103051	0.101596	0.066124	0.314253	0.315031	-	-	-	-
FxaC_2g40420.t1	MEbrown	5535	-0.60707	0.143548	0.0679714	0.431544	-0.549498	0.0817425	0.431762	-	-	-	-
MSTRG.3478.2	MEgrey	405	-0.0400138	-0.0312246	0.146125	-0.0756695	0.0259752	-0.0424913	0.0172989	-	-	-	-
FxaC_2g40460.t1	MEyellow	5484	0.246143	0.452605	-0.47639	-0.00239207	-0.443902	0.444653	-0.220717	-	-	-	-
FxaC_2g40480.t1	MEtan	697	0.138427	-0.408405	0.151041	-0.45803	0.547328	-0.374003	0.403642	-	-	-	-
FxaC_2g40500.t1	MEred	1741	-0.858846	0.262297	0.273097	-0.222319	0.0405332	0.0926848	0.412552	-	-	-	-
FxaC_2g40550.t1	MEturquoise	7518	0.0242897	0.32679	-0.476917	-0.0553623	0.600167	-0.408154	-0.0108126	-	-	-	-
FxaC_2g40560.t1	MEyellow	5484	-0.285638	0.118721	-0.113543	0.199827	0.524793	-0.544825	0.100666	-	-	-	-
FxaC_2g40570.t1	MEturquoise	7518	-0.0573798	0.209695	-0.406443	-0.0614186	0.788164	-0.352857	-0.119761	-	-	-	-
FxaC_2g40640.t1	MEgreen	2061	-0.686451	0.0544605	-0.152901	-0.118576	0.646203	-0.150338	0.407603	-	-	-	-
FxaC_2g40670.t1	MEpurple	707	0.288261	-0.767558	0.360297	0.373465	0.139725	-0.128253	-0.265938	-	-	-	-
FxaC_2g40790.t1	MEmidnightblue	346	-0.754039	-0.0152858	0.15337	0.688357	0.19674	-0.0902159	-0.178926	-	-	-	-
FxaC_2g40800.t1	MEyellow	5484	0.675159	0.0104881	0.196433	-0.183128	-0.579953	0.292225	-0.411224	-	-	-	-
FxaC_2g40910.t1	MEpink	1578	-0.126366	-0.578706	0.61228	-0.230811	-0.0176627	-0.141903	0.483168	-	-	-	FAR1
FxaC_2g40920.t1	MEtan	697	-0.579362	0.492253	-0.390044	0.456208	-0.022461	0.286113	-0.242707	-	-	-	-
FxaC_2g41080.t1	MEblue	6871	-0.608947	0.333639	-0.428836	0.414251	0.101428	0.126437	0.0620277	-	-	-	-
MSTRG.3505.1	MEblack	1684	-0.131578	-0.360657	0.136886	-0.122865	0.455697	0.132462	-0.109945	LncRNA	TE_homo_34745	LTR/unknown	-
FxaC_2g41100.t1	MEyellow	5484	0.733987	-0.0679034	0.27991	-0.0914819	-0.650448	0.0629619	-0.267025	-	-	-	-
MSTRG.3508.1	MEblue	6871	0.671775	-0.331009	0.418449	-0.092936	-0.156234	-0.16272	-0.347326	LncRNA	TE_homo_34840	LTR/Gypsy	-
FxaC_2g41180.t1	MEyellow	5484	-0.342956	-0.347385	-0.0424145	-0.251739	0.844715	-0.0881701	0.227949	-	-	-	-
FxaC_2g41230.t1	MEblue	6871	-0.395743	0.249259	-0.383912	0.511065	0.559251	-0.289862	-0.250059	-	-	-	-
MSTRG.3515.1	MEturquoise	7518	-0.0703276	-0.252089	0.486095	0.235407	0.0235443	-0.32301	-0.0996201	LncRNA	TE_homo_35049	LTR/Gypsy	-
FxaC_2g41460.t1	MElightcyan	338	0.703636	-0.0618354	-0.488623	0.0190337	-0.400765	-0.0454767	0.274029	-	-	-	-
FxaC_2g41490.t1	MEpink	1578	0.232608	-0.695468	0.590703	-0.309336	0.0730033	0.0221843	0.0863059	-	-	-	-
FxaC_2g41500.t1	MEsalmon	588	-0.0925238	0.059508	0.421041	-0.52349	-0.43954	0.539782	0.0352224	-	-	-	-
MSTRG.3523.1	MEturquoise	7518	-0.589299	0.0340697	-0.233164	0.406202	0.57335	-0.426244	0.235085	-	-	-	-
FxaC_2g41700.t1	MEturquoise	7518	0.324096	0.257472	-0.000506287	0.358809	0.106501	-0.750708	-0.295664	-	-	-	-
MSTRG.3532.1	MEblue	6871	-0.525709	0.0500954	-0.227329	0.785762	0.319602	-0.265118	-0.137302	LncRNA	TE_homo_35489	LTR/Caulimovirus	-
FxaC_2g41810.t1	MEtan	697	-0.0267092	0.372337	-0.542984	0.581243	-0.18929	0.202761	-0.397358	-	-	-	-
FxaC_2g41860.t1	MEgreen	2061	-0.823795	0.154883	0.0816112	-0.0143558	0.614403	-0.180233	0.167487	-	-	-	-
FxaC_2g42210.t1	MEbrown	5535	-0.439629	0.363941	0.556481	-0.0588032	0.0584678	-0.0931582	-0.387299	-	-	-	-
FxaC_2g42270.t1	MEyellow	5484	-0.400091	-0.0116435	0.380746	-0.436548	0.590723	-0.340197	0.217011	-	-	-	-
FxaC_2g42280.t1	MEblue	6871	0.412371	-0.237671	0.209139	-0.250499	-0.53946	0.127655	0.278466	-	-	-	-
FxaC_2g42400.t1	MEblue	6871	-0.485502	0.0620402	-0.423322	0.728673	0.309059	-0.046609	-0.144339	-	-	-	-
MSTRG.3549.1	MEtan	697	-0.0742372	0.596279	-0.204037	0.0667054	-0.348665	0.359888	-0.395933	LncRNA	-	-	-
FxaC_2g42470.t1	MEturquoise	7518	0.106754	0.110553	-0.223258	-0.22032	-0.695989	0.267333	0.654926	-	-	-	-
FxaC_2g42500.t1	MEred	1741	-0.659093	0.363931	0.297197	-0.238796	-0.404857	0.22355	0.418068	-	-	-	-
FxaC_2g42710.t1	MEyellow	5484	0.654874	-0.186082	0.14124	-0.209329	-0.650297	0.284947	-0.0353538	-	-	-	-
FxaC_2g42900.t1	MEgreen	2061	-0.564345	0.496938	-0.310373	-0.236699	0.248102	0.331307	0.0350699	-	-	-	-
FxaC_2g42920.t1	MEyellow	5484	0.555609	-0.00675728	-0.0399075	-0.224572	-0.801926	0.289133	0.228421	-	-	-	-
MSTRG.3563.1	MEturquoise	7518	-0.355712	-0.186761	-0.47551	0.459327	0.627286	-0.184039	0.115409	LncRNA	repeat_region_348	LTR/unknown	-
MSTRG.3564.1	MEturquoise	7518	-0.555277	0.000969811	-0.287759	0.340054	0.680343	-0.280104	0.101773	LncRNA	repeat_region_348	LTR/unknown	-
FxaC_2g43030.t1	MEturquoise	7518	-0.741683	0.118625	0.00113933	0.247632	0.677809	-0.115686	-0.187835	-	-	-	-
FxaC_2g43050.t1	MEblue	6871	-0.431594	0.052887	-0.474549	0.101928	0.583745	-0.148313	0.315896	-	-	-	-
FxaC_2g43101.t1	MEbrown	5535	0.445422	-0.408559	-0.195279	-0.455924	0.489791	0.147753	-0.0232032	-	-	-	-
MSTRG.3570.1	MEturquoise	7518	0.247559	0.207639	-0.165437	-0.0456085	-0.8283	0.400779	0.183369	LncRNA	TE_homo_37143	LTR/unknown	-
MSTRG.3571.1	MEturquoise	7518	-0.589889	0.17989	-0.290067	0.383974	0.639657	-0.21286	-0.110705	LncRNA	TE_homo_37164	DNA/hAT-Tag1	-
FxaC_2g43190.t1	MEtan	697	0.42506	-0.376518	0.276645	-0.582258	-0.0650763	-0.0471446	0.369292	-	-	-	-
MSTRG.3575.1	MEbrown	5535	-0.784169	0.108015	0.191383	0.329891	-0.155156	0.358818	-0.0487832	LncRNA	TE_homo_37431	LTR/unknown	-
FxaC_2g43500.t1	MEgreen	2061	0.841654	-0.284997	0.313974	-0.31373	-0.343556	-0.0445696	-0.168776	-	-	-	-
MSTRG.3580.1	MEturquoise	7518	-0.434442	-0.0363958	-0.0119967	0.367879	0.762744	-0.390899	-0.256889	LncRNA	TE_homo_37593	LTR/unknown	-
MSTRG.3582.1	MEblue	6871	-0.300649	0.185038	-0.133615	0.268062	0.468353	-0.31275	-0.174439	LncRNA	TE_homo_37693	LTR/unknown	-
MSTRG.3583.1	MEbrown	5535	-0.580137	0.522364	-0.320072	0.231872	-0.156017	0.114008	0.187982	LncRNA	TE_homo_37713	LTR/unknown	-
FxaC_2g43850.t1	MEblue	6871	0.582885	0.346596	-0.390739	-0.429655	-0.196267	-0.200981	0.28816	-	-	-	-
FxaC_2g43860.t1	MEyellow	5484	0.449793	0.236561	-0.246958	-0.371111	-0.495362	0.26677	0.160308	-	-	-	-
MSTRG.3590.1	MEbrown	5535	-0.913468	0.157892	-0.072579	0.311746	0.350408	0.236113	-0.0701109	LncRNA	TE_homo_37890	LTR/unknown	-
MSTRG.3591.1	MEturquoise	7518	-0.489151	-0.193793	-0.217923	-0.0765572	0.85114	-0.0854832	0.211767	LncRNA	-	-	-
FxaC_2g43950.t1	MEturquoise	7518	-0.464686	0.312432	-0.503172	0.212517	0.62323	-0.255643	0.0753221	-	-	-	-
FxaC_2g44030.t1	MEyellow	5484	-0.432993	-0.0734088	-0.230377	0.116243	0.673122	-0.416199	0.363612	-	-	-	-
FxaC_2g44040.t1	MEyellow	5484	-0.611737	0.25645	-0.146441	0.417562	0.524805	-0.458441	0.0178029	-	-	-	-
FxaC_2g44060.t1	MEturquoise	7518	-0.420474	-0.105462	-0.0803505	0.145498	0.896081	-0.189606	-0.245686	LncRNA	TE_homo_38025	DNA/PIF-Harbinger	-
FxaC_2g44120.t1	MEblue	6871	-0.624843	0.245172	-0.444716	0.386179	0.109902	0.0573995	0.270907	-	-	-	-
FxaC_2g44270.t1	MEdarkred	137	-0.10506	-0.368493	0.325897	-0.629212	-0.142147	0.298338	0.620678	-	-	-	-
FxaC_2g44280.t1	MEred	1741	-0.471486	-0.199725	0.668183	-0.28495	-0.146631	-0.0887279	0.523337	-	-	-	-
MSTRG.3609.1	MEbrown	5535	0.68334	-0.291746	0.0699768	-0.229268	0.0361981	-0.229748	-0.0387535	LncRNA	TE_homo_38413	LTR/unknown	-
FxaC_2g44530.t1	MEgrey	405	-0.134234	-0.506386	0.06838	0.313151	-0.15031	0.454605	-0.0452055	-	-	-	-
MSTRG.3613.4	MEturquoise	7518	-0.355983	-0.193117	-0.212755	0.461242	0.773885	-0.154625	-0.318647	LncRNA	TE_homo_38525	Unknown	-
MSTRG.3614.1	MEblue	6871	0.0360655	-0.463682	0.189855	-0.315383	0.0271729	0.819363	-0.293391	LncRNA	TE_homo_38537	LTR/unknown	-
FxaC_2g44850.t1	MEpurple	707	-0.108369	-0.442111	0.455453	-0.00350056	0.729338	-0.355597	-0.275215	-	-	-	NAC
FxaC_2g44910.t1	MEyellow	5484	-0.295395	-0.302084	0.461027	0.344605	0.114591	-0.481416	0.158672	-	-	-	-
MSTRG.3619.1	MEturquoise	7518	-0.530164	-0.0826227	-0.396866	0.118729	0.767446	-0.152324	0.2758	-	-	-	-
MSTRG.3621.1	MEred	1741	0.397743	-0.147018	-0.422252	-0.0248	0.477891	0.140686	-0.422252	LncRNA	-	-	-
FxaC_3g00010.t1	MEbrown	5535	0.799183	-0.242901	-0.333963	-0.340427	-0.0296532	-0.00851085	0.156273	-	-	-	-
FxaC_3g00040.t1	MEmagenta	893	-0.560962	0.25039	0.240204	0.216801	-0.543555	0.437784	-0.0406612	-	-	-	-
FxaC_3g00110.t1	MEturquoise	7518	-0.183367	0.279083	-0.121962	-0.0252132	0.759489	-0.48347	-0.22456	-	-	-	-
MSTRG.3629.1	MEblue	6871	0.507459	-0.363691	0.164685	-0.301745	0.0505149	-0.10686	0.0496365	-	-	-	-
FxaC_3g00120.t1	MEred	1741	0.580487	0.0721898	-0.469436	0.0942248	0.450801	-0.445607	-0.28266	-	-	-	-
FxaC_3g00140.t1	MEturquoise	7518	-0.667525	0.364083	-0.181087	0.348956	0.36376	0.181125	-0.409312	-	-	-	-
FxaC_3g00170.t1	MEblack	1684	0.510965	-0.134477	-0.426936	-0.13609	0.695122	-0.23182	-0.276764	-	-	-	-
FxaC_3g00190.t1	MEblue	6871	0.682972	-0.289923	0.0676704	-0.438042	-0.471962	0.159822	0.289462	-	-	-	-
MSTRG.3635.1	MElightcyan	338	-0.354129	-0.0128485	0.786697	0.196784	0.0995835	-0.323373	-0.392714	-	-	-	-
FxaC_3g00250.t1	MEbrown	5535	0.867468	-0.443946	0.117305	-0.149857	-0.290687	0.0671685	-0.167451	-	-	-	bHLH
FxaC_3g00310.t1	MEpink	1578	-0.10542	0.212734	-0.680922	0.392048	0.568823	-0.174453	-0.21281	-	-	-	-
FxaC_3g00330.t1	MEturquoise	7518	0.103174	0.146581	0.282659	-0.574296	-0.113236	0.358364	-0.203246	-	-	-	-
MSTRG.3642.1	MEturquoise	7518	-0.148497	-0.452795	0.163312	-0.0041036	0.847943	-0.0223864	-0.383472	-	-	-	-
FxaC_3g00370.t1	MEred	1741	-0.0954283	-0.049389	0.305379	-0.0448866	-0.277762	-0.0485092	0.210597	-	-	-	-
FxaC_3g00390.t1	MEyellow	5484	0.58636	0.0978223	-0.301468	0.0290723	-0.711411	0.190132	0.109492	-	-	-	-
MSTRG.3647.1	MEmidnightblue	346	0.554628	-0.37951	-0.309266	-0.381342	0.10587	-0.048491	0.45811	-	-	-	-
FxaC_3g00410.t1	MEyellow	5484	0.0440245	-0.203056	0.181515	-0.205164	-0.0698785	0.428346	-0.175787	LncRNA	TE_homo_38782	LTR/Copia	-
FxaC_3g00430.t1	MEbrown	5535	0.833565	-0.236467	-0.255026	-0.275626	-0.0705384	0.212058	-0.207965	-	-	-	-
FxaC_3g00440.t1	MEblue	6871	0.5428	0.055654	0.251023	-0.837988	-0.145975	0.224503	-0.0900177	-	-	-	-
MSTRG.3653.1	MEgreen	2061	0.390266	0.110255	-0.167782	0.375282	-0.438143	-0.0194292	-0.25045	-	-	-	-
FxaC_3g00480.t1	MEturquoise	7518	-0.311824	-0.0710779	-0.365652	0.337313	0.793193	-0.306508	-0.0754431	-	-	-	-
FxaC_3g00510.t1	MEbrown	5535	0.440358	-0.404929	-0.429714	-0.0624178	0.0441398	0.676113	-0.263549	-	-	-	-
FxaC_3g00540.t1	MEturquoise	7518	-0.00890039	0.100118	0.18813	-0.347661	-0.546888	0.234606	0.380596	-	-	-	-
FxaC_3g00550.t1	MEyellow	5484	0.655965	0.186169	-0.264041	-0.405594	-0.502816	0.440015	-0.109698	-	-	-	-
FxaC_3g00560.t1	MEbrown	5535	0.865325	-0.392896	0.0983176	-0.209403	0.184168	-0.291051	-0.254461	-	-	-	-
FxaC_3g00580.t1	MEblue	6871	-0.520043	0.555762	-0.41297	0.44633	0.0792102	-0.0578777	-0.0904124	-	-	-	-
FxaC_3g00710.t1	MEturquoise	7518	0.300299	0.166517	0.364564	-0.374889	-0.759283	0.159256	0.143536	-	-	-	-
MSTRG.3669.1	MEbrown	5535	0.952408	-0.109383	-0.25001	-0.154193	-0.348587	0.0182888	-0.108523	LncRNA	-	-	-
FxaC_3g00780.t1	MEbrown	5535	-0.846447	-0.0178435	-0.10259	0.506603	0.359909	-0.0365979	0.136968	-	-	-	-
FxaC_3g00810.t1	MEgrey	405	-0.192669	-0.211767	0.356873	0.24571	-0.153122	0.295997	-0.341022	-	-	-	-
FxaC_3g00832.t1	MEblack	1684	-0.392775	-0.141564	0.0943005	-0.0787561	0.926327	-0.320246	-0.0872867	-	-	-	-
MSTRG.3680.2	MEblue	6871	-0.334935	0.270683	-0.393827	0.653367	-0.0613174	-0.159613	0.0256431	-	-	-	-
MSTRG.3682.1	MEblack	1684	0.437443	0.241431	-0.190226	0.0216701	-0.785175	-0.057252	0.332109	-	-	-	-
FxaC_3g00880.t1	MEyellow	5484	-0.336233	-0.476477	0.0948312	0.0567367	0.830999	-0.107042	-0.062816	-	-	-	-
FxaC_3g00890.t1	MEturquoise	7518	0.204242	0.274963	-0.0966152	-0.362567	-0.714607	0.387692	0.306894	-	-	-	-
MSTRG.3686.1	MEgreen	2061	-0.830473	0.031916	0.179041	-0.0459513	0.453137	-0.117132	0.329462	-	-	-	-
FxaC_3g00970.t1	MEyellow	5484	-0.456828	-0.00695089	0.372664	0.149175	0.00964998	-0.00459396	-0.0631167	-	-	-	-
FxaC_3g00990.t1	MEturquoise	7518	-0.458734	-0.249833	-0.469175	0.379767	0.688181	0.201975	-0.0921809	-	-	-	-
FxaC_3g01140.t1	MEturquoise	7518	-0.323655	-0.321139	-0.404252	0.29393	0.806808	0.0935949	-0.145288	-	-	-	-
FxaC_3g01040.t1	MEturquoise	7518	0.108517	-0.120073	-0.151966	0.350091	0.673758	-0.489911	-0.370416	-	-	-	-
FxaC_3g01032.t1	MEyellow	5484	-0.654632	0.00907692	0.272781	0.141115	0.690729	-0.352556	-0.106513	-	-	-	-
MSTRG.3699.2	MEblack	1684	-0.555843	0.0279928	0.255075	0.267516	-0.56959	0.182228	0.392622	-	-	-	-
[truncated: 36,882 more rows]
