# Supplementary material for: Transcriptome Profiling of Transposon-Derived Long Non-coding RNAs Response to Hormone in Strawberry Fruit Development
Source: Front Plant Sci. 2022 Jun 16;13:915569. doi: 10.3389/fpls.2022.915569 (PMC9244616; doi:10.3389/fpls.2022.915569)
Supplement: Supplementary Table 7 — GO (Gene Ontology) enrichment result. [file Table_7.XLSX]

## Sheet: ABA5
source	term_name	term_id	adjusted_p_value	-log10(padjusted)	term_size	query_size	intersection_size
GO:MF	oxidoreductase activity	GO:0016491	7.82534e-07	6.1065	1647	937	136
GO:MF	unfolded protein binding	GO:0051082	4.89246e-05	4.31047	131	937	23
GO:MF	chlorophyll binding	GO:0016168	0.000176705	3.75275	34	937	11
GO:MF	heat shock protein binding	GO:0031072	0.00280326	2.55234	36	937	10
GO:MF	tetrapyrrole binding	GO:0046906	0.00457118	2.33997	430	937	43
GO:MF	protein domain specific binding	GO:0019904	0.00525101	2.27976	83	937	15
GO:MF	catalytic activity	GO:0003824	0.00787609	2.10369	9868	937	553
GO:MF	oxidoreductase activity, acting on paired donors, with incorporation or reduction of molecular oxygen	GO:0016705	0.0204908	1.68844	386	937	38
GO:MF	misfolded protein binding	GO:0051787	0.0314945	1.50177	16	937	6
GO:BP	response to abiotic stimulus	GO:0009628	7.50222e-17	16.1248	2091	907	202
GO:BP	response to chemical	GO:0042221	8.5417e-14	13.0685	3023	907	253
GO:BP	response to heat	GO:0009408	5.14093e-12	11.289	229	907	45
GO:BP	response to high light intensity	GO:0009644	1.62246e-11	10.7898	81	907	26
GO:BP	response to temperature stimulus	GO:0009266	8.07627e-11	10.0928	611	907	78
GO:BP	response to oxygen-containing compound	GO:1901700	8.76879e-11	10.0571	1707	907	158
GO:BP	response to stimulus	GO:0050896	9.04119e-10	9.04377	6107	907	415
GO:BP	response to organic substance	GO:0010033	8.85727e-08	7.0527	2127	907	175
GO:BP	response to stress	GO:0006950	1.83771e-06	5.73572	3562	907	256
GO:BP	response to light intensity	GO:0009642	1.94823e-06	5.71036	158	907	29
GO:BP	cellular response to chemical stimulus	GO:0070887	1.36854e-05	4.86374	1430	907	122
GO:BP	obsolete oxidation-reduction process	GO:0055114	2.5455e-05	4.59423	1461	907	123
GO:BP	response to endogenous stimulus	GO:0009719	4.39826e-05	4.35672	1742	907	140
GO:BP	cellular response to organic substance	GO:0071310	5.08637e-05	4.29359	1143	907	101
GO:BP	response to hydrogen peroxide	GO:0042542	0.000110824	3.95537	81	907	18
GO:BP	response to hormone	GO:0009725	0.000145531	3.83704	1713	907	136
GO:BP	photosynthesis, light harvesting	GO:0009765	0.000333449	3.47697	39	907	12
GO:BP	protein folding	GO:0006457	0.000418372	3.37844	178	907	27
GO:BP	response to osmotic stress	GO:0006970	0.000606819	3.21694	670	907	65
GO:BP	response to light stimulus	GO:0009416	0.000609651	3.21492	727	907	69
GO:BP	response to inorganic substance	GO:0010035	0.00066062	3.18005	963	907	85
GO:BP	phenylpropanoid biosynthetic process	GO:0009699	0.000704711	3.15199	91	907	18
GO:BP	photosynthesis, light harvesting in photosystem I	GO:0009768	0.000997066	3.00128	23	907	9
GO:BP	phenylpropanoid metabolic process	GO:0009698	0.00109508	2.96055	133	907	22
GO:BP	lignin biosynthetic process	GO:0009809	0.00141686	2.84867	44	907	12
GO:BP	response to radiation	GO:0009314	0.00169588	2.7706	748	907	69
GO:BP	response to lipid	GO:0033993	0.00248748	2.60424	995	907	85
GO:BP	cellular response to endogenous stimulus	GO:0071495	0.00315446	2.50108	1001	907	85
GO:BP	'de novo' protein folding	GO:0006458	0.00488546	2.31109	49	907	12
GO:BP	response to acid chemical	GO:0001101	0.00541304	2.26656	405	907	43
GO:BP	organic hydroxy compound metabolic process	GO:1901615	0.00708812	2.14947	343	907	38
GO:BP	polysaccharide catabolic process	GO:0000272	0.00864886	2.06304	196	907	26
GO:BP	response to salt stress	GO:0009651	0.00907268	2.04226	595	907	56
GO:BP	cellular response to hormone stimulus	GO:0032870	0.0108911	1.96293	972	907	81
GO:BP	photosynthesis	GO:0015979	0.0109288	1.96143	272	907	32
GO:BP	response to water deprivation	GO:0009414	0.016236	1.78952	369	907	39
GO:BP	chaperone-mediated protein folding	GO:0061077	0.0174686	1.75774	55	907	12
GO:BP	lipid homeostasis	GO:0055088	0.0174686	1.75774	55	907	12
GO:BP	protein complex oligomerization	GO:0051259	0.0179255	1.74653	64	907	13
GO:BP	'de novo' posttranslational protein folding	GO:0051084	0.019412	1.71193	39	907	10
GO:BP	chaperone cofactor-dependent protein refolding	GO:0051085	0.019412	1.71193	39	907	10
GO:BP	hormone-mediated signaling pathway	GO:0009755	0.0207879	1.68219	897	907	75
GO:BP	protein-chromophore linkage	GO:0018298	0.0212023	1.67362	56	907	12
GO:BP	response to water	GO:0009415	0.0234426	1.62999	375	907	39
GO:BP	photosynthesis, light reaction	GO:0019684	0.028177	1.5501	139	907	20
GO:BP	cellular carbohydrate catabolic process	GO:0044275	0.0375781	1.42507	78	907	14
GO:BP	protein refolding	GO:0042026	0.042503	1.37158	27	907	8
GO:BP	cellular response to oxygen-containing compound	GO:1901701	0.0481304	1.31758	751	907	64
GO:BP	lignin metabolic process	GO:0009808	0.0486637	1.3128	70	907	13
GO:CC	external encapsulating structure	GO:0030312	1.56103e-06	5.80659	846	945	80
GO:CC	photosystem I	GO:0009522	2.08776e-06	5.68032	44	945	14
GO:CC	cell wall	GO:0005618	3.01454e-06	5.52078	829	945	78
GO:CC	photosystem	GO:0009521	2.40168e-05	4.61948	95	945	19
GO:CC	thylakoid	GO:0009579	3.28039e-05	4.48407	596	945	59
GO:CC	plastoglobule	GO:0010287	3.61278e-05	4.44216	79	945	17
GO:CC	chloroplast thylakoid membrane	GO:0009535	6.77624e-05	4.16901	426	945	46
GO:CC	plastid thylakoid membrane	GO:0055035	7.24781e-05	4.13979	427	945	46
GO:CC	plant-type cell wall	GO:0009505	7.30142e-05	4.13659	321	945	38
GO:CC	thylakoid membrane	GO:0042651	0.000247037	3.60724	446	945	46
GO:CC	photosynthetic membrane	GO:0034357	0.000262811	3.58036	447	945	46
GO:CC	cell periphery	GO:0071944	0.000588766	3.23006	3789	945	240
GO:CC	chloroplast thylakoid	GO:0009534	0.00110739	2.9557	515	945	49
GO:CC	plastid thylakoid	GO:0031976	0.00116775	2.93265	516	945	49
GO:CC	photosystem II	GO:0009523	0.00249606	2.60275	75	945	14
GO:CC	apoplast	GO:0048046	0.00277261	2.55711	518	945	48
GO:CC	chloroplast stroma	GO:0009570	0.00315278	2.50131	750	945	63
GO:CC	cell junction	GO:0030054	0.00424539	2.37208	1031	945	80
GO:CC	symplast	GO:0055044	0.00645149	2.19034	1027	945	79
GO:CC	plasmodesma	GO:0009506	0.00645149	2.19034	1027	945	79
GO:CC	anchoring junction	GO:0070161	0.00666955	2.1759	1028	945	79
GO:CC	cell-cell junction	GO:0005911	0.00666955	2.1759	1028	945	79
GO:CC	plastid stroma	GO:0009532	0.00671604	2.17289	769	945	63
KEGG	Photosynthesis - antenna proteins	KEGG:00196	0.000555471	3.25534	22	275	8
KEGG	Photosynthesis	KEGG:00195	0.00123996	2.90659	46	275	11
KEGG	Metabolic pathways	KEGG:01100	0.00763607	2.11713	2270	275	155

## Sheet: ABA8
source	term_name	term_id	adjusted_p_value	-log10(padjusted)	term_size	query_size	intersection_size
GO:MF	unfolded protein binding	GO:0051082	4.94218e-05	4.30608	131	1963	35
GO:MF	heat shock protein binding	GO:0031072	0.000496806	3.30381	36	1963	15
GO:MF	ion binding	GO:0043167	0.00362512	2.44068	6463	1963	761
GO:MF	protein domain specific binding	GO:0019904	0.00363074	2.44	83	1963	23
GO:MF	ATP binding	GO:0005524	0.0311313	1.5068	2451	1963	311
GO:MF	misfolded protein binding	GO:0051787	0.0346203	1.46067	16	1963	8
GO:MF	inorganic molecular entity transmembrane transporter activity	GO:0015318	0.0421351	1.37536	704	1963	105
GO:BP	response to abiotic stimulus	GO:0009628	3.35055e-17	16.4749	2091	1887	353
GO:BP	response to heat	GO:0009408	2.75948e-09	8.55917	229	1887	62
GO:BP	response to temperature stimulus	GO:0009266	2.16582e-08	7.66438	611	1887	120
GO:BP	response to radiation	GO:0009314	2.64932e-07	6.57687	748	1887	136
GO:BP	response to stimulus	GO:0050896	2.66581e-07	6.57417	6107	1887	777
GO:BP	response to light stimulus	GO:0009416	2.76417e-07	6.55843	727	1887	133
GO:BP	protein folding	GO:0006457	9.02345e-07	6.04463	178	1887	48
GO:BP	response to chemical	GO:0042221	3.95378e-06	5.40299	3023	1887	416
GO:BP	response to stress	GO:0006950	1.20355e-05	4.91953	3562	1887	476
GO:BP	DNA recombination	GO:0006310	1.26555e-05	4.89772	180	1887	46
GO:BP	response to oxygen-containing compound	GO:1901700	2.73006e-05	4.56383	1707	1887	252
GO:BP	photosynthesis	GO:0015979	3.41705e-05	4.46635	272	1887	60
GO:BP	reciprocal homologous recombination	GO:0140527	0.000117539	3.92982	56	1887	21
GO:BP	homologous recombination	GO:0035825	0.000117539	3.92982	56	1887	21
GO:BP	reciprocal meiotic recombination	GO:0007131	0.000117539	3.92982	56	1887	21
GO:BP	cellular response to stress	GO:0033554	0.000145371	3.83752	1016	1887	161
GO:BP	meiotic cell cycle	GO:0051321	0.000146521	3.8341	188	1887	45
GO:BP	meiosis I cell cycle process	GO:0061982	0.00015252	3.81667	76	1887	25
GO:BP	response to inorganic substance	GO:0010035	0.00025592	3.5919	963	1887	153
GO:BP	meiotic cell cycle process	GO:1903046	0.000587401	3.23107	154	1887	38
GO:BP	cellular response to heat	GO:0034605	0.00106628	2.97213	78	1887	24
GO:BP	response to light intensity	GO:0009642	0.00116312	2.93437	158	1887	38
GO:BP	cell cycle	GO:0007049	0.00120847	2.91776	651	1887	109
GO:BP	DNA metabolic process	GO:0006259	0.00300359	2.52236	544	1887	93
GO:BP	response to organic substance	GO:0010033	0.00677241	2.16926	2127	1887	288
GO:BP	photosynthesis, light reaction	GO:0019684	0.00765747	2.11591	139	1887	33
GO:BP	meiosis I	GO:0007127	0.0076665	2.1154	70	1887	21
GO:BP	protein refolding	GO:0042026	0.00772375	2.11217	27	1887	12
GO:BP	response to high light intensity	GO:0009644	0.00804018	2.09473	81	1887	23
GO:BP	negative regulation of meiotic cell cycle	GO:0051447	0.00898993	2.04624	7	1887	6
GO:BP	negative regulation of meiotic nuclear division	GO:0045835	0.00898993	2.04624	7	1887	6
GO:BP	meiotic nuclear division	GO:0140013	0.00904361	2.04366	110	1887	28
GO:BP	double-strand break repair	GO:0006302	0.00921826	2.03535	116	1887	29
GO:BP	nuclear division	GO:0000280	0.0115487	1.93747	232	1887	47
GO:BP	regulation of reciprocal meiotic recombination	GO:0010520	0.0132309	1.87841	5	1887	5
GO:BP	response to nitrogen compound	GO:1901698	0.0167301	1.7765	311	1887	58
GO:BP	response to acid chemical	GO:0001101	0.018375	1.73577	405	1887	71
GO:BP	meiotic chromosome segregation	GO:0045132	0.0200537	1.69781	58	1887	18
GO:BP	negative regulation of DNA recombination	GO:0045910	0.0211887	1.67389	21	1887	10
GO:BP	response to osmotic stress	GO:0006970	0.0217791	1.66196	670	1887	106
GO:BP	photosynthesis, light harvesting	GO:0009765	0.0264916	1.57689	39	1887	14
GO:BP	response to far red light	GO:0010218	0.0274518	1.56143	54	1887	17
GO:BP	regulation of DNA recombination	GO:0000018	0.0282727	1.54863	30	1887	12
GO:BP	cell cycle process	GO:0022402	0.030004	1.52282	470	1887	79
GO:BP	DNA repair	GO:0006281	0.0310106	1.50849	346	1887	62
GO:BP	response to water	GO:0009415	0.0313781	1.50337	375	1887	66
GO:BP	regulation of cell cycle	GO:0051726	0.0325805	1.48704	248	1887	48
GO:BP	chromosome separation	GO:0051304	0.0336459	1.47307	35	1887	13
GO:BP	cellular response to DNA damage stimulus	GO:0006974	0.034164	1.46643	376	1887	66
GO:BP	response to water deprivation	GO:0009414	0.0349154	1.45698	369	1887	65
GO:BP	chaperone-mediated protein folding	GO:0061077	0.0358009	1.44611	55	1887	17
GO:CC	chloroplast	GO:0009507	3.33607e-09	8.47677	2532	2023	363
GO:CC	plastid	GO:0009536	7.54425e-09	8.12238	2615	2023	371
GO:CC	thylakoid membrane	GO:0042651	8.03677e-09	8.09492	446	2023	93
GO:CC	photosynthetic membrane	GO:0034357	9.13608e-09	8.03924	447	2023	93
GO:CC	thylakoid	GO:0009579	6.91509e-08	7.1602	596	2023	112
GO:CC	chloroplast thylakoid membrane	GO:0009535	1.04064e-07	6.9827	426	2023	87
GO:CC	plastid thylakoid membrane	GO:0055035	1.17653e-07	6.9294	427	2023	87
GO:CC	chloroplast thylakoid	GO:0009534	4.56478e-07	6.34058	515	2023	98
GO:CC	plastid thylakoid	GO:0031976	5.07286e-07	6.29475	516	2023	98
GO:CC	chloroplast stroma	GO:0009570	5.92746e-07	6.22713	750	2023	130
GO:CC	plastid stroma	GO:0009532	8.3578e-07	6.07791	769	2023	132
GO:CC	photosystem	GO:0009521	3.10842e-06	5.50746	95	2023	30
GO:CC	photosystem I	GO:0009522	2.9302e-05	4.5331	44	2023	18
GO:CC	intracellular membrane-bounded organelle	GO:0043231	0.000274097	3.5621	11531	2023	1298
GO:CC	cytoplasm	GO:0005737	0.000366195	3.43629	9859	2023	1125
GO:CC	photosystem II	GO:0009523	0.00100727	2.99686	75	2023	22
GO:CC	intracellular anatomical structure	GO:0005622	0.00141955	2.84785	13806	2023	1520
GO:CC	membrane-bounded organelle	GO:0043227	0.00192049	2.71659	11713	2023	1308
GO:CC	plastoglobule	GO:0010287	0.00254311	2.59463	79	2023	22
GO:CC	apoplast	GO:0048046	0.00531053	2.27486	518	2023	84
GO:CC	cell periphery	GO:0071944	0.00576528	2.23918	3789	2023	464
GO:CC	intracellular organelle	GO:0043229	0.00880981	2.05503	12049	2023	1335
GO:CC	replication fork	GO:0005657	0.0442854	1.35374	47	2023	14
GO:CC	organelle	GO:0043226	0.0447128	1.34957	12229	2023	1345
KEGG	Photosynthesis	KEGG:00195	2.00562e-08	7.69775	46	555	22
KEGG	Protein processing in endoplasmic reticulum	KEGG:04141	0.000711864	3.1476	215	555	45
KEGG	Photosynthesis - antenna proteins	KEGG:00196	0.0143539	1.84303	22	555	9
KEGG	Mismatch repair	KEGG:03430	0.0194118	1.71193	37	555	12
WP	Flower Development (Initiation)	WP:WP2108	0.0498029	1.30275	17	89	7

## Sheet: NGDA5
source	term_name	term_id	adjusted_p_value	-log10(padjusted)	term_size	query_size	intersection_size
GO:MF	catalytic activity	GO:0003824	2.69781e-06	5.56899	9868	1173	709
GO:MF	oxidoreductase activity	GO:0016491	3.88785e-06	5.41029	1647	1173	159
GO:MF	oxidoreductase activity, acting on paired donors, with incorporation or reduction of molecular oxygen	GO:0016705	0.00059738	3.22375	386	1173	49
GO:MF	dioxygenase activity	GO:0051213	0.0016747	2.77606	167	1173	27
GO:MF	monooxygenase activity	GO:0004497	0.00521376	2.28285	315	1173	40
GO:MF	tetrapyrrole binding	GO:0046906	0.00559789	2.25198	430	1173	50
GO:MF	protein domain specific binding	GO:0019904	0.0163378	1.78681	83	1173	16
GO:BP	response to abiotic stimulus	GO:0009628	1.56986e-10	9.80414	2091	1120	215
GO:BP	response to chemical	GO:0042221	8.77409e-10	9.0568	3023	1120	283
GO:BP	response to stimulus	GO:0050896	3.70931e-07	6.43071	6107	1120	485
GO:BP	response to oxygen-containing compound	GO:1901700	3.50733e-06	5.45502	1707	1120	168
GO:BP	response to inorganic substance	GO:0010035	0.000197203	3.70509	963	1120	102
GO:BP	response to organic substance	GO:0010033	0.000278412	3.55531	2127	1120	191
GO:BP	response to endogenous stimulus	GO:0009719	0.000806891	3.09319	1742	1120	160
GO:BP	response to hormone	GO:0009725	0.00118348	2.92684	1713	1120	157
GO:BP	response to light stimulus	GO:0009416	0.00188166	2.72546	727	1120	79
GO:BP	response to radiation	GO:0009314	0.00299045	2.52426	748	1120	80
GO:BP	obsolete oxidation-reduction process	GO:0055114	0.00482395	2.3166	1461	1120	135
GO:BP	response to high light intensity	GO:0009644	0.010661	1.9722	81	1120	17
GO:BP	response to water	GO:0009415	0.014051	1.85229	375	1120	46
GO:BP	lipid metabolic process	GO:0006629	0.0175024	1.7569	1129	1120	107
GO:BP	response to water deprivation	GO:0009414	0.0201246	1.69627	369	1120	45
GO:BP	photosynthesis, light harvesting	GO:0009765	0.0209325	1.67918	39	1120	11
GO:BP	response to acid chemical	GO:0001101	0.0228669	1.64079	405	1120	48
GO:CC	thylakoid membrane	GO:0042651	6.75874e-05	4.17013	446	1199	56
GO:CC	photosynthetic membrane	GO:0034357	7.27601e-05	4.13811	447	1199	56
GO:CC	chloroplast thylakoid membrane	GO:0009535	8.09021e-05	4.09204	426	1199	54
GO:CC	plastid thylakoid membrane	GO:0055035	8.72126e-05	4.05942	427	1199	54
GO:CC	photosystem I	GO:0009522	0.00032121	3.49321	44	1199	13
GO:CC	thylakoid	GO:0009579	0.000585855	3.23221	596	1199	66
GO:CC	chloroplast thylakoid	GO:0009534	0.000685885	3.16375	515	1199	59
GO:CC	plastid thylakoid	GO:0031976	0.000729258	3.13712	516	1199	59
GO:CC	photosystem	GO:0009521	0.00373084	2.42819	95	1199	18
GO:CC	plastoglobule	GO:0010287	0.00455304	2.3417	79	1199	16
GO:CC	photosystem I reaction center	GO:0009538	0.0090439	2.04364	8	1199	5
GO:CC	external encapsulating structure	GO:0030312	0.0306829	1.5131	846	1199	79
GO:CC	cell periphery	GO:0071944	0.033876	1.47011	3789	1199	283
GO:CC	chloroplast stroma	GO:0009570	0.0442366	1.35422	750	1199	71
KEGG	Photosynthesis - antenna proteins	KEGG:00196	0.00242558	2.61518	22	337	8
KEGG	Photosynthesis	KEGG:00195	0.00785745	2.10472	46	337	11
KEGG	Metabolic pathways	KEGG:01100	0.00832855	2.07943	2270	337	186
KEGG	Diterpenoid biosynthesis	KEGG:00904	0.0134118	1.87251	21	337	7
KEGG	Brassinosteroid biosynthesis	KEGG:00905	0.0497623	1.3031	8	337	4

## Sheet: NGDA8
source	term_name	term_id	adjusted_p_value	-log10(padjusted)	term_size	query_size	intersection_size
GO:MF	catalytic activity	GO:0003824	0.000192796	3.7149	9868	1268	749
GO:MF	ion binding	GO:0043167	0.0145649	1.83669	6463	1268	501
GO:BP	response to abiotic stimulus	GO:0009628	1.08036e-06	5.96643	2091	1234	216
GO:BP	response to oxygen-containing compound	GO:1901700	1.30399e-05	4.88473	1707	1234	179
GO:BP	response to chemical	GO:0042221	6.36787e-05	4.19601	3023	1234	282
GO:BP	small molecule biosynthetic process	GO:0044283	0.000450322	3.34648	724	1234	87
GO:BP	organic acid metabolic process	GO:0006082	0.00365641	2.43695	1212	1234	126
GO:BP	small molecule metabolic process	GO:0044281	0.00410927	2.38623	1784	1234	173
GO:BP	phenylpropanoid metabolic process	GO:0009698	0.00492356	2.30772	133	1234	25
GO:BP	response to disaccharide	GO:0034285	0.0103706	1.9842	74	1234	17
GO:BP	response to organic substance	GO:0010033	0.0109904	1.95899	2127	1234	198
GO:BP	response to light stimulus	GO:0009416	0.0112968	1.94704	727	1234	82
GO:BP	flavonoid biosynthetic process	GO:0009813	0.0125451	1.90152	75	1234	17
GO:BP	photosynthesis, light harvesting in photosystem I	GO:0009768	0.0128394	1.89146	23	1234	9
GO:BP	organic acid biosynthetic process	GO:0016053	0.0138111	1.85977	542	1234	65
GO:BP	response to radiation	GO:0009314	0.0182993	1.73757	748	1234	83
GO:BP	flavonoid metabolic process	GO:0009812	0.022736	1.64329	94	1234	19
GO:BP	response to sucrose	GO:0009744	0.0291393	1.53552	72	1234	16
GO:BP	monocarboxylic acid metabolic process	GO:0032787	0.0325389	1.4876	513	1234	61
GO:BP	oxoacid metabolic process	GO:0043436	0.0363828	1.4391	1163	1234	117
GO:BP	response to stimulus	GO:0050896	0.0433114	1.3634	6107	1234	492
GO:CC	cell periphery	GO:0071944	1.32862e-06	5.8766	3789	1274	329
GO:CC	photosystem I	GO:0009522	0.000595761	3.22493	44	1274	13
GO:CC	plasma membrane	GO:0005886	0.0024276	2.61482	3065	1274	256
GO:CC	cell wall	GO:0005618	0.00291382	2.53554	829	1274	86
GO:CC	external encapsulating structure	GO:0030312	0.00361297	2.44214	846	1274	87
GO:CC	plant-type cell wall	GO:0009505	0.0139935	1.85407	321	1274	40
KEGG	Flavonoid biosynthesis	KEGG:00941	0.000898078	3.04669	24	355	9
KEGG	Photosynthesis - antenna proteins	KEGG:00196	0.00337878	2.47124	22	355	8
KEGG	Metabolic pathways	KEGG:01100	0.0180109	1.74446	2270	355	193
