# Supplementary material for: Transcriptome Profiling of Transposon-Derived Long Non-coding RNAs Response to Hormone in Strawberry Fruit Development
Source: Front Plant Sci. 2022 Jun 16;13:915569. doi: 10.3389/fpls.2022.915569 (PMC9244616; doi:10.3389/fpls.2022.915569)
Supplement: Supplementary Table 8 — Conservation of LncRNA among three related species. [file Table_8.XLSX]

## Sheet: psalicina
Query id	Subject id	% identity	alignment length	mismatches	gap openings	q. start	q. end	s. start	s. end	e-value	bit score
MSTRG.3.1	Chr7	98.39	872	8	6	2	871	3162	2295	0	1612
MSTRG.43.1	UTG5901	97.63	971	16	2	583	1553	19908	20871	0	1631
FxaC_4g01140.t1	UTG5901	97.61	880	13	3	126	1005	20000	20871	0	1467
FxaC_4g09150.t1	Chr3	91.49	94	4	4	69	160	31341382	31341473	9e-26	119
FxaC_4g19100.t1	Chr6	97.83	46	1	0	275	320	26423864	26423819	7e-15	83.7
MSTRG.644.2	Chr6	93.75	64	4	0	370	433	26423688	26423625	3e-18	95.6
MSTRG.700.1	Chr6	96	50	2	0	221	270	26861886	26861935	1e-14	83.7
MSTRG.733.1	Chr1	91.38	58	3	2	202	258	13256556	13256500	8e-12	73.8
MSTRG.1402.1	Chr7	96.9	129	1	2	438	563	27846885	27847013	9e-56	220
FxaC_4g38210.t1	Chr7	97.83	46	1	0	873	918	29298090	29298045	2e-14	83.7
MSTRG.1719.1	Chr2	95.18	83	4	0	148	230	33970505	33970423	6e-30	133
MSTRG.2164.1	Chr7	100	42	0	0	195	236	28872884	28872843	4e-14	83.7
FxaC_2g09650.t1	Chr7	88.89	108	11	1	108	214	29388187	29388294	2e-25	117
FxaC_2g10720.t1	Chr7	88.37	129	13	2	70	197	29566038	29566165	1e-30	135
MSTRG.2449.3	Chr7	90.91	77	5	2	326	401	25270326	25270401	4e-18	95.6
MSTRG.2723.1	Chr7	87.96	108	6	7	681	785	22393133	22393030	2e-20	103
FxaC_2g24060.t1	Chr6	96	50	2	0	290	339	26861886	26861935	2e-14	83.7
MSTRG.3167.1	Chr3	87.9	157	10	8	99	251	13789193	13789042	3e-35	151
MSTRG.3191.1	Chr6	95.04	121	6	0	530	650	20454594	20454474	5e-47	192
MSTRG.3214.1	Chr7	89.02	82	7	2	163	243	16675960	16675880	9e-17	89.7
MSTRG.3449.1	UTG5901	98.11	529	10	0	754	1282	23222	22694	0	969
MSTRG.3470.2	Chr6	96.97	66	2	0	100	165	4913660	4913725	2e-24	115
MSTRG.3591.1	UTG42004	87.41	286	16	14	1	273	31779	31501	2e-68	262
FxaC_3g00450.t1	Chr7	88.31	77	6	3	12	88	29073932	29073859	2e-13	77.8
MSTRG.3669.1	Chr4	100	36	0	0	330	365	8655005	8655040	4e-11	71.9
MSTRG.3849.2	Chr7	94.12	85	5	0	341	425	28586902	28586818	4e-28	129
MSTRG.4024.1	Chr4	87.8	82	7	3	66	145	19076566	19076486	6e-14	79.8
MSTRG.4648.1	Chr6	96	50	2	0	178	227	26861886	26861935	2e-14	83.7
MSTRG.4660.1	Chr6	92.65	68	5	0	140	207	26742155	26742222	3e-18	95.6
MSTRG.4710.1	Chr6	95.65	46	2	0	197	242	26423864	26423819	3e-12	75.8
FxaC_3g21490.t1	Chr6	95.65	46	2	0	293	338	26423864	26423819	2e-12	75.8
MSTRG.4940.1	Chr6	93.97	116	5	2	1318	1432	20454588	20454474	5e-41	172
MSTRG.5366.1	Chr5	84.92	179	19	6	345	517	9421626	9421802	1e-29	133
MSTRG.5604.2	Chr7	89.69	97	10	0	1014	1110	28585927	28585831	3e-23	113
MSTRG.5640.1	Chr7	100	44	0	0	214	257	28872884	28872841	5e-15	87.7
FxaC_1g04940.t1	Chr7	97.83	46	1	0	801	846	29298090	29298045	2e-14	83.7
FxaC_1g06060.t1	Chr7	86.21	87	8	4	164	248	27403395	27403479	7e-12	73.8
MSTRG.5782.4	Chr1	100	78	0	0	302	379	4392589	4392512	6e-36	155
MSTRG.6561.1	Chr6	93.75	64	4	0	215	278	26423688	26423625	2e-18	95.6
MSTRG.6561.2	Chr6	93.75	64	4	0	812	875	26423688	26423625	5e-18	95.6
FxaC_1g21670.t1	Chr6	97.83	46	1	0	321	366	26423864	26423819	7e-15	83.7
FxaC_1g27740.t1	Chr6	95.77	71	3	0	309	379	20740005	20739935	9e-25	117
MSTRG.6807.1	Chr6	95	120	6	0	1184	1303	20454474	20454593	2e-46	190
MSTRG.6807.2	Chr6	95	120	6	0	1184	1303	20454474	20454593	1e-46	190
MSTRG.7080.1	Chr6	95.65	115	4	1	559	672	20454588	20454474	2e-45	186
FxaC_1g34600.t1	Chr4	97.67	43	1	0	211	253	28717424	28717382	4e-13	77.8
MSTRG.7133.1	Chr3	91.49	94	8	0	188	281	30364779	30364872	1e-26	123
MSTRG.7289.1	Chr6	89.57	115	8	2	130	240	9062120	9062234	9e-29	129
MSTRG.7583.2	Chr8	100	43	0	0	548	590	15880469	15880511	3e-15	85.7
MSTRG.7590.1	UTG348	88.52	427	25	9	245	647	274884	274458	3e-120	434
FxaC_7g11020.t1	Chr3	100	36	0	0	631	666	17281153	17281188	9e-11	71.9
MSTRG.8287.2	Chr8	96.08	51	2	0	328	378	26006688	26006638	2e-15	85.7
MSTRG.8645.1	Chr6	97.67	43	0	1	497	538	20858670	20858712	3e-12	75.8
MSTRG.9125.2	Chr2	100	37	0	0	398	434	26070826	26070862	3e-11	73.8
FxaC_7g44050.t1	Chr1	95.92	49	2	0	235	283	39003899	39003851	3e-14	81.8
MSTRG.9458.1	Chr1	87.6	121	13	2	592	711	40518526	40518407	3e-25	119
MSTRG.9458.3	Chr1	87.39	119	13	2	134	251	40518524	40518407	3e-24	115
MSTRG.9458.4	Chr1	87.39	119	13	2	645	762	40518524	40518407	6e-24	115
MSTRG.9954.1	Chr8	93.41	91	1	5	301	388	26955840	26955928	2e-27	127
MSTRG.9954.2	Chr8	93.41	91	1	5	301	388	26955840	26955928	2e-27	127
MSTRG.10226.2	Chr1	94.34	53	0	3	360	411	31180917	31180967	5e-13	77.8
FxaC_5g21300.t1	Chr8	87.64	89	9	2	41	128	21687668	21687755	1e-15	87.7
MSTRG.10489.1	Chr2	92.74	124	9	0	131	254	32770801	32770924	2e-42	174
MSTRG.10494.1	Chr1	88.72	133	10	5	98	227	43329909	43330039	7e-32	139
MSTRG.10572.1	UTG378	94.64	112	6	0	2	113	272264	272375	1e-42	174
MSTRG.10695.1	Chr8	81.92	426	57	19	65	480	6296362	6295947	3e-54	214
FxaC_5g37230.t1	Chr4	93.75	48	3	0	51	98	17279740	17279693	2e-11	71.9
MSTRG.11138.2	Chr8	92.22	90	7	0	537	626	18754433	18754344	2e-26	123
FxaC_5g45970.t1	Chr3	86.05	172	16	8	66	233	13789209	13789042	5e-33	143
MSTRG.11661.4	Chr1	86.41	184	19	6	245	425	38730176	38729996	5e-38	161
MSTRG.11743.1	Chr1	92.47	93	5	2	277	369	37959687	37959597	2e-27	127
MSTRG.12146.1	Chr6	89.39	132	10	2	51	178	9062234	9062103	6e-34	147
FxaC_8g26020.t1	Chr1	94.34	53	0	3	1242	1293	31180917	31180967	2e-12	77.8
MSTRG.12849.1	Chr8	90.14	142	12	2	41	181	9113002	9113142	2e-40	168
MSTRG.12872.1	Chr6	96	100	4	0	1054	1153	20454474	20454573	2e-39	167
MSTRG.12924.1	Chr6	97.64	339	8	0	3	341	21056535	21056197	6e-173	609
FxaC_8g35230.t1	UTG348	96.75	246	5	2	91	336	62777	63019	2e-116	420
MSTRG.13152.1	UTG348	89.51	162	0	6	195	339	49943	49782	3e-40	168
MSTRG.13503.1	Chr8	85.82	134	12	6	252	380	19056150	19056019	4e-22	107
MSTRG.13581.1	Chr6	88.57	140	9	5	99	232	9062120	9062258	5e-33	143
MSTRG.13790.1	UTG348	98.08	52	1	0	1045	1096	27318	27267	1e-17	95.6
MSTRG.13790.2	UTG348	98.08	52	1	0	1037	1088	27318	27267	1e-17	95.6
MSTRG.14238.1	Chr8	89.31	131	6	8	86	211	22463051	22462924	4e-32	141
MSTRG.14350.1	Chr5	90.91	77	3	3	607	682	7921559	7921486	2e-17	93.7
FxaC_6g33920.t1	Chr3	84.56	149	11	9	494	633	12160038	12160183	1e-19	101
MSTRG.14822.2	Chr3	84.56	149	11	9	494	633	12160038	12160183	1e-19	101
MSTRG.15226.1	Chr2	87.3	126	9	5	26	145	30787515	30787391	1e-24	115
MSTRG.15301.1	Chr1	85.4	452	39	15	118	560	39198415	39197982	3e-93	345
FxaC_6g46880.t1	Chr1	96.23	53	2	0	240	292	39003902	39003850	1e-16	89.7
MSTRG.15831.1	Chr6	100	45	0	0	1354	1398	3930478	3930434	4e-16	89.7
FxaC_12g07220.t1	Chr6	96.97	66	2	0	111	176	4913660	4913725	2e-24	115
FxaC_12g10580.t1	Chr6	84.85	99	10	4	102	196	6759131	6759034	7e-11	71.9
MSTRG.16089.1	Chr6	87.8	82	4	5	12	88	7540902	7540822	8e-13	77.8
MSTRG.16200.1	Chr6	95.92	49	2	0	895	943	10308455	10308407	1e-13	81.8
FxaC_12g14881.t1	Chr8	97.56	41	1	0	8	48	23506898	23506938	4e-12	73.8
FxaC_12g22610.t1	UTG348	100	61	0	0	65	125	257181	257121	4e-26	121
MSTRG.16808.1	UTG348	97.92	48	1	0	53	100	264573	264620	2e-15	87.7
MSTRG.16952.1	Chr6	95.45	66	3	0	145	210	4913660	4913725	7e-22	107
MSTRG.17749.1	Chr7	91.51	106	7	2	120	224	13145686	13145790	3e-31	137
MSTRG.17794.2	Chr4	91.72	145	10	2	521	664	27902020	27901877	9e-47	190
FxaC_10g03220.t1	Chr4	95.45	66	3	0	520	585	30448257	30448192	7e-22	107
MSTRG.18429.1	Chr4	100	37	0	0	1	37	25173920	25173884	2e-11	73.8
FxaC_10g17320.t1	Chr6	96.72	61	2	0	131	191	4913660	4913720	2e-21	105
FxaC_10g17400.t1	Chr6	96.72	61	2	0	131	191	4913660	4913720	2e-21	105
MSTRG.18761.1	Chr2	91.43	140	8	4	50	187	3165918	3166055	1e-43	178
MSTRG.18983.1	Chr5	91.38	58	3	2	352	408	19117012	19116956	1e-11	73.8
MSTRG.18983.2	Chr5	91.38	58	3	2	510	566	19117012	19116956	1e-11	73.8
MSTRG.19010.3	Chr6	92.98	57	1	3	373	429	13024027	13023974	6e-13	77.8
MSTRG.19108.2	Chr2	95.65	69	2	1	3306	3373	17803746	17803678	7e-22	111
MSTRG.19108.3	Chr2	95.65	69	2	1	3287	3354	17803746	17803678	7e-22	111
MSTRG.19108.8	Chr2	95.65	69	2	1	2697	2764	17803746	17803678	7e-22	111
FxaC_10g30390.t1	Chr2	95.65	69	2	1	2958	3025	17803746	17803678	7e-22	111
FxaC_10g35890.t1	Chr3	84.98	253	27	11	615	861	13789298	13789051	4e-46	188
FxaC_10g42420.t1	Chr8	89.77	88	9	0	238	325	24953132	24953045	6e-21	103
MSTRG.19635.1	Chr6	96.97	66	2	0	183	248	4913660	4913725	2e-24	115
FxaC_10g43970.t1	Chr6	96.97	66	2	0	183	248	4913660	4913725	2e-24	115
MSTRG.19651.1	Chr7	93.52	108	5	2	4	110	13145792	13145686	4e-37	157
MSTRG.19941.1	Chr3	85.71	154	13	9	524	672	8125163	8125312	1e-25	121
MSTRG.20171.1	Chr4	82.8	157	22	5	215	370	28676764	28676612	4e-17	91.7
FxaC_11g05520.t1	Chr4	92.71	96	5	2	224	318	29100536	29100442	8e-30	133
FxaC_11g10620.t1	Chr4	92.19	64	1	4	347	408	25173945	25173884	3e-14	83.7
FxaC_11g11920.t1	Chr4	93.57	140	9	0	52	191	24222760	24222899	1e-51	206
MSTRG.20645.1	Chr6	95.45	66	3	0	100	165	4913660	4913725	6e-22	107
MSTRG.20647.1	Chr4	95.65	46	2	0	50	95	22340165	22340120	2e-12	75.8
MSTRG.21689.1	Chr7	90.57	106	8	2	3	107	13145792	13145688	7e-29	129
FxaC_11g41950.t1	UTG348	96.83	63	1	1	316	377	234711	234649	5e-22	107
FxaC_11g43130.t1	Chr6	89.6	173	16	2	1414	1585	3930478	3930307	2e-48	198
MSTRG.22037.1	Chr4	82.77	238	16	23	17	242	19356505	19356281	1e-25	121
MSTRG.22037.2	Chr4	82.77	238	16	23	17	242	19356505	19356281	1e-25	121
MSTRG.22037.3	Chr4	82.77	238	16	23	17	242	19356505	19356281	9e-26	121
MSTRG.22037.4	Chr4	82.77	238	16	23	17	242	19356505	19356281	1e-25	121
MSTRG.22037.5	Chr4	82.77	238	16	23	17	242	19356505	19356281	8e-26	121
MSTRG.22058.1	Chr3	84.62	156	14	10	589	740	8125312	8125163	4e-22	109
FxaC_9g01750.t1	Chr4	90.43	94	9	0	14	107	20435010	20434917	1e-24	115
FxaC_9g01980.t1	Chr6	85.11	356	51	2	1917	2271	9798152	9798506	3e-74	283
MSTRG.22336.1	Chr6	89.6	173	16	2	1694	1865	3930478	3930307	1e-48	198
MSTRG.22336.2	Chr6	89.6	173	16	2	1513	1684	3930478	3930307	1e-48	198
MSTRG.22454.1	Chr7	93.52	108	5	2	129	235	13145686	13145792	3e-37	157
FxaC_9g09070.t1	Chr6	96.97	66	2	0	192	257	4913660	4913725	3e-24	115
MSTRG.22473.1	Chr6	92.5	80	5	1	681	759	4962784	4962863	3e-22	109
FxaC_9g12890.t1	Chr6	88.7	230	22	4	1574	1801	6757483	6757256	4e-63	246
MSTRG.22658.2	Chr8	92.65	68	5	0	508	575	25815151	25815084	6e-18	95.6
MSTRG.22658.3	Chr8	92.65	68	5	0	369	436	25815151	25815084	5e-18	95.6
MSTRG.22686.1	Chr7	97.92	48	1	0	1	48	13145791	13145744	3e-16	87.7
MSTRG.22714.1	Chr6	97.5	40	1	0	425	464	6860034	6859995	6e-11	71.9
MSTRG.22973.2	Chr4	85.71	266	29	8	191	452	10858570	10858830	8e-55	216
MSTRG.23113.2	Chr1	97.58	124	3	0	965	1088	52408771	52408894	1e-55	222
MSTRG.23447.1	Chr4	92.65	68	5	0	116	183	17700390	17700323	1e-18	95.6
MSTRG.23716.2	Chr6	95.45	66	3	0	99	164	4913660	4913725	6e-22	107
MSTRG.24135.1	Chr5	91.78	73	2	3	125	196	7921486	7921555	1e-17	93.7
MSTRG.24155.1	Chr7	93.52	108	5	2	157	263	13145686	13145792	4e-37	157
MSTRG.24606.1	Chr8	92.65	68	5	0	580	647	25815151	25815084	7e-18	95.6
MSTRG.24606.2	Chr8	92.65	68	5	0	580	647	25815151	25815084	6e-18	95.6
MSTRG.24606.3	Chr8	92.65	68	5	0	580	647	25815151	25815084	4e-18	95.6
MSTRG.24606.4	Chr8	92.65	68	5	0	580	647	25815151	25815084	4e-18	95.6
MSTRG.24705.1	Chr3	90.08	121	12	0	447	567	21145035	21145155	3e-33	145
MSTRG.25150.1	Chr1	89.43	123	9	4	114	235	28812011	28812130	9e-31	137
MSTRG.25221.1	Chr1	96.67	60	0	2	553	611	34176034	34175976	7e-20	101
FxaC_16g26970.t1	Chr4	100	76	0	0	1645	1720	29215959	29215884	2e-34	151
MSTRG.25930.1	Chr1	85.8	162	16	6	84	243	29903877	29903721	5e-29	131
MSTRG.26290.2	Chr1	89.83	118	10	2	244	360	34307040	34306924	9e-31	137
MSTRG.26291.1	Chr1	85.12	242	19	10	191	416	34299726	34299966	8e-43	176
MSTRG.26291.4	Chr1	84.71	170	15	6	230	389	34299798	34299966	1e-25	119
MSTRG.26313.1	Chr1	96.61	59	2	0	309	367	34175976	34176034	3e-20	101
MSTRG.26363.1	UTG627	100	134	0	0	253	386	130365	130498	2e-69	266
MSTRG.26363.3	UTG627	100	134	0	0	4	137	130365	130498	2e-69	266
MSTRG.26363.4	UTG627	100	134	0	0	4	137	130365	130498	2e-69	266
MSTRG.26622.1	UTG14034	96.96	263	8	0	1	263	72767	73029	7e-128	458
MSTRG.26657.3	UTG348	93.65	63	2	1	1922	1982	227713	227651	2e-16	91.7
MSTRG.26681.1	Chr1	85.05	194	23	6	33	223	11190035	11189845	9e-35	149
FxaC_15g20300.t2	Chr1	87.14	210	23	4	1125	1332	12803788	12803581	7e-49	198
FxaC_15g20480.t1	Chr1	87.76	147	12	6	224	367	12855974	12855831	1e-32	143
MSTRG.26920.1	Chr6	95.83	96	4	0	1	96	20454478	20454573	2e-37	159
MSTRG.27234.1	Chr1	85.26	156	19	4	9	162	36655171	36655018	4e-27	123
MSTRG.27432.1	Chr1	88.75	80	7	2	392	470	33398961	33398883	2e-15	85.7
FxaC_13g01770.t1	Chr2	100	47	0	0	71	117	33237720	33237766	3e-18	93.7
FxaC_13g11450.t1	Chr7	100	64	0	0	378	441	15273840	15273903	9e-28	127
MSTRG.28074.2	Chr7	100	64	0	0	417	480	15273840	15273903	8e-28	127
MSTRG.28618.1	Chr7	90.65	107	10	0	117	223	23690144	23690038	1e-29	133
MSTRG.28738.1	Chr1	95.52	67	2	1	351	416	9963630	9963696	9e-22	107
MSTRG.28801.2	Chr1	95.45	66	3	0	111	176	11029303	11029238	4e-22	107
MSTRG.28829.2	Chr1	86.36	154	15	6	367	516	52371702	52371551	2e-29	133
MSTRG.28831.3	Chr1	89.29	168	18	0	490	657	11333574	11333741	2e-46	190
MSTRG.28839.1	Chr1	82.43	239	31	11	7	239	11190102	11189869	7e-29	129
FxaC_13g28410.t1	Chr6	95.65	46	2	0	1	46	33920455	33920500	1e-12	75.8
MSTRG.28986.1	Chr6	98.09	262	5	0	1	262	21056684	21056423	2e-134	480
MSTRG.29026.1	Chr6	89.57	115	8	2	55	165	9062234	9062120	1e-28	129
MSTRG.29262.2	Chr1	87.01	154	14	6	296	445	52371702	52371551	7e-32	141
MSTRG.29292.2	Chr1	95.45	66	3	0	95	160	11029303	11029238	4e-22	107
MSTRG.29468.1	UTG348	92.94	85	6	0	931	1015	67618	67534	2e-25	121
MSTRG.29468.2	UTG348	92.94	85	6	0	870	954	67618	67534	2e-25	121
MSTRG.29640.1	UTG348	92.94	85	6	0	618	702	67618	67534	4e-25	121
MSTRG.29640.2	UTG348	94.64	56	3	0	1	56	67589	67534	3e-15	87.7
MSTRG.29640.3	UTG348	94.64	56	3	0	1	56	67589	67534	2e-15	87.7
FxaC_14g01821.t2	Chr1	94.55	55	3	0	1102	1156	35628791	35628845	6e-15	85.7
FxaC_14g11060.t1	Chr1	96.61	59	2	0	225	283	34175976	34176034	4e-20	101
MSTRG.30849.1	Chr1	100	36	0	0	505	540	9963781	9963816	7e-11	71.9
FxaC_14g18580.t1	Chr1	93.06	72	4	1	542	613	12134802	12134732	6e-20	101
MSTRG.30911.5	Chr1	87.77	139	8	9	408	541	11101777	11101643	5e-29	131
FxaC_14g24150.t1	Chr7	98.18	220	3	1	108	327	2928	3146	5e-111	402
MSTRG.31124.2	Chr7	98.85	435	4	1	47	481	2713	3146	0	821
MSTRG.31124.3	UTG627	99.59	245	1	0	47	291	134862	135106	1e-133	478
MSTRG.31135.3	Chr1	92.86	98	7	0	201	298	1685193	1685290	2e-31	139
MSTRG.31240.1	Chr1	88.79	107	9	2	13	117	16652054	16652159	2e-23	113
FxaC_14g33070.t1	Chr4	88.37	86	7	3	13	98	29933584	29933666	4e-16	87.7
MSTRG.31584.1	UTG348	100	37	0	0	587	623	258574	258538	2e-11	73.8
FxaC_17g11010.t1	Chr5	95.83	48	1	1	269	315	17163190	17163143	3e-13	77.8
MSTRG.32460.1	Chr5	91.36	81	5	2	259	338	16430580	16430659	2e-20	103
FxaC_17g15350.t1	Chr5	91.36	81	5	2	259	338	16430580	16430659	9e-21	103
FxaC_17g21610.t1	Chr8	96	50	2	0	113	162	19699914	19699963	4e-15	83.7
FxaC_17g21760.t1	Chr5	98.88	89	1	0	497	585	22276845	22276933	2e-40	168
MSTRG.32793.2	Chr5	98.88	89	1	0	592	680	22276845	22276933	3e-40	168
MSTRG.32937.1	Chr6	84.82	191	18	11	114	299	14509821	14509637	4e-31	137
MSTRG.32947.1	Chr5	92.45	53	3	1	381	432	6851828	6851880	5e-11	71.9
MSTRG.32947.4	Chr5	92.45	53	3	1	348	399	6851828	6851880	6e-11	71.9
FxaC_17g32231.t1	Chr5	92.05	176	10	4	289	462	2177047	2177220	4e-60	234
MSTRG.33381.2	Chr1	85.71	126	13	4	994	1118	42453206	42453085	1e-19	101
MSTRG.33456.1	Chr1	87.66	154	13	6	416	565	52371702	52371551	3e-34	149
MSTRG.33456.2	Chr1	87.66	154	13	6	489	638	52371702	52371551	4e-34	149
FxaC_17g36540.t1	Chr1	87.66	154	13	6	416	565	52371702	52371551	2e-34	149
FxaC_17g40841.t2	Chr5	97.96	49	1	0	2794	2842	17124860	17124908	1e-15	89.7
MSTRG.33730.1	Chr6	94.64	56	3	0	378	433	34221393	34221338	1e-15	87.7
FxaC_17g43100.t1	Chr6	94.64	56	3	0	38	93	34221393	34221338	6e-16	87.7
MSTRG.34828.1	Chr5	90.12	81	6	2	253	332	16430580	16430659	6e-18	95.6
FxaC_20g11090.t1	Chr5	90.12	81	6	2	253	332	16430580	16430659	2e-18	95.6
MSTRG.35315.2	Chr5	92.45	53	3	1	396	447	6851828	6851880	7e-11	71.9
MSTRG.35315.3	Chr5	92.45	53	3	1	396	447	6851828	6851880	5e-11	71.9
MSTRG.35344.2	Chr1	96	50	2	0	827	876	43907382	43907431	2e-14	83.7
MSTRG.35706.1	Chr2	95.74	47	2	0	865	911	5599628	5599582	1e-12	77.8
MSTRG.35955.2	Chr3	100	41	0	0	351	391	26726201	26726241	6e-14	81.8
MSTRG.35959.1	Chr8	92.31	65	5	0	642	706	25815148	25815084	3e-16	89.7
MSTRG.36197.1	UTG627	97.88	236	4	1	53	288	134444	134678	3e-118	426
MSTRG.36198.1	Chr7	96.43	1402	47	3	6	1406	2750	4149	0	2379
MSTRG.36198.2	Chr4	96.36	1401	46	5	1	1399	1037721	1039118	0	2367
FxaC_18g00460.t1	Chr7	94.58	240	12	1	5	244	2930	3168	1e-101	371
FxaC_18g00470.t1	Chr7	96.98	430	13	0	30	459	3239	3668	0	749
FxaC_18g00480.t1	UTG627	96.7	91	3	0	309	399	111878	111788	6e-37	157
FxaC_18g06080.t1	Chr1	88.89	90	6	4	82	169	48410031	48410118	1e-18	95.6
MSTRG.36860.2	Chr2	95.65	46	2	0	1	46	5599583	5599628	3e-12	75.8
MSTRG.36952.1	Chr5	96.36	55	0	2	120	173	1361691	1361638	4e-17	91.7
FxaC_18g19440.t1	Chr5	87.6	129	10	4	115	240	1704644	1704769	2e-26	123
MSTRG.37126.1	Chr5	95.83	48	2	0	216	263	4437227	4437274	2e-13	79.8
MSTRG.37364.1	Chr1	98.06	103	2	0	419	521	10058181	10058283	3e-46	188
MSTRG.37400.1	Chr5	98.88	89	1	0	408	496	22276845	22276933	2e-40	168
FxaC_18g28990.t1	Chr5	93.44	61	4	0	105	165	19320534	19320594	6e-17	89.7
MSTRG.37515.1	Chr7	95.83	48	1	1	165	212	24074741	24074695	1e-12	77.8
MSTRG.37733.1	Chr5	83.25	191	16	12	179	363	16430479	16430659	4e-22	109
FxaC_18g35460.t1	Chr5	91.36	81	5	2	4	83	16430580	16430659	6e-21	103
FxaC_18g36780.t1	Chr5	93.06	72	5	0	720	791	17030430	17030501	4e-20	103
MSTRG.37809.1	Chr5	93.06	72	5	0	490	561	17030501	17030430	1e-20	103
MSTRG.37934.2	Chr3	92.75	69	5	0	359	427	1116482	1116414	7e-19	97.6
MSTRG.37934.3	Chr3	92.75	69	5	0	321	389	1116482	1116414	5e-19	97.6
FxaC_19g02780.t1	Chr5	85.21	453	56	10	346	794	14302875	14303320	2e-96	355
FxaC_19g03700.t1	Chr5	91.53	177	7	5	133	308	14966761	14966592	7e-57	224
MSTRG.38481.2	Chr5	91.53	177	7	5	133	308	14966761	14966592	9e-57	224
FxaC_19g04280.t1	Chr5	90.36	83	4	4	87	167	14667902	14667822	2e-19	97.6
MSTRG.38869.1	Chr5	90.12	81	6	2	247	326	16430580	16430659	5e-18	95.6
FxaC_19g11000.t1	Chr5	90.12	81	6	2	247	326	16430580	16430659	2e-18	95.6
MSTRG.39189.4	Chr5	92.45	53	3	1	442	493	6851828	6851880	8e-11	71.9
FxaC_19g24310.t1	Chr5	87.6	129	10	4	126	251	1704644	1704769	1e-26	123
MSTRG.40143.1	Chr3	87.1	93	2	4	809	891	150526	150618	4e-13	79.8
FxaC_21g07820.t1	UTG348	98.59	71	1	0	150	220	109845	109915	1e-29	133
MSTRG.40628.2	Chr3	98.08	52	1	0	299	350	31370667	31370616	3e-18	95.6
FxaC_21g17020.t1	Chr3	96.47	85	3	0	150	234	9277278	9277362	1e-33	145
MSTRG.41354.5	UTG348	96.77	403	9	4	162	562	176701	176301	3e-175	616
MSTRG.41519.1	Chr1	87.66	154	13	6	362	511	52371702	52371551	3e-34	149
MSTRG.41519.2	Chr1	87.66	154	13	6	435	584	52371702	52371551	4e-34	149
MSTRG.41519.3	Chr1	87.33	150	13	6	341	486	52371698	52371551	8e-32	141
MSTRG.41519.4	Chr1	87.66	154	13	6	356	505	52371702	52371551	3e-34	149
MSTRG.41952.1	Chr5	90.77	65	2	4	498	561	7921491	7921552	1e-12	77.8
FxaC_21g40830.t1	Chr7	87.68	341	24	14	41	368	16192830	16192495	2e-87	325
FxaC_21g46760.t1	Chr1	90.55	127	10	2	693	818	39867873	39867748	1e-35	155
MSTRG.42700.1	Chr6	98.36	61	1	0	121	181	31392310	31392370	2e-23	113
FxaC_21g58640.t1	Chr6	89.92	119	12	0	23	141	31674821	31674939	2e-32	141
FxaC_21g64610.t1	Chr6	97.12	104	3	0	178	281	34798674	34798777	7e-45	182
FxaC_23g14640.t1	UTG348	99.21	127	1	0	123	249	263199	263073	2e-63	244
MSTRG.44138.2	Chr2	100	40	0	0	3330	3369	37327286	37327247	9e-13	79.8
MSTRG.44138.9	Chr2	100	40	0	0	791	830	37327286	37327247	2e-13	79.8
MSTRG.44222.1	Chr7	95.95	74	2	1	1034	1106	18511706	18511779	1e-25	121
MSTRG.44314.1	Chr8	95.95	74	2	1	366	438	22201772	22201699	8e-26	121
MSTRG.44314.2	Chr8	95.95	74	2	1	198	270	22201772	22201699	7e-26	121
MSTRG.44688.1	Chr6	96.72	61	2	0	144	204	31392310	31392370	8e-21	105
MSTRG.44692.1	Chr6	95.18	83	4	0	307	389	31448311	31448393	1e-29	133
MSTRG.45029.1	Chr6	96.08	51	2	0	13	63	34795088	34795138	1e-15	85.7
MSTRG.45280.1	Chr3	84.75	177	19	7	117	288	509715	509888	1e-28	129
MSTRG.45336.1	Chr3	87.77	139	12	5	696	831	939631	939767	4e-30	135
MSTRG.45469.1	Chr3	91.05	380	25	8	38	411	2722610	2722986	9e-132	474
MSTRG.45469.2	Chr3	94.17	120	7	0	135	254	2722867	2722986	4e-44	182
MSTRG.45473.1	Chr3	90.99	111	7	3	1056	1164	7593688	7593797	2e-30	137
MSTRG.45520.1	Chr3	92.75	69	3	2	480	547	2264734	2264801	1e-17	95.6
MSTRG.45582.1	Chr1	91.67	72	4	2	22	92	14776591	14776521	1e-17	93.7
MSTRG.45781.1	Chr3	95.56	90	4	0	435	524	6451082	6451171	2e-33	147
MSTRG.46443.4	Chr3	87.31	134	11	6	894	1024	2800753	2800623	9e-27	125
MSTRG.46678.1	Chr3	88.72	133	9	6	823	952	7593688	7593817	6e-31	139
MSTRG.46773.1	Chr3	93.22	59	3	1	710	768	8405232	8405289	2e-14	83.7
MSTRG.47047.1	Chr3	89.21	139	9	5	286	422	30136696	30136830	5e-35	151
MSTRG.47047.2	Chr3	95.12	82	4	0	286	367	30136696	30136777	4e-29	131
MSTRG.47379.2	Chr3	95.45	44	2	0	642	685	28282858	28282815	6e-11	71.9
MSTRG.47379.3	Chr3	95.45	44	2	0	613	656	28282858	28282815	5e-11	71.9
MSTRG.47446.1	Chr7	93.91	345	21	0	1	345	4867	5211	1e-145	517
FxaC_22g32570.t1	Chr7	89.02	346	31	7	13	353	7465647	7465304	3e-103	377
FxaC_22g35460.t2	Chr1	90.91	66	6	0	364	429	45819699	45819634	4e-14	83.7
MSTRG.48018.1	Chr8	90.14	71	4	2	576	646	25815151	25815084	1e-13	81.8
FxaC_22g44850.t1	Chr7	88.54	96	11	0	154	249	19577209	19577114	5e-21	103
MSTRG.48589.1	Chr6	98.36	61	1	0	1445	1505	31392370	31392310	3e-23	113
FxaC_22g65710.t1	Chr6	94.55	55	3	0	74	128	35216951	35216897	5e-15	85.7
MSTRG.49038.1	UTG247	85.87	184	19	6	150	328	268275	268456	5e-35	151
FxaC_22g67750.t1	UTG247	86.31	168	19	4	41	206	268291	268456	6e-34	147
FxaC_22g72440.t1	Chr6	86.5	237	22	10	37	268	31587860	31588091	6e-52	206
MSTRG.49274.1	Chr6	98.36	61	1	0	107	167	31392310	31392370	3e-23	113
MSTRG.49310.1	Chr3	97.06	68	2	0	1300	1367	2264801	2264734	5e-25	119
MSTRG.50452.1	Chr7	95.95	74	2	1	659	731	18511779	18511706	1e-25	121
MSTRG.50637.1	Chr1	88.48	165	17	2	103	266	5841440	5841277	2e-42	174
MSTRG.51145.1	Chr3	85.07	201	20	10	297	492	26349381	26349576	1e-34	151
MSTRG.51145.2	Chr3	85.07	201	20	10	1762	1957	26349381	26349576	2e-34	151
MSTRG.51145.3	Chr3	85.07	201	20	10	1490	1685	26349381	26349576	2e-34	151
MSTRG.51145.4	Chr3	85.07	201	20	10	1475	1670	26349381	26349576	2e-34	151
FxaC_24g43201.t1	Chr3	83.15	362	37	21	37	390	28668046	28668391	4e-53	210
FxaC_24g55882.t1	Chr3	86.96	115	13	2	1	114	4377518	4377631	3e-22	107
FxaC_24g56990.t1	Chr3	87.22	133	11	6	935	1064	2800752	2800623	5e-26	123
FxaC_27g00830.t1	Chr1	97.96	49	1	0	148	196	40923831	40923879	6e-17	89.7
MSTRG.51937.1	Chr6	89.13	138	11	2	47	180	9062234	9062097	3e-35	151
FxaC_27g09300.t1	Chr2	95.16	62	3	0	85	146	20292779	20292840	8e-20	99.6
MSTRG.52653.1	Chr2	92.98	57	2	2	94	149	24971495	24971440	3e-13	79.8
FxaC_27g40200.t1	Chr2	97.1	69	2	0	189	257	33774492	33774424	4e-26	121
MSTRG.53459.2	Chr2	97.1	69	2	0	199	267	33774492	33774424	4e-26	121
FxaC_25g02770.t1	Chr1	87.35	166	17	4	8	171	5841277	5841440	6e-38	159
FxaC_25g02790.t1	Chr7	96.67	60	1	1	40	98	15085814	15085873	2e-20	101
MSTRG.54371.1	Chr1	93.68	95	6	0	237	331	34549485	34549579	8e-32	141
MSTRG.54606.1	Chr2	96.23	53	2	0	62	114	20292783	20292835	1e-16	89.7
FxaC_25g10500.t1	Chr2	96.23	53	2	0	59	111	20292783	20292835	5e-17	89.7
MSTRG.54680.1	Chr7	96.49	57	2	0	1	57	7321361	7321417	4e-19	97.6
FxaC_25g13960.t1	Chr2	88.98	118	12	1	104	221	22640953	22640837	8e-29	129
FxaC_25g19750.t1	Chr2	86.71	143	15	4	272	412	27494377	27494237	3e-28	129
FxaC_25g20270.t1	Chr7	93.22	59	4	0	702	760	26900136	26900078	4e-15	85.7
FxaC_25g31200.t1	Chr2	86.11	144	14	5	261	401	27494377	27494237	7e-26	121
MSTRG.55987.1	Chr2	97.1	69	2	0	106	174	33774492	33774424	3e-26	121
MSTRG.55987.2	Chr2	97.1	69	2	0	106	174	33774492	33774424	3e-26	121
FxaC_26g06190.t1	Chr2	92.31	169	11	2	39	206	36085356	36085189	4e-59	230
FxaC_26g10610.t1	Chr2	85.45	330	43	5	25	351	34532491	34532818	2e-70	268
MSTRG.57416.1	Chr2	85.22	115	9	7	178	288	34428756	34428866	1e-15	85.7
FxaC_26g12960.t1	Chr2	97.06	68	2	0	119	186	33774492	33774425	1e-25	119
MSTRG.57647.6	Chr7	87.78	90	8	2	1	87	25528105	25528194	2e-15	87.7
MSTRG.57647.7	Chr7	87.78	90	8	2	1	87	25528105	25528194	2e-15	87.7
FxaC_26g24100.t1	Chr2	86.01	143	16	4	247	387	27494377	27494237	8e-26	121
MSTRG.58056.1	Chr1	92.31	65	3	2	1361	1424	37431846	37431783	2e-15	87.7
MSTRG.58108.1	Chr4	91.23	57	5	0	83	139	32172714	32172658	6e-12	73.8
MSTRG.58323.1	Chr7	94.64	56	3	0	275	330	7321417	7321362	3e-16	87.7
FxaC_26g31270.t1	Chr4	92.02	263	18	3	1	261	1041588	1041849	1e-95	351
FxaC_26g32390.t1	Chr2	94.34	53	2	1	58	110	20292792	20292843	7e-13	79.8
FxaC_26g33030.t1	UTG5901	100	48	0	0	228	275	22859	22906	3e-18	95.6
FxaC_28g00670.t1	Chr2	88.65	141	12	3	17	153	37399869	37399729	1e-34	149
MSTRG.58984.1	Chr1	92.42	66	5	0	309	374	2205131	2205066	8e-17	91.7
MSTRG.59145.1	Chr3	86.13	137	7	8	66	197	12105047	12104918	9e-23	109
MSTRG.59151.1	Chr4	96.15	52	2	0	1751	1802	23493208	23493259	2e-15	87.7
MSTRG.59314.1	Chr2	97.1	69	2	0	277	345	33774492	33774424	4e-26	121
FxaC_28g09570.t1	Chr2	97.1	69	2	0	193	261	33774492	33774424	4e-26	121
FxaC_28g14320.t1	Chr6	91.94	62	5	0	240	301	33711411	33711350	6e-15	83.7
MSTRG.59615.2	Chr2	89.51	143	6	8	21	160	31536163	31536299	4e-36	155
FxaC_28g22980.t1	Chr2	86.26	131	14	4	261	389	27494365	27494237	1e-23	113
FxaC_28g26770.t1	Chr3	90.54	74	5	2	88	160	23947860	23947788	6e-17	89.7
MSTRG.60029.1	UTG5901	97.68	388	9	0	459	846	23223	22836	0	698
MSTRG.60133.2	Chr1	87.84	74	4	4	2	74	42453154	42453085	7e-11	69.9
MSTRG.60322.1	Chr1	89.58	96	7	2	4	96	20714355	20714260	4e-22	107
MSTRG.60322.2	Chr1	89.58	96	7	2	4	96	20714355	20714260	4e-22	107
MSTRG.60367.1	UTG348	92.35	366	15	5	1	359	238068	238427	8e-137	490
FxaC_27g02640.t1	Chr2	90.48	105	10	0	85	189	35214907	35214803	1e-28	129
FxaC_27g25640.t1	Chr1	88.16	76	7	2	5	79	30872383	30872309	6e-13	77.8
FxaC_27g31940.t1	Chr2	100	37	0	0	94	130	26070826	26070862	1e-11	73.8
FxaC_27g44670.t1	Chr2	94.26	122	6	1	435	556	34487786	34487906	5e-45	184
FxaC_17g14300.t1	Chr5	95.65	69	1	2	3	69	16720833	16720901	2e-23	111
FxaC_17g19441.t1	Chr7	95.83	48	1	1	208	255	24074741	24074695	2e-12	77.8
FxaC_17g30180.t1	Chr7	100	51	0	0	130	180	15273804	15273854	1e-20	101
FxaC_17g56170.t1	Chr7	86.55	119	8	4	825	935	28711337	28711455	8e-20	101
FxaC_4g30050.t1	Chr7	90.12	81	6	2	522	601	25193106	25193027	4e-18	95.6
FxaC_4g36190.t1	Chr7	97.96	49	1	0	294	342	28337385	28337433	1e-16	89.7
FxaC_21g10840.t1	Chr7	96.3	54	1	1	69	121	15273862	15273809	9e-17	89.7
FxaC_21g37021.t1	Chr4	85.19	135	10	8	334	465	23330305	23330178	2e-18	99.6
FxaC_21g53011.t2	Chr6	90.23	174	14	3	602	773	29789774	29789602	1e-51	206
FxaC_21g63430.t1	Chr6	89.73	146	11	4	7	150	34795094	34795237	4e-40	167
FxaC_7g23110.t1	Chr2	100	44	0	0	44	87	3407771	3407728	3e-16	87.7
FxaC_7g37060.t1	Chr2	92.97	128	9	0	1130	1257	31843581	31843454	5e-44	182
FxaC_7g42300.t1	Chr1	86.93	153	11	3	528	680	37892882	37892739	8e-30	135
FxaC_12g30370.t1	Chr4	95.31	64	2	1	49	112	18487130	18487068	1e-20	101
FxaC_16g06290.t1	Chr2	100	37	0	0	420	456	26070826	26070862	3e-11	73.8
FxaC_16g14930.t1	Chr1	92.86	98	7	0	180	277	1685193	1685290	2e-31	139
FxaC_16g21650.t1	Chr1	87.78	90	7	4	603	690	33741645	33741558	2e-15	87.7
FxaC_16g25010.t1	Chr7	98.25	57	1	0	43	99	18522506	18522562	9e-22	105
FxaC_20g10550.t1	Chr5	95.65	69	1	2	3	69	16720833	16720901	2e-23	111
FxaC_20g16510.t1	Chr1	100	38	0	0	1	38	28845798	28845835	1e-12	75.8
FxaC_20g23520.t1	UTG5901	87.56	201	13	5	1	189	20257	20057	7e-47	188
FxaC_20g25170.t1	Chr5	93.97	116	7	0	48	163	3121253	3121368	1e-42	174
FxaC_15g18320.t1	Chr8	100	35	0	0	66	100	662881	662847	5e-11	69.9
FxaC_15g19960.t1	Chr1	94.34	53	0	3	226	277	31180917	31180967	6e-13	77.8
FxaC_15g22680.t1	Chr1	93.88	98	6	0	313	410	1685193	1685290	1e-33	147
FxaC_15g33630.t1	Chr1	88.73	71	4	3	160	228	5884750	5884682	1e-11	73.8
FxaC_5g02201.t1	Chr1	89.69	97	7	1	1139	1235	40039348	40039255	5e-22	109
FxaC_5g08750.t1	Chr1	93.94	66	3	1	94	159	46368095	46368159	3e-19	97.6
FxaC_5g11270.t1	Chr6	97.96	49	1	0	68	116	6472004	6471956	7e-17	89.7
FxaC_5g18230.t1	Chr7	91.03	78	6	1	230	306	25937552	25937475	3e-19	97.6
FxaC_5g22060.t1	Chr8	98.31	59	1	0	107	165	20911104	20911162	9e-23	109
FxaC_5g32150.t1	Chr1	94.12	51	3	0	33	83	1802490	1802440	2e-13	77.8
FxaC_5g34840.t1	Chr1	94.23	52	2	1	379	430	31180917	31180967	8e-13	77.8
FxaC_5g38070.t1	Chr8	92.54	67	5	0	163	229	18537720	18537654	6e-18	93.7
FxaC_23g19010.t1	Chr7	92.19	64	5	0	14	77	16580311	16580248	3e-16	87.7
FxaC_23g37910.t1	Chr6	100	64	0	0	207	270	34391468	34391531	5e-28	127
FxaC_23g39130.t1	Chr7	84.87	119	10	4	241	351	28711337	28711455	1e-15	85.7
FxaC_23g41030.t1	Chr6	94.12	68	4	0	54	121	34960996	34960929	5e-21	103
FxaC_23g46220.t1	Chr3	86.21	87	12	0	137	223	1015819	1015733	2e-13	77.8
FxaC_23g49750.t1	Chr8	92.42	66	5	0	97	162	25815149	25815084	4e-17	91.7
FxaC_10g03190.t1	Chr4	96.3	54	2	0	189	242	30441307	30441254	2e-17	91.7
FxaC_10g04850.t1	Chr4	81.78	225	28	10	415	637	31300084	31300297	9e-22	107
FxaC_10g27010.t1	Chr1	93.33	75	5	0	1	75	52371697	52371623	8e-23	109
FxaC_10g48360.t1	Chr6	88.57	70	5	2	3	72	2918672	2918738	2e-11	71.9
FxaC_2g00200.t1	Chr7	97.44	39	1	0	154	192	2658752	2658790	8e-11	69.9
FxaC_2g00330.t1	Chr8	100	44	0	0	94	137	25679443	25679486	3e-16	87.7
FxaC_2g14520.t1	Chr7	97.44	39	1	0	154	192	2658752	2658790	8e-11	69.9
FxaC_2g15130.t1	Chr7	90.12	81	6	2	460	539	25193106	25193027	4e-18	95.6
FxaC_2g25520.t1	Chr6	90.54	74	5	2	24	96	15701686	15701614	7e-17	89.7
FxaC_2g27750.t1	Chr6	92.68	82	2	4	97	175	24603887	24603807	1e-23	111
FxaC_2g27800.t1	Chr6	96.49	57	2	0	29	85	24593272	24593328	2e-19	97.6
FxaC_2g39250.t1	UTG5901	96.05	304	5	4	93	390	22078	21776	7e-126	452
FxaC_2g42450.t2	UTG348	89.12	294	8	14	1	280	182806	183089	3e-81	305
FxaC_25g03400.t1	Chr2	100	47	0	0	214	260	33237720	33237766	5e-18	93.7
FxaC_25g25780.t1	Chr5	92.71	96	7	0	137	232	10254553	10254458	1e-30	135
FxaC_25g32080.t1	Chr6	94.64	56	3	0	299	354	27956575	27956520	4e-16	87.7
FxaC_25g33140.t1	Chr2	89.01	91	6	3	206	295	28998757	28998844	1e-18	97.6
FxaC_25g49930.t1	Chr5	100	43	0	0	160	202	18384714	18384756	1e-15	85.7
FxaC_18g03270.t1	Chr7	100	38	0	0	165	202	2131533	2131496	8e-13	75.8
FxaC_13g05990.t1	Chr1	94.19	86	4	1	656	740	34456561	34456646	7e-28	129
FxaC_13g07100.t1	Chr1	90.18	112	9	2	8	118	31446484	31446594	5e-30	133
FxaC_13g09501.t1	Chr1	86.11	108	9	4	56	157	32559957	32559850	2e-16	89.7
FxaC_13g10050.t1	Chr1	91.38	58	3	2	18	74	32801611	32801667	3e-12	73.8
FxaC_13g32610.t1	Chr1	92.86	98	7	0	288	385	1685193	1685290	3e-31	139
FxaC_13g44720.t1	Chr4	90.77	65	6	0	106	170	24101846	24101782	2e-14	81.8
FxaC_11g00670.t1	Chr4	95.45	66	3	0	220	285	30448257	30448192	3e-22	107
FxaC_11g14910.t1	Chr4	88.57	105	12	0	124	228	22696985	22697089	5e-24	113
FxaC_3g10490.t1	Chr7	90.12	81	6	2	346	425	25193106	25193027	4e-18	95.6
FxaC_3g14840.t1	Chr7	100	38	0	0	251	288	23139261	23139298	2e-12	75.8
FxaC_3g16510.t1	Chr7	88.89	72	8	0	1	72	298416	298345	5e-14	79.8
FxaC_3g27390.t1	Chr6	95.77	71	3	0	277	347	20740005	20739935	8e-25	117
FxaC_26g19351.t1	Chr7	94.55	55	3	0	42	96	2359980	2359926	6e-15	85.7
FxaC_26g22260.t1	Chr7	89.74	117	7	3	453	566	23060827	23060713	9e-29	131
FxaC_26g24180.t1	Chr2	94.74	57	3	0	68	124	27448090	27448146	6e-17	89.7
FxaC_22g58240.t1	Chr4	86.9	84	8	3	831	914	16385577	16385657	7e-12	75.8
FxaC_22g73100.t1	Chr4	96.08	51	1	1	278	327	21613607	21613657	5e-15	83.7
FxaC_8g04381.t1	Chr1	89.89	89	4	4	4	89	38658167	38658253	1e-18	99.6
FxaC_8g12500.t1	Chr1	91.55	71	6	0	179	249	40655555	40655625	4e-18	93.7
FxaC_8g22040.t1	Chr2	100	37	0	0	611	647	26070826	26070862	3e-11	73.8
FxaC_8g33870.t1	Chr1	100	36	0	0	1	36	37714469	37714434	1e-11	71.9
FxaC_8g34390.t1	Chr8	92.54	67	5	0	103	169	18537720	18537654	5e-18	93.7
FxaC_8g34950.t1	UTG15633	90.87	263	6	8	188	433	44365	44626	8e-84	313
FxaC_8g36560.t1	Chr4	92.98	57	4	0	82	138	11893983	11893927	2e-14	81.8
FxaC_14g05060.t1	Chr7	97.14	70	1	1	118	187	28512722	28512790	2e-26	121
FxaC_14g19740.t1	Chr8	90.76	119	10	1	1	118	21261504	21261386	5e-34	147
FxaC_14g34691.t1	Chr1	96.49	57	2	0	175	231	7274283	7274339	3e-19	97.6
FxaC_1g10860.t1	Chr7	90.12	81	6	2	442	521	25193106	25193027	4e-18	95.6
FxaC_1g14940.t1	Chr7	93.18	88	5	1	103	189	23155818	23155731	9e-28	125
FxaC_1g14980.t1	Chr7	100	38	0	0	275	312	23139261	23139298	2e-12	75.8
FxaC_24g10050.t1	Chr6	92.73	110	5	3	226	334	34795121	34795228	4e-35	151
FxaC_24g15220.t1	Chr6	90.11	91	6	3	64	152	31154543	31154454	1e-21	105
FxaC_24g21220.t1	Chr6	100	36	0	0	100	135	27939436	27939471	2e-11	71.9
FxaC_24g22610.t1	Chr7	89.47	114	5	6	104	215	20411980	20412088	4e-27	123
FxaC_24g48630.t1	Chr3	85.79	183	18	8	152	329	9822228	9822049	1e-34	149
FxaC_24g50150.t1	Chr1	92.16	51	4	0	1	51	53143206	53143256	5e-11	69.9
FxaC_6g00180.t1	UTG733	88.41	69	6	2	1	68	116374	116307	1e-11	71.9
FxaC_6g19110.t1	Chr8	90.24	82	7	1	1	81	662771	662690	3e-19	97.6
FxaC_6g26430.t1	Chr8	97.5	40	1	0	214	253	25446642	25446603	2e-11	71.9
FxaC_6g37271.t1	Chr1	94.12	102	6	0	165	266	39619317	39619216	7e-36	155
FxaC_6g45270.t1	Chr1	88.51	148	12	3	593	739	37892882	37892739	4e-35	153
FxaC_19g11810.t1	Chr5	92.06	63	3	2	5	66	22234770	22234831	3e-15	83.7
FxaC_9g06050.t1	Chr6	86.36	88	10	2	91	177	3840361	3840275	2e-13	77.8
FxaC_9g09670.t1	Chr6	86	100	12	2	95	193	7067409	7067507	9e-16	85.7
FxaC_9g45280.t1	Chr2	86.67	105	10	3	215	318	33237716	33237817	1e-17	93.7
FxaC_9g47340.t1	Chr4	82.8	157	22	5	148	303	28676764	28676612	4e-17	91.7
FxaC_9g51490.t1	Chr4	95.45	66	3	0	217	282	30448257	30448192	3e-22	107
FxaC_28g00310.t1	Chr7	94.67	75	4	0	1	75	28786402	28786476	4e-25	117

## Sheet: malus
Query id	Subject id	% identity	alignment length	mismatches	gap openings	q. start	q. end	s. start	s. end	e-value	bit score
MSTRG.3.1	Chr00	97.82	873	15	4	2	873	3947442	3948311	0	1576
MSTRG.43.1	Chr05	97.94	1552	25	2	2	1553	37681	39225	0	2712
FxaC_4g01140.t1	Chr05	97.61	880	13	3	126	1005	38354	39225	0	1467
FxaC_4g09150.t1	Chr09	87.38	103	9	4	68	168	34325003	34324903	8e-19	97.6
MSTRG.362.1	Chr13	90.28	72	3	3	688	756	28476600	28476670	7e-14	83.7
FxaC_4g11640.t1	Chr13	90.28	72	3	3	651	719	28476600	28476670	5e-14	83.7
MSTRG.362.3	Chr13	90.28	72	3	3	692	760	28476600	28476670	4e-14	83.7
MSTRG.475.1	Chr17	84.25	146	9	14	3001	3140	33841194	33841057	2e-16	93.7
MSTRG.475.2	Chr17	84.25	146	9	14	3105	3244	33841194	33841057	2e-16	93.7
MSTRG.644.2	Chr01	93.65	63	4	0	370	432	14983197	14983135	3e-17	93.7
MSTRG.951.1	Chr02	93.4	106	7	0	503	608	11375759	11375654	4e-35	155
MSTRG.951.2	Chr02	93.4	106	7	0	503	608	11375759	11375654	4e-35	155
FxaC_4g26351.t1	Chr02	93.4	106	7	0	422	527	11375759	11375654	4e-35	155
MSTRG.951.4	Chr02	93.4	106	7	0	420	525	11375759	11375654	4e-35	155
FxaC_4g26351.t2	Chr02	93.4	106	7	0	420	525	11375759	11375654	4e-35	155
FxaC_4g26351.t3	Chr02	93.4	106	7	0	420	525	11375759	11375654	4e-35	155
FxaC_4g26400.t1	Chr02	98.46	65	1	0	406	470	11370822	11370758	8e-25	121
MSTRG.952.2	Chr02	98.46	65	1	0	490	554	11370822	11370758	9e-25	121
MSTRG.952.3	Chr02	98.46	65	1	0	490	554	11370822	11370758	9e-25	121
MSTRG.952.4	Chr02	98.46	65	1	0	490	554	11370822	11370758	9e-25	121
MSTRG.952.5	Chr02	98.46	65	1	0	490	554	11370822	11370758	8e-25	121
MSTRG.952.6	Chr02	98.46	65	1	0	490	554	11370822	11370758	8e-25	121
FxaC_4g26401.t1	Chr02	98.46	65	1	0	490	554	11370822	11370758	9e-25	121
MSTRG.1402.1	Chr15	96.15	130	3	2	436	563	14750393	14750264	3e-54	216
FxaC_4g35320.t1	Chr15	84.67	150	14	7	118	264	14611332	14611475	3e-21	105
FxaC_4g36272.t1	Chr02	98.21	56	1	0	327	382	2551491	2551546	2e-20	103
MSTRG.1719.1	Chr05	96.81	282	9	0	1	282	42541	42260	2e-136	488
MSTRG.1865.1	Chr02	88.78	98	9	2	339	435	4702311	4702407	5e-21	105
MSTRG.2045.1	Chr15	85.81	148	12	7	417	561	14611468	14611327	2e-24	117
MSTRG.2164.1	Chr02	97.92	48	1	0	189	236	1876935	1876982	6e-15	87.7
MSTRG.2327.1	Chr02	80.94	341	45	11	66	390	1547029	1547365	1e-31	141
MSTRG.2449.3	Chr02	96.05	76	3	0	326	401	7702141	7702066	2e-27	127
MSTRG.2668.1	Chr02	100	65	0	0	3554	3618	11370822	11370758	4e-27	129
MSTRG.2668.3	Chr15	98.39	62	1	0	585	646	22085881	22085820	8e-23	115
MSTRG.2668.4	Chr02	100	65	0	0	5927	5991	11370822	11370758	6e-27	129
MSTRG.2668.5	Chr15	98.39	62	1	0	585	646	22085881	22085820	8e-23	115
MSTRG.2668.6	Chr15	98.39	62	1	0	585	646	22085881	22085820	8e-23	115
MSTRG.2668.7	Chr15	98.39	62	1	0	585	646	22085881	22085820	5e-23	115
MSTRG.2668.8	Chr15	98.39	62	1	0	585	646	22085881	22085820	3e-23	115
MSTRG.2668.9	Chr02	100	65	0	0	6072	6136	11370822	11370758	6e-27	129
MSTRG.2668.10	Chr15	98.39	62	1	0	585	646	22085881	22085820	8e-23	115
MSTRG.2668.11	Chr15	98.39	62	1	0	585	646	22085881	22085820	7e-23	115
MSTRG.2668.12	Chr02	100	65	0	0	5947	6011	11370822	11370758	6e-27	129
MSTRG.2723.1	Chr02	91.58	95	5	3	679	772	12453666	12453758	2e-25	121
FxaC_2g29870.t1	Chr15	89.76	127	13	0	423	549	1354796	1354670	5e-34	149
MSTRG.3167.1	Chr15	81.27	283	32	20	6	277	9027079	9027351	2e-25	119
MSTRG.3191.1	Chr09	95.28	127	4	2	1340	1464	2929658	2929532	1e-49	202
MSTRG.3214.1	Chr05	95.31	64	3	0	163	226	2858410	2858473	1e-20	103
MSTRG.3449.1	Chr05	97.82	1283	21	2	1	1282	42324	41048	0	2313
MSTRG.3470.2	Chr11	98.48	66	1	0	100	165	5739285	5739350	2e-26	123
MSTRG.3567.2	Chr02	87.34	79	8	2	430	507	5166989	5166912	9e-12	75.8
MSTRG.3591.1	Chr09	100	43	0	0	264	306	1683817	1683859	5e-15	85.7
FxaC_3g03840.t1	Chr02	91.67	60	1	2	95	154	2551491	2551546	2e-12	75.8
FxaC_3g05050.t1	Chr15	88.54	96	6	3	113	207	14611327	14611418	7e-19	97.6
MSTRG.4440.1	Chr15	94.17	103	4	2	513	613	22085921	22085819	4e-35	155
MSTRG.4440.2	Chr15	94.17	103	4	2	513	613	22085921	22085819	3e-35	155
MSTRG.4940.1	Chr06	96.77	124	4	0	1722	1845	3384480	3384603	3e-53	214
MSTRG.5304.1	Chr06	96.08	51	2	0	196	246	11025189	11025139	2e-15	85.7
MSTRG.5366.1	Chr13	86.82	129	9	7	347	472	38729056	38728933	2e-23	113
MSTRG.5491.1	Chr15	88.54	96	6	3	610	704	14611418	14611327	3e-18	97.6
MSTRG.5570.1	Chr02	96.43	56	2	0	201	256	2551491	2551546	5e-18	95.6
FxaC_1g02880.t1	Chr02	96.43	56	2	0	124	179	2551491	2551546	3e-18	95.6
MSTRG.5640.1	Chr02	98	50	1	0	208	257	1876935	1876984	7e-16	91.7
MSTRG.5782.4	Chr01	98.82	85	1	0	295	379	24519784	24519700	2e-37	161
FxaC_1g15101.t1	Chr02	100	65	0	0	497	561	11370822	11370758	4e-27	129
MSTRG.6260.2	Chr02	100	65	0	0	497	561	11370822	11370758	4e-27	129
MSTRG.6260.3	Chr02	100	65	0	0	497	561	11370822	11370758	4e-27	129
FxaC_1g15101.t2	Chr02	100	65	0	0	497	561	11370822	11370758	5e-27	129
MSTRG.6260.5	Chr02	100	65	0	0	497	561	11370822	11370758	4e-27	129
MSTRG.6260.6	Chr02	100	65	0	0	497	561	11370822	11370758	4e-27	129
MSTRG.6260.7	Chr02	100	65	0	0	497	561	11370822	11370758	3e-27	129
MSTRG.6260.8	Chr02	100	65	0	0	497	561	11370822	11370758	4e-27	129
MSTRG.6260.9	Chr02	100	65	0	0	497	561	11370822	11370758	3e-27	129
MSTRG.6260.10	Chr02	100	65	0	0	497	561	11370822	11370758	3e-27	129
FxaC_1g15101.t3	Chr02	100	65	0	0	497	561	11370822	11370758	1e-27	129
MSTRG.6261.1	Chr02	89.4	151	10	6	555	700	11370848	11370699	1e-38	167
MSTRG.6261.2	Chr02	89.4	151	10	6	555	700	11370848	11370699	1e-38	167
MSTRG.6261.3	Chr02	89.4	151	10	6	555	700	11370848	11370699	1e-38	167
MSTRG.6261.4	Chr02	89.4	151	10	6	555	700	11370848	11370699	1e-38	167
MSTRG.6261.5	Chr02	89.4	151	10	6	555	700	11370848	11370699	1e-38	167
MSTRG.6561.1	Chr01	93.65	63	4	0	215	277	14983197	14983135	2e-17	93.7
MSTRG.6561.2	Chr01	93.65	63	4	0	812	874	14983197	14983135	5e-17	93.7
MSTRG.6807.1	Chr08	96	125	5	0	786	910	6811026	6810902	1e-51	208
MSTRG.6807.2	Chr08	96	125	5	0	786	910	6811026	6810902	1e-51	208
MSTRG.6884.1	Chr00	88.51	174	18	2	194	366	1669183	1669355	5e-45	184
MSTRG.6948.1	Chr16	93.06	72	3	2	745	815	30997942	30997872	4e-19	101
MSTRG.6948.2	Chr16	93.06	72	3	2	1471	1541	30997942	30997872	5e-19	101
MSTRG.7074.1	Chr02	93.26	89	6	0	407	495	31645801	31645713	6e-28	129
MSTRG.7080.1	Chr08	93.8	129	6	2	551	677	6810897	6811025	3e-46	190
FxaC_1g34740.t1	Chr02	92.94	85	6	0	294	378	31645713	31645797	9e-26	121
MSTRG.7095.2	Chr02	92.94	85	6	0	294	378	31645713	31645797	1e-25	121
MSTRG.7183.1	Chr15	85.26	95	8	4	266	358	31245129	31245039	7e-11	71.9
MSTRG.7289.1	Chr02	88.29	111	8	5	134	240	16527403	16527294	5e-23	111
MSTRG.7590.1	Chr16	94.51	91	5	0	291	381	31112197	31112287	1e-31	141
MSTRG.8287.2	Chr03	96.23	53	2	0	328	380	34193482	34193430	2e-16	89.7
MSTRG.8287.3	Chr03	95.83	48	2	0	334	381	34193482	34193435	2e-13	79.8
MSTRG.8645.1	Chr16	94.03	67	4	0	472	538	27863248	27863182	1e-19	101
FxaC_7g41750.t1	Chr15	90.55	127	12	0	221	347	1354796	1354670	1e-36	157
MSTRG.9458.1	Chr15	87.34	79	8	2	634	711	4943514	4943437	1e-11	75.8
MSTRG.9458.3	Chr15	87.34	79	8	2	174	251	4943514	4943437	6e-12	75.8
MSTRG.9458.4	Chr15	87.34	79	8	2	685	762	4943514	4943437	1e-11	75.8
MSTRG.9823.2	Chr08	88	75	6	2	390	461	18733842	18733768	2e-11	73.8
MSTRG.10226.2	Chr13	92.86	56	1	3	361	415	5152475	5152422	4e-12	75.8
MSTRG.10489.1	Chr10	92.04	113	5	4	152	262	22386579	22386689	2e-34	149
MSTRG.10494.1	Chr08	87.22	133	12	5	98	227	12301225	12301355	1e-26	123
MSTRG.10572.1	Chr00	96.43	112	4	0	2	113	3325055	3324944	5e-47	190
MSTRG.10695.1	Chr10	84.55	220	26	8	68	283	4715492	4715277	4e-37	159
FxaC_5g34220.t1	Chr11	88.1	84	7	3	580	661	36723920	36723838	4e-14	83.7
MSTRG.11172.1	Chr11	88.1	84	7	3	118	199	36723920	36723838	1e-14	83.7
FxaC_5g41760.t1	Chr10	88.51	87	8	2	163	248	20601655	20601740	4e-17	91.7
FxaC_5g45970.t1	Chr15	86.47	170	22	1	74	243	9027167	9027335	1e-35	153
MSTRG.11470.1	Chr04	84.5	129	19	1	94	222	1187206	1187333	2e-18	95.6
MSTRG.11743.1	Chr08	91.49	94	5	3	277	369	2229058	2229149	1e-24	119
MSTRG.12146.1	Chr02	89.09	110	9	3	51	157	16527294	16527403	3e-25	119
MSTRG.12323.1	Chr16	94.29	70	2	2	545	613	30997940	30997872	1e-20	105
MSTRG.12669.2	Chr17	92.45	53	4	0	47	99	11482189	11482137	2e-11	73.8
MSTRG.12687.1	Chr10	96	75	3	0	508	582	857424	857498	7e-27	125
FxaC_8g26020.t1	Chr13	92.86	56	1	3	1243	1297	5152475	5152422	2e-11	75.8
MSTRG.12849.1	Chr10	88	150	13	4	47	193	5675440	5675587	5e-34	149
MSTRG.12872.1	Chr08	94.4	125	7	0	646	770	6811026	6810902	8e-47	192
FxaC_8g29020.t1	Chr10	93.43	137	9	0	41	177	7708953	7709089	2e-49	200
MSTRG.12924.1	Chr05	97.69	477	11	0	3	479	37029	36553	0	858
FxaC_8g35230.t1	Chr14	94.89	137	3	3	183	319	4550384	4550516	2e-53	212
MSTRG.13152.1	Chr12	92.86	70	5	0	228	297	12410410	12410341	6e-19	99.6
MSTRG.13178.1	Chr15	92.59	54	4	0	355	408	19747383	19747330	4e-12	75.8
MSTRG.13503.1	Chr05	90.7	86	6	2	296	380	21027894	21027810	4e-21	105
MSTRG.13581.1	Chr16	86.86	137	10	7	102	232	24721384	24721518	5e-26	121
MSTRG.13790.1	Chr13	98.08	52	1	0	1045	1096	6557514	6557463	3e-17	95.6
MSTRG.13790.2	Chr13	98.08	52	1	0	1037	1088	6557514	6557463	3e-17	95.6
MSTRG.13879.1	Chr15	100	38	0	0	598	635	5598496	5598533	7e-12	75.8
FxaC_6g13550.t1	Chr07	86.78	121	11	4	701	820	4942971	4943087	2e-21	107
MSTRG.14238.1	Chr05	90.57	106	9	1	86	191	29005516	29005412	4e-28	129
MSTRG.14350.1	Chr15	87.37	95	6	4	627	719	31245129	31245039	3e-15	87.7
MSTRG.15226.1	Chr12	87.16	109	8	4	56	159	23660654	23660761	2e-19	99.6
MSTRG.15301.1	Chr15	83.94	411	43	18	124	520	3229893	3229492	1e-69	268
FxaC_12g02780.t1	Chr16	94.37	71	4	0	293	363	6737974	6738044	9e-22	109
MSTRG.15722.2	Chr16	94.37	71	4	0	185	255	6737974	6738044	1e-21	109
MSTRG.15722.3	Chr16	94.37	71	4	0	168	238	6737974	6738044	1e-21	109
MSTRG.15831.1	Chr11	97.78	45	1	0	1354	1398	4095834	4095790	2e-13	81.8
FxaC_12g07220.t1	Chr11	98.48	66	1	0	111	176	5739285	5739350	2e-26	123
MSTRG.15929.1	Chr03	89.01	91	10	0	193	283	5882455	5882545	5e-20	101
MSTRG.16200.1	Chr11	93.22	59	4	0	1723	1781	12686467	12686409	2e-14	85.7
FxaC_12g14881.t1	Chr10	95.56	45	2	0	2	46	42566652	42566608	8e-12	73.8
FxaC_12g28250.t1	Chr11	87.78	90	9	2	272	360	31942672	31942760	4e-16	89.7
MSTRG.16952.1	Chr11	98.48	66	1	0	145	210	5739285	5739350	3e-26	123
MSTRG.17749.1	Chr10	90.65	107	6	4	120	224	9331636	9331532	2e-28	129
MSTRG.17794.2	Chr05	93.81	97	6	0	718	814	41749959	41749863	1e-32	145
FxaC_10g03220.t1	Chr10	90.32	62	6	0	517	578	40335678	40335617	6e-12	75.8
MSTRG.18069.1	Chr10	89.29	84	4	4	833	914	43324840	43324760	9e-16	89.7
FxaC_10g05980.t1	Chr10	89.29	84	4	4	564	645	43324840	43324760	7e-16	89.7
MSTRG.18429.1	Chr05	100	37	0	0	1	37	38245212	38245176	4e-11	73.8
MSTRG.18585.1	Chr05	93.55	62	4	0	1644	1705	35357481	35357542	3e-16	91.7
FxaC_10g17320.t1	Chr11	100	61	0	0	131	191	5739285	5739345	7e-26	121
FxaC_10g17400.t1	Chr11	100	61	0	0	131	191	5739285	5739345	6e-26	121
MSTRG.18761.1	Chr17	86.52	141	13	6	50	187	25042247	25042110	1e-26	123
FxaC_10g22750.t1	Chr11	87.78	90	9	2	285	373	31942672	31942760	4e-16	89.7
MSTRG.19001.1	Chr07	89.91	109	7	3	659	763	25309302	25309194	1e-26	125
MSTRG.19001.2	Chr07	89.91	109	7	3	736	840	25309302	25309194	1e-26	125
MSTRG.19010.3	Chr11	93.85	65	1	2	373	437	15921463	15921402	2e-17	93.7
MSTRG.19108.2	Chr07	95.24	63	3	0	3306	3368	6418763	6418701	2e-18	101
MSTRG.19108.3	Chr07	95.24	63	3	0	3287	3349	6418763	6418701	2e-18	101
MSTRG.19108.8	Chr07	95.24	63	3	0	2697	2759	6418763	6418701	2e-18	101
FxaC_10g30390.t1	Chr07	95.24	63	3	0	2958	3020	6418763	6418701	2e-18	101
FxaC_10g35890.t1	Chr06	85.53	152	17	5	719	868	27769109	27769257	2e-25	121
MSTRG.19635.1	Chr11	98.48	66	1	0	183	248	5739285	5739350	2e-26	123
FxaC_10g43970.t1	Chr11	98.48	66	1	0	183	248	5739285	5739350	2e-26	123
FxaC_10g44340.t1	Chr03	90.54	74	5	2	90	162	5073903	5073831	1e-16	89.7
MSTRG.19651.1	Chr10	86.96	207	17	9	1	203	1516238	1516038	1e-45	186
MSTRG.19941.1	Chr17	90.67	75	3	4	524	596	8883428	8883500	8e-16	89.7
MSTRG.20160.1	Chr10	89.19	111	10	2	1	110	1516242	1516133	1e-26	123
FxaC_11g05520.t1	Chr05	94.74	95	5	0	224	318	43386498	43386404	3e-34	149
MSTRG.20377.2	Chr10	85.27	129	15	4	1	127	35284393	35284519	9e-20	101
FxaC_11g10470.t1	Chr10	93.94	66	4	0	455	520	34726244	34726179	1e-18	99.6
FxaC_11g10620.t1	Chr05	89.32	103	7	4	308	408	38245276	38245176	8e-23	113
FxaC_11g11920.t1	Chr10	94.41	143	8	0	52	194	34017563	34017705	2e-55	220
MSTRG.20645.1	Chr11	98.48	66	1	0	100	165	5739285	5739350	2e-26	123
MSTRG.20862.1	Chr11	87.78	90	9	2	238	326	31942672	31942760	3e-16	89.7
MSTRG.21612.1	Chr11	90.24	82	6	2	60	140	6857029	6856949	6e-19	97.6
MSTRG.21689.1	Chr10	85.1	208	17	12	1	202	1516237	1516038	1e-35	153
FxaC_11g41950.t1	Chr10	96.83	63	1	1	316	377	12978495	12978557	1e-21	107
FxaC_11g43130.t1	Chr03	88.51	174	15	4	1414	1585	3809211	3809041	9e-43	180
FxaC_9g01750.t1	Chr03	89.25	93	8	2	16	107	24338380	24338471	9e-21	103
MSTRG.22336.1	Chr03	88.51	174	15	4	1694	1865	3809211	3809041	7e-43	180
MSTRG.22336.2	Chr03	88.51	174	15	4	1513	1684	3809211	3809041	7e-43	180
MSTRG.22454.1	Chr10	92.73	110	4	4	129	236	9331636	9331529	5e-35	151
FxaC_9g09070.t1	Chr11	98.48	66	1	0	192	257	5739285	5739350	3e-26	123
FxaC_9g12890.t1	Chr11	89.42	189	13	7	1574	1759	9228595	9228411	2e-51	208
MSTRG.22658.2	Chr11	92.86	70	3	2	507	575	39052224	39052156	4e-18	97.6
MSTRG.22658.3	Chr11	92.86	70	3	2	368	436	39052224	39052156	3e-18	97.6
MSTRG.22686.1	Chr10	97.92	48	1	0	1	48	1516234	1516187	7e-16	87.7
MSTRG.23113.2	Chr15	93.04	115	8	0	974	1088	53490341	53490455	5e-38	165
FxaC_9g32330.t1	Chr11	87.91	91	9	2	239	328	31942672	31942761	9e-17	91.7
MSTRG.23716.2	Chr11	98.48	66	1	0	99	164	5739285	5739350	2e-26	123
MSTRG.24155.1	Chr10	92.73	110	6	2	158	266	1516130	1516238	1e-35	153
MSTRG.24606.1	Chr11	92.86	70	3	2	579	647	39052224	39052156	4e-18	97.6
MSTRG.24606.2	Chr11	92.86	70	3	2	579	647	39052224	39052156	3e-18	97.6
MSTRG.24606.3	Chr11	92.86	70	3	2	579	647	39052224	39052156	2e-18	97.6
MSTRG.24606.4	Chr11	92.86	70	3	2	579	647	39052224	39052156	2e-18	97.6
MSTRG.24705.1	Chr16	89.47	133	14	0	436	568	28085305	28085437	3e-35	153
MSTRG.25150.1	Chr17	94.67	75	3	1	464	537	7942838	7942764	7e-24	115
MSTRG.25221.1	Chr16	96.67	60	0	2	553	611	2459846	2459904	2e-19	101
FxaC_16g26970.t1	Chr15	98.75	80	0	1	1644	1722	20574876	20574955	2e-33	149
FxaC_15g09210.t1	Chr13	85.71	140	12	7	97	232	3224506	3224641	1e-22	111
MSTRG.26291.1	Chr13	85.19	243	19	10	189	415	1999234	1998993	5e-43	178
MSTRG.26291.4	Chr16	85.63	174	13	7	192	353	2303208	2303035	5e-30	135
MSTRG.26313.1	Chr16	96.61	59	2	0	309	367	2459904	2459846	8e-20	101
MSTRG.26363.1	Chr16	97.04	135	2	2	253	386	41461683	41461550	2e-59	234
MSTRG.26363.3	Chr16	97.04	135	2	2	4	137	41461683	41461550	2e-59	234
MSTRG.26363.4	Chr16	97.04	135	2	2	4	137	41461683	41461550	1e-59	234
MSTRG.26622.1	Chr05	96.84	95	3	0	169	263	15534580	15534486	3e-39	165
MSTRG.26920.1	Chr08	95.6	91	2	2	7	96	6811009	6810920	1e-33	147
MSTRG.26930.1	Chr16	88.57	70	6	2	719	787	30997942	30997874	7e-11	73.8
MSTRG.26930.2	Chr16	88.57	70	6	2	710	778	30997942	30997874	6e-11	73.8
MSTRG.27432.1	Chr16	91.78	73	4	2	392	463	3213312	3213383	5e-18	95.6
FxaC_13g10570.t1	Chr13	86.43	140	11	7	85	220	3224506	3224641	5e-25	119
FxaC_13g11450.t1	Chr17	100	64	0	0	378	441	9571827	9571890	2e-27	127
MSTRG.28074.2	Chr17	100	64	0	0	417	480	9571827	9571890	2e-27	127
MSTRG.28254.1	Chr04	83.94	137	16	6	143	276	3297078	3297211	4e-17	91.7
MSTRG.28738.1	Chr16	82.89	187	20	11	352	532	11308810	11308990	9e-21	105
FxaC_13g25370.t1	Chr16	86.67	90	8	4	315	402	11308903	11308990	3e-13	79.8
MSTRG.28801.2	Chr16	93.15	73	5	0	106	178	12290081	12290009	4e-21	105
FxaC_13g26921.t1	Chr13	85.71	182	22	4	982	1161	12350000	12350179	4e-34	151
MSTRG.28986.1	Chr05	98.85	262	3	0	1	262	37178	36917	8e-139	496
MSTRG.29026.1	Chr11	88.5	113	9	4	50	162	38911669	38911777	1e-24	117
MSTRG.29292.2	Chr16	93.15	73	5	0	90	162	12290081	12290009	3e-21	105
MSTRG.29468.1	Chr12	94.81	77	4	0	939	1015	2184178	2184254	5e-25	121
MSTRG.29468.2	Chr12	94.81	77	4	0	878	954	2184178	2184254	4e-25	121
MSTRG.29640.1	Chr12	94.81	77	4	0	626	702	2184178	2184254	9e-25	121
MSTRG.29640.2	Chr12	94.64	56	3	0	1	56	2184199	2184254	7e-15	87.7
MSTRG.29640.3	Chr12	94.64	56	3	0	1	56	2184199	2184254	5e-15	87.7
FxaC_14g06070.t1	Chr13	93.22	59	2	1	12	70	4994455	4994511	7e-15	83.7
FxaC_14g11060.t1	Chr16	96.61	59	2	0	225	283	2459904	2459846	1e-19	101
MSTRG.30849.1	Chr16	81.91	188	22	11	355	536	11308809	11308990	2e-16	91.7
FxaC_14g18101.t1	Chr16	87.88	99	10	2	367	464	11483346	11483249	8e-19	99.6
FxaC_14g18580.t1	Chr03	93.02	86	5	1	528	613	31229880	31229964	1e-25	121
MSTRG.31078.1	Chr13	86.55	119	12	4	385	501	7411635	7411519	9e-21	105
FxaC_14g24150.t1	Chr16	97.27	220	5	1	108	327	41465304	41465086	6e-106	387
MSTRG.31124.2	Chr16	98.39	435	6	1	47	481	41465519	41465086	0	805
MSTRG.31124.3	Chr16	99.59	245	1	0	47	291	41465519	41465275	3e-133	478
MSTRG.31183.1	Chr02	88.61	79	7	2	257	334	5166989	5166912	1e-14	83.7
MSTRG.32460.1	Chr06	95.08	61	1	2	147	207	24893046	24893104	1e-17	95.6
FxaC_17g15350.t1	Chr06	95.08	61	1	2	147	207	24893046	24893104	5e-18	95.6
FxaC_17g21760.t1	Chr14	97.94	97	2	0	492	588	30032800	30032896	2e-42	176
MSTRG.32793.2	Chr14	97.94	97	2	0	587	683	30032800	30032896	2e-42	176
MSTRG.32937.1	Chr13	86.05	129	10	7	58	183	38729056	38728933	3e-21	105
FxaC_17g32231.t1	Chr06	93.84	146	5	3	318	462	1890389	1890247	8e-54	214
MSTRG.33381.2	Chr15	90.48	84	8	0	1003	1086	7497227	7497144	6e-20	103
FxaC_17g40841.t2	Chr06	100	44	0	0	2794	2837	26572041	26572084	9e-15	87.7
MSTRG.33691.2	Chr13	90.48	63	4	2	551	612	42044996	42045057	2e-11	75.8
FxaC_20g03540.t1	Chr06	86.92	130	11	6	58	184	21260302	21260176	6e-25	117
MSTRG.34828.1	Chr06	93.65	63	4	0	518	580	24893480	24893542	5e-17	93.7
FxaC_20g11090.t1	Chr06	94.64	56	3	0	254	309	24893166	24893221	1e-15	87.7
MSTRG.35082.1	Chr02	89.71	68	5	2	769	835	13453103	13453169	4e-12	77.8
MSTRG.35706.1	Chr02	100	37	0	0	865	901	34247839	34247803	4e-11	73.8
MSTRG.35959.1	Chr11	92.42	66	3	2	642	706	39052220	39052156	7e-16	89.7
MSTRG.36184.1	Chr14	81.74	230	34	8	4	229	30775455	30775230	4e-23	115
MSTRG.36197.1	Chr00	95.82	239	9	1	51	289	3948311	3948074	9e-108	392
MSTRG.36198.1	Chr00	96.29	1403	47	5	6	1406	2787703	2786304	0	2363
MSTRG.36198.2	Chr00	96.29	1401	47	5	1	1399	2787701	2786304	0	2359
FxaC_18g00460.t1	Chr16	93.75	240	14	1	5	244	41465302	41465064	2e-96	355
FxaC_18g00470.t1	Chr16	96.98	430	13	0	30	459	41464993	41464564	0	749
FxaC_18g00480.t1	Chr00	97.8	91	2	0	309	399	5586806	5586716	5e-39	165
FxaC_18g06080.t1	Chr15	89.53	86	7	2	82	166	31662970	31662886	7e-19	97.6
MSTRG.36860.2	Chr02	100	37	0	0	10	46	34247803	34247839	3e-11	73.8
MSTRG.36952.1	Chr16	100	40	0	0	216	255	38741732	38741771	4e-13	79.8
FxaC_18g19440.t1	Chr06	91.41	128	7	3	115	240	2713598	2713473	5e-38	163
MSTRG.37126.1	Chr16	95.83	48	2	0	216	263	36888586	36888633	4e-13	79.8
FxaC_18g27850.t1	Chr13	86.55	119	12	4	330	446	7411635	7411519	7e-21	105
MSTRG.37349.2	Chr13	86.55	119	12	4	338	454	7411635	7411519	7e-21	105
MSTRG.37364.1	Chr05	99.16	356	3	0	1	356	36402	36757	0	682
MSTRG.37377.2	Chr14	91.86	86	5	2	614	697	30283854	30283939	6e-23	113
MSTRG.37400.1	Chr14	97.94	97	2	0	403	499	30032800	30032896	2e-42	176
FxaC_18g28990.t1	Chr14	91.23	57	5	0	105	161	26641993	26642049	8e-12	73.8
FxaC_18g34830.t1	Chr14	90	100	8	2	34	132	20474909	20475007	6e-25	117
MSTRG.37733.1	Chr06	96.72	61	0	2	172	232	24893046	24893104	5e-20	103
FxaC_18g35460.t1	Chr14	89.87	79	7	1	5	83	21043506	21043583	6e-17	91.7
MSTRG.37790.1	Chr15	89.86	69	7	0	541	609	37058683	37058751	2e-13	81.8
MSTRG.37934.3	Chr06	87.77	139	12	4	14	149	29379445	29379309	5e-30	135
FxaC_18g43391.t1	Chr06	86.82	220	24	4	42	260	22207198	22207413	7e-50	200
FxaC_19g02780.t1	Chr14	85.52	449	58	6	346	792	16475657	16476100	1e-99	367
FxaC_19g03700.t1	Chr14	90.91	176	10	4	133	308	18687430	18687261	4e-54	216
MSTRG.38481.2	Chr14	90.91	176	10	4	133	308	18687430	18687261	5e-54	216
MSTRG.38869.1	Chr06	95.08	61	1	2	135	195	24893046	24893104	1e-17	95.6
FxaC_19g11000.t1	Chr06	95.08	61	1	2	135	195	24893046	24893104	5e-18	95.6
FxaC_19g24310.t1	Chr06	91.41	128	7	3	126	251	2713598	2713473	4e-38	163
FxaC_19g24780.t1	Chr06	97.83	46	1	0	201	246	1435906	1435861	1e-14	83.7
MSTRG.39996.1	Chr07	97.78	45	1	0	243	287	5925864	5925820	4e-14	81.8
MSTRG.40392.1	Chr09	94.78	115	5	1	54	167	2308892	2308778	3e-43	178
FxaC_21g07820.t1	Chr17	97.22	72	0	2	150	220	27298766	27298836	7e-27	125
MSTRG.40521.2	Chr17	88.57	105	7	5	247	348	3774670	3774568	3e-21	107
FxaC_21g12130.t1	Chr09	90.8	87	8	0	224	310	6364175	6364089	2e-22	109
MSTRG.40711.2	Chr09	90.8	87	8	0	224	310	6364175	6364089	5e-22	109
FxaC_21g17020.t1	Chr17	94.12	85	4	1	151	234	10340972	10341056	7e-28	127
MSTRG.41128.1	Chr09	93.85	65	4	0	276	340	13050418	13050482	1e-18	97.6
MSTRG.41165.1	Chr10	88.57	210	16	6	1	204	36704903	36704696	3e-55	218
MSTRG.41354.5	Chr08	94.71	189	8	2	215	402	8222239	8222052	6e-55	218
MSTRG.41389.1	Chr09	87.07	147	17	2	129	274	16571688	16571543	4e-31	139
FxaC_21g40830.t1	Chr12	85.87	361	26	19	27	368	6415496	6415850	4e-75	285
FxaC_21g46760.t1	Chr15	90.58	138	11	2	682	818	4098880	4098744	2e-39	168
FxaC_21g53290.t1	Chr12	86.89	122	12	4	371	490	22260734	22260853	3e-22	111
MSTRG.42700.1	Chr12	98.15	54	1	0	128	181	25500816	25500869	8e-19	99.6
FxaC_21g64610.t1	Chr12	97.17	106	3	0	177	282	30166130	30166235	1e-45	186
MSTRG.43624.1	Chr09	86.99	146	18	1	156	300	16571688	16571543	2e-30	137
MSTRG.44222.1	Chr12	89.91	109	7	3	1032	1136	3027836	3027728	2e-26	125
MSTRG.44314.1	Chr05	97.3	74	1	1	366	438	28618590	28618517	8e-28	129
MSTRG.44314.2	Chr05	97.3	74	1	1	198	270	28618590	28618517	6e-28	129
FxaC_23g30240.t1	Chr12	86.07	122	13	4	395	514	22260734	22260853	7e-20	103
MSTRG.44688.1	Chr12	96.3	54	2	0	151	204	25500816	25500869	3e-16	91.7
MSTRG.45029.1	Chr04	94.38	160	6	3	1	159	28580454	28580611	2e-62	242
MSTRG.45125.2	Chr11	88.1	84	7	3	61	142	36723920	36723838	1e-14	83.7
MSTRG.45469.1	Chr17	90.54	391	25	10	38	423	3710635	3711018	3e-130	470
MSTRG.45469.2	Chr17	93.23	133	7	2	135	266	3710887	3711018	4e-46	190
MSTRG.45473.1	Chr17	90.72	97	5	4	1071	1164	7942764	7942859	4e-24	117
MSTRG.45497.1	Chr09	89.57	115	8	3	1287	1398	2670586	2670699	1e-27	129
MSTRG.45520.1	Chr17	89.86	69	5	2	480	547	3018420	3018487	1e-12	79.8
MSTRG.45765.1	Chr09	91.95	87	7	0	163	249	6364175	6364089	1e-24	117
MSTRG.45781.1	Chr17	91.84	147	8	3	95	238	7084597	7084742	1e-46	192
MSTRG.46164.5	Chr09	86.17	94	5	7	1072	1161	663493	663582	1e-11	75.8
MSTRG.46316.1	Chr07	86.46	96	9	4	146	240	18138855	18138763	2e-14	83.7
MSTRG.46349.1	Chr17	87.93	116	6	7	799	909	2803558	2803670	2e-22	111
MSTRG.46443.4	Chr17	90.08	121	9	3	310	428	3774684	3774565	4e-31	141
MSTRG.46678.1	Chr09	89.84	128	7	5	458	581	7516071	7516196	2e-32	145
MSTRG.46773.1	Chr17	88.89	72	6	2	699	768	9403180	9403251	3e-12	77.8
MSTRG.47047.1	Chr09	86.71	158	12	8	292	445	12883942	12883790	2e-30	137
MSTRG.47047.2	Chr17	89.91	109	6	4	292	399	16121978	16122082	2e-26	123
MSTRG.47185.1	Chr09	85.71	147	19	2	249	394	16571688	16571543	3e-26	123
FxaC_22g27500.t1	Chr17	86.02	93	7	6	96	185	26017449	26017538	7e-12	75.8
MSTRG.47446.1	Chr00	93.86	342	21	0	4	345	3945753	3945412	2e-143	511
FxaC_22g32570.t1	Chr14	88.61	281	30	2	74	353	11580795	11581074	4e-80	301
FxaC_22g37950.t1	Chr12	89.58	96	8	2	181	275	8197386	8197292	2e-22	109
MSTRG.48018.1	Chr11	90.28	72	4	2	575	646	39052224	39052156	6e-14	83.7
FxaC_22g55020.t1	Chr12	86.07	122	13	4	517	636	22260734	22260853	4e-20	103
MSTRG.48529.6	Chr12	87.95	83	8	2	251	332	24340429	24340510	4e-14	83.7
MSTRG.48536.1	Chr15	86.96	92	9	3	257	347	31244999	31245088	4e-14	83.7
MSTRG.48589.1	Chr12	98.15	54	1	0	1445	1498	25500869	25500816	1e-18	99.6
MSTRG.49274.1	Chr12	98.15	54	1	0	114	167	25500816	25500869	1e-18	99.6
MSTRG.49329.1	Chr09	90.43	115	7	3	131	242	2670699	2670586	4e-30	137
MSTRG.50034.1	Chr16	85.93	135	12	7	1103	1235	28682136	28682007	1e-21	109
MSTRG.50452.1	Chr12	88.52	122	9	4	629	745	3027728	3027849	2e-26	125
MSTRG.50637.1	Chr05	95.92	343	14	0	1	343	37470	37812	8e-161	569
MSTRG.50698.2	Chr15	88.64	88	3	5	387	472	52890303	52890221	2e-15	87.7
MSTRG.50700.2	Chr13	82.51	812	118	24	1032	1831	8277861	8277062	3e-127	460
MSTRG.51135.1	Chr09	86.3	146	20	0	165	310	16571688	16571543	1e-28	131
MSTRG.51135.2	Chr09	86.3	146	20	0	145	290	16571688	16571543	1e-28	131
MSTRG.51666.1	Chr09	90.8	87	8	0	225	311	6364175	6364089	4e-22	109
FxaC_24g56990.t1	Chr17	90.08	121	9	3	350	468	3774684	3774565	5e-31	141
MSTRG.51937.1	Chr13	85.27	129	11	7	50	175	38728933	38729056	8e-19	97.6
FxaC_27g01321.t1	Chr02	84.25	146	15	8	415	556	37168058	37167917	4e-19	99.6
FxaC_27g28330.t1	Chr01	84.69	98	13	2	114	210	18865318	18865222	4e-11	73.8
MSTRG.52962.2	Chr01	84.69	98	13	2	114	210	18865318	18865222	2e-11	73.8
FxaC_27g40200.t1	Chr07	97.1	69	2	0	189	257	29401149	29401081	9e-26	121
MSTRG.53459.2	Chr07	97.1	69	2	0	199	267	29401149	29401081	9e-26	121
MSTRG.53855.5	Chr07	89.83	177	12	5	416	589	35333456	35333283	9e-50	202
MSTRG.54120.1	Chr16	83.9	118	14	5	439	553	14804679	14804794	2e-12	77.8
FxaC_25g02770.t1	Chr05	97.78	180	4	0	1	180	37742	37563	1e-87	325
FxaC_25g02790.t1	Chr05	95.76	283	10	2	4	285	35447	35728	3e-129	464
FxaC_25g08990.t1	Chr11	85.71	119	15	2	49	166	20990723	20990606	2e-19	99.6
MSTRG.54633.1	Chr11	88.1	84	7	3	63	144	36723920	36723838	8e-15	83.7
MSTRG.54680.1	Chr07	98.21	56	1	0	1	56	5925809	5925864	1e-20	103
FxaC_25g19750.t1	Chr01	86.61	127	12	5	260	382	16665433	16665308	1e-22	111
FxaC_25g31200.t1	Chr01	85.83	127	13	5	249	371	16665433	16665308	4e-20	103
MSTRG.55987.1	Chr07	97.1	69	2	0	106	174	29401149	29401081	7e-26	121
MSTRG.55987.2	Chr07	97.1	69	2	0	106	174	29401149	29401081	7e-26	121
FxaC_26g06190.t1	Chr07	86.31	168	23	0	39	206	33597147	33596980	7e-35	151
FxaC_26g12960.t1	Chr07	97.06	68	2	0	119	186	29401149	29401082	3e-25	119
MSTRG.57647.6	Chr15	92.98	57	4	0	1	57	18206252	18206196	2e-13	81.8
MSTRG.57647.7	Chr15	92.98	57	4	0	1	57	18206252	18206196	2e-13	81.8
FxaC_26g24100.t1	Chr01	86.61	127	12	5	235	357	16665433	16665308	2e-22	111
MSTRG.58323.1	Chr07	96.36	55	2	0	276	330	5925864	5925810	1e-17	93.7
FxaC_26g31270.t1	Chr13	87.27	267	23	11	1	261	44864781	44864520	3e-64	248
MSTRG.58338.2	Chr01	87.93	116	8	4	997	1110	25033147	25033258	1e-22	113
FxaC_26g31570.t1	Chr10	92	100	8	0	10	109	39547802	39547901	3e-30	135
FxaC_26g33030.t1	Chr12	95.71	70	3	0	165	234	31576522	31576453	8e-24	115
FxaC_26g35540.t1	Chr15	100	38	0	0	116	153	5598533	5598496	5e-12	75.8
FxaC_28g00670.t1	Chr07	88.24	136	13	2	17	149	35649383	35649248	3e-31	139
MSTRG.58984.1	Chr06	95.92	49	2	0	147	195	5642575	5642623	2e-13	81.8
MSTRG.59151.1	Chr10	96.15	52	2	0	1751	1802	33199722	33199773	6e-15	87.7
MSTRG.59314.1	Chr07	97.1	69	2	0	277	345	29401149	29401081	1e-25	121
FxaC_28g09570.t1	Chr07	97.1	69	2	0	193	261	29401149	29401081	9e-26	121
FxaC_28g12910.t1	Chr11	94.44	54	1	2	44	96	41596915	41596863	3e-14	81.8
MSTRG.59615.2	Chr01	89.22	102	9	2	21	121	23429078	23429178	3e-23	113
MSTRG.59791.1	Chr01	85.57	97	12	2	34	129	18865317	18865222	3e-13	79.8
FxaC_28g22980.t1	Chr01	88.89	90	8	2	271	359	16665396	16665308	2e-18	97.6
FxaC_28g26770.t1	Chr05	93.14	204	4	5	46	240	35526	35728	5e-75	283
MSTRG.60029.1	Chr05	96.85	444	14	0	403	846	41633	41190	0	769
MSTRG.60322.1	Chr13	90	120	10	2	4	122	36043962	36044080	7e-32	141
MSTRG.60322.2	Chr13	90	120	10	2	4	122	36043962	36044080	7e-32	141
MSTRG.60367.1	Chr11	94	100	6	0	260	359	41424341	41424242	2e-34	151
MSTRG.60488.1	Chr07	90.34	145	11	3	495	637	2597005	2597148	4e-41	172
FxaC_27g17620.t1	Chr13	93.94	66	4	0	200	265	15557594	15557529	2e-19	99.6
FxaC_27g29481.t1	Chr04	88.37	86	6	4	273	356	10359201	10359284	3e-15	87.7
FxaC_27g30650.t1	Chr10	95.08	61	3	0	10	70	39547802	39547862	5e-19	97.6
FxaC_17g14300.t1	Chr06	92.86	70	3	2	2	69	25680849	25680918	7e-19	97.6
FxaC_17g30180.t1	Chr06	100	51	0	0	130	180	5305479	5305429	3e-20	101
FxaC_17g32880.t1	Chr17	100	37	0	0	202	238	21439614	21439650	9e-12	73.8
FxaC_17g33370.t1	Chr06	97.83	46	1	0	201	246	1435906	1435861	1e-14	83.7
FxaC_17g51610.t1	Chr08	95.74	47	2	0	185	231	24500326	24500372	9e-13	77.8
FxaC_4g30050.t1	Chr02	90.11	91	9	0	523	613	7913670	7913760	7e-22	109
FxaC_4g36190.t1	Chr02	95.74	47	0	2	298	342	2620672	2620626	4e-12	75.8
FxaC_21g03740.t1	Chr17	100	37	0	0	140	176	1254902	1254866	8e-12	73.8
FxaC_21g07350.t1	Chr17	87.91	182	13	7	103	281	3314031	3314206	1e-42	176
FxaC_21g10840.t1	Chr17	96.3	54	1	1	69	121	9571849	9571796	2e-16	89.7
FxaC_21g53011.t2	Chr04	85.14	175	21	5	602	773	21241218	21241046	1e-29	135
FxaC_21g60010.t1	Chr16	90.28	72	7	0	1	72	1320069	1319998	1e-15	87.7
FxaC_21g63430.t1	Chr04	86.84	152	16	4	1	150	28549578	28549727	2e-31	139
FxaC_21g64990.t1	Chr14	96.08	51	2	0	5	55	5947724	5947774	2e-15	85.7
FxaC_7g27980.t1	Chr05	100	38	0	0	9	46	2833528	2833491	2e-12	75.8
FxaC_7g37060.t1	Chr17	95.38	130	4	2	1	129	31860968	31860840	2e-51	208
FxaC_7g42300.t1	Chr08	94.32	88	5	0	529	616	2120877	2120790	2e-29	135
FxaC_12g06660.t1	Chr11	94	50	2	1	222	271	4687058	4687106	2e-11	73.8
FxaC_12g44100.t1	Chr10	95.56	45	2	0	145	189	35181553	35181597	1e-11	73.8
FxaC_16g25010.t1	Chr14	98.25	57	1	0	43	99	2777014	2776958	2e-21	105
FxaC_16g25990.t1	Chr03	88.82	161	9	4	1	152	8419266	8419106	6e-40	167
FxaC_20g04800.t1	Chr14	92.96	71	5	0	69	139	18686597	18686527	5e-20	101
FxaC_20g10550.t1	Chr06	92.86	70	3	2	2	69	25680849	25680918	7e-19	97.6
FxaC_20g19360.t1	Chr14	92.59	81	4	2	197	276	31039425	31039504	5e-23	111
FxaC_20g23520.t1	Chr05	87.56	201	13	5	1	189	38611	38411	2e-46	188
FxaC_15g09291.t1	Chr13	94.03	67	4	0	850	916	3121274	3121340	3e-19	101
FxaC_15g19960.t1	Chr13	92.86	56	1	3	227	281	5152475	5152422	6e-12	75.8
FxaC_5g02201.t1	Chr08	87.38	103	9	2	1139	1241	5731441	5731343	4e-18	97.6
FxaC_5g08750.t1	Chr08	98.15	54	1	0	106	159	19610228	19610281	1e-19	99.6
FxaC_5g11270.t1	Chr10	97.96	49	1	0	68	116	34014560	34014512	2e-16	89.7
FxaC_5g22060.t1	Chr10	100	55	0	0	107	161	22386658	22386712	2e-22	109
FxaC_5g32700.t1	Chr10	96.61	59	2	0	4	62	10214861	10214803	4e-20	101
FxaC_5g34840.t1	Chr13	92.73	55	3	1	380	434	5152475	5152422	7e-12	75.8
FxaC_5g38070.t1	Chr05	90.14	71	5	2	165	234	19686935	19686866	1e-14	83.7
FxaC_23g19010.t1	Chr12	91.07	56	5	0	22	77	5671083	5671138	4e-11	71.9
FxaC_23g37910.t1	Chr17	100	63	0	0	208	270	683207	683145	5e-27	125
FxaC_23g42170.t1	Chr04	97.73	44	1	0	139	182	10671610	10671653	2e-13	79.8
FxaC_23g46220.t1	Chr17	100	37	0	0	137	173	1254902	1254866	8e-12	73.8
FxaC_23g49750.t1	Chr11	92.54	67	3	2	97	162	39052221	39052156	9e-17	91.7
FxaC_23g53760.t1	Chr09	88.73	71	4	2	166	234	5323744	5323812	2e-11	73.8
FxaC_10g03190.t1	Chr05	96.43	56	2	0	188	243	45149593	45149538	2e-18	95.6
FxaC_10g04610.t1	Chr15	90.24	82	8	0	3	84	19698327	19698246	1e-19	99.6
FxaC_10g04850.t1	Chr10	90.48	63	6	0	575	637	42136986	42137048	2e-12	77.8
FxaC_10g13170.t1	Chr10	93.94	66	4	0	458	523	34726244	34726179	8e-19	99.6
FxaC_10g39980.t1	Chr03	88.89	72	6	2	85	155	9845386	9845456	5e-13	77.8
FxaC_10g44890.t1	Chr11	96	50	1	1	6	55	4687058	4687106	4e-14	81.8
FxaC_2g00200.t1	Chr12	95.65	46	2	0	154	199	1164361	1164406	3e-12	75.8
FxaC_2g00330.t1	Chr05	94.15	171	10	0	94	264	41899	41729	8e-68	260
FxaC_2g01890.t1	Chr02	95.92	49	2	0	149	197	5567967	5567919	1e-13	81.8
FxaC_2g14520.t1	Chr12	95.65	46	2	0	154	199	1164361	1164406	3e-12	75.8
FxaC_2g15130.t1	Chr02	90.11	91	9	0	461	551	7913670	7913760	6e-22	109
FxaC_2g27750.t1	Chr12	93.98	83	1	2	97	175	25773439	25773521	3e-26	121
FxaC_2g39250.t1	Chr05	95.72	304	6	4	93	390	40432	40130	4e-123	444
FxaC_25g25780.t1	Chr16	95.71	70	3	0	159	228	41462897	41462828	2e-24	115
FxaC_25g33140.t1	Chr01	85.25	122	11	6	331	447	18641967	18642086	1e-16	91.7
FxaC_13g05990.t1	Chr13	96.47	85	2	1	656	740	1775413	1775330	1e-31	143
FxaC_13g10050.t1	Chr16	88.89	72	3	4	12	81	3675102	3675034	7e-12	73.8
FxaC_13g21750.t1	Chr13	83.97	131	17	4	257	385	8483517	8483645	3e-16	89.7
FxaC_13g26150.t1	Chr13	97.62	42	0	1	223	263	11867203	11867162	3e-11	73.8
FxaC_13g38780.t1	Chr16	84.26	324	39	12	1	318	22354554	22354237	1e-57	226
FxaC_13g43460.t1	Chr16	93.75	48	3	0	22	69	16524289	16524336	3e-11	71.9
FxaC_13g50480.t1	Chr16	84.26	324	39	12	1	318	22354554	22354237	1e-57	226
FxaC_11g00670.t1	Chr10	90.32	62	6	0	217	278	40335678	40335617	3e-12	75.8
FxaC_11g06420.t1	Chr10	96.72	61	2	0	10	70	39547802	39547862	2e-21	105
FxaC_3g10490.t1	Chr02	90.11	91	9	0	347	437	7913670	7913760	6e-22	109
FxaC_3g16510.t1	Chr12	93.65	63	4	0	10	72	278183	278245	7e-18	93.7
FxaC_22g36950.t1	Chr13	97.78	45	1	0	73	117	44441242	44441286	3e-14	81.8
FxaC_22g56770.t1	Chr12	100	35	0	0	72	106	24183159	24183193	1e-10	69.9
FxaC_8g04381.t1	Chr15	89.01	91	5	4	2	89	2717695	2717783	4e-17	95.6
FxaC_8g07770.t1	Chr15	100	50	0	0	901	950	646424	646473	7e-19	99.6
FxaC_8g34390.t1	Chr05	90.14	71	5	2	105	174	19686935	19686866	1e-14	83.7
FxaC_8g34950.t1	Chr11	96.08	51	2	0	271	321	31775605	31775555	7e-15	85.7
FxaC_8g36560.t1	Chr11	84.66	163	15	10	76	233	36796586	36796429	3e-24	115
FxaC_14g05060.t1	Chr15	100	62	0	0	126	187	13596867	13596806	1e-26	123
FxaC_14g12710.t1	Chr13	90	70	4	1	2	71	7414132	7414066	1e-13	79.8
FxaC_14g13150.t1	Chr10	93.88	49	3	0	49	97	35181602	35181554	1e-11	73.8
FxaC_14g19740.t1	Chr17	93.28	119	7	1	1	118	31860961	31860843	9e-41	170
FxaC_14g34691.t1	Chr13	94.64	56	3	0	176	231	26866129	26866184	6e-16	87.7
FxaC_1g10860.t1	Chr02	90.11	91	9	0	443	533	7913670	7913760	6e-22	109
FxaC_1g14940.t1	Chr15	93.18	88	4	2	103	189	21888478	21888564	2e-27	125
FxaC_1g28860.t1	Chr01	88.57	140	12	4	374	511	1397281	1397144	2e-33	147
FxaC_24g00340.t1	Chr09	95.45	66	3	0	29	94	2889527	2889462	3e-21	107
FxaC_24g10050.t1	Chr12	91	100	7	2	226	324	30122751	30122653	5e-27	125
FxaC_24g10690.t1	Chr05	94.34	53	3	0	115	167	14213023	14213075	4e-14	81.8
FxaC_24g36940.t1	Chr16	93.75	48	3	0	22	69	16524289	16524336	3e-11	71.9
FxaC_24g48630.t1	Chr09	85.37	164	20	4	152	312	10829980	10830142	6e-29	131
FxaC_24g52320.t1	Chr09	89.92	129	5	7	111	234	7516196	7516071	3e-33	145
FxaC_6g00130.t1	Chr05	100	38	0	0	9	46	2833528	2833491	2e-12	75.8
FxaC_6g14320.t1	Chr16	90.77	65	4	2	574	637	31443478	31443541	6e-13	79.8
FxaC_6g31330.t1	Chr05	98.25	57	1	0	119	175	38149765	38149709	3e-21	105
FxaC_6g33040.t1	Chr05	95.56	45	2	0	115	159	30714471	30714427	1e-11	73.8
FxaC_6g35930.t1	Chr05	95.56	45	2	0	115	159	30714471	30714427	1e-11	73.8
FxaC_6g37271.t1	Chr08	91.59	107	7	2	162	267	4894622	4894727	9e-31	139
FxaC_9g09670.t1	Chr11	91.38	58	3	2	93	149	10637046	10637102	8e-12	73.8
FxaC_9g51490.t1	Chr10	90.32	62	6	0	214	275	40335678	40335617	3e-12	75.8
FxaC_28g32150.t1	Chr05	98.31	59	1	0	341	399	35662	35720	5e-22	109

## Sheet: Potentilla
Query id	Subject id	% identity	alignment length	mismatches	gap openings	q. start	q. end	s. start	s. end	e-value	bit score
MSTRG.3.1	Contig1347	92.83	1367	50	44	1	1349	4226	5562	0	1885
FxaC_4g00040.t1	Contig257	83.46	508	47	29	1	485	118501	118994	8e-81	303
MSTRG.24.1	Contig705	87.83	263	27	5	642	902	107750	108009	4e-68	262
FxaC_4g00760.t1	Contig702	93.02	129	8	1	68	195	6987	6859	7e-45	182
MSTRG.43.1	Contig539	95.25	1516	33	35	2	1516	592740	594217	0	2307
FxaC_4g01140.t1	Contig539	95.02	843	21	17	126	968	593396	594217	0	1229
MSTRG.54.2	Contig338	84.57	363	33	15	1748	2091	89703	89345	2e-64	252
MSTRG.54.3	Contig338	84.57	363	33	15	1630	1973	89703	89345	2e-64	252
MSTRG.54.4	Contig338	84.57	363	33	15	1680	2023	89703	89345	2e-64	252
MSTRG.54.5	Contig338	84.57	363	33	15	1562	1905	89703	89345	2e-64	252
MSTRG.69.1	Contig51	83.24	179	18	11	60	231	23515	23342	4e-21	105
FxaC_4g05170.t1	Contig217	95.65	46	2	0	114	159	248238	248193	2e-12	75.8
MSTRG.170.2	Contig117	94.83	58	3	0	1	58	144859	144916	2e-17	91.7
MSTRG.174.1	Contig217	89.13	92	3	5	222	311	150835	150921	4e-18	95.6
MSTRG.174.2	Contig217	89.13	92	3	5	222	311	150835	150921	4e-18	95.6
MSTRG.183.1	Contig772	88.29	111	10	2	647	754	54492	54602	4e-23	113
MSTRG.183.2	Contig772	88.29	111	10	2	618	725	54492	54602	3e-23	113
MSTRG.212.3	Contig338	84.57	363	33	15	2907	3250	89703	89345	3e-64	252
MSTRG.212.6	Contig338	84.57	363	33	15	2565	2908	89703	89345	2e-64	252
MSTRG.212.7	Contig338	84.57	363	33	15	2565	2908	89703	89345	3e-64	252
FxaC_4g07041.t4	Contig338	96.15	78	1	2	2567	2643	89703	89627	2e-27	129
MSTRG.212.12	Contig338	96.15	78	1	2	1188	1264	89703	89627	1e-27	129
FxaC_4g07041.t1	Contig338	96.15	78	1	2	1188	1264	89703	89627	2e-27	129
FxaC_4g07041.t2	Contig338	96.15	78	1	2	636	712	89703	89627	8e-28	129
FxaC_4g07041.t3	Contig338	96.15	78	1	2	1199	1275	89703	89627	1e-27	129
MSTRG.234.1	Contig17	88.51	174	14	5	35	206	105741	105572	3e-44	180
FxaC_4g09150.t1	Contig585	91.33	150	6	7	63	210	68218	68074	6e-46	186
MSTRG.362.1	Contig352	91.78	146	10	1	697	840	51736	51591	5e-47	192
FxaC_4g11640.t1	Contig352	91.78	146	10	1	660	803	51736	51591	4e-47	192
MSTRG.362.3	Contig352	91.78	146	10	1	701	844	51736	51591	3e-47	192
MSTRG.363.2	Contig366	89.66	203	15	3	172	369	241166	240965	1e-58	230
MSTRG.388.1	Contig1125	87.15	179	16	6	912	1085	349286	349110	1e-38	165
FxaC_4g13060.t1	Contig96	98.36	61	1	0	564	624	106871	106811	1e-23	113
MSTRG.436.1	Contig608	100	39	0	0	299	337	146637	146599	2e-12	77.8
MSTRG.436.2	Contig608	100	39	0	0	143	181	146637	146599	1e-12	77.8
FxaC_4g16340.t1	Contig153	96.83	63	1	1	198	259	347270	347332	8e-22	107
FxaC_4g18660.t1	Contig408	85.86	99	6	7	956	1048	267566	267470	2e-12	77.8
MSTRG.624.4	Contig408	85.86	99	6	7	991	1083	267566	267470	2e-12	77.8
FxaC_4g18620.t1	Contig115	93.75	96	6	0	18	113	462870	462775	6e-33	143
FxaC_4g19100.t1	Contig747	85.71	294	22	16	1	278	245956	245667	6e-59	230
MSTRG.644.2	Contig747	85.71	294	22	16	1	278	245956	245667	1e-58	230
FxaC_4g19521.t1	Contig37	87.5	640	39	31	328	946	493023	492404	1e-167	593
MSTRG.676.1	Contig51	82.02	178	19	11	297	467	23339	23510	3e-15	85.7
MSTRG.700.1	Contig222	87.78	360	31	10	441	791	164271	164626	4e-95	351
MSTRG.733.1	Contig323	91.95	87	4	3	184	268	89592	89507	1e-23	113
MSTRG.737.1	Contig10	85.63	167	17	7	2519	2681	985065	984902	7e-29	133
MSTRG.737.2	Contig10	90.8	87	5	3	1074	1159	984872	984788	7e-21	105
MSTRG.737.3	Contig10	85.63	167	17	7	863	1025	985065	984902	3e-29	133
FxaC_4g21440.t1	Contig10	85.63	167	17	7	1584	1746	985065	984902	5e-29	133
MSTRG.790.1	Contig56	80.45	353	36	29	458	791	136054	136392	3e-25	119
MSTRG.878.1	Contig839	85.51	207	13	10	282	477	73242	73442	5e-36	155
FxaC_4g25270.t1	Contig20	86.46	458	33	20	483	930	540316	540754	2e-105	387
FxaC_4g25360.t1	Contig20	86.88	221	22	6	142	356	571297	571516	6e-50	200
MSTRG.906.2	Contig20	84.22	374	24	20	382	729	572322	572686	4e-61	238
MSTRG.933.1	Contig1170	94.44	54	1	2	2474	2526	15698	15646	2e-13	81.8
MSTRG.951.1	Contig738	92.75	138	8	2	471	608	48779	48914	1e-46	192
MSTRG.951.2	Contig738	92.75	138	8	2	471	608	48779	48914	9e-47	192
FxaC_4g26351.t1	Contig738	92.75	138	8	2	390	527	48779	48914	1e-46	192
MSTRG.951.4	Contig738	92.75	138	8	2	388	525	48779	48914	8e-47	192
FxaC_4g26351.t2	Contig738	92.75	138	8	2	388	525	48779	48914	9e-47	192
FxaC_4g26351.t3	Contig738	92.75	138	8	2	388	525	48779	48914	8e-47	192
FxaC_4g26400.t1	Contig738	91.84	147	8	3	328	470	68239	68385	1e-46	192
MSTRG.952.2	Contig738	91.84	147	8	3	412	554	68239	68385	1e-46	192
MSTRG.952.3	Contig738	91.84	147	8	3	412	554	68239	68385	2e-46	192
MSTRG.952.4	Contig738	91.84	147	8	3	412	554	68239	68385	2e-46	192
MSTRG.952.5	Contig738	91.84	147	8	3	412	554	68239	68385	1e-46	192
MSTRG.952.6	Contig738	91.84	147	8	3	412	554	68239	68385	1e-46	192
FxaC_4g26401.t1	Contig738	91.84	147	8	3	412	554	68239	68385	2e-46	192
MSTRG.1006.1	Contig162	95.71	140	5	1	5	143	575566	575427	2e-58	228
MSTRG.1007.1	Contig162	88.59	263	25	4	2	260	574802	574541	2e-73	278
FxaC_4g27880.t1	Contig970	91.67	72	4	2	34	104	123889	123819	5e-18	93.7
FxaC_4g30020.t1	Contig487	88.29	333	32	7	75	405	376618	376291	6e-93	343
FxaC_4g31300.t1	Contig380	96.84	95	3	0	151	245	90252	90158	2e-39	165
FxaC_4g32050.t1	Contig334	92.9	155	9	2	42	195	319919	319766	1e-55	218
MSTRG.1286.1	Contig334	86.98	169	12	10	79	242	743460	743623	3e-35	151
FxaC_4g34040.t1	Contig682	92.02	238	17	2	1	237	187808	187572	4e-86	319
MSTRG.1360.1	Contig351	85.6	257	22	11	60	310	597559	597312	1e-49	200
MSTRG.1402.1	Contig351	92.42	330	10	12	1	316	170957	170629	6e-122	440
FxaC_4g35250.t1	Contig351	84.1	541	53	17	215	735	45652	45125	1e-96	357
FxaC_4g35320.t1	Contig351	90	250	22	1	15	264	24346	24592	3e-78	293
FxaC_4g36272.t1	Contig444	89.52	229	13	6	193	411	6896	6669	2e-65	252
MSTRG.1467.1	Contig444	91.12	349	29	2	1	348	28309	27962	2e-123	444
FxaC_4g37640.t1	Contig444	87.14	490	26	26	381	847	697039	696564	2e-109	398
FxaC_4g38210.t1	Contig361	92.14	229	11	5	1	227	393286	393509	1e-80	303
MSTRG.1571.3	Contig361	96.83	63	2	0	1	63	428197	428135	8e-23	109
MSTRG.1571.4	Contig361	84.51	142	14	8	320	457	429254	429117	2e-19	99.6
MSTRG.1572.1	Contig361	93.59	78	2	1	342	416	438301	438378	5e-23	111
MSTRG.1572.2	Contig361	93.59	78	2	1	321	395	438301	438378	5e-23	111
MSTRG.1572.3	Contig361	93.67	79	2	1	334	409	438300	438378	1e-23	113
MSTRG.1572.4	Contig361	93.59	78	2	1	401	475	438301	438378	6e-23	111
FxaC_4g39202.t1	Contig361	85.24	332	43	6	923	1251	936019	935691	1e-68	264
MSTRG.1665.2	Contig608	97.87	47	0	1	1063	1109	146602	146647	2e-14	83.7
MSTRG.1665.3	Contig608	97.87	47	0	1	1068	1114	146602	146647	2e-14	83.7
MSTRG.1719.1	Contig22	95.41	196	9	0	87	282	12936	13131	1e-86	321
FxaC_2g00960.t1	Contig334	83.22	149	21	4	5	151	26883	27029	4e-18	93.7
FxaC_2g02880.t1	Contig682	91.6	238	18	2	1	237	187808	187572	1e-83	311
MSTRG.1865.1	Contig682	85.47	296	20	12	6	284	121523	121812	1e-56	222
MSTRG.1867.1	Contig369	86.27	102	12	2	835	935	370246	370346	3e-16	89.7
FxaC_2g03930.t1	Contig351	97.96	49	1	0	164	212	171212	171260	6e-17	89.7
FxaC_2g05500.t1	Contig682	92.02	238	17	2	1	237	187808	187572	4e-86	319
MSTRG.2034.1	Contig351	85.08	362	37	7	51	405	45473	45122	4e-71	272
FxaC_2g06700.t1	Contig351	91.94	124	10	0	109	232	40008	39885	1e-39	167
FxaC_2g06720.t1	Contig351	85.86	290	24	7	1	283	45401	45122	1e-59	232
MSTRG.2037.1	Contig351	91.49	235	16	4	104	338	100314	100084	4e-81	303
MSTRG.2040.1	Contig351	86.29	372	37	10	852	1219	94395	94034	2e-85	319
MSTRG.2045.1	Contig351	88.35	455	41	7	350	795	24659	24208	7e-131	470
FxaC_2g06890.t1	Contig351	86.76	287	27	7	140	420	3647	3928	3e-66	256
FxaC_2g07770.t1	Contig858	90.66	182	14	1	1	179	180645	180826	7e-57	222
MSTRG.2164.1	Contig444	84.84	376	30	20	1649	2003	562535	562904	6e-69	266
FxaC_2g09160.t1	Contig444	91.06	123	8	3	24	144	565744	565865	4e-36	153
FxaC_2g09650.t1	Contig361	90.16	122	9	2	96	216	273419	273300	5e-33	143
FxaC_2g09900.t1	Contig361	93.45	168	11	0	1	168	301419	301586	4e-64	246
MSTRG.2208.1	Contig361	88.29	222	21	4	100	317	429878	429658	5e-58	228
MSTRG.2208.2	Contig361	88.29	222	21	4	100	317	429878	429658	5e-58	228
MSTRG.2208.3	Contig361	88.29	222	21	4	100	317	429878	429658	5e-58	228
MSTRG.2208.4	Contig361	88.29	222	21	4	100	317	429878	429658	5e-58	228
MSTRG.2208.5	Contig361	88.29	222	21	4	100	317	429878	429658	5e-58	228
MSTRG.2208.6	Contig361	88.29	222	21	4	100	317	429878	429658	5e-58	228
FxaC_2g10040.t1	Contig361	88.29	222	21	4	100	317	429878	429658	4e-58	228
MSTRG.2209.1	Contig361	93.67	79	2	1	405	480	438300	438378	2e-23	113
MSTRG.2209.2	Contig361	93.59	78	2	1	427	501	438301	438378	6e-23	111
MSTRG.2209.3	Contig361	93.67	79	2	1	405	480	438300	438378	2e-23	113
MSTRG.2209.4	Contig361	92.41	79	1	3	427	501	438301	438378	2e-20	103
MSTRG.2209.5	Contig361	92.5	80	1	3	370	445	438300	438378	4e-21	105
FxaC_2g10060.t1	Contig361	93.59	78	2	1	91	165	438301	438378	3e-23	111
FxaC_2g10720.t1	Contig361	90.91	176	12	3	36	210	782752	782924	1e-55	218
MSTRG.2327.1	Contig361	86.2	594	46	22	30	602	48229	47651	2e-137	492
MSTRG.2449.3	Contig122	91.43	210	16	2	623	831	726819	727027	3e-71	272
MSTRG.2483.1	Contig335	92.13	89	6	1	91	179	202705	202792	3e-25	119
FxaC_2g15500.t1	Contig335	85.16	155	16	7	1	151	217576	217425	3e-25	117
MSTRG.2495.1	Contig44	96	50	2	0	165	214	691149	691100	3e-14	83.7
MSTRG.2523.2	Contig729	87.61	339	35	4	205	540	62336	62002	3e-89	331
FxaC_2g18010.t1	Contig162	100	49	0	0	133	181	653898	653946	2e-19	97.6
MSTRG.2622.2	Contig162	87.57	177	20	2	104	279	769374	769199	5e-42	174
MSTRG.2668.1	Contig738	93.2	147	6	3	3476	3618	68239	68385	3e-51	208
MSTRG.2668.3	Contig738	88.15	135	5	3	523	646	48779	48913	3e-27	129
MSTRG.2668.4	Contig738	93.2	147	6	3	5849	5991	68239	68385	4e-51	208
MSTRG.2668.5	Contig738	88.15	135	5	3	523	646	48779	48913	3e-27	129
MSTRG.2668.6	Contig738	88.15	135	5	3	523	646	48779	48913	3e-27	129
MSTRG.2668.7	Contig738	88.15	135	5	3	523	646	48779	48913	2e-27	129
MSTRG.2668.8	Contig738	88.15	135	5	3	523	646	48779	48913	1e-27	129
MSTRG.2668.9	Contig738	93.2	147	6	3	5994	6136	68239	68385	4e-51	208
MSTRG.2668.10	Contig738	88.15	135	5	3	523	646	48779	48913	3e-27	129
MSTRG.2668.11	Contig738	88.15	135	5	3	523	646	48779	48913	2e-27	129
MSTRG.2668.12	Contig738	93.2	147	6	3	5869	6011	68239	68385	4e-51	208
FxaC_2g19890.t1	Contig20	88.52	270	20	5	1	266	612499	612761	2e-73	278
MSTRG.2723.1	Contig20	86.94	467	34	26	682	1133	585076	584622	5e-114	414
MSTRG.2726.1	Contig20	87.73	220	22	4	145	359	571297	571516	2e-54	216
FxaC_2g20100.t1	Contig20	87.73	220	22	4	145	359	571297	571516	8e-55	216
MSTRG.2762.1	Contig839	84.06	207	16	11	160	355	73242	73442	4e-29	131
MSTRG.2774.1	Contig205	87.28	629	36	27	270	879	243688	243085	1e-160	569
FxaC_2g22270.t1	Contig173	92.31	195	12	1	1	192	266681	266487	2e-69	264
FxaC_2g22380.t1	Contig173	94.4	125	7	0	104	228	319658	319782	7e-48	192
MSTRG.2835.1	Contig173	90.83	218	20	0	234	451	430619	430836	5e-72	274
MSTRG.2837.1	Contig65	89.76	127	10	3	757	882	464645	464521	7e-33	145
FxaC_2g22640.t1	Contig65	89.76	127	10	3	675	800	464645	464521	7e-33	145
MSTRG.2856.1	Contig173	89.06	649	43	17	1	645	643334	642710	0	672
FxaC_2g23141.t1	Contig173	85.71	133	19	0	738	870	773404	773536	2e-23	113
MSTRG.2876.1	Contig29	95.05	101	5	0	316	416	2586479	2586379	1e-37	161
FxaC_2g24060.t1	Contig222	90	360	26	7	525	878	164271	164626	3e-115	418
FxaC_2g24390.t1	Contig222	92.39	92	5	2	113	203	44091	44181	4e-27	125
FxaC_2g25660.t1	Contig747	91.23	114	10	0	1	114	303840	303727	4e-34	147
MSTRG.3005.3	Contig1940	88.45	277	20	7	600	876	98241	97977	1e-74	283
FxaC_2g29510.t1	Contig334	97.87	47	1	0	5	51	850449	850403	3e-15	85.7
FxaC_2g29600.t1	Contig442	90.48	168	9	7	826	988	289315	289150	1e-48	198
MSTRG.3087.2	Contig449	95	60	3	0	165	224	598338	598397	3e-18	95.6
MSTRG.3087.3	Contig449	95	60	3	0	165	224	598338	598397	4e-18	95.6
MSTRG.3087.4	Contig442	90.48	168	9	7	948	1110	289315	289150	2e-48	198
MSTRG.3087.5	Contig449	94.37	71	4	0	161	231	598338	598408	5e-22	109
MSTRG.3087.6	Contig442	90.48	168	9	7	934	1096	289315	289150	2e-48	198
FxaC_2g29870.t1	Contig43	86.67	285	19	15	280	553	1657183	1656907	6e-63	244
MSTRG.3117.1	Contig516	91.22	148	9	4	1982	2126	6979	7125	4e-45	186
MSTRG.3117.2	Contig516	91.22	148	9	4	1059	1203	6979	7125	2e-45	186
MSTRG.3167.1	Contig18	89.58	307	19	13	1	301	578481	578780	2e-92	341
MSTRG.3191.1	Contig1793	98.4	125	2	0	1341	1465	11209	11333	7e-59	232
MSTRG.3214.1	Contig141	90.23	133	11	2	163	294	244788	244919	1e-37	159
MSTRG.3229.2	Contig366	90.15	203	19	1	191	393	241166	240965	3e-62	242
FxaC_2g33400.t1	Contig150	86.47	170	20	3	171	339	161772	161939	3e-35	151
FxaC_2g33480.t1	Contig1125	87.66	154	12	6	117	265	349106	349257	4e-34	147
MSTRG.3255.1	Contig114	82.77	296	39	10	102	392	159634	159922	1e-40	170
FxaC_2g34060.t1	Contig13	88.51	235	23	4	2	234	814405	814637	1e-64	248
FxaC_2g35970.t1	Contig2	90.48	105	10	0	171	275	203701	203805	1e-28	129
MSTRG.3449.1	Contig22	95.65	1286	44	8	1	1282	13067	14344	0	2113
MSTRG.3470.2	Contig916	93.98	83	5	0	100	182	96538	96456	3e-27	125
MSTRG.3508.1	Contig352	84.91	232	24	11	807	1029	51740	51511	2e-40	170
MSTRG.3571.1	Contig274	97.56	41	1	0	1523	1563	112386	112426	5e-11	73.8
MSTRG.3591.1	Contig617	97.78	45	1	0	438	482	34919	34963	4e-14	81.8
MSTRG.3613.3	Contig9	97.87	47	1	0	4248	4294	370484	370530	3e-14	85.7
MSTRG.3613.4	Contig1818	85.94	128	10	7	1383	1507	76243	76365	2e-19	103
MSTRG.3613.5	Contig1818	85.94	128	10	7	1510	1634	76243	76365	6e-20	103
MSTRG.3621.1	Contig257	87.96	191	18	5	18	207	118994	118808	2e-47	190
FxaC_3g00410.t1	Contig361	95.51	89	4	0	379	467	83276	83364	3e-33	145
FxaC_3g00450.t1	Contig361	92.47	146	8	3	1	144	109504	109648	1e-49	198
MSTRG.3669.1	Contig903	82.48	314	22	22	173	461	77364	77059	2e-35	153
FxaC_3g01460.t1	Contig361	94.89	137	5	2	1	136	832030	831895	3e-54	214
MSTRG.3777.1	Contig361	93.67	79	2	1	373	448	438300	438378	1e-23	113
FxaC_3g02150.t1	Contig361	93.59	78	2	1	416	490	438301	438378	5e-23	111
MSTRG.3777.3	Contig361	93.59	78	2	1	395	469	438301	438378	5e-23	111
MSTRG.3785.3	Contig608	97.92	48	0	1	1545	1592	146602	146648	1e-14	85.7
FxaC_3g02300.t1	Contig361	92.86	168	12	0	1	168	301419	301586	1e-61	238
FxaC_3g03030.t1	Contig346	95.74	47	2	0	61	107	274803	274849	3e-13	77.8
MSTRG.3849.2	Contig444	92.17	115	9	0	536	650	271892	271778	2e-36	157
FxaC_3g03840.t1	Contig444	88.1	168	7	6	2	160	6855	6692	2e-38	161
MSTRG.3909.1	Contig1700	95.83	120	5	0	1	120	177969	177850	1e-49	198
FxaC_3g04990.t1	Contig502	82.92	650	79	23	1055	1694	14339	14966	2e-102	377
FxaC_3g05050.t1	Contig351	89.72	253	17	4	15	261	24346	24595	7e-76	285
MSTRG.3941.12	Contig858	96.25	160	6	0	1019	1178	334693	334534	4e-70	270
MSTRG.3941.13	Contig858	96.67	150	5	0	708	857	334683	334534	1e-66	258
MSTRG.3941.14	Contig858	96.67	150	5	0	972	1121	334683	334534	1e-66	258
MSTRG.3941.15	Contig858	96.25	160	6	0	1005	1164	334693	334534	4e-70	270
FxaC_3g05170.t1	Contig351	85.14	370	44	9	1198	1560	94399	94034	6e-75	285
MSTRG.4006.1	Contig682	92.31	247	17	2	121	366	187815	187570	6e-91	337
MSTRG.4006.2	Contig682	92.31	247	17	2	121	366	187815	187570	5e-91	337
MSTRG.4050.1	Contig97	86.62	284	28	6	712	993	331529	331804	7e-65	252
MSTRG.4050.2	Contig97	85.67	314	32	13	226	534	185647	185952	4e-65	252
MSTRG.4050.3	Contig97	85.59	333	35	13	735	1062	185628	185952	4e-69	266
FxaC_3g13750.t1	Contig162	100	50	0	0	133	182	653898	653947	7e-20	99.6
MSTRG.4440.1	Contig738	92.75	138	8	2	476	613	48779	48914	9e-47	192
MSTRG.4440.2	Contig738	92.75	138	8	2	476	613	48779	48914	8e-47	192
MSTRG.4490.2	Contig20	88.24	221	20	5	124	339	571297	571516	2e-57	226
MSTRG.4514.1	Contig1384	81.28	219	23	15	1187	1397	36450	36658	2e-16	91.7
MSTRG.4521.1	Contig839	84.62	208	13	12	310	505	73242	73442	3e-31	139
MSTRG.4536.1	Contig64	94.37	71	4	0	677	747	104404	104334	6e-22	109
MSTRG.4538.3	Contig470	93	100	7	0	687	786	315489	315588	4e-32	143
MSTRG.4538.4	Contig470	93	100	7	0	687	786	315489	315588	4e-32	143
MSTRG.4572.1	Contig173	89.91	436	26	18	19	445	170907	171333	3e-139	498
MSTRG.4592.1	Contig333	89.38	226	17	7	4	227	37322	37102	1e-67	258
MSTRG.4592.2	Contig333	89.38	226	17	7	4	227	37322	37102	1e-67	258
MSTRG.4648.1	Contig222	93.64	110	7	0	289	398	163982	164091	2e-38	163
FxaC_3g19900.t1	Contig222	90	280	16	11	8	281	145733	145460	7e-86	321
MSTRG.4660.1	Contig222	92.42	66	5	0	74	139	42261	42326	5e-17	91.7
MSTRG.4667.1	Contig1061	89.31	159	15	2	329	486	19929	20086	6e-43	178
MSTRG.4710.1	Contig747	97.53	81	1	1	292	371	245116	245036	2e-32	143
FxaC_3g21490.t1	Contig747	84.39	205	18	12	1	199	245864	245668	1e-31	139
MSTRG.4765.1	Contig1940	88.44	147	10	7	590	731	98473	98329	7e-34	149
MSTRG.4792.2	Contig270	85.65	446	48	12	1192	1629	198841	199278	1e-97	361
FxaC_3g24200.t1	Contig5	91.19	159	12	2	97	254	482620	482777	9e-51	202
MSTRG.4843.2	Contig268	92.59	54	3	1	699	751	444131	444078	4e-11	73.8
MSTRG.4844.6	Contig88	92.21	77	4	2	1429	1504	448252	448177	4e-20	103
MSTRG.4844.7	Contig88	92.21	77	4	2	1592	1667	448252	448177	4e-20	103
MSTRG.4844.11	Contig88	92.21	77	4	2	1451	1526	448252	448177	4e-20	103
MSTRG.4930.1	Contig18	95.48	155	5	2	1	154	409316	409469	5e-65	250
MSTRG.4930.2	Contig18	95.48	155	5	2	1	154	409316	409469	5e-65	250
MSTRG.4940.1	Contig1793	95.8	143	4	2	1713	1855	12045	12185	2e-59	234
FxaC_3g29070.t2	Contig206	84.84	620	53	22	274	879	17864	17272	1e-114	418
FxaC_3g29080.t1	Contig702	92.93	198	9	4	479	672	7086	6890	2e-72	276
FxaC_3g29720.t1	Contig189	100	53	0	0	356	408	322774	322722	2e-21	105
MSTRG.5043.1	Contig13	93.33	135	9	0	1	135	287042	287176	1e-48	196
MSTRG.5082.1	Contig14	92.11	76	4	2	83	158	865435	865362	4e-20	101
FxaC_3g31680.t1	Contig518	85.64	202	18	5	1	192	166680	166480	7e-38	159
MSTRG.5116.1	Contig221	100	43	0	0	3	45	168722	168764	2e-15	85.7
MSTRG.5149.1	Contig43	84.79	217	17	12	9	221	2102608	2102404	5e-36	153
FxaC_3g33141.t2	Contig636	95.56	45	2	0	196	240	4939	4895	8e-11	73.8
FxaC_3g34080.t1	Contig779	87.9	124	8	4	812	934	265721	265838	3e-25	119
MSTRG.5214.1	Contig96	91.6	119	8	2	237	354	395184	395067	2e-36	155
FxaC_3g34980.t1	Contig217	89.36	94	3	5	130	221	150835	150923	9e-20	99.6
MSTRG.5247.1	Contig519	87.25	298	22	11	336	627	75344	75057	9e-72	274
MSTRG.5304.1	Contig14	96.43	56	2	0	196	251	44795	44740	1e-18	95.6
FxaC_3g37940.t1	Contig769	97.73	44	1	0	1	44	55872	55915	5e-14	79.8
FxaC_3g37981.t1	Contig299	90.83	120	8	3	1019	1137	47617	47734	8e-33	147
MSTRG.5366.1	Contig204	90.22	184	12	6	345	524	100691	100510	1e-54	216
FxaC_1g01061.t1	Contig351	96.7	91	3	0	488	578	45212	45122	3e-36	157
FxaC_1g01061.t2	Contig351	96.7	91	3	0	338	428	45212	45122	2e-36	157
MSTRG.5491.1	Contig351	88.57	455	38	8	494	937	24659	24208	1e-132	476
FxaC_1g01500.t1	Contig20	91.67	72	6	0	98	169	334436	334365	3e-18	95.6
FxaC_1g01650.t1	Contig541	83.96	480	55	20	40	513	93959	94422	1e-85	319
FxaC_1g01660.t1	Contig351	87.46	287	25	7	117	397	3647	3928	5e-71	272
MSTRG.5570.1	Contig444	87.77	229	15	8	68	285	6895	6669	3e-55	218
MSTRG.5604.2	Contig444	86.3	438	35	19	271	703	273165	272748	1e-99	367
FxaC_1g03570.t1	Contig444	92.93	99	6	1	249	346	407647	407745	1e-31	139
MSTRG.5621.2	Contig444	92.93	99	6	1	178	275	407647	407745	1e-31	139
MSTRG.5621.3	Contig444	92.93	99	6	1	253	350	407647	407745	1e-31	139
MSTRG.5622.3	Contig861	96.25	80	3	0	299	378	46022	45943	5e-30	135
MSTRG.5640.1	Contig444	83.52	449	37	29	734	1160	561586	562019	1e-68	266
MSTRG.5663.1	Contig658	95.83	48	2	0	188	235	105297	105344	5e-13	79.8
FxaC_1g04470.t1	Contig361	86.92	237	25	4	3	234	130581	130346	1e-55	218
FxaC_1g04940.t1	Contig361	92.86	154	9	2	3	155	393357	393509	2e-54	216
MSTRG.5701.2	Contig361	82.55	212	20	15	283	488	429254	429054	2e-22	109
MSTRG.5701.3	Contig361	82.55	212	20	15	307	512	429254	429054	2e-22	109
MSTRG.5701.4	Contig361	82.65	196	18	14	316	505	429254	429069	1e-20	103
MSTRG.5701.5	Contig361	82.65	196	18	14	298	487	429254	429069	1e-20	103
MSTRG.5701.6	Contig361	82.65	196	18	14	292	481	429254	429069	1e-20	103
MSTRG.5702.2	Contig361	93.59	78	2	1	383	457	438301	438378	5e-23	111
MSTRG.5702.3	Contig361	93.59	78	2	1	410	484	438301	438378	5e-23	111
MSTRG.5702.5	Contig361	93.59	78	2	1	435	509	438301	438378	5e-23	111
MSTRG.5702.6	Contig361	93.67	79	2	1	413	488	438300	438378	1e-23	113
MSTRG.5702.7	Contig361	93.59	78	2	1	434	508	438301	438378	5e-23	111
FxaC_1g05010.t1	Contig361	93.59	78	2	1	91	165	438301	438378	2e-23	111
MSTRG.5719.1	Contig463	94.74	76	4	0	383	458	158190	158265	2e-25	119
MSTRG.5729.1	Contig77	86.69	308	38	3	42	348	349828	350133	6e-74	281
MSTRG.5760.1	Contig682	100	39	0	0	40	78	126167	126205	1e-12	77.8
FxaC_1g06060.t1	Contig682	91.8	122	8	2	19	139	132706	132586	4e-38	161
MSTRG.5782.4	Contig682	92.71	192	12	2	644	834	187570	187760	7e-70	268
FxaC_1g06320.t1	Contig682	92.86	238	15	2	1	237	187808	187572	7e-91	335
MSTRG.5970.1	Contig583	91.48	176	13	2	555	729	145161	145335	5e-58	228
MSTRG.6048.1	Contig335	93.2	103	6	1	228	330	202705	202806	2e-33	147
FxaC_1g12480.t1	Contig729	89.38	160	9	6	2	157	205500	205655	1e-42	174
FxaC_1g13260.t1	Contig162	91.84	98	4	4	27	121	353762	353858	4e-28	127
FxaC_1g13800.t1	Contig162	100	50	0	0	133	182	653898	653947	7e-20	99.6
FxaC_1g15101.t1	Contig738	85.11	356	38	13	3830	4177	73243	73591	8e-70	270
MSTRG.6260.2	Contig738	85.11	356	38	13	4165	4512	73243	73591	9e-70	270
MSTRG.6260.3	Contig738	85.75	351	22	22	3155	3481	71185	71531	2e-70	272
FxaC_1g15101.t2	Contig738	85.75	351	22	22	3155	3481	71185	71531	3e-70	272
MSTRG.6260.5	Contig738	85.11	356	38	13	4376	4723	73243	73591	9e-70	270
MSTRG.6260.6	Contig738	85.11	356	38	13	4074	4421	73243	73591	8e-70	270
MSTRG.6260.7	Contig738	85.11	356	38	13	3631	3978	73243	73591	7e-70	270
MSTRG.6260.8	Contig738	85.75	351	22	22	3155	3481	71185	71531	2e-70	272
MSTRG.6260.9	Contig738	85.11	356	38	13	3592	3939	73243	73591	7e-70	270
MSTRG.6260.10	Contig738	85.11	356	38	13	3894	4241	73243	73591	7e-70	270
FxaC_1g15101.t3	Contig738	93.2	147	6	3	419	561	68239	68385	7e-52	208
MSTRG.6261.1	Contig738	91.82	159	6	6	509	663	48779	48934	3e-50	204
MSTRG.6261.2	Contig738	91.82	159	6	6	509	663	48779	48934	3e-50	204
MSTRG.6261.3	Contig738	91.82	159	6	6	509	663	48779	48934	3e-50	204
MSTRG.6261.4	Contig738	91.82	159	6	6	509	663	48779	48934	3e-50	204
MSTRG.6261.5	Contig738	91.82	159	6	6	509	663	48779	48934	3e-50	204
MSTRG.6278.1	Contig697	86.34	366	46	3	476	839	49364	49001	4e-87	325
MSTRG.6316.1	Contig20	84.44	270	17	12	1	250	572586	572322	7e-43	176
MSTRG.6317.1	Contig20	85.71	280	23	13	2	268	571507	571232	4e-56	220
MSTRG.6322.1	Contig20	87.18	312	34	5	336	643	557305	556996	2e-78	295
FxaC_1g16281.t1	Contig20	87.18	312	34	5	150	457	557305	556996	2e-78	295
MSTRG.6329.1	Contig787	91.55	71	5	1	161	231	161368	161437	2e-17	91.7
MSTRG.6356.2	Contig20	90.86	711	58	6	61	766	20570	19862	0	886
MSTRG.6362.1	Contig839	83.57	280	18	15	282	549	73242	73505	2e-38	163
MSTRG.6373.1	Contig292	94.44	54	2	1	179	232	353815	353867	1e-13	81.8
MSTRG.6373.2	Contig292	94.44	54	2	1	179	232	353815	353867	2e-13	81.8
FxaC_1g19410.t1	Contig173	93.24	74	5	0	78	151	672522	672449	1e-21	107
MSTRG.6522.1	Contig37	88.89	153	9	7	15	164	97164	97311	1e-37	161
MSTRG.6561.1	Contig747	85.22	230	6	17	215	437	245116	244908	2e-37	159
MSTRG.6561.2	Contig747	88	300	18	13	434	720	245961	245667	5e-77	291
FxaC_1g21670.t1	Contig747	87.92	298	18	13	4	288	245961	245669	3e-76	287
FxaC_1g22900.t1	Contig1008	92.15	191	10	4	16	204	52083	52270	2e-66	254
MSTRG.6625.1	Contig108	87.62	202	17	8	3102	3299	316218	316021	3e-47	194
FxaC_1g23300.t1	Contig108	87.62	202	17	8	204	401	316218	316021	5e-48	194
MSTRG.6625.3	Contig108	87.62	202	17	8	2806	3003	316218	316021	3e-47	194
FxaC_1g24270.t1	Contig260	93.24	74	3	2	459	531	258703	258775	4e-21	105
MSTRG.6666.2	Contig260	93.24	74	3	2	540	612	258703	258775	4e-21	105
FxaC_1g24470.t1	Contig5	82.99	194	15	13	15	203	598933	599113	1e-21	105
FxaC_1g25130.t1	Contig5	100	37	0	0	1	37	196480	196444	4e-12	73.8
MSTRG.6705.1	Contig48	80.54	257	34	14	1	251	133588	133834	4e-19	97.6
FxaC_1g25760.t1	Contig1167	93.65	63	2	2	2	64	30291	30231	2e-17	91.7
FxaC_1g27690.t1	Contig18	93.39	121	7	1	168	288	93566	93447	3e-42	174
FxaC_1g27740.t1	Contig1409	85.29	204	17	11	13	207	13305	13106	2e-35	153
MSTRG.6807.1	Contig1793	94.52	146	7	1	765	910	11353	11209	1e-56	224
MSTRG.6807.2	Contig1793	94.52	146	7	1	765	910	11353	11209	1e-56	224
MSTRG.6884.1	Contig389	98.11	53	1	0	5	57	74479	74531	5e-19	97.6
MSTRG.6948.1	Contig352	92.36	144	11	0	754	897	51736	51593	1e-48	198
MSTRG.6948.2	Contig352	92.36	144	11	0	1480	1623	51736	51593	1e-48	198
MSTRG.7007.1	Contig1554	85.25	217	17	15	90	298	26933	26724	4e-40	168
MSTRG.7074.1	Contig978	96.63	89	3	0	407	495	97291	97379	2e-35	153
MSTRG.7080.1	Contig600	98.48	132	1	1	556	686	155621	155490	1e-62	244
FxaC_1g34600.t1	Contig502	100	47	0	0	209	255	57421	57467	7e-18	93.7
FxaC_1g34740.t1	Contig978	98.72	78	1	0	294	371	97379	97302	8e-34	147
MSTRG.7095.2	Contig978	98.72	78	1	0	294	371	97379	97302	8e-34	147
MSTRG.7109.2	Contig1023	94.12	51	1	2	1643	1692	158629	158678	1e-11	75.8
FxaC_1g35400.t1	Contig338	95.24	231	11	0	1087	1317	90124	89894	1e-100	371
MSTRG.7133.1	Contig1147	92	150	9	2	202	351	129727	129873	3e-49	198
MSTRG.7163.1	Contig29	93.25	163	10	1	1640	1801	2589956	2589794	2e-59	234
MSTRG.7163.2	Contig29	93.25	163	10	1	1309	1470	2589956	2589794	1e-59	234
MSTRG.7163.3	Contig29	93.25	163	10	1	1456	1617	2589956	2589794	1e-59	234
MSTRG.7186.9	Contig468	92.77	83	6	0	3581	3663	89143	89225	8e-24	117
MSTRG.7187.1	Contig65	94.25	87	4	1	687	773	464645	464560	7e-29	131
MSTRG.7199.1	Contig227	87.6	121	12	3	493	613	23547	23430	2e-24	117
FxaC_1g38241.t1	Contig2331	89.47	76	4	4	2281	2354	5196	5269	8e-14	83.7
MSTRG.7257.1	Contig15	85.01	347	39	11	105	443	920806	921147	1e-69	266
MSTRG.7268.10	Contig268	92.59	54	3	1	159	211	444131	444078	2e-11	73.8
MSTRG.7289.1	Contig57	90.91	154	12	2	130	282	398810	398962	8e-48	192
MSTRG.7295.2	Contig217	98.15	54	1	0	62	115	150714	150767	2e-19	99.6
MSTRG.7307.1	Contig404	84.3	223	22	12	173	391	157498	157711	4e-35	151
MSTRG.7324.1	Contig874	97.06	68	2	0	17	84	120835	120768	6e-25	119
MSTRG.7335.1	Contig608	95.83	48	1	1	51	98	146646	146600	2e-12	77.8
FxaC_7g00720.t1	Contig257	96.15	78	2	1	1	77	388307	388230	9e-29	129
MSTRG.7374.1	Contig498	91.12	518	32	13	87	593	83908	84422	0	648
FxaC_7g02580.t1	Contig228	91.03	145	4	6	1	142	557082	556944	1e-42	174
MSTRG.7460.1	Contig966	87.93	381	40	6	1178	1554	126217	125839	6e-105	385
FxaC_7g04040.t1	Contig470	96.3	54	2	0	1	54	251207	251260	2e-17	91.7
MSTRG.7535.1	Contig29	92.86	84	4	2	371	454	941791	941710	8e-25	117
MSTRG.7560.1	Contig248	93.3	179	12	0	443	621	331080	331258	1e-67	260
FxaC_7g05881.t1	Contig2465	86.09	115	11	5	196	308	21565	21454	2e-17	95.6
MSTRG.7583.2	Contig363	87.5	224	13	9	168	379	81091	80871	1e-51	206
MSTRG.7590.1	Contig87	90.15	396	21	10	1	387	268512	268898	2e-115	418
MSTRG.7609.2	Contig1488	89.11	101	7	4	238	336	14503	14405	2e-22	109
FxaC_7g07770.t1	Contig355	86.23	167	14	7	254	413	84356	84192	2e-31	139
MSTRG.7704.4	Contig608	92.11	76	5	1	938	1013	141765	141839	9e-20	101
MSTRG.7704.8	Contig608	92.11	76	5	1	1234	1309	141765	141839	2e-19	101
FxaC_7g09150.t1	Contig608	92.11	76	5	1	1234	1309	141765	141839	3e-19	101
MSTRG.7704.17	Contig608	92.11	76	5	1	715	790	141765	141839	1e-19	101
MSTRG.7704.18	Contig608	92.11	76	5	1	719	794	141765	141839	1e-19	101
MSTRG.7704.19	Contig608	92.11	76	5	1	600	675	141765	141839	1e-19	101
MSTRG.7704.20	Contig608	92.11	76	5	1	706	781	141765	141839	1e-19	101
MSTRG.7747.1	Contig54	91.14	79	5	1	293	369	676973	677051	3e-19	99.6
FxaC_7g10190.t1	Contig648	87.96	108	9	4	111	216	105503	105608	3e-22	107
MSTRG.7783.2	Contig502	90.16	386	29	8	127	506	186467	186849	3e-126	454
MSTRG.7800.1	Contig306	94.44	54	3	0	1901	1954	33407	33460	8e-14	83.7
FxaC_7g11370.t1	Contig274	91.75	97	2	5	1	97	282013	281923	8e-27	123
MSTRG.7835.1	Contig787	100	56	0	0	380	435	162038	161983	5e-23	111
FxaC_7g12820.t1	Contig184	90.91	110	10	0	25	134	290992	290883	2e-31	139
MSTRG.7861.1	Contig50	82.58	264	22	14	1410	1664	760465	760217	2e-29	135
MSTRG.7861.2	Contig50	82.58	264	22	14	1318	1572	760465	760217	1e-29	135
FxaC_7g15440.t1	Contig681	86.72	128	12	5	1	125	192354	192479	6e-24	113
MSTRG.7969.1	Contig727	88.12	101	6	5	622	719	73809	73712	2e-19	99.6
MSTRG.7969.3	Contig727	88.12	101	6	5	665	762	73809	73712	3e-19	99.6
MSTRG.7969.4	Contig727	88.12	101	6	5	1600	1697	73809	73712	6e-19	99.6
MSTRG.7969.5	Contig727	88.12	101	6	5	723	820	73809	73712	3e-19	99.6
FxaC_7g15790.t1	Contig727	88.12	101	6	5	349	446	73809	73712	1e-19	99.6
MSTRG.8006.1	Contig631	84.31	357	46	10	1	352	272167	271816	4e-66	254
MSTRG.8045.1	Contig51	91.36	81	4	3	202	281	23699	23777	7e-20	101
MSTRG.8064.1	Contig25	93.65	252	12	4	533	782	513134	512885	2e-100	369
MSTRG.8064.2	Contig25	93.65	252	12	4	818	1067	513134	512885	3e-100	369
FxaC_7g17801.t1	Contig896	86.64	449	39	11	17	448	6374	6818	7e-108	392
MSTRG.8071.3	Contig27	95.83	72	3	0	584	655	172229	172158	3e-25	119
FxaC_7g18090.t1	Contig27	90.62	128	6	3	475	602	227103	227224	3e-35	153
MSTRG.8073.2	Contig27	90.62	128	6	3	391	518	227103	227224	4e-35	153
FxaC_7g18570.t1	Contig61	91.18	68	6	0	231	298	650868	650935	4e-16	87.7
MSTRG.8123.1	Contig796	92.06	63	4	1	710	771	181554	181492	3e-14	83.7
MSTRG.8123.2	Contig796	92.06	63	4	1	564	625	181554	181492	2e-14	83.7
MSTRG.8147.1	Contig56	89.71	68	3	4	103	167	136120	136054	3e-12	75.8
FxaC_7g19770.t1	Contig1	86.47	207	22	6	82	285	462656	462859	8e-45	182
FxaC_7g19790.t1	Contig1	89.33	75	8	0	66	140	462622	462696	1e-15	85.7
MSTRG.8183.1	Contig521	88.19	127	9	4	106	231	183731	183610	1e-27	127
MSTRG.8183.2	Contig521	88.19	127	9	4	106	231	183731	183610	1e-27	127
MSTRG.8370.1	Contig9	91.31	633	42	9	5	631	544543	543918	0	805
MSTRG.8375.1	Contig9	89.1	156	13	4	21	174	564349	564502	2e-41	170
MSTRG.8377.1	Contig9	84.7	758	75	28	77	806	583395	584139	3e-152	541
MSTRG.8390.2	Contig9	89.27	559	29	21	4	538	726819	727370	5e-170	601
FxaC_7g29510.t1	Contig1561	87.5	120	11	4	200	316	12439	12321	2e-24	115
MSTRG.8591.1	Contig140	90.27	1028	81	17	324	1343	220563	219547	0	1225
MSTRG.8591.2	Contig140	90.27	1028	81	17	151	1170	220563	219547	0	1225
MSTRG.8645.1	Contig281	90.99	222	9	6	468	689	124846	124636	7e-72	274
MSTRG.8767.1	Contig3	91.84	147	8	3	7	151	1680561	1680705	7e-48	192
FxaC_7g34980.t1	Contig2002	89.7	398	34	6	331	726	4035	4427	1e-126	456
MSTRG.8967.2	Contig1327	83.2	250	25	15	958	1200	55244	55005	1e-32	145
MSTRG.8967.4	Contig1327	83.2	250	25	15	609	851	55244	55005	9e-33	145
MSTRG.8967.5	Contig1327	83.2	250	25	15	678	920	55244	55005	9e-33	145
FxaC_7g39071.t1	Contig43	84.13	479	35	29	68	525	452075	451617	5e-81	305
FxaC_7g39992.t1	Contig43	93.14	204	14	0	1	204	869900	870103	2e-78	293
MSTRG.9174.1	Contig1539	90.17	407	38	2	186	591	5986	5581	3e-136	488
FxaC_7g41750.t1	Contig43	87.94	282	18	13	81	351	1657183	1656907	5e-72	274
FxaC_7g42050.t1	Contig43	90.22	225	12	8	12	230	1792307	1792527	6e-62	240
MSTRG.9314.4	Contig43	85.58	208	11	15	467	664	2146548	2146746	5e-36	155
MSTRG.9325.1	Contig43	88.82	331	34	2	343	670	2214492	2214162	2e-97	359
MSTRG.9365.1	Contig37	89.22	102	9	1	1	100	607302	607201	7e-24	113
FxaC_7g44050.t1	Contig346	95.1	102	5	0	131	232	49630	49731	1e-38	163
MSTRG.9413.1	Contig3	86.39	169	11	11	112	278	560128	560286	7e-32	141
FxaC_5g00660.t1	Contig3	90.29	103	5	3	62	163	858802	858900	1e-25	119
MSTRG.9458.1	Contig3	93.04	158	6	3	592	748	1099148	1099301	1e-55	220
MSTRG.9458.3	Contig3	92.95	156	6	3	134	288	1099150	1099301	1e-54	216
MSTRG.9458.4	Contig3	92.95	156	6	3	645	799	1099150	1099301	2e-54	216
FxaC_5g01270.t1	Contig3	89.22	334	14	17	58	384	1134956	1135274	3e-96	355
MSTRG.9481.3	Contig3	98.15	108	2	0	170	277	1266398	1266291	3e-49	198
FxaC_5g02590.t1	Contig3	100	42	0	0	94	135	1709098	1709057	7e-15	83.7
FxaC_5g03460.t1	Contig3	87.66	154	7	9	1	153	2160658	2160516	5e-33	143
MSTRG.9669.2	Contig3	89.13	92	5	5	284	373	2713263	2713175	7e-19	97.6
FxaC_5g05690.t1	Contig731	92.99	214	12	2	1	211	26478	26691	1e-80	301
FxaC_5g07230.t1	Contig140	93.48	138	9	0	92	229	575984	575847	8e-51	202
FxaC_5g07660.t1	Contig140	90.24	82	6	2	157	237	908189	908269	3e-19	97.6
MSTRG.9823.2	Contig292	86.46	288	21	10	178	461	222888	222615	5e-63	244
MSTRG.9887.2	Contig140	85.42	535	48	21	582	1103	953575	953058	3e-113	412
MSTRG.9887.3	Contig140	95.31	64	3	0	405	468	952925	952862	3e-20	103
MSTRG.9887.5	Contig140	85.42	535	48	21	995	1516	953575	953058	4e-113	412
MSTRG.9887.10	Contig140	85.42	535	48	21	582	1103	953575	953058	4e-113	412
MSTRG.9954.1	Contig9	88.4	638	37	25	4	612	726819	727448	0	640
MSTRG.9954.2	Contig9	88.31	556	33	20	4	533	726819	727368	3e-156	555
MSTRG.9963.1	Contig9	84.69	405	34	18	110	497	584139	583746	5e-75	283
FxaC_5g11720.t1	Contig9	100	39	0	0	39	77	161019	160981	3e-13	77.8
MSTRG.10061.1	Contig52	88.45	251	21	5	250	494	127572	127820	8e-68	260
FxaC_5g12900.t1	Contig52	88.24	102	12	0	104	205	91391	91290	9e-22	107
FxaC_5g14770.t1	Contig129	87.69	195	16	8	220	410	299609	299799	3e-46	188
MSTRG.10151.1	Contig874	95.45	66	3	0	1601	1666	120770	120835	2e-21	107
MSTRG.10154.1	Contig1297	86.52	267	24	6	1	267	160852	161106	1e-59	232
MSTRG.10172.1	Contig587	89.26	242	18	4	142	376	52003	52243	1e-69	266
FxaC_5g15620.t1	Contig587	89.26	242	18	4	142	376	52003	52243	2e-69	266
MSTRG.10209.1	Contig1	90.36	249	17	6	176	419	373729	373483	1e-78	295
MSTRG.10222.1	Contig1	90.21	337	17	14	1	332	461746	461421	2e-107	390
FxaC_5g16440.t1	Contig816	98.25	57	1	0	41	97	19631	19687	2e-21	105
MSTRG.10226.2	Contig29	91.36	81	6	1	335	415	3008516	3008595	1e-20	103
FxaC_5g18270.t1	Contig61	93.22	118	4	4	537	651	647132	647016	2e-39	167
MSTRG.10293.2	Contig61	93.22	118	4	4	537	651	647132	647016	1e-39	167
MSTRG.10293.3	Contig61	93.22	118	4	4	479	593	647132	647016	1e-39	167
MSTRG.10333.1	Contig27	84.92	252	26	8	244	486	172895	172647	9e-46	186
MSTRG.10379.1	Contig190	82.58	155	17	10	802	951	443213	443362	2e-14	83.7
MSTRG.10458.2	Contig880	91.14	158	7	4	309	462	86375	86529	1e-47	194
FxaC_5g21300.t1	Contig880	92.27	220	11	5	672	890	14248	14034	4e-78	295
FxaC_5g21860.t1	Contig1989	90.79	76	4	3	24	97	8401	8327	2e-17	91.7
MSTRG.10489.1	Contig4	96.21	132	5	0	131	262	466918	467049	9e-57	222
MSTRG.10490.1	Contig713	100	36	0	0	476	511	186733	186768	4e-11	71.9
MSTRG.10494.1	Contig129	93.66	142	7	1	91	232	82420	82559	1e-52	208
MSTRG.10548.1	Contig365	93.65	126	6	2	146	270	256036	256160	4e-45	184
FxaC_5g23520.t1	Contig2	91.43	105	9	0	171	275	203701	203805	4e-31	137
FxaC_5g23990.t1	Contig184	90.09	111	11	0	75	185	290993	290883	1e-29	133
MSTRG.10567.1	Contig162	88.71	186	12	7	737	916	676702	676520	3e-47	192
MSTRG.10582.1	Contig225	86.69	308	22	15	23	318	35420	35120	4e-69	266
MSTRG.10589.1	Contig441	94.68	188	10	0	1288	1475	217043	217230	2e-77	293
FxaC_5g24740.t1	Contig441	94.68	188	10	0	611	798	217043	217230	1e-77	293
MSTRG.10595.1	Contig787	93.48	92	3	3	337	428	161158	161070	7e-29	131
MSTRG.10595.2	Contig787	93.48	92	3	3	747	838	161158	161070	1e-28	131
MSTRG.10634.1	Contig1556	94.02	117	5	2	44	159	96240	96125	8e-42	174
MSTRG.10640.1	Contig14	85.23	237	28	7	1441	1675	1166458	1166227	1e-44	184
FxaC_5g26930.t1	Contig502	88.25	502	41	13	245	732	186467	186964	8e-143	509
MSTRG.10695.1	Contig515	92.81	417	30	0	65	481	7640	7224	6e-167	589
MSTRG.10697.1	Contig20	91.18	68	6	0	2975	3042	334436	334369	4e-15	87.7
MSTRG.10714.1	Contig1327	85.71	147	11	7	278	422	55106	55244	1e-23	115
MSTRG.10718.1	Contig1327	85.71	147	11	7	94	238	55106	55244	1e-23	115
FxaC_5g28510.t1	Contig62	95.83	48	2	0	1625	1672	722752	722705	9e-13	79.8
MSTRG.10741.1	Contig20	88.24	119	11	2	631	747	334433	334316	7e-26	121
FxaC_5g30740.t1	Contig1060	93.58	109	4	3	49	155	81711	81604	3e-37	157
MSTRG.10862.1	Contig190	93.07	101	7	0	289	389	239003	239103	4e-33	145
MSTRG.10873.1	Contig90	86.18	123	8	6	894	1009	67178	67058	4e-19	99.6
MSTRG.10873.3	Contig90	86.18	123	8	6	852	967	67178	67058	4e-19	99.6
MSTRG.10873.4	Contig90	86.18	123	8	6	847	962	67178	67058	3e-19	99.6
MSTRG.10873.5	Contig90	86.18	123	8	6	815	930	67178	67058	3e-19	99.6
MSTRG.10873.6	Contig90	86.18	123	8	6	824	939	67178	67058	3e-19	99.6
MSTRG.10873.7	Contig90	86.18	123	8	6	799	914	67178	67058	3e-19	99.6
FxaC_5g31670.t1	Contig88	90	120	9	3	2632	2749	448252	448134	2e-30	139
MSTRG.10878.2	Contig268	92.59	54	3	1	650	702	444131	444078	3e-11	73.8
MSTRG.10930.1	Contig1023	91.89	74	4	2	2032	2104	144269	144341	4e-18	97.6
MSTRG.10930.2	Contig1023	91.89	74	4	2	2010	2082	144269	144341	4e-18	97.6
MSTRG.10930.3	Contig1023	91.89	74	4	2	2576	2648	144269	144341	5e-18	97.6
MSTRG.10992.1	Contig248	94.41	179	10	0	268	446	331080	331258	2e-72	276
MSTRG.10992.2	Contig248	94.41	179	10	0	313	491	331080	331258	2e-72	276
MSTRG.11012.1	Contig14	92.65	68	5	0	471	538	498531	498464	4e-18	95.6
MSTRG.11045.1	Contig59	93.65	63	4	0	652	714	752966	753028	2e-17	93.7
FxaC_5g36630.t1	Contig59	93.65	63	4	0	2158	2220	752966	753028	5e-17	93.7
FxaC_5g37230.t1	Contig388	96.23	53	2	0	1	53	128357	128409	1e-16	89.7
MSTRG.11138.2	Contig228	91.02	167	15	0	373	539	106793	106627	3e-53	212
FxaC_5g39480.t1	Contig228	86.47	133	7	7	139	269	403862	403739	9e-23	109
FxaC_5g39530.t1	Contig228	86.13	375	39	11	177	546	400050	400416	5e-85	317
FxaC_5g39631.t1	Contig296	94.01	167	10	0	125	291	24845	25011	1e-65	252
MSTRG.11198.1	Contig39	87.21	172	17	5	814	982	28681	28512	1e-37	161
FxaC_5g41760.t1	Contig1458	92.46	252	17	2	1	251	52544	52294	2e-94	347
MSTRG.11256.1	Contig498	90.29	525	35	13	454	972	84422	83908	4e-176	620
FxaC_5g42400.t1	Contig113	82.13	347	42	16	246	586	215801	216133	1e-42	176
FxaC_5g42590.t1	Contig139	89.06	64	7	0	86	149	240138	240075	3e-11	71.9
MSTRG.11320.1	Contig919	80.6	299	39	18	49	339	17037	16750	6e-26	121
FxaC_5g43800.t2	Contig113	82.69	364	48	15	414	770	217518	217163	2e-51	206
MSTRG.11348.1	Contig283	86.47	207	8	15	810	1006	436375	436571	5e-40	168
MSTRG.11386.1	Contig91	91.85	184	13	2	738	920	321408	321590	9e-63	244
MSTRG.11433.1	Contig602	83.33	174	18	9	48	214	176507	176338	4e-20	103
FxaC_5g45970.t1	Contig514	89.84	187	15	4	66	248	256205	256019	5e-55	216
MSTRG.11454.1	Contig3	89.82	275	14	10	130	396	2076340	2076608	1e-82	309
FxaC_8g00060.t1	Contig3	88	275	26	6	204	473	2076652	2076924	1e-72	276
MSTRG.11507.1	Contig1121	92.97	128	9	0	512	639	8613	8740	3e-44	182
MSTRG.11661.4	Contig346	95.95	173	7	0	423	595	155531	155703	4e-76	287
MSTRG.11665.1	Contig346	88.19	127	10	4	220	342	252754	252879	6e-28	127
MSTRG.11672.1	Contig319	91.84	147	11	1	204	349	199489	199343	3e-48	194
FxaC_8g05730.t1	Contig43	90.32	62	4	2	93	152	2040092	2040031	3e-12	73.8
MSTRG.11743.1	Contig43	88.97	290	15	12	93	369	1960814	1960529	2e-80	303
FxaC_8g09960.t1	Contig43	100	41	0	0	5	45	56862	56822	2e-14	81.8
FxaC_8g11100.t1	Contig43	90.36	83	6	2	50	131	1533018	1533099	1e-18	99.6
MSTRG.12123.1	Contig3	86.31	314	31	10	152	461	632950	633255	1e-70	270
MSTRG.12146.1	Contig57	90.24	164	14	2	16	178	398955	398793	8e-49	196
FxaC_8g12720.t1	Contig776	88.55	393	39	6	695	1084	60797	60408	1e-104	385
MSTRG.12182.2	Contig776	89.1	321	29	6	395	712	60725	60408	2e-95	353
MSTRG.12200.1	Contig136	81.77	203	20	9	1	187	135330	135129	2e-17	91.7
MSTRG.12204.2	Contig3	91.74	121	8	2	37	156	1267036	1266917	3e-37	159
MSTRG.12204.3	Contig3	91.74	121	8	2	37	156	1267036	1266917	2e-37	159
MSTRG.12240.1	Contig3	91.49	94	7	1	899	992	1594542	1594634	9e-26	121
MSTRG.12292.1	Contig292	97.83	46	0	1	29	73	545679	545634	6e-14	81.8
FxaC_8g14640.t1	Contig292	97.83	46	0	1	29	73	545679	545634	2e-14	81.8
MSTRG.12323.1	Contig352	91.5	153	10	3	839	990	51460	51310	2e-48	196
MSTRG.12401.1	Contig14	86.96	138	14	3	931	1066	515445	515310	2e-27	127
MSTRG.12401.2	Contig14	86.96	138	14	3	869	1004	515445	515310	2e-27	127
MSTRG.12401.3	Contig14	89.52	105	11	0	748	852	515414	515310	1e-25	121
MSTRG.12430.1	Contig9	88.89	189	21	0	133	321	583972	583784	2e-52	208
MSTRG.12432.9	Contig9	93.48	138	9	0	215	352	564016	563879	4e-50	202
MSTRG.12620.1	Contig587	88.15	270	22	8	575	838	52517	52782	3e-71	272
FxaC_8g22220.t1	Contig1	92	250	16	4	14	261	196338	196091	3e-90	333
MSTRG.12669.2	Contig25	89.58	144	6	2	181	315	610688	610831	9e-37	157
MSTRG.12687.1	Contig365	97.78	45	1	0	251	295	140934	140978	5e-14	81.8
MSTRG.12696.1	Contig184	90.57	106	5	5	354	455	418514	418410	3e-27	125
FxaC_8g24620.t1	Contig441	97.01	67	2	0	4	70	59932	59998	2e-25	117
MSTRG.12725.3	Contig787	94.57	92	2	3	1030	1121	161158	161070	6e-31	139
MSTRG.12725.4	Contig787	94.57	92	2	3	402	493	161158	161070	3e-31	139
MSTRG.12725.5	Contig787	94.57	92	2	3	925	1016	161158	161070	5e-31	139
MSTRG.12725.6	Contig787	94.57	92	2	3	976	1067	161158	161070	6e-31	139
MSTRG.12725.7	Contig787	94.57	92	2	3	1108	1199	161158	161070	6e-31	139
MSTRG.12725.8	Contig787	94.57	92	2	3	336	427	161158	161070	3e-31	139
MSTRG.12725.9	Contig787	92.38	105	4	4	897	1001	161170	161070	1e-31	141
MSTRG.12725.10	Contig787	94.57	92	2	3	1321	1412	161158	161070	7e-31	139
MSTRG.12725.11	Contig787	94.57	92	2	3	1024	1115	161158	161070	6e-31	139
MSTRG.12725.12	Contig787	94.57	92	2	3	309	400	161158	161070	3e-31	139
MSTRG.12725.14	Contig787	94.57	92	2	3	1039	1130	161158	161070	6e-31	139
MSTRG.12726.1	Contig787	94.57	92	2	3	185	276	161070	161158	4e-31	139
MSTRG.12726.2	Contig787	94.57	92	2	3	130	221	161070	161158	4e-31	139
FxaC_8g26020.t1	Contig29	91.36	81	6	1	1217	1297	3008516	3008595	4e-20	103
MSTRG.12825.2	Contig369	88.42	95	7	4	69	160	99092	98999	9e-19	97.6
MSTRG.12849.1	Contig91	94.34	159	9	0	42	200	62850	63008	6e-63	244
MSTRG.12872.1	Contig1793	93.15	146	9	1	625	770	11353	11209	7e-52	208
MSTRG.12905.1	Contig221	91.8	122	10	0	106	227	322390	322511	1e-38	163
FxaC_8g29020.t1	Contig221	92.59	135	10	0	43	177	322390	322524	3e-46	188
MSTRG.12924.1	Contig539	96	400	15	1	77	476	591368	590970	0	664
MSTRG.12958.1	Contig45	89.64	222	18	4	1	219	356865	357084	4e-65	252
FxaC_8g35090.t1	Contig830	96.64	119	0	1	87	201	51721	51839	8e-38	159
FxaC_8g35230.t1	Contig109	91.03	78	7	0	123	200	329854	329931	1e-19	99.6
MSTRG.13143.4	Contig216	96.23	53	2	0	502	554	262993	262941	3e-16	89.7
FxaC_8g36920.t1	Contig62	87.3	126	12	3	93	215	125191	125315	8e-26	119
MSTRG.13212.3	Contig71	92.57	175	13	0	375	549	41312	41486	1e-62	244
MSTRG.13246.1	Contig81	84.34	364	42	11	33	388	103380	103024	4e-66	254
MSTRG.13262.1	Contig498	94.66	262	14	0	758	1019	84422	84161	3e-112	408
FxaC_8g38250.t1	Contig498	94.01	217	13	0	724	940	84422	84206	8e-88	327
FxaC_8g38520.t1	Contig257	96.15	104	3	1	10	112	388333	388230	8e-42	172
MSTRG.13327.2	Contig979	94.23	52	3	0	1	52	66484	66535	7e-13	79.8
MSTRG.13327.3	Contig979	94.23	52	3	0	1	52	66484	66535	6e-13	79.8
MSTRG.13360.1	Contig498	94.66	262	14	0	758	1019	84422	84161	3e-112	408
MSTRG.13391.2	Contig769	88.32	137	13	2	89	222	360059	360195	7e-32	141
FxaC_6g00930.t1	Contig257	94.87	78	3	1	1	77	388307	388230	3e-26	121
FxaC_6g02790.t1	Contig1306	89.86	217	15	4	109	318	41743	41527	2e-64	248
MSTRG.13468.1	Contig51	82.18	174	19	11	195	361	23515	23347	8e-16	87.7
FxaC_6g03040.t1	Contig71	90.34	176	14	3	75	249	82813	82986	3e-53	210
MSTRG.13503.1	Contig228	90.48	189	12	6	194	380	532365	532549	8e-58	226
MSTRG.13519.1	Contig228	87.1	403	21	18	291	670	105828	105434	2e-96	355
FxaC_6g04300.t1	Contig463	85.23	149	18	4	830	976	386152	386006	1e-24	117
FxaC_6g04950.t1	Contig379	84.97	286	35	8	1	285	75099	74821	1e-55	218
MSTRG.13581.1	Contig57	89.36	188	16	4	81	266	398792	398977	3e-53	210
FxaC_6g07120.t1	Contig248	90.12	162	12	3	700	858	181141	180981	1e-46	190
MSTRG.13642.1	Contig1125	92.26	155	9	3	732	885	162962	162810	6e-52	208
MSTRG.13642.3	Contig1125	93.22	118	6	2	612	728	162926	162810	4e-40	168
MSTRG.13642.4	Contig1125	92.26	155	9	3	618	771	162962	162810	5e-52	208
FxaC_6g08380.t1	Contig248	94.41	179	10	0	165	343	331080	331258	2e-72	276
MSTRG.13674.2	Contig248	94.41	179	10	0	198	376	331080	331258	1e-72	276
MSTRG.13750.1	Contig1384	82.89	228	26	12	83	301	36658	36435	3e-28	129
MSTRG.13756.2	Contig25	90.29	309	14	13	187	485	855371	855673	1e-97	359
FxaC_6g12170.t1	Contig1060	94.59	111	3	3	49	157	81711	81602	8e-41	168
MSTRG.13833.1	Contig1121	92.97	128	9	0	512	639	8613	8740	3e-44	182
MSTRG.13853.1	Contig110	94.83	58	2	1	408	464	387503	387560	2e-16	89.7
FxaC_6g13370.t1	Contig539	93.01	143	8	2	144	285	376068	375927	1e-50	202
MSTRG.13879.1	Contig3	87.6	121	5	4	602	716	713048	712932	6e-23	111
FxaC_6g13550.t1	Contig422	91.3	184	10	4	643	820	134896	134713	3e-59	232
MSTRG.13933.2	Contig502	90.59	404	30	7	205	603	186474	186874	2e-137	492
MSTRG.13933.3	Contig502	90.75	411	30	7	201	606	186467	186874	1e-141	505
MSTRG.13933.4	Contig502	90.73	410	30	7	201	605	186468	186874	4e-141	503
MSTRG.13952.2	Contig43	82.76	673	72	26	731	1390	1808328	1807687	9e-101	371
MSTRG.13952.3	Contig346	95.49	133	6	0	536	668	320508	320640	2e-54	216
MSTRG.13952.4	Contig43	82.79	674	72	26	680	1340	1808329	1807687	2e-101	373
MSTRG.13960.1	Contig129	91.5	294	20	4	1	292	361348	361638	1e-103	379
FxaC_6g15930.t1	Contig462	91.18	68	5	1	89	155	125881	125948	1e-15	85.7
MSTRG.13994.1	Contig173	88.93	307	20	12	643	946	742795	742500	7e-87	325
MSTRG.13994.2	Contig173	88.93	307	20	12	643	946	742795	742500	5e-87	325
FxaC_6g17790.t1	Contig184	84.16	202	16	11	215	403	290386	290188	5e-29	131
MSTRG.14120.1	Contig749	82.95	387	49	12	13	391	113391	113014	3e-57	226
MSTRG.14238.1	Contig207	92	175	10	4	48	218	301710	301884	2e-59	232
FxaC_6g22540.t1	Contig458	94.59	74	2	2	106	178	8240	8312	5e-24	113
FxaC_6g23190.t1	Contig836	93.55	62	4	0	312	373	146200	146261	8e-17	91.7
MSTRG.14330.2	Contig326	93	100	6	1	748	847	92405	92503	6e-31	141
MSTRG.14330.4	Contig326	93	100	6	1	1614	1713	92405	92503	3e-31	141
MSTRG.14334.1	Contig61	87.3	559	28	26	29	559	92124	91581	2e-140	502
MSTRG.14397.2	Contig587	87.83	263	22	6	223	476	51982	52243	4e-67	258
FxaC_6g26240.t1	Contig1142	96.97	66	2	0	4	69	77325	77390	1e-24	115
MSTRG.14469.2	Contig528	85.5	462	50	13	126	578	315229	315682	5e-100	367
FxaC_6g27740.t1	Contig234	93.15	73	5	0	392	464	20439	20511	5e-21	105
MSTRG.14518.1	Contig865	98.04	51	0	1	952	1001	359855	359805	2e-16	91.7
MSTRG.14568.1	Contig9	87.71	757	54	28	162	904	58125	58856	0	724
MSTRG.14599.1	Contig9	90.94	662	47	9	1	656	544571	543917	0	823
FxaC_6g30200.t1	Contig9	93.62	235	13	2	1	234	917302	917535	8e-94	345
FxaC_6g32360.t1	Contig292	100	43	0	0	1	43	517675	517717	1e-15	85.7
MSTRG.14796.1	Contig140	94.59	111	5	1	1	110	315124	315234	3e-41	170
MSTRG.14806.1	Contig539	96.24	213	8	0	4	216	375951	376163	5e-98	359
FxaC_6g33920.t1	Contig13	84.91	338	33	14	154	482	322213	322541	1e-63	248
MSTRG.14822.2	Contig13	84.91	338	33	14	154	482	322213	322541	1e-63	248
FxaC_6g36050.t1	Contig587	90.61	245	11	10	1	243	47243	47477	1e-77	291
FxaC_6g36530.t1	Contig3	85.32	395	31	20	855	1236	2512667	2512287	3e-78	295
MSTRG.15011.1	Contig1188	86.27	233	17	13	213	435	68675	68448	2e-37	159
MSTRG.15076.2	Contig3	96.33	109	2	2	131	238	1266398	1266291	2e-44	182
MSTRG.15076.3	Contig3	96.33	109	2	2	121	228	1266398	1266291	1e-44	182
FxaC_6g39442.t1	Contig599	90.48	63	4	1	621	683	93448	93388	1e-11	75.8
MSTRG.15182.2	Contig43	91.57	83	5	2	26	107	1533018	1533099	2e-21	107
MSTRG.15226.1	Contig204	86.89	183	18	6	1	179	100511	100691	4e-40	167
FxaC_6g42030.t1	Contig29	92.31	91	5	1	2	90	2589721	2589631	3e-26	123
FxaC_6g42370.t1	Contig43	82.68	254	15	18	17	243	421443	421694	1e-27	125
MSTRG.15301.1	Contig43	94.56	551	26	3	1	549	448228	448776	0	850
FxaC_6g44970.t1	Contig43	94.69	113	4	2	1	112	1792416	1792527	2e-42	174
MSTRG.15487.1	Contig444	89.74	234	14	7	1	230	104269	104496	3e-69	264
MSTRG.15487.2	Contig444	94.19	86	1	4	105	188	104413	104496	3e-28	127
FxaC_6g46880.t1	Contig346	95.65	115	5	0	126	240	49617	49731	2e-46	188
MSTRG.15605.1	Contig34	95.56	45	2	0	1	45	877121	877077	8e-12	73.8
MSTRG.15605.2	Contig34	90.99	111	8	2	1	110	877126	877017	2e-31	139
FxaC_12g00700.t1	Contig34	93.75	144	8	1	5	148	672923	672781	7e-54	212
MSTRG.15639.3	Contig34	86.33	139	9	6	32	169	603131	603260	4e-24	115
FxaC_12g00870.t1	Contig34	86.33	139	9	6	32	169	603131	603260	2e-24	115
MSTRG.15679.1	Contig34	91.04	134	10	2	32	164	102014	101882	2e-40	168
MSTRG.15703.2	Contig34	93.88	49	1	2	615	662	99113	99160	9e-11	71.9
MSTRG.15709.1	Contig144	89.47	285	19	6	26	300	232846	232563	2e-84	315
FxaC_12g02520.t1	Contig144	89.47	285	19	6	24	298	232846	232563	5e-84	315
FxaC_12g03240.t1	Contig288	92.5	80	6	0	145	224	79110	79189	2e-23	111
MSTRG.15741.1	Contig288	92.98	171	7	5	1	168	75028	74860	5e-61	238
MSTRG.15748.1	Contig581	87.3	189	13	5	233	421	12106	11929	1e-41	172
FxaC_12g03380.t1	Contig581	87.3	189	13	5	62	250	12106	11929	7e-42	172
MSTRG.15831.1	Contig26	81.07	354	29	27	463	787	502686	502342	3e-29	133
MSTRG.15831.2	Contig26	90.11	91	5	2	1424	1514	501744	501658	8e-21	105
MSTRG.15831.3	Contig26	81.07	354	29	27	662	986	502686	502342	4e-29	133
FxaC_12g05800.t1	Contig26	94.31	123	4	3	62	182	733721	733842	1e-45	184
FxaC_12g07220.t1	Contig916	83.67	251	16	12	111	359	96538	96311	6e-34	147
MSTRG.15935.1	Contig1260	91.77	158	11	2	260	416	118945	118789	3e-52	208
MSTRG.15968.2	Contig475	94.55	55	1	2	374	427	283241	283294	1e-14	83.7
MSTRG.15989.1	Contig581	89.14	359	18	13	11	355	42813	43164	3e-104	381
MSTRG.16026.1	Contig312	96.3	54	2	0	296	349	43718	43665	3e-17	91.7
MSTRG.16026.2	Contig312	96.3	54	2	0	251	304	43718	43665	3e-17	91.7
FxaC_12g10170.t1	Contig23	84.55	233	19	15	24	254	717596	717379	3e-37	159
FxaC_12g10580.t1	Contig716	91.04	413	29	5	101	511	196564	196158	5e-145	517
MSTRG.16129.1	Contig110	93.1	58	4	0	72	129	387560	387503	1e-14	83.7
FxaC_12g13700.t1	Contig215	89.04	146	10	4	228	368	147477	147333	2e-36	157
MSTRG.16200.1	Contig133	86.63	389	41	11	315	696	350286	350670	3e-86	323
FxaC_12g14881.t1	Contig639	91.53	59	5	0	9	67	30016	29958	3e-13	77.8
MSTRG.16232.2	Contig696	89.62	289	26	4	4	290	98931	98645	1e-89	331
MSTRG.16250.2	Contig268	92.59	54	3	1	700	752	444131	444078	4e-11	73.8
MSTRG.16332.1	Contig40	92.86	126	7	2	16	140	423556	423680	1e-42	176
MSTRG.16332.2	Contig40	95.45	44	2	0	1	44	423637	423680	3e-11	71.9
MSTRG.16386.1	Contig51	82.42	182	21	10	399	573	23339	23516	3e-18	95.6
FxaC_12g19671.t1	Contig54	93.65	63	4	0	424	486	362506	362568	2e-17	93.7
FxaC_12g19880.t1	Contig348	85.41	377	41	13	3138	3505	161085	160714	3e-78	297
MSTRG.16467.1	Contig390	88.15	135	9	4	6	139	169706	169834	2e-29	133
FxaC_12g22400.t1	Contig270	90.08	131	11	2	9	139	198959	199087	1e-36	155
FxaC_12g24790.t1	Contig1563	84.31	102	11	4	10	107	1626	1726	8e-11	69.9
FxaC_12g25361.t1	Contig364	89.86	217	18	3	804	1019	144570	144783	4e-65	252
FxaC_12g25500.t1	Contig364	91.1	146	11	2	61	206	225517	225660	2e-45	184
MSTRG.16742.1	Contig269	83.11	302	31	20	26	318	209555	209265	1e-45	186
FxaC_12g28250.t1	Contig39	94.41	179	10	0	214	392	146909	146731	2e-72	276
MSTRG.16756.1	Contig301	85.05	321	27	20	578	887	340138	339828	1e-59	234
FxaC_12g28711.t1	Contig289	96.83	63	2	0	73	135	304002	304064	9e-23	109
MSTRG.16808.1	Contig478	97.83	46	1	0	1503	1548	224964	225009	3e-14	83.7
MSTRG.16841.1	Contig599	82.48	137	18	6	120	254	92928	92796	6e-13	79.8
MSTRG.16844.1	Contig279	95.77	71	3	0	851	921	285624	285554	1e-24	117
FxaC_12g31200.t1	Contig279	91.04	268	22	2	1	267	290733	290999	5e-92	339
MSTRG.16872.3	Contig202	94.81	77	4	0	96	172	339250	339174	7e-26	121
FxaC_12g33070.t1	Contig217	98.11	53	1	0	1	53	150715	150767	4e-19	97.6
FxaC_12g34210.t1	Contig276	100	47	0	0	125	171	690157	690111	1e-17	93.7
MSTRG.16952.1	Contig276	86.01	343	23	22	145	475	664866	664537	6e-72	274
FxaC_12g34390.t1	Contig276	89.34	122	10	3	110	229	582245	582125	4e-30	135
MSTRG.16962.1	Contig508	82.42	347	40	16	36	372	299308	299643	4e-44	182
MSTRG.17004.1	Contig20	85.86	198	17	11	92	284	747594	747785	4e-37	159
FxaC_12g37040.t1	Contig195	91.89	148	12	0	263	410	29181	29328	3e-49	198
MSTRG.17249.1	Contig575	95.83	48	2	0	263	310	127705	127658	2e-13	79.8
MSTRG.17404.1	Contig507	94.92	177	7	2	184	359	55642	55817	2e-73	278
FxaC_12g44610.t1	Contig2460	84.86	185	15	8	271	444	7677	7495	9e-29	131
MSTRG.17417.2	Contig2460	84.62	182	15	8	250	420	7674	7495	5e-27	125
MSTRG.17417.3	Contig2460	84.97	173	13	8	286	447	7665	7495	2e-26	123
FxaC_12g45091.t1	Contig924	87.68	203	10	11	410	608	170614	170423	5e-46	188
MSTRG.17488.1	Contig443	82.78	151	19	7	356	503	287822	287676	5e-15	85.7
MSTRG.17502.1	Contig156	89.81	157	14	2	153	308	210192	210347	2e-44	182
MSTRG.17502.2	Contig156	89.87	158	14	2	81	237	210192	210348	3e-45	184
MSTRG.17502.3	Contig156	89.81	157	14	2	80	235	210192	210347	1e-44	182
FxaC_12g46390.t1	Contig156	89.81	157	14	2	6	161	210192	210347	5e-45	182
MSTRG.17637.1	Contig433	90.55	127	6	4	91	213	106643	106519	3e-35	151
MSTRG.17749.1	Contig210	92.04	201	14	2	25	224	173253	173054	6e-79	295
MSTRG.17794.2	Contig507	93	257	16	2	1	256	67047	66792	2e-91	339
FxaC_10g01170.t1	Contig507	94.39	196	6	4	1	195	42524	42715	5e-79	295
MSTRG.17818.1	Contig735	89.22	167	16	2	842	1008	61627	61791	6e-45	186
MSTRG.17818.5	Contig735	89.22	167	16	2	818	984	61627	61791	4e-45	186
FxaC_10g03220.t1	Contig156	89.35	291	18	10	153	440	475537	475257	4e-85	317
FxaC_10g03440.t2	Contig1049	87.89	603	58	11	1250	1849	135582	136172	8e-170	601
FxaC_10g04430.t1	Contig413	92	75	6	0	107	181	309373	309299	3e-20	101
MSTRG.18069.1	Contig201	88.15	785	49	25	198	958	686287	687051	0	775
FxaC_10g05980.t1	Contig201	87.4	516	33	18	187	689	686555	687051	1e-132	476
MSTRG.18118.1	Contig989	90.07	292	18	9	227	511	255751	256038	4e-91	337
MSTRG.18176.1	Contig156	89.29	84	6	3	39	120	278227	278145	8e-17	91.7
FxaC_10g08270.t1	Contig1127	91.27	275	21	3	9	282	70023	69751	2e-95	351
MSTRG.18429.1	Contig463	84.9	298	30	12	258	552	227091	226806	6e-55	218
MSTRG.18429.2	Contig463	84.9	298	30	12	54	348	227091	226806	4e-55	218
FxaC_10g13240.t1	Contig463	92.31	65	5	0	6	70	226870	226806	3e-16	89.7
FxaC_10g14250.t1	Contig195	91.7	229	19	0	1	229	86482	86710	3e-81	303
MSTRG.18585.1	Contig508	84.03	382	38	18	195	567	299308	299675	3e-64	250
FxaC_10g17220.t1	Contig1125	96.23	53	2	0	332	384	227095	227147	1e-16	89.7
FxaC_10g17320.t1	Contig276	98.44	64	1	0	131	194	664866	664803	1e-25	119
FxaC_10g17400.t1	Contig276	98.44	64	1	0	131	194	664866	664803	1e-25	119
MSTRG.18637.1	Contig186	85.22	345	34	12	520	856	284589	284924	3e-68	262
FxaC_10g18370.t1	Contig217	95.24	63	3	0	1	63	150715	150777	2e-20	101
MSTRG.18694.1	Contig138	88.97	136	9	4	399	530	205005	204872	4e-33	145
FxaC_10g20720.t1	Contig357	87.27	110	7	6	14	119	199155	199049	6e-20	99.6
MSTRG.18761.1	Contig1361	95.68	139	5	1	50	188	24148	24011	6e-58	226
MSTRG.18804.2	Contig39	89.51	486	29	14	250	724	21212	20738	3e-151	537
FxaC_10g22750.t1	Contig39	94.41	179	10	0	227	405	146909	146731	2e-72	276
FxaC_10g23830.t1	Contig277	89.8	147	6	9	75	215	327291	327148	6e-39	163
FxaC_10g24030.t1	Contig277	86.53	787	53	34	425	1184	332919	332159	0	666
MSTRG.18879.1	Contig334	90.86	361	26	5	190	544	449376	449017	7e-124	446
MSTRG.18882.1	Contig309	89.02	173	13	4	66	235	48268	48437	4e-46	186
MSTRG.18920.2	Contig64	90	100	10	0	443	542	488699	488798	4e-25	119
MSTRG.18920.3	Contig64	90.32	62	6	0	446	507	488737	488798	5e-12	75.8
FxaC_10g26440.t1	Contig390	90	100	10	0	428	527	109398	109497	5e-25	119
MSTRG.18988.1	Contig254	89.06	265	16	5	1	261	298048	298303	1e-64	248
MSTRG.19005.1	Contig720	91.25	80	7	0	590	669	42464	42543	2e-20	103
MSTRG.19010.3	Contig326	97.14	175	5	0	373	547	122552	122378	4e-82	307
MSTRG.19022.1	Contig110	93.1	58	3	1	25	81	387560	387503	2e-14	81.8
MSTRG.19026.2	Contig937	90.83	229	18	2	1	229	74033	73808	3e-75	283
MSTRG.19032.1	Contig114	94.74	152	8	0	363	514	37242	37393	4e-61	238
MSTRG.19050.1	Contig51	93.65	63	4	0	401	463	23343	23405	1e-17	93.7
FxaC_10g29930.t1	Contig183	86.75	83	8	2	228	307	257898	257816	1e-11	73.8
MSTRG.19108.1	Contig70	92.73	55	3	1	544	598	44841	44894	3e-11	75.8
MSTRG.19108.2	Contig1466	83.25	406	42	18	4196	4582	40509	40907	1e-60	240
MSTRG.19108.3	Contig1466	83.25	406	42	18	4177	4563	40509	40907	1e-60	240
MSTRG.19108.4	Contig70	92.73	55	3	1	524	578	44841	44894	3e-11	75.8
MSTRG.19108.5	Contig58	91	100	6	3	3589	3686	218161	218259	1e-25	123
MSTRG.19108.6	Contig58	91	100	6	3	4520	4617	218161	218259	1e-25	123
MSTRG.19108.7	Contig70	92.73	55	3	1	174	228	44841	44894	2e-11	75.8
MSTRG.19108.8	Contig1466	83.25	406	42	18	3587	3973	40509	40907	1e-60	240
MSTRG.19108.9	Contig58	91	100	6	3	3246	3343	218161	218259	9e-26	123
FxaC_10g30390.t1	Contig1466	83.25	406	42	18	3848	4234	40509	40907	1e-60	240
MSTRG.19108.11	Contig70	92.73	55	3	1	2908	2962	44841	44894	2e-11	75.8
MSTRG.19263.5	Contig1244	90.48	84	2	6	360	440	7192	7272	6e-19	97.6
FxaC_10g34760.t1	Contig264	94.05	84	5	0	27	110	81364	81281	3e-28	127
FxaC_10g35340.t1	Contig79	91.59	416	31	2	394	805	121404	121819	7e-153	543
FxaC_10g35890.t1	Contig696	91.58	297	23	2	615	910	98929	98634	2e-106	389
MSTRG.19318.2	Contig215	91.03	145	7	4	142	281	147477	147334	4e-43	178
MSTRG.19333.1	Contig536	82.86	175	16	9	138	299	265240	265413	7e-18	95.6
MSTRG.19377.2	Contig1466	88.94	208	18	5	166	369	40602	40808	3e-57	224
MSTRG.19413.1	Contig1037	82.35	272	39	9	844	1111	74155	73889	6e-34	149
MSTRG.19441.1	Contig561	82.18	348	22	24	1	338	100962	100645	2e-37	159
FxaC_10g40130.t1	Contig716	94.44	180	8	2	193	371	195661	195483	1e-72	276
FxaC_10g40720.t1	Contig23	90.48	378	20	12	655	1024	738295	737926	3e-124	448
FxaC_10g42420.t1	Contig4	97.56	123	3	0	210	332	459915	460037	4e-56	220
MSTRG.19588.1	Contig292	92.86	56	1	3	187	240	353815	353869	6e-12	75.8
MSTRG.19588.2	Contig292	92.86	56	1	3	187	240	353815	353869	6e-12	75.8
MSTRG.19635.1	Contig916	89.22	167	13	5	21	184	96821	96657	1e-44	182
FxaC_10g43970.t1	Contig916	89.22	167	13	5	21	184	96821	96657	1e-44	182
FxaC_10g44340.t1	Contig1434	94.29	105	2	4	76	176	20049	19945	3e-37	157
MSTRG.19651.1	Contig210	92.75	207	13	2	1	206	173049	173254	3e-84	313
MSTRG.19784.1	Contig1359	97.73	44	1	0	460	503	65077	65034	2e-13	79.8
MSTRG.19819.2	Contig581	83.62	354	31	12	206	547	12112	11774	8e-54	214
MSTRG.19819.3	Contig581	83.62	354	31	12	206	547	12112	11774	2e-53	214
FxaC_10g48450.t1	Contig581	87.06	170	14	5	52	217	11601	11436	1e-36	155
FxaC_10g49320.t1	Contig144	89.47	285	19	6	28	302	232846	232563	6e-84	315
MSTRG.19859.2	Contig144	89.47	285	19	6	28	302	232846	232563	9e-84	315
MSTRG.19876.1	Contig619	91.39	302	24	2	97	397	200899	200599	2e-109	398
MSTRG.19941.1	Contig34	89.24	316	20	10	834	1140	851193	851503	2e-92	343
MSTRG.19962.1	Contig34	87.65	243	26	4	13	253	42503	42743	2e-66	256
MSTRG.20001.1	Contig156	87.54	297	26	7	174	465	170009	169719	5e-75	283
FxaC_11g01100.t1	Contig156	87.79	172	15	6	17	185	167376	167544	8e-41	168
FxaC_11g02690.t1	Contig354	93.58	187	8	4	1	185	91455	91639	7e-72	272
FxaC_11g02700.t1	Contig354	91.61	143	12	0	9	151	94844	94986	1e-46	188
MSTRG.20131.1	Contig507	82.16	538	40	39	1	513	261996	261490	2e-64	250
FxaC_11g03820.t1	Contig507	80.45	353	27	31	2288	2618	261822	261490	3e-22	111
MSTRG.20132.3	Contig507	90.4	125	7	5	142	263	282394	282272	8e-34	147
MSTRG.20160.1	Contig210	92.31	208	14	2	1	207	173045	173251	4e-83	309
MSTRG.20161.1	Contig156	88.68	212	14	5	260	463	277994	277785	2e-55	220
MSTRG.20171.1	Contig1127	90.29	412	30	9	1	409	35509	35913	6e-137	490
FxaC_11g05520.t1	Contig432	94.79	96	5	0	223	318	488744	488649	4e-35	151
FxaC_11g06190.t1	Contig1125	98.21	56	0	1	1	56	254893	254947	1e-20	101
MSTRG.20377.2	Contig78	96.09	128	5	0	207	334	100102	100229	4e-54	214
MSTRG.20417.1	Contig463	93.75	48	3	0	167	214	320608	320655	2e-11	71.9
MSTRG.20424.1	Contig228	93.83	81	3	2	242	321	173895	173974	1e-25	119
FxaC_11g10470.t1	Contig463	88.06	201	16	6	455	649	254849	254651	2e-49	200
FxaC_11g10620.t1	Contig463	82.82	419	32	23	165	562	227549	227150	2e-55	220
MSTRG.20450.2	Contig2287	84.8	375	38	15	338	702	2508	2873	4e-71	272
MSTRG.20450.3	Contig2287	85.25	373	37	15	243	604	2508	2873	2e-75	285
FxaC_11g11510.t1	Contig195	93.41	167	9	2	49	214	459881	460046	7e-63	242
MSTRG.20500.1	Contig444	82.72	602	49	38	585	1163	223192	223761	2e-84	317
FxaC_11g11611.t1	Contig444	82.72	602	49	38	585	1163	223192	223761	1e-84	317
FxaC_11g11920.t1	Contig195	91.98	187	13	2	51	236	28228	28413	1e-64	250
MSTRG.20549.1	Contig562	81.51	687	58	42	28	681	114224	113574	1e-76	289
MSTRG.20566.1	Contig129	90.58	361	29	4	699	1057	361705	361348	8e-122	440
MSTRG.20636.1	Contig508	83.48	345	38	15	1001	1337	299310	299643	8e-53	212
MSTRG.20645.1	Contig276	88.81	268	13	12	100	360	664866	664609	1e-72	276
MSTRG.20647.1	Contig68	96.95	197	6	0	288	484	564145	563949	6e-93	343
MSTRG.20668.1	Contig1329	81.92	177	21	10	1886	2054	110613	110440	1e-14	85.7
MSTRG.20668.2	Contig478	83.85	161	15	11	1433	1587	225055	225210	3e-19	101
MSTRG.20672.4	Contig182	87.76	98	7	4	843	936	58166	58070	4e-17	93.7
FxaC_11g16130.t1	Contig217	96.23	53	2	0	1	53	150715	150767	9e-17	89.7
FxaC_11g16150.t1	Contig208	90.31	413	32	6	5	414	119552	119959	7e-138	494
MSTRG.20687.2	Contig208	90.31	413	32	6	5	414	119552	119959	7e-138	494
MSTRG.20687.3	Contig208	90.31	413	32	6	5	414	119552	119959	7e-138	494
FxaC_11g16951.t3	Contig455	85.37	451	38	17	1	444	238868	238439	3e-92	343
FxaC_11g17030.t1	Contig202	88.62	123	8	3	287	409	339075	338959	1e-27	127
FxaC_11g17130.t1	Contig18	85.37	164	16	8	1	159	17625	17465	3e-28	127
MSTRG.20817.1	Contig330	88.29	299	26	6	4	295	116440	116736	8e-82	305
MSTRG.20862.1	Contig39	95.53	179	8	0	180	358	146909	146731	2e-77	291
FxaC_11g20550.t1	Contig385	94.38	89	4	1	64	152	216099	216186	1e-30	135
FxaC_11g21540.t1	Contig277	93.65	63	2	1	2	64	333454	333514	1e-17	91.7
MSTRG.20934.1	Contig223	84.97	153	14	9	15	161	362402	362253	6e-23	111
FxaC_11g23610.t1	Contig390	87.64	178	14	5	10	186	169668	169838	8e-41	170
MSTRG.21072.1	Contig1036	92.35	183	9	5	40	219	170797	170617	5e-64	246
FxaC_11g27880.t1	Contig381	89.16	83	9	0	104	186	155249	155331	4e-18	93.7
FxaC_11g28110.t1	Contig898	87.29	236	22	8	28	258	93407	93175	2e-56	222
FxaC_11g28240.t1	Contig381	91.57	83	7	0	104	186	155249	155331	6e-23	109
MSTRG.21220.2	Contig88	92.21	77	4	2	15	90	448252	448177	9e-21	103
MSTRG.21253.1	Contig77	92.63	95	7	0	29	123	111143	111237	5e-30	133
MSTRG.21271.2	Contig692	85.71	287	27	12	231	510	5205	5484	2e-58	230
MSTRG.21271.3	Contig692	85.71	287	27	12	231	510	5205	5484	1e-58	230
MSTRG.21356.1	Contig843	90.23	256	20	3	43	297	105968	106219	6e-81	303
FxaC_11g32900.t1	Contig843	90.75	227	18	1	23	249	105968	106191	4e-74	279
FxaC_11g33070.t1	Contig215	89.66	145	9	4	178	317	147477	147334	3e-38	163
MSTRG.21439.1	Contig487	88.14	312	33	3	231	539	347863	348173	3e-86	321
MSTRG.21440.1	Contig487	88.66	97	6	5	435	526	354537	354633	2e-19	99.6
FxaC_11g35280.t1	Contig487	89.13	230	20	4	1	226	376519	376291	8e-66	252
MSTRG.21444.1	Contig171	82.43	148	15	9	1370	1514	14898	15037	5e-13	79.8
MSTRG.21486.1	Contig561	82.42	1024	86	59	5	998	100994	100035	1e-142	509
FxaC_11g36950.t1	Contig716	92.58	229	13	4	328	553	195661	195434	2e-84	315
FxaC_11g37420.t1	Contig23	89.68	378	23	12	210	579	738295	737926	3e-117	424
MSTRG.21527.1	Contig23	93.98	83	5	0	52	134	717461	717379	1e-27	125
MSTRG.21605.1	Contig475	94.55	55	1	2	320	373	283241	283294	2e-14	83.7
MSTRG.21658.1	Contig1263	89.29	84	3	3	1	82	59165	59086	2e-16	89.7
MSTRG.21689.1	Contig54	91.59	214	12	6	1	212	267885	267676	6e-73	276
MSTRG.21757.1	Contig26	97.62	42	1	0	160	201	729654	729613	2e-12	75.8
FxaC_11g43130.t1	Contig26	89.04	292	21	8	1408	1696	501697	501414	4e-83	313
MSTRG.21864.1	Contig581	90.59	202	16	2	537	735	11637	11436	4e-63	246
MSTRG.21864.2	Contig581	90.59	202	16	2	402	600	11637	11436	4e-63	246
MSTRG.21864.3	Contig581	90.59	202	16	2	407	605	11637	11436	4e-63	246
FxaC_11g44990.t1	Contig581	94.44	90	4	1	220	309	12094	12006	5e-31	137
MSTRG.21867.1	Contig1989	98.11	53	1	0	9	61	8377	8325	9e-19	97.6
MSTRG.21868.1	Contig571	91.49	94	5	2	1	91	87367	87460	8e-26	119
MSTRG.21995.1	Contig34	81.89	900	98	53	182	1040	654768	653893	2e-113	412
MSTRG.22021.1	Contig681	97.87	47	1	0	87	133	2403	2357	1e-15	85.7
MSTRG.22030.1	Contig34	87.46	638	62	13	90	716	870663	870033	2e-165	585
MSTRG.22037.1	Contig51	90.2	245	13	11	1	240	167029	166791	2e-74	283
MSTRG.22037.2	Contig51	90.2	245	13	11	1	240	167029	166791	2e-74	283
MSTRG.22037.3	Contig51	90.2	245	13	11	1	240	167029	166791	1e-74	283
MSTRG.22037.4	Contig51	90.2	245	13	11	1	240	167029	166791	1e-74	283
MSTRG.22037.5	Contig51	90.2	245	13	11	1	240	167029	166791	1e-74	283
MSTRG.22041.2	Contig608	97.92	48	0	1	740	787	146602	146648	5e-15	85.7
MSTRG.22041.3	Contig292	92.86	56	1	3	21	74	353815	353869	5e-12	75.8
MSTRG.22058.1	Contig34	86.54	468	30	26	112	558	851503	851048	6e-108	394
MSTRG.22072.1	Contig34	87.44	207	22	4	1	205	42536	42740	8e-55	216
FxaC_9g01080.t1	Contig34	93.06	144	9	1	5	148	672923	672781	2e-51	204
FxaC_9g01980.t1	Contig34	89.15	737	50	20	1629	2353	235480	236198	0	797
FxaC_9g02130.t1	Contig619	91.74	242	16	4	1	240	200828	200589	7e-88	325
FxaC_9g03040.t1	Contig1440	93.88	49	3	0	102	150	55772	55820	5e-12	73.8
FxaC_9g03060.t1	Contig2082	92.07	164	9	2	140	299	84023	84186	2e-55	218
FxaC_9g03570.t1	Contig288	91.25	80	7	0	166	245	79110	79189	5e-21	103
MSTRG.22229.1	Contig581	93.92	148	8	1	926	1072	11637	11490	2e-55	220
MSTRG.22229.2	Contig581	93.92	148	8	1	638	784	11637	11490	2e-55	220
FxaC_9g03720.t1	Contig581	93.92	148	8	1	240	386	11637	11490	1e-55	220
MSTRG.22283.1	Contig581	93.92	148	8	1	1000	1146	11637	11490	2e-55	220
MSTRG.22283.2	Contig581	93.92	148	8	1	712	858	11637	11490	2e-55	220
FxaC_9g04780.t1	Contig581	93.92	148	8	1	240	386	11637	11490	1e-55	220
FxaC_9g05350.t1	Contig26	88.89	108	3	3	1	99	739652	739545	9e-23	109
MSTRG.22336.1	Contig26	89.04	292	21	8	1688	1976	501697	501414	4e-83	313
MSTRG.22336.2	Contig26	89.04	292	21	8	1507	1795	501697	501414	4e-83	313
FxaC_9g06130.t1	Contig593	94.64	56	3	0	1	56	176372	176317	3e-16	87.7
MSTRG.22358.1	Contig1361	90.04	281	18	4	34	314	49304	49574	1e-87	325
FxaC_9g06960.t1	Contig1359	93.81	113	7	0	1	113	65381	65269	1e-40	168
MSTRG.22454.1	Contig210	91.35	208	16	2	30	236	173257	173051	1e-77	291
FxaC_9g09070.t1	Contig916	89.76	166	14	3	30	193	96821	96657	8e-47	190
MSTRG.22473.1	Contig916	95.24	147	6	1	437	582	39621	39475	8e-60	234
MSTRG.22477.1	Contig239	87.89	190	16	7	716	903	472243	472427	2e-45	186
MSTRG.22504.1	Contig227	87.6	121	12	3	577	697	23547	23430	1e-24	117
MSTRG.22546.1	Contig4	93.33	75	5	0	13	87	416667	416741	2e-22	109
MSTRG.22610.4	Contig23	84.4	609	56	23	238	825	138872	138282	5e-114	414
MSTRG.22621.1	Contig1191	92.19	64	1	4	1180	1242	63157	63097	3e-14	83.7
MSTRG.22622.1	Contig1191	92.19	64	1	4	175	237	63097	63157	2e-14	83.7
FxaC_9g12480.t1	Contig23	94.42	197	6	5	1031	1224	712311	712505	1e-78	297
MSTRG.22631.2	Contig23	94.42	197	6	5	1016	1209	712311	712505	1e-78	297
MSTRG.22632.1	Contig23	93.52	216	4	8	283	494	738295	738086	6e-82	307
FxaC_9g12890.t1	Contig716	92.19	256	10	5	1574	1820	194907	194653	4e-91	339
MSTRG.22658.2	Contig602	95.65	69	3	0	507	575	232382	232314	3e-23	113
MSTRG.22658.3	Contig602	95.65	69	3	0	368	436	232382	232314	2e-23	113
MSTRG.22686.1	Contig1434	100	48	0	0	1	48	7292	7245	2e-18	95.6
MSTRG.22706.1	Contig140	87.21	86	5	6	594	674	71451	71535	1e-12	77.8
MSTRG.22714.1	Contig916	88.57	70	5	2	31	98	274382	274450	7e-11	71.9
FxaC_9g14811.t1	Contig487	85.89	489	52	14	335	816	376140	376618	4e-111	404
MSTRG.22738.1	Contig475	87.78	90	7	4	914	1002	32278	32364	1e-15	87.7
FxaC_9g14940.t1	Contig475	87.78	90	7	4	658	746	32278	32364	1e-15	87.7
FxaC_9g15680.t1	Contig138	85.54	242	21	10	99	338	60219	59990	5e-46	188
MSTRG.22768.2	Contig138	85.54	242	21	10	95	334	60219	59990	1e-45	188
MSTRG.22768.3	Contig138	85.54	242	21	10	64	303	60219	59990	1e-45	188
MSTRG.22768.4	Contig138	85.54	242	21	10	57	296	60219	59990	1e-45	188
MSTRG.22768.5	Contig138	85.54	242	21	10	42	281	60219	59990	1e-45	188
MSTRG.22797.1	Contig557	85.42	96	9	5	51	145	108457	108548	2e-11	73.8
FxaC_9g17091.t1	Contig536	79.54	523	52	41	3308	3797	356374	355874	9e-29	133
MSTRG.22815.1	Contig566	92.59	54	4	0	182	235	123488	123541	1e-12	75.8
MSTRG.22852.1	Contig862	96.61	59	2	0	52	110	28431	28373	5e-20	101
FxaC_9g18640.t1	Contig79	98.04	51	1	0	1762	1812	355799	355749	4e-17	93.7
MSTRG.22880.2	Contig18	92.73	110	7	1	1	110	578552	578660	1e-35	153
FxaC_9g19720.t1	Contig1185	91.95	174	14	0	39	212	81595	81768	4e-60	234
MSTRG.22950.3	Contig73	94.64	56	1	2	426	480	422407	422353	4e-15	85.7
MSTRG.22950.4	Contig73	94.64	56	1	2	426	480	422407	422353	5e-15	85.7
MSTRG.22973.2	Contig338	93.3	358	20	3	98	452	64464	64820	7e-145	515
MSTRG.23013.1	Contig285	100	39	0	0	504	542	368121	368083	9e-13	77.8
FxaC_9g22670.t1	Contig186	95.19	104	3	2	326	428	159869	159767	3e-39	165
FxaC_9g23050.t1	Contig2114	86.84	152	11	9	507	655	1422	1567	2e-29	133
MSTRG.23069.3	Contig1006	89.22	102	11	0	1692	1793	91096	90995	1e-23	115
MSTRG.23082.11	Contig459	90	210	17	4	4772	4979	87539	87332	1e-62	246
FxaC_9g23320.t1	Contig459	90	210	17	4	3318	3525	87539	87332	9e-63	246
FxaC_9g23320.t2	Contig459	90	210	17	4	815	1022	87539	87332	3e-63	246
MSTRG.23085.1	Contig459	88.35	206	20	4	1931	2134	87539	87336	3e-53	214
MSTRG.23085.2	Contig459	88.35	206	20	4	1099	1302	87539	87336	3e-53	214
MSTRG.23085.3	Contig459	88.46	208	20	4	1753	1958	87539	87334	2e-54	218
MSTRG.23085.4	Contig459	90.73	205	15	4	226	428	87538	87336	7e-65	252
FxaC_9g23350.t1	Contig459	88.46	208	20	4	1753	1958	87539	87334	2e-54	218
MSTRG.23085.6	Contig459	88.56	236	23	4	697	930	87539	87306	3e-64	250
MSTRG.23085.7	Contig1960	98.18	55	1	0	404	458	14871	14817	2e-19	101
MSTRG.23101.1	Contig478	85.61	132	10	8	1303	1430	225046	225172	1e-19	101
MSTRG.23113.2	Contig19	88.07	419	42	6	1153	1565	211436	211020	6e-107	392
MSTRG.23191.1	Contig413	87.2	125	13	1	191	315	11941	11820	1e-24	117
FxaC_9g26040.t1	Contig413	87.2	125	13	1	190	314	11941	11820	1e-24	117
MSTRG.23191.3	Contig413	87.2	125	13	1	155	279	11941	11820	1e-24	117
MSTRG.23266.1	Contig8	87.43	191	11	7	929	1108	238252	238064	1e-41	174
FxaC_9g28650.t1	Contig390	83.33	246	19	16	301	535	170191	170425	7e-32	141
MSTRG.23346.2	Contig88	92.21	77	4	2	1	76	448252	448177	5e-21	103
MSTRG.23347.1	Contig114	82.78	180	20	10	813	986	254717	254543	4e-19	99.6
FxaC_9g30380.t1	Contig114	82.78	180	20	10	660	833	254717	254543	3e-19	99.6
MSTRG.23365.1	Contig32	97.5	40	1	0	305	344	90400	90439	5e-11	71.9
MSTRG.23412.1	Contig434	84.38	160	14	11	954	1109	8430	8278	2e-21	107
MSTRG.23412.2	Contig434	84.38	160	14	11	941	1096	8430	8278	2e-21	107
MSTRG.23412.4	Contig434	84.38	160	14	11	1046	1201	8430	8278	2e-21	107
MSTRG.23412.5	Contig434	84.38	160	14	11	1057	1212	8430	8278	2e-21	107
MSTRG.23412.6	Contig434	84.38	160	14	11	888	1043	8430	8278	2e-21	107
MSTRG.23422.3	Contig385	92.52	214	13	2	125	335	212125	212338	4e-78	293
FxaC_9g32330.t1	Contig39	94.41	179	10	0	181	359	146909	146731	1e-72	276
FxaC_9g32401.t1	Contig39	86.87	678	51	24	1	658	20749	21408	7e-170	601
MSTRG.23447.1	Contig289	90	200	11	7	16	209	141062	140866	1e-58	228
MSTRG.23490.1	Contig783	86.01	143	18	2	755	896	20353	20494	2e-26	123
MSTRG.23605.2	Contig202	88.62	123	8	3	112	234	339075	338959	7e-28	127
FxaC_9g36750.t1	Contig455	91	100	7	2	119	217	25560	25462	4e-27	125
FxaC_9g37500.t1	Contig208	90.31	413	32	6	5	414	119552	119959	8e-138	494
MSTRG.23676.1	Contig85	88.82	161	14	4	1328	1486	68818	68660	5e-41	172
MSTRG.23676.2	Contig85	88.82	161	14	4	1117	1275	68818	68660	4e-41	172
MSTRG.23716.2	Contig276	88.06	268	14	13	99	358	664866	664609	7e-68	260
MSTRG.23731.1	Contig508	83.77	382	39	18	928	1300	299675	299308	5e-62	242
FxaC_9g40930.t1	Contig375	84.21	152	14	8	317	463	90513	90659	6e-20	101
FxaC_9g41030.t1	Contig276	85.99	157	16	4	102	252	18945	18789	2e-29	131
FxaC_9g41040.t1	Contig375	84.21	152	14	8	304	450	90513	90659	6e-20	101
MSTRG.23830.1	Contig278	90.34	176	9	7	2	173	42905	43076	4e-52	206
MSTRG.23840.1	Contig562	86.96	115	13	2	240	353	74016	74129	7e-22	107
FxaC_9g42380.t1	Contig195	93.96	149	7	2	329	476	29181	29328	3e-56	222
MSTRG.23912.1	Contig1385	89.33	75	4	4	541	612	10959	11032	6e-14	81.8
MSTRG.23912.2	Contig1385	89.33	75	4	4	366	437	10959	11032	4e-14	81.8
FxaC_9g43720.t1	Contig581	86.41	184	11	9	5	186	12100	11929	7e-36	153
MSTRG.23955.2	Contig64	87.88	231	24	4	73	301	501979	501751	8e-59	232
MSTRG.23955.3	Contig64	87.88	231	24	4	73	301	501979	501751	8e-59	232
FxaC_9g44180.t1	Contig352	94.05	84	5	0	100	183	112955	112872	2e-28	127
MSTRG.23971.1	Contig1327	87.84	74	7	2	1124	1195	55244	55171	3e-11	73.8
MSTRG.23971.2	Contig1327	87.84	74	7	2	1211	1282	55244	55171	3e-11	73.8
FxaC_9g44840.t1	Contig28	97.96	49	1	0	56	104	247657	247705	8e-17	89.7
MSTRG.24033.1	Contig86	95.54	112	5	0	290	401	231074	231185	3e-44	182
MSTRG.24106.1	Contig29	83.89	149	14	8	679	825	507079	506939	6e-18	95.6
MSTRG.24106.2	Contig29	83.89	149	14	8	679	825	507079	506939	7e-18	95.6
MSTRG.24106.3	Contig29	83.89	149	14	8	118	264	507079	506939	3e-18	95.6
MSTRG.24106.4	Contig29	83.89	149	14	8	118	264	507079	506939	4e-18	95.6
MSTRG.24129.1	Contig3	100	43	0	0	39	81	1712913	1712955	8e-15	85.7
MSTRG.24135.1	Contig919	81.19	335	41	19	389	713	16736	17058	8e-35	151
MSTRG.24155.1	Contig210	94.71	208	9	2	60	266	173255	173049	2e-94	347
MSTRG.24169.1	Contig1203	86.22	254	12	8	223	467	27538	27777	5e-47	190
MSTRG.24213.1	Contig507	88.86	395	21	17	30	406	42480	42869	7e-113	410
FxaC_9g48950.t1	Contig507	96.19	210	6	2	30	238	42480	42688	2e-95	351
FxaC_9g49440.t1	Contig354	86.34	205	20	5	1440	1638	344845	345047	4e-42	176
FxaC_9g49440.t3	Contig354	88.27	162	11	5	887	1042	344888	345047	4e-38	163
MSTRG.24239.1	Contig354	88.79	348	29	10	427	770	347702	348043	5e-101	371
MSTRG.24289.1	Contig238	90.52	116	9	2	3	117	224138	224024	2e-31	141
MSTRG.24289.2	Contig238	90.52	116	9	2	3	117	224138	224024	2e-31	141
MSTRG.24291.1	Contig179	94.64	56	3	0	1847	1902	71838	71893	3e-15	87.7
MSTRG.24291.2	Contig179	94.64	56	3	0	1761	1816	71838	71893	3e-15	87.7
FxaC_9g50420.t1	Contig179	94.64	56	3	0	957	1012	71838	71893	2e-15	87.7
MSTRG.24330.1	Contig156	91.77	243	9	10	109	349	212384	212617	9e-73	276
MSTRG.24357.2	Contig960	89.55	67	5	2	56	121	24302	24237	3e-12	75.8
FxaC_16g01280.t1	Contig368	92.59	54	2	2	200	251	90591	90644	5e-12	73.8
FxaC_16g01490.t1	Contig95	92.45	159	10	2	221	378	949239	949082	2e-55	218
MSTRG.24606.1	Contig602	95.65	69	3	0	579	647	232382	232314	3e-23	113
MSTRG.24606.2	Contig602	95.65	69	3	0	579	647	232382	232314	3e-23	113
MSTRG.24606.3	Contig602	95.65	69	3	0	579	647	232382	232314	2e-23	113
MSTRG.24606.4	Contig602	95.65	69	3	0	579	647	232382	232314	2e-23	113
FxaC_16g06380.t1	Contig250	99.13	115	1	0	149	263	272621	272507	6e-56	220
MSTRG.24623.1	Contig2	95.16	62	1	2	251	310	1681991	1681930	4e-19	97.6
MSTRG.24705.1	Contig523	88.17	93	9	2	432	523	142906	142815	3e-18	95.6
MSTRG.24767.2	Contig25	93.33	60	4	0	377	436	490621	490562	6e-16	87.7
MSTRG.24838.1	Contig742	90.67	75	7	0	55	129	16863	16937	5e-18	93.7
MSTRG.24839.1	Contig631	93.58	109	7	0	348	456	107292	107400	9e-38	161
FxaC_16g12790.t1	Contig631	95.54	112	5	0	394	505	107275	107386	1e-44	182
FxaC_16g13590.t1	Contig774	86.36	352	35	8	16	357	40441	40789	4e-81	303
FxaC_16g13630.t1	Contig15	82.62	374	39	17	109	465	1044428	1044792	6e-50	200
MSTRG.24892.2	Contig1226	88.75	320	28	7	277	594	33799	33486	3e-92	341
MSTRG.24898.6	Contig239	89.63	135	13	1	169	303	123375	123242	4e-36	155
MSTRG.24898.11	Contig239	89.63	135	13	1	164	298	123375	123242	4e-36	155
MSTRG.25009.2	Contig1497	90.58	191	7	9	187	370	26516	26330	3e-57	224
FxaC_16g19380.t1	Contig476	96.3	54	2	0	178	231	37582	37635	2e-17	91.7
FxaC_16g19490.t1	Contig476	96.3	54	2	0	178	231	37582	37635	2e-17	91.7
MSTRG.25150.1	Contig476	89.84	364	17	17	103	453	199218	199574	2e-112	408
MSTRG.25196.2	Contig469	92	150	10	2	666	814	306822	306970	1e-49	200
MSTRG.25221.1	Contig21	90.72	614	30	16	306	901	270429	269825	0	684
FxaC_16g21030.t1	Contig21	92	225	18	0	1	225	140829	141053	2e-81	303
MSTRG.25273.1	Contig8	88	250	19	8	193	439	786715	786474	2e-63	246
FxaC_16g21870.t1	Contig8	88	250	19	8	1	247	786715	786474	1e-63	246
MSTRG.25319.1	Contig314	92.79	111	6	2	671	780	152985	153094	5e-36	155
FxaC_16g22840.t1	Contig8	87.71	236	17	10	1	233	236855	236629	1e-57	226
FxaC_16g22850.t1	Contig8	92.09	253	15	2	1	248	234390	234138	4e-91	337
MSTRG.25365.1	Contig156	87.1	93	7	4	1	92	276339	276427	7e-15	83.7
MSTRG.25365.2	Contig233	92.05	151	5	5	1	146	415626	415478	7e-49	196
FxaC_16g24080.t1	Contig233	91.3	92	5	1	140	231	373999	373911	1e-24	115
FxaC_16g26970.t1	Contig29	84.64	638	50	27	420	1041	2707777	2707172	1e-113	414
MSTRG.25679.1	Contig29	90.11	445	26	12	133	561	1174674	1174232	1e-144	515
MSTRG.25737.1	Contig29	92.06	63	1	4	159	219	572590	572650	2e-14	81.8
MSTRG.25737.2	Contig29	86.62	157	18	3	394	548	570444	570599	1e-31	141
FxaC_16g31250.t1	Contig29	89.91	109	9	1	120	226	525360	525468	3e-28	127
MSTRG.25836.1	Contig29	88.72	133	13	2	407	538	570444	570575	3e-32	143
MSTRG.25866.1	Contig20	89.34	122	10	2	950	1069	334436	334316	1e-29	135
MSTRG.25866.2	Contig20	91.67	72	6	0	1313	1384	334436	334365	9e-18	95.6
FxaC_15g01710.t1	Contig50	84.07	113	13	4	51	162	655231	655123	9e-13	75.8
MSTRG.25930.1	Contig29	87.55	257	22	7	84	330	1477960	1478216	1e-63	246
FxaC_15g04011.t1	Contig29	88.65	379	31	11	107	476	2060756	2061131	1e-109	398
FxaC_15g04320.t1	Contig50	91.18	68	5	1	164	230	890834	890901	3e-15	85.7
FxaC_15g04970.t1	Contig1235	93.65	63	1	3	300	361	208319	208259	1e-16	89.7
MSTRG.26043.2	Contig29	93.24	74	5	0	300	373	2577096	2577023	6e-22	107
FxaC_15g07960.t1	Contig233	90.22	92	6	1	164	255	373999	373911	3e-22	107
MSTRG.26192.1	Contig233	93.38	151	6	4	154	302	415626	415478	1e-54	216
MSTRG.26198.1	Contig233	90.22	92	6	1	242	333	373999	373911	1e-21	107
FxaC_15g08680.t1	Contig1196	87.36	174	14	7	131	301	66764	66596	1e-38	163
MSTRG.26217.1	Contig1196	88.05	452	35	13	9	448	67900	68344	4e-124	448
FxaC_15g08690.t1	Contig1196	86.6	500	45	16	1467	1949	69106	69600	6e-121	438
MSTRG.26242.1	Contig838	90.48	147	14	0	23	169	19417	19563	1e-43	180
FxaC_15g09210.t1	Contig8	93.58	265	12	2	1	260	234402	234138	3e-105	385
FxaC_15g09220.t1	Contig8	89.63	241	16	8	4	241	236863	236629	7e-71	270
MSTRG.26284.1	Contig21	98.25	114	2	0	1	114	460819	460706	3e-53	210
MSTRG.26290.2	Contig21	90.88	329	26	4	244	569	448868	448541	5e-113	410
MSTRG.26291.1	Contig21	88.82	456	37	8	53	499	423502	423952	7e-136	486
MSTRG.26291.4	Contig21	89.29	252	20	5	192	437	423670	423920	3e-73	278
MSTRG.26313.1	Contig21	92.2	436	19	10	16	445	269825	270251	6e-164	579
FxaC_15g10730.t1	Contig21	93.15	73	4	1	229	300	263518	263590	1e-20	103
MSTRG.26314.2	Contig21	90.96	188	16	1	190	376	263403	263590	2e-60	236
FxaC_15g10980.t1	Contig21	92	225	18	0	1	225	140829	141053	2e-81	303
FxaC_15g11120.t1	Contig77	93.55	93	3	1	1	90	394118	394026	9e-31	137
MSTRG.26345.3	Contig8	87.18	351	21	11	1	350	1014190	1013863	1e-84	315
MSTRG.26349.1	Contig21	87.41	270	22	9	107	371	56374	56112	2e-56	222
MSTRG.26354.1	Contig858	87.79	131	12	4	1721	1849	20148	20020	7e-28	129
MSTRG.26363.1	Contig504	99.25	134	1	0	253	386	75934	75801	6e-67	258
MSTRG.26363.3	Contig504	99.25	134	1	0	4	137	75934	75801	5e-67	258
MSTRG.26363.4	Contig504	99.25	134	1	0	4	137	75934	75801	5e-67	258
MSTRG.26402.1	Contig203	87.78	483	40	11	278	753	85871	86341	7e-131	470
FxaC_15g14680.t1	Contig29	82.33	300	36	16	27	317	686829	686538	2e-36	157
FxaC_15g15500.t1	Contig251	90.71	312	17	7	70	370	367257	367567	6e-103	377
MSTRG.26530.2	Contig251	89.6	173	18	0	128	300	308457	308629	8e-50	200
FxaC_15g16020.t1	Contig36	89.55	201	19	2	293	492	55086	55285	2e-58	230
FxaC_15g16230.t1	Contig36	84.11	258	31	9	1	253	169834	169582	4e-43	176
MSTRG.26622.1	Contig2071	90.8	87	6	2	1	86	54495	54580	3e-22	107
MSTRG.26633.1	Contig787	96.23	53	1	1	156	208	161386	161437	3e-16	87.7
MSTRG.26657.3	Contig412	89.74	156	9	3	1616	1766	355714	355867	2e-41	174
MSTRG.26681.1	Contig65	95.02	261	13	0	3	263	116190	116450	1e-114	414
FxaC_15g18680.t1	Contig54	88.46	130	5	4	54	177	76695	76570	6e-29	129
MSTRG.26738.1	Contig2247	93.75	80	5	0	440	519	20763	20684	3e-25	119
FxaC_15g19550.t1	Contig2247	93.75	80	5	0	328	407	20763	20684	2e-25	119
FxaC_15g19700.t1	Contig54	88.43	121	12	2	119	239	764307	764189	4e-28	127
FxaC_15g20300.t2	Contig54	92.12	203	16	0	1130	1332	1068712	1068914	4e-72	276
FxaC_15g20480.t1	Contig54	94.49	399	19	1	7	402	1108230	1108628	5e-174	613
MSTRG.26799.1	Contig72	85.5	131	15	4	4	132	7028	7156	4e-21	105
MSTRG.26802.1	Contig54	90.5	221	18	3	344	563	512010	511792	4e-70	268
MSTRG.26861.1	Contig346	92.48	133	10	0	490	622	320508	320640	2e-44	184
MSTRG.26903.1	Contig365	93.28	119	6	2	442	559	257606	257489	8e-41	170
MSTRG.26908.1	Contig1125	90.2	153	11	4	182	333	68005	67856	6e-44	180
MSTRG.26919.5	Contig372	91.64	347	18	8	392	728	256039	255694	1e-123	446
MSTRG.26920.1	Contig1793	93.91	115	1	3	1	111	10939	10827	7e-40	167
MSTRG.26930.1	Contig483	85.09	114	15	2	755	867	308717	308829	6e-16	89.7
MSTRG.26930.2	Contig483	85.09	114	15	2	746	858	308717	308829	5e-16	89.7
FxaC_15g25360.t1	Contig631	92.66	109	8	0	190	298	107292	107400	2e-35	153
MSTRG.27001.2	Contig72	94.59	74	4	0	112	185	76703	76776	2e-24	115
MSTRG.27081.1	Contig1529	89.01	91	7	3	377	466	27946	28034	7e-19	97.6
MSTRG.27081.2	Contig1529	89.01	91	7	3	373	462	27946	28034	7e-19	97.6
MSTRG.27081.3	Contig1529	89.01	91	7	3	342	431	27946	28034	7e-19	97.6
FxaC_15g28730.t1	Contig1529	89.01	91	7	3	211	300	27946	28034	4e-19	97.6
FxaC_15g29320.t1	Contig399	89.44	161	6	9	2	159	177131	177283	3e-41	172
MSTRG.27111.2	Contig3	89.29	112	8	4	81	190	826809	826700	2e-26	123
FxaC_15g31640.t1	Contig1535	89.71	272	28	0	82	353	5820	6091	8e-85	317
FxaC_15g31640.t2	Contig1535	89.71	272	28	0	82	353	5820	6091	7e-85	317
FxaC_15g33340.t1	Contig250	92.24	335	18	5	158	484	272621	272287	4e-125	450
MSTRG.27233.1	Contig494	85.45	110	10	5	815	923	319195	319091	7e-15	85.7
MSTRG.27234.1	Contig43	89.55	220	16	7	1	216	870163	869947	5e-64	246
MSTRG.27370.2	Contig179	88.41	276	28	4	363	636	6225	6498	3e-76	289
MSTRG.27370.3	Contig179	88.41	276	28	4	363	636	6225	6498	3e-76	289
MSTRG.27370.4	Contig179	88.41	276	28	4	363	636	6225	6498	3e-76	289
MSTRG.27370.5	Contig179	88.43	337	32	7	632	966	6569	6900	8e-95	351
MSTRG.27370.6	Contig179	88.41	276	28	4	363	636	6225	6498	3e-76	289
MSTRG.27371.3	Contig179	88.41	276	28	4	174	447	6498	6225	1e-76	289
MSTRG.27422.1	Contig12	85.54	415	56	4	1	413	516610	517022	5e-93	343
MSTRG.27432.1	Contig8	86.46	325	29	10	158	470	532096	531775	8e-74	279
MSTRG.27444.1	Contig1548	91.09	101	4	3	481	580	8642	8546	1e-26	123
MSTRG.27462.3	Contig752	84.09	484	47	18	1	460	392064	392541	1e-85	319
FxaC_15g40920.t1	Contig161	92.62	149	11	0	70	218	56665	56813	2e-52	208
MSTRG.27551.1	Contig29	86.71	158	17	4	387	542	570444	570599	4e-32	143
MSTRG.27662.1	Contig323	82.69	208	29	6	453	656	59296	59500	2e-26	123
MSTRG.27758.1	Contig29	88.17	186	18	4	359	542	2263494	2263311	1e-46	190
MSTRG.27758.2	Contig29	88.17	186	18	4	463	646	2263494	2263311	1e-46	190
MSTRG.27806.1	Contig29	85.81	571	31	31	196	745	2748123	2747582	7e-122	440
MSTRG.27856.1	Contig29	89.05	1032	67	27	169	1186	3085456	3086455	0	1068
FxaC_13g06940.t1	Contig29	86.77	325	17	11	287	594	3086576	3086891	2e-62	242
MSTRG.27942.1	Contig389	88.73	71	4	2	857	923	188749	188819	3e-11	73.8
FxaC_13g08680.t1	Contig389	88.73	71	4	2	335	401	188749	188819	2e-11	73.8
MSTRG.27968.1	Contig233	90.48	105	7	1	193	297	373917	374018	3e-27	125
MSTRG.27973.2	Contig156	88.1	84	7	2	1	84	276347	276427	8e-15	83.7
MSTRG.27980.1	Contig1191	92.41	79	2	3	1263	1340	63156	63081	1e-20	105
MSTRG.28008.1	Contig29	87.6	121	9	6	171	288	3286380	3286263	2e-24	115
FxaC_13g10570.t1	Contig8	93.28	253	12	2	1	248	234390	234138	4e-98	361
FxaC_13g10580.t1	Contig8	87.85	247	17	9	2	246	236864	236629	3e-61	238
MSTRG.28066.1	Contig8	89.62	183	18	1	136	317	687817	687635	1e-52	210
FxaC_13g11450.t1	Contig382	100	64	0	0	378	441	190348	190285	1e-27	127
MSTRG.28074.2	Contig382	100	64	0	0	417	480	190348	190285	9e-28	127
FxaC_13g12580.t1	Contig21	91.15	226	18	2	1	225	140829	141053	1e-76	287
FxaC_13g16171.t1	Contig72	88.68	265	20	4	161	422	127688	127431	9e-58	226
MSTRG.28254.1	Contig72	88.11	143	17	0	137	279	76694	76836	1e-34	149
MSTRG.28279.1	Contig175	83.85	161	24	2	91	250	80558	80399	2e-23	111
MSTRG.28396.1	Contig238	81.01	358	33	22	153	505	38891	38564	4e-30	135
MSTRG.28396.2	Contig238	81.28	358	32	22	153	505	38891	38564	1e-32	143
MSTRG.28418.3	Contig238	81.56	358	31	22	153	505	38891	38564	7e-35	151
MSTRG.28429.1	Contig323	90	90	4	4	166	251	70217	70129	2e-20	101
MSTRG.28569.2	Contig251	89.22	167	18	0	217	383	308463	308629	4e-46	188
MSTRG.28631.1	Contig1058	100	40	0	0	164	203	117281	117320	1e-13	79.8
MSTRG.28715.2	Contig15	95.12	82	4	0	186	267	344060	343979	2e-28	131
MSTRG.28715.4	Contig15	95.12	82	4	0	186	267	344060	343979	8e-28	131
MSTRG.28715.5	Contig15	95.12	82	4	0	186	267	344060	343979	7e-28	131
MSTRG.28715.6	Contig15	95.12	82	4	0	186	267	344060	343979	8e-28	131
MSTRG.28738.1	Contig15	87.12	497	25	24	314	790	666637	666160	2e-121	438
FxaC_13g25370.t1	Contig15	91.82	159	7	6	262	417	666556	666401	8e-52	206
FxaC_13g26460.t1	Contig580	85.8	493	43	16	110	581	5703	6189	3e-108	394
MSTRG.28801.2	Contig580	88.16	245	18	7	104	341	155973	155733	3e-63	244
FxaC_13g26921.t1	Contig65	87.64	785	44	36	677	1432	426615	425855	0	733
MSTRG.28831.3	Contig65	89.24	734	57	15	310	1030	171703	170979	0	781
MSTRG.28839.1	Contig151	95	240	11	1	1	239	578274	578035	4e-105	383
MSTRG.28868.1	Contig54	94.57	129	7	0	353	481	310001	309873	6e-50	200
FxaC_13g28050.t1	Contig508	94.52	73	4	0	5	77	76072	76000	1e-23	113
FxaC_13g28410.t1	Contig54	86.4	228	17	7	1	226	348308	348093	7e-48	192
MSTRG.28895.1	Contig162	89.73	185	12	4	462	641	676702	676520	4e-52	208
MSTRG.28920.1	Contig1127	92.75	69	5	0	92	160	102940	102872	7e-19	97.6
MSTRG.28949.1	Contig631	93.58	109	7	0	180	288	107292	107400	7e-38	161
MSTRG.28986.1	Contig22	97.72	263	1	5	1	262	18132	18390	9e-131	468
MSTRG.29026.1	Contig57	90.97	155	10	4	13	165	398962	398810	1e-47	192
MSTRG.29027.1	Contig1044	90.24	164	10	6	495	654	234758	234919	4e-47	192
FxaC_13g31600.t1	Contig1226	89.32	337	24	11	196	528	33799	33471	3e-101	371
MSTRG.29029.2	Contig1226	95.1	102	5	0	227	328	34019	33918	2e-38	163
MSTRG.29034.1	Contig383	83.25	400	31	25	127	514	197331	197706	5e-57	226
MSTRG.29047.1	Contig383	83.95	349	28	22	127	463	197331	197663	2e-55	220
FxaC_13g33730.t1	Contig368	92.79	111	8	0	67	177	7491	7601	4e-37	157
MSTRG.29136.2	Contig269	87.46	287	18	13	1998	2277	152959	152684	2e-60	238
MSTRG.29136.3	Contig269	91.84	147	6	3	1390	1531	152959	152814	2e-46	190
MSTRG.29136.4	Contig269	93.88	98	4	2	1458	1554	152912	152816	1e-32	145
MSTRG.29136.5	Contig269	93.88	98	4	2	863	959	152912	152816	7e-33	145
MSTRG.29136.6	Contig269	91.72	145	6	3	2220	2359	152959	152816	5e-45	186
MSTRG.29163.1	Contig335	90.62	128	9	3	539	663	216662	216789	9e-36	155
MSTRG.29186.1	Contig54	89.64	251	24	2	8	257	1167077	1166828	4e-77	289
MSTRG.29292.2	Contig580	88.16	245	18	7	88	325	155973	155733	3e-63	244
MSTRG.29297.1	Contig539	96.72	61	0	2	101	160	323810	323869	4e-20	103
MSTRG.29416.1	Contig565	86.32	117	13	3	267	380	111203	111087	5e-20	101
MSTRG.29419.2	Contig68	86.87	297	30	8	1420	1710	645553	645260	2e-71	274
MSTRG.29468.1	Contig46	94.07	135	7	1	881	1015	161515	161648	8e-50	202
MSTRG.29468.2	Contig46	94.07	135	7	1	820	954	161515	161648	7e-50	202
MSTRG.29483.1	Contig83	92.22	90	4	3	1047	1135	370664	370751	4e-25	119
MSTRG.29483.2	Contig83	92.22	90	4	3	935	1023	370664	370751	4e-25	119
MSTRG.29522.1	Contig90	85.12	121	6	7	2406	2519	67178	67063	1e-14	85.7
MSTRG.29522.2	Contig90	85.12	121	6	7	1817	1930	67178	67063	1e-14	85.7
FxaC_13g45530.t2	Contig90	85.12	121	6	7	2385	2498	67178	67063	1e-14	85.7
FxaC_13g45530.t3	Contig90	85.12	121	6	7	1919	2032	67178	67063	1e-14	85.7
MSTRG.29522.5	Contig90	85.12	121	6	7	2210	2323	67178	67063	1e-14	85.7
MSTRG.29522.6	Contig90	85.12	121	6	7	2002	2115	67178	67063	1e-14	85.7
MSTRG.29522.7	Contig90	85.12	121	6	7	2239	2352	67178	67063	1e-14	85.7
MSTRG.29522.8	Contig90	85.12	121	6	7	2281	2394	67178	67063	1e-14	85.7
MSTRG.29522.9	Contig90	85.12	121	6	7	1927	2040	67178	67063	1e-14	85.7
MSTRG.29522.10	Contig90	85.12	121	6	7	2247	2360	67178	67063	1e-14	85.7
MSTRG.29522.11	Contig90	85.12	121	6	7	2086	2199	67178	67063	1e-14	85.7
MSTRG.29522.12	Contig90	85.12	121	6	7	1998	2111	67178	67063	1e-14	85.7
FxaC_13g45530.t5	Contig90	85.12	121	6	7	1857	1970	67178	67063	1e-14	85.7
FxaC_13g46070.t1	Contig373	93.04	115	4	4	310	422	30731	30843	5e-38	161
MSTRG.29545.1	Contig140	90.46	325	19	6	200	521	199068	198753	1e-105	387
FxaC_13g46740.t1	Contig1529	88.42	190	7	7	1140	1325	28555	28733	3e-45	186
FxaC_13g47920.t1	Contig250	91.96	373	18	7	168	528	272621	272249	5e-137	490
FxaC_13g48160.t1	Contig250	90.13	233	14	9	362	590	152079	151852	1e-70	270
MSTRG.29640.1	Contig46	94.07	135	7	1	568	702	161515	161648	1e-49	202
MSTRG.29640.2	Contig549	88.7	115	6	6	1537	1648	62969	63079	4e-24	117
MSTRG.29640.3	Contig549	88.7	115	6	6	1184	1295	62969	63079	3e-24	117
MSTRG.29640.4	Contig549	88.7	115	6	6	1821	1932	62969	63079	4e-24	117
MSTRG.29660.1	Contig106	89.56	316	29	4	449	762	561712	562025	6e-98	361
MSTRG.29660.2	Contig106	89.62	318	29	4	266	581	561710	562025	3e-99	365
FxaC_13g49640.t1	Contig106	89.56	316	29	4	129	442	561712	562025	4e-98	361
MSTRG.29670.1	Contig382	84.58	201	13	13	282	469	291088	291283	1e-29	135
MSTRG.29670.2	Contig382	84.58	201	13	13	282	469	291088	291283	9e-30	135
MSTRG.29670.3	Contig382	84.58	201	13	13	278	465	291088	291283	1e-29	135
MSTRG.29670.4	Contig175	100	51	0	0	257	307	232354	232304	9e-20	101
MSTRG.29670.5	Contig382	84.58	201	13	13	271	458	291088	291283	9e-30	135
MSTRG.29701.1	Contig266	98.36	61	0	1	204	263	430792	430732	6e-23	111
FxaC_13g50850.t1	Contig266	98.33	60	0	1	1	59	430791	430732	1e-22	109
FxaC_13g51190.t1	Contig714	90.62	64	6	0	12	75	103603	103666	1e-13	79.8
MSTRG.29751.5	Contig369	86.49	111	11	4	1509	1617	282237	282129	5e-18	97.6
MSTRG.29751.6	Contig369	86.49	111	11	4	1170	1278	282237	282129	4e-18	97.6
MSTRG.29751.8	Contig369	86.49	111	11	4	1196	1304	282237	282129	4e-18	97.6
MSTRG.29753.3	Contig179	90.18	275	25	2	200	473	6498	6225	2e-88	329
FxaC_13g52980.t1	Contig814	90.22	225	20	2	47	270	48401	48624	4e-71	270
FxaC_13g53020.t1	Contig814	86.51	830	74	26	17	826	51274	50463	0	720
MSTRG.29916.1	Contig162	92.96	71	5	0	250	320	100041	100111	5e-20	101
FxaC_14g00250.t1	Contig29	94.67	75	4	0	135	209	14988	14914	3e-25	117
FxaC_14g00290.t1	Contig29	94.67	75	4	0	135	209	14988	14914	3e-25	117
MSTRG.29998.2	Contig29	87.26	157	17	3	390	544	570444	570599	6e-34	149
MSTRG.30011.1	Contig29	95	120	4	2	2	120	716070	716188	1e-46	188
FxaC_14g01821.t2	Contig43	82.72	272	34	11	372	640	792460	792199	4e-35	153
FxaC_14g05210.t1	Contig29	96.94	98	3	0	4	101	2702918	2703015	3e-41	170
FxaC_14g05540.t1	Contig29	94.95	99	4	1	116	214	2861758	2861661	1e-36	155
FxaC_14g06070.t1	Contig29	88.14	194	8	10	9	195	3081052	3080867	3e-46	186
MSTRG.30350.1	Contig707	93.06	173	12	0	553	725	274470	274642	8e-64	248
MSTRG.30350.2	Contig707	93.06	173	12	0	286	458	274470	274642	6e-64	248
MSTRG.30350.5	Contig707	90.04	251	21	3	285	535	274470	274716	2e-78	295
FxaC_14g07690.t1	Contig233	84.62	260	25	12	66	322	91497	91744	1e-44	182
MSTRG.30418.1	Contig8	87.95	249	16	10	15	262	117589	117824	1e-62	242
MSTRG.30429.1	Contig8	92.59	243	11	4	4	241	234378	234138	3e-89	331
FxaC_14g08930.t1	Contig8	92.59	243	11	4	4	241	234378	234138	3e-89	331
MSTRG.30430.1	Contig8	91.1	191	10	6	115	303	236814	236629	1e-60	236
FxaC_14g08940.t1	Contig8	89.63	241	18	6	3	241	236864	236629	2e-71	272
FxaC_14g10840.t1	Contig21	90.67	225	21	0	1	225	140829	141053	4e-74	279
FxaC_14g11060.t1	Contig21	89.59	567	25	22	38	576	269932	270492	4e-159	563
FxaC_14g11880.t1	Contig21	94.83	58	3	0	24	81	637505	637448	3e-17	91.7
FxaC_14g12100.t1	Contig203	89.68	281	23	6	1	278	86171	85894	1e-86	321
MSTRG.30609.1	Contig51	82.78	180	20	10	443	616	23339	23513	2e-19	99.6
MSTRG.30635.1	Contig137	87.66	154	11	8	1	150	73618	73469	3e-34	147
MSTRG.30708.2	Contig251	89.02	173	19	0	202	374	308457	308629	2e-47	192
FxaC_14g15680.t1	Contig36	84.86	218	24	9	1	213	169834	169621	2e-38	161
MSTRG.30801.1	Contig14	89.92	119	12	0	837	955	515411	515293	1e-31	141
MSTRG.30801.2	Contig14	89.92	119	12	0	1191	1309	515411	515293	2e-31	141
MSTRG.30801.4	Contig14	89.92	119	12	0	835	953	515411	515293	1e-31	141
MSTRG.30801.5	Contig14	89.92	119	12	0	993	1111	515411	515293	2e-31	141
MSTRG.30849.1	Contig15	87.92	505	29	20	315	802	666637	666148	2e-135	486
FxaC_14g18101.t1	Contig15	87.64	526	39	18	189	693	741512	740992	3e-140	502
FxaC_14g18580.t1	Contig15	91.16	147	12	1	542	688	1269574	1269429	1e-45	186
FxaC_14g18830.t1	Contig580	85.52	449	41	13	20	451	5795	6236	4e-95	351
MSTRG.30911.5	Contig65	93.57	140	8	1	403	541	486133	486272	5e-51	204
MSTRG.30930.1	Contig110	94.83	58	2	1	439	495	387503	387560	2e-16	89.7
FxaC_14g21170.t1	Contig858	87.89	190	15	4	207	395	67697	67879	1e-45	186
FxaC_14g22601.t1	Contig673	86.62	142	10	6	1006	1140	101373	101512	1e-25	121
FxaC_14g24150.t1	Contig1347	98.19	221	3	1	108	327	4462	4242	1e-111	404
MSTRG.31124.2	Contig1347	98.4	437	5	2	47	481	4678	4242	0	809
MSTRG.31124.3	Contig1347	98.78	246	2	1	47	291	4678	4433	9e-129	462
MSTRG.31131.1	Contig2607	86.84	190	18	7	790	976	3288	3473	1e-40	170
MSTRG.31135.3	Contig146	92.99	314	15	6	201	509	115940	116251	4e-122	440
MSTRG.31145.3	Contig146	88.84	224	21	4	562	783	311737	311516	3e-62	242
MSTRG.31168.1	Contig1226	90.15	335	25	7	294	626	33799	33471	3e-108	394
FxaC_14g25470.t1	Contig1226	90.15	335	25	7	139	471	33799	33471	2e-108	394
MSTRG.31186.1	Contig538	92.86	70	5	0	194	263	263502	263571	2e-19	99.6
FxaC_14g25930.t1	Contig538	92.86	70	5	0	124	193	263502	263571	1e-19	99.6
MSTRG.31240.1	Contig340	92.55	94	5	2	90	182	185884	185976	4e-28	129
FxaC_14g27180.t1	Contig631	92.66	109	8	0	273	381	107292	107400	2e-35	153
FxaC_14g28950.t1	Contig50	84.87	119	13	4	306	423	655231	655117	5e-16	87.7
MSTRG.31332.1	Contig110	94.83	58	2	1	47	103	387560	387503	1e-16	89.7
MSTRG.31344.1	Contig1554	85.96	235	19	14	518	745	26724	26951	8e-49	198
MSTRG.31353.1	Contig286	84.03	119	16	3	607	724	492384	492268	4e-15	85.7
MSTRG.31403.1	Contig606	94.34	53	3	0	161	213	168178	168126	5e-14	81.8
FxaC_14g33070.t1	Contig575	95.95	148	4	2	7	153	393101	393247	4e-63	244
MSTRG.31444.1	Contig56	91.18	68	3	3	28	93	136120	136054	1e-14	83.7
FxaC_14g36820.t1	Contig250	88.84	233	17	9	84	312	152079	151852	2e-63	246
FxaC_14g37140.t1	Contig250	91.76	182	9	4	1	176	272515	272334	4e-61	236
MSTRG.31588.1	Contig106	94.29	105	6	0	74	178	189020	189124	9e-38	161
MSTRG.31592.1	Contig106	88.51	348	30	8	35	379	251629	251969	1e-98	363
FxaC_14g38280.t1	Contig106	88.09	235	23	5	1	232	251656	251888	1e-61	238
FxaC_14g38290.t1	Contig106	93.33	75	2	2	9	83	251898	251969	3e-21	105
MSTRG.31628.1	Contig173	87.03	185	19	5	910	1090	780861	780678	1e-40	170
FxaC_17g00640.t1	Contig14	100	35	0	0	209	243	252230	252264	7e-11	69.9
FxaC_17g01810.t1	Contig362	93.39	121	6	2	1	120	200222	200341	4e-24	113
MSTRG.31770.1	Contig25	84.72	288	28	13	77	358	726455	726178	4e-51	206
MSTRG.31770.2	Contig25	81.12	572	58	34	13	551	726388	725834	8e-58	228
MSTRG.31773.1	Contig25	84.73	347	25	19	2	332	726402	726068	3e-61	240
MSTRG.31773.2	Contig25	84.68	346	25	19	1	330	726401	726068	1e-60	238
MSTRG.31773.3	Contig25	84.55	343	25	19	1	327	726398	726068	7e-59	232
MSTRG.31773.4	Contig25	84.62	325	24	17	5	314	726381	726068	6e-56	222
MSTRG.31782.1	Contig25	88.16	397	28	14	466	847	642310	642702	3e-108	394
FxaC_17g03360.t1	Contig25	89.6	519	38	13	359	873	642057	642563	2e-165	585
MSTRG.31782.3	Contig25	89.39	490	36	13	300	785	642057	642534	6e-153	543
MSTRG.31782.4	Contig25	89.14	405	32	9	376	778	642057	642451	2e-122	442
MSTRG.31782.5	Contig25	97.92	48	1	0	558	605	642310	642357	8e-16	87.7
MSTRG.31797.1	Contig25	95.42	131	6	0	1447	1577	371719	371849	5e-53	212
FxaC_17g03820.t1	Contig25	89.66	116	8	4	17	130	307481	307368	2e-29	131
FxaC_17g05800.t1	Contig788	94.05	84	3	2	51	133	109888	109806	4e-27	125
MSTRG.31930.1	Contig1252	93.24	74	1	3	198	269	49741	49670	7e-21	103
FxaC_17g07670.t1	Contig332	89.23	130	10	3	1	127	146991	147119	8e-33	143
MSTRG.32093.1	Contig123	83.39	277	15	18	594	865	363488	363738	2e-35	153
MSTRG.32141.2	Contig175	88.97	281	14	9	687	959	280331	280060	1e-77	293
FxaC_17g11010.t1	Contig32	89.61	154	8	6	54	203	1340007	1339858	3e-41	170
MSTRG.32286.4	Contig619	98.04	51	1	0	336	386	397233	397183	1e-17	93.7
MSTRG.32286.5	Contig619	96	75	3	0	168	242	397257	397183	2e-27	125
FxaC_17g12210.t1	Contig32	92.54	134	8	2	16	148	298371	298239	1e-45	184
FxaC_17g12510.t1	Contig32	87.71	179	10	7	1	169	170387	170211	3e-40	168
MSTRG.32390.1	Contig32	92.73	55	2	2	40	93	909104	909157	2e-12	75.8
FxaC_17g14210.t1	Contig447	96	50	2	0	118	167	420864	420815	5e-15	83.7
MSTRG.32437.1	Contig32	86.1	446	28	28	81	514	1143413	1143836	2e-97	359
MSTRG.32460.1	Contig32	89.58	355	9	13	528	873	512730	513065	2e-104	383
FxaC_17g15350.t1	Contig32	87.96	299	9	12	75	352	512243	512535	8e-74	279
FxaC_17g15880.t1	Contig32	87.71	179	10	7	1	169	170387	170211	3e-40	168
MSTRG.32532.3	Contig2	94.17	103	6	0	978	1080	1763427	1763529	3e-36	157
FxaC_17g17330.t1	Contig300	96.55	58	0	2	108	164	372055	372111	3e-19	97.6
MSTRG.32636.1	Contig300	89.84	128	9	2	175	298	910887	911014	5e-34	147
MSTRG.32762.1	Contig283	91.24	217	15	4	27	241	413874	413660	2e-72	276
FxaC_17g21610.t1	Contig68	100	45	0	0	113	157	538181	538137	7e-17	89.7
FxaC_17g21760.t1	Contig283	91.16	215	17	2	1	214	126907	126694	6e-72	274
MSTRG.32793.2	Contig283	91.57	249	19	2	1	248	126906	126659	2e-87	325
MSTRG.32937.1	Contig788	86.96	230	23	7	54	280	102960	103185	4e-53	210
MSTRG.32947.1	Contig45	91.09	202	14	4	37	238	86309	86506	8e-66	254
MSTRG.32947.4	Contig45	91.09	202	14	4	4	205	86309	86506	8e-66	254
FxaC_17g25780.t1	Contig796	92.98	171	9	3	412	580	48547	48378	2e-61	240
MSTRG.33003.1	Contig136	92.57	296	14	6	31	325	302744	303032	5e-111	404
MSTRG.33003.3	Contig136	92.57	296	14	6	18	312	302744	303032	4e-111	404
FxaC_17g26780.t1	Contig302	93.24	74	5	0	18	91	216977	217050	3e-22	107
FxaC_17g28500.t1	Contig2	91.43	105	9	0	171	275	203701	203805	4e-31	137
FxaC_17g28841.t1	Contig1887	94.4	125	7	0	27	151	26078	26202	4e-49	196
MSTRG.33125.1	Contig170	91.49	94	8	0	436	529	484596	484503	1e-26	123
MSTRG.33143.1	Contig333	89.38	226	17	7	2	225	37322	37102	1e-67	258
MSTRG.33225.1	Contig138	85.12	242	22	10	117	356	60219	59990	3e-43	180
MSTRG.33225.2	Contig138	85.12	242	22	10	111	350	60219	59990	3e-43	180
MSTRG.33225.3	Contig138	85.12	242	22	10	73	312	60219	59990	3e-43	180
FxaC_17g31260.t1	Contig138	85.12	242	22	10	70	309	60219	59990	1e-43	180
MSTRG.33225.5	Contig138	85.12	242	22	10	37	276	60219	59990	2e-43	180
MSTRG.33237.1	Contig269	87.96	432	36	15	216	641	209836	209415	8e-122	440
FxaC_17g31470.t1	Contig296	94.21	190	10	1	45	234	326933	326745	2e-76	287
FxaC_17g32070.t1	Contig296	92.96	199	13	1	51	249	326942	326745	1e-74	281
FxaC_17g32231.t1	Contig296	92.7	178	11	2	286	462	105318	105494	3e-64	248
MSTRG.33296.1	Contig805	84.46	148	18	5	635	780	49035	49179	9e-21	105
MSTRG.33344.1	Contig193	90.77	65	2	4	462	522	290462	290398	8e-13	77.8
FxaC_17g34000.t1	Contig145	88.46	312	17	8	518	813	143146	143454	1e-83	313
MSTRG.33360.2	Contig145	88.46	312	17	8	509	804	143146	143454	1e-83	313
MSTRG.33381.2	Contig43	93.18	132	9	0	994	1125	199179	199048	2e-46	190
FxaC_17g34600.t1	Contig165	93	100	5	2	6	103	219289	219388	3e-32	141
MSTRG.33396.1	Contig508	79.49	312	42	20	283	583	83592	83892	2e-16	89.7
MSTRG.33448.3	Contig486	89.66	58	4	2	1219	1275	76810	76866	3e-11	73.8
MSTRG.33456.1	Contig90	84.4	282	25	13	108	372	137504	137225	1e-46	190
MSTRG.33456.2	Contig90	84.4	282	25	13	108	372	137504	137225	1e-46	190
FxaC_17g36540.t1	Contig90	84.4	282	25	13	108	372	137504	137225	7e-47	190
MSTRG.33490.1	Contig138	85.95	242	20	10	107	346	60219	59990	4e-48	196
MSTRG.33490.2	Contig138	85.95	242	20	10	107	346	60219	59990	5e-48	196
FxaC_17g37260.t1	Contig138	85.95	242	20	10	107	346	60219	59990	2e-48	196
MSTRG.33512.2	Contig53	90	130	11	2	441	569	75377	75249	1e-35	153
FxaC_17g40480.t1	Contig173	86.57	134	16	2	178	309	132763	132630	3e-26	121
FxaC_17g40530.t1	Contig159	93.85	65	0	3	157	220	272234	272295	6e-18	93.7
MSTRG.33617.1	Contig172	93.3	194	11	2	173	365	197002	197194	2e-73	279
FxaC_17g40841.t2	Contig32	96	50	2	0	2794	2843	1293308	1293357	7e-14	83.7
MSTRG.33637.1	Contig58	81.6	212	29	10	1047	1253	71780	71986	8e-21	105
MSTRG.33637.2	Contig58	81.6	212	29	10	808	1014	71780	71986	7e-21	105
MSTRG.33637.3	Contig58	81.6	212	29	10	962	1168	71780	71986	8e-21	105
MSTRG.33691.2	Contig352	89.02	255	25	3	547	799	51740	51487	3e-73	279
MSTRG.33708.1	Contig483	84.73	131	13	3	815	939	308704	308833	3e-17	93.7
FxaC_17g42750.t1	Contig483	84.73	131	13	3	529	653	308704	308833	2e-17	93.7
MSTRG.33708.3	Contig483	84.73	131	13	3	631	755	308704	308833	2e-17	93.7
MSTRG.33757.1	Contig1384	87.8	82	5	5	1	79	36452	36531	8e-13	77.8
MSTRG.33763.2	Contig829	88	125	8	7	35	156	80376	80496	5e-26	121
MSTRG.33773.1	Contig301	97.06	68	2	0	45	112	193993	194060	8e-25	119
MSTRG.33805.1	Contig361	86.04	308	26	16	187	486	721288	720990	2e-65	252
MSTRG.33821.1	Contig153	90.54	349	30	3	71	417	9240	8893	9e-118	426
FxaC_17g45360.t1	Contig153	88.59	298	32	2	125	421	9149	8853	1e-85	319
MSTRG.33826.1	Contig520	91.53	59	3	2	1076	1133	138583	138526	6e-12	75.8
MSTRG.33882.1	Contig58	87.56	386	16	26	66	432	361902	361530	1e-95	353
MSTRG.33882.2	Contig58	86.27	466	50	13	448	906	359297	358839	2e-110	402
MSTRG.33882.4	Contig58	87.56	386	16	26	66	432	361902	361530	1e-95	353
MSTRG.33952.1	Contig290	86.78	242	22	7	1	237	194409	194645	1e-54	216
MSTRG.34027.1	Contig995	95.31	64	3	0	212	275	145499	145436	6e-21	103
MSTRG.34051.1	Contig55	91.03	78	5	2	1476	1553	298530	298455	2e-18	97.6
FxaC_17g51910.t1	Contig55	91.03	78	5	2	670	747	298530	298455	1e-18	97.6
MSTRG.34051.4	Contig55	91.03	78	5	2	1057	1134	298530	298455	3e-18	97.6
MSTRG.34096.1	Contig339	100	37	0	0	319	355	196331	196367	7e-12	73.8
MSTRG.34151.1	Contig1511	83.81	420	50	14	117	528	46487	46078	1e-72	276
MSTRG.34228.1	Contig97	98.08	52	1	0	127	178	870	921	2e-18	95.6
FxaC_20g03520.t1	Contig25	91.07	56	5	0	86	141	307058	307113	1e-11	71.9
FxaC_20g03540.t1	Contig25	90.13	152	15	0	69	220	300258	300107	6e-45	182
FxaC_20g05020.t1	Contig1252	83.23	322	27	16	151	447	106457	106776	2e-44	182
FxaC_20g05310.t1	Contig788	92.86	84	4	2	606	688	109888	109806	2e-24	117
MSTRG.34601.1	Contig1204	93.75	48	3	0	360	407	103297	103344	8e-11	71.9
MSTRG.34619.1	Contig123	92.03	138	6	4	23	156	280281	280417	6e-44	180
MSTRG.34642.1	Contig201	87.45	239	22	8	6	242	465860	465628	1e-58	228
MSTRG.34673.1	Contig20	91.67	72	6	0	782	853	334436	334365	6e-18	95.6
MSTRG.34796.1	Contig32	86.55	476	31	20	1	461	1143269	1143726	2e-110	402
MSTRG.34796.2	Contig32	91.5	200	11	6	118	315	1143531	1143726	2e-66	256
MSTRG.34828.1	Contig32	90.31	320	7	12	518	828	512730	513034	5e-99	365
FxaC_20g11090.t1	Contig32	88.56	271	8	11	91	342	512263	512529	2e-59	232
MSTRG.34830.1	Contig508	90	110	4	7	160	266	80278	80173	3e-26	123
FxaC_20g12270.t1	Contig32	88.44	199	11	7	1	189	170401	170205	3e-49	200
MSTRG.34964.1	Contig300	88.25	451	35	13	360	803	420647	420208	1e-126	456
FxaC_20g14190.t1	Contig2	91.43	105	9	0	171	275	203701	203805	4e-31	137
MSTRG.35082.1	Contig352	88.89	144	16	0	777	920	51736	51593	7e-37	159
FxaC_20g15690.t1	Contig283	92.34	274	8	5	14	276	955078	954807	4e-99	363
MSTRG.35315.2	Contig45	89.6	548	32	19	452	986	87821	88356	2e-172	609
MSTRG.35315.3	Contig45	88.99	227	13	9	3	226	86274	86491	1e-61	240
FxaC_20g20480.t1	Contig45	88.99	227	13	9	3	226	86274	86491	5e-62	240
MSTRG.35344.1	Contig56	87.21	86	7	3	715	797	98078	97994	4e-13	79.8
MSTRG.35344.2	Contig56	87.21	86	7	3	715	797	98078	97994	4e-13	79.8
MSTRG.35418.1	Contig443	95.89	73	1	2	210	281	371603	371532	2e-25	119
FxaC_20g23010.t1	Contig443	95.89	73	1	2	204	275	371603	371532	2e-25	119
FxaC_20g23870.t1	Contig1202	87.8	582	57	9	538	1107	218787	218208	2e-166	589
MSTRG.35450.2	Contig1202	87.85	576	56	9	625	1188	218787	218214	3e-165	585
FxaC_20g24130.t1	Contig876	92.06	252	9	6	153	394	56102	56352	9e-89	329
MSTRG.35467.1	Contig319	90.2	255	15	8	7	258	173776	174023	2e-79	297
MSTRG.35519.1	Contig138	86.39	169	9	7	1	156	306767	306600	1e-31	139
MSTRG.35536.1	Contig1300	91.48	223	16	3	6	227	10987	10767	9e-67	256
MSTRG.35619.1	Contig179	86.48	281	25	9	408	681	550995	550721	6e-62	242
MSTRG.35706.1	Contig254	93.88	98	5	1	864	960	146662	146759	7e-33	145
MSTRG.35720.2	Contig741	84.5	329	27	15	35	344	142776	142453	3e-57	224
MSTRG.35750.2	Contig475	98.59	71	1	0	36	106	63424	63494	2e-29	133
MSTRG.35758.1	Contig858	93.16	117	6	2	89	204	67879	67764	4e-40	167
FxaC_20g32590.t1	Contig143	85.97	392	45	10	74	460	233595	233209	3e-89	331
MSTRG.35864.1	Contig699	92.04	113	6	3	1	112	146664	146774	5e-34	149
MSTRG.35880.3	Contig44	91.8	61	2	3	827	885	886057	886116	2e-12	77.8
MSTRG.35881.1	Contig44	91.8	61	2	3	482	540	886116	886057	2e-12	77.8
MSTRG.35881.2	Contig44	91.8	61	2	3	340	398	886116	886057	2e-12	77.8
MSTRG.35904.1	Contig753	93.94	66	4	0	534	599	139665	139600	8e-22	107
MSTRG.35927.1	Contig1700	97.67	43	0	1	33	75	136380	136421	3e-12	75.8
MSTRG.35943.1	Contig58	91.72	169	11	3	239	406	361672	361506	7e-56	220
MSTRG.35943.2	Contig58	86.05	380	21	26	39	398	361901	361534	3e-80	301
MSTRG.35943.3	Contig58	87.59	290	18	12	1	278	361817	361534	3e-71	272
FxaC_20g35670.t1	Contig58	87.59	290	18	12	1	278	361817	361534	1e-71	272
FxaC_20g35990.t1	Contig836	94.29	70	2	2	244	312	147050	147118	4e-21	105
MSTRG.35955.2	Contig836	95.33	107	3	2	174	279	147013	147118	9e-41	170
MSTRG.35959.1	Contig602	96.92	65	2	0	642	706	232378	232314	2e-23	113
MSTRG.35980.1	Contig833	89.39	66	7	0	121	186	34196	34131	1e-12	75.8
FxaC_20g37750.t1	Contig426	87.89	256	12	13	1	249	155933	156176	9e-63	242
MSTRG.36108.2	Contig268	92.59	54	3	1	672	724	444131	444078	4e-11	73.8
FxaC_18g00080.t1	Contig2	91.43	105	9	0	171	275	203701	203805	4e-31	137
MSTRG.36184.1	Contig415	87.91	397	39	8	4	394	54075	53682	4e-108	396
MSTRG.36197.1	Contig382	95.85	289	9	3	2	289	12427	12141	2e-132	474
MSTRG.36198.1	Contig82	90.94	1413	101	20	6	1411	223670	225062	0	1762
MSTRG.36198.2	Contig82	91	1411	100	20	1	1404	223672	225062	0	1766
FxaC_18g00460.t1	Contig1347	93.78	241	13	2	5	244	4460	4221	2e-97	357
FxaC_18g00470.t1	Contig1347	95.8	429	15	3	30	456	4150	3723	0	704
FxaC_18g00480.t1	Contig140	86.94	245	29	3	3	244	675047	675291	2e-58	228
MSTRG.36212.1	Contig738	91.02	334	19	6	1170	1494	249993	249662	4e-113	412
MSTRG.36212.2	Contig149	92.31	78	5	1	586	662	344368	344291	4e-21	105
FxaC_18g01020.t1	Contig149	93.37	166	8	2	1	166	234365	234203	2e-61	238
FxaC_18g01390.t1	Contig1293	89.81	108	8	3	650	754	52320	52427	2e-26	123
FxaC_18g01620.t1	Contig50	94.83	58	2	1	125	182	890516	890460	8e-17	89.7
FxaC_18g05580.t1	Contig426	89.73	146	9	6	52	196	107991	107851	2e-39	165
FxaC_18g06080.t1	Contig242	93.22	118	4	3	53	170	23737	23624	5e-40	167
MSTRG.36443.1	Contig2244	90.41	219	18	3	825	1042	27664	27880	1e-68	264
MSTRG.36450.1	Contig756	84.3	242	24	11	75	306	134366	134603	4e-39	165
MSTRG.36467.1	Contig413	83.51	285	38	8	167	448	142055	142333	2e-44	182
MSTRG.36489.1	Contig298	88.92	352	19	13	83	431	259750	260084	2e-100	369
FxaC_18g08160.t1	Contig425	91.89	74	6	0	330	403	279143	279070	2e-19	99.6
MSTRG.36565.2	Contig58	84.65	619	54	29	487	1081	359297	358696	3e-119	432
MSTRG.36565.3	Contig58	88.06	377	16	23	51	408	361900	361534	6e-98	361
MSTRG.36565.4	Contig58	88.06	377	16	23	40	397	361900	361534	5e-98	361
MSTRG.36565.5	Contig58	84.58	817	78	36	482	1272	359490	358696	1e-161	573
MSTRG.36565.6	Contig58	93.22	177	9	3	211	386	361680	361506	7e-65	252
MSTRG.36575.1	Contig616	97.87	47	1	0	378	424	112417	112463	2e-15	85.7
MSTRG.36665.1	Contig236	82.33	283	21	16	9	279	445354	445089	5e-30	135
FxaC_18g12860.t1	Contig1518	91.16	181	16	0	9	189	47420	47240	7e-60	232
MSTRG.36697.3	Contig1071	82.7	341	38	20	1946	2275	3427	3097	5e-45	186
FxaC_18g13571.t1	Contig364	87.02	131	15	2	891	1020	180741	180870	2e-26	123
FxaC_18g13571.t2	Contig364	87.02	131	15	2	812	941	180741	180870	2e-26	123
FxaC_18g14710.t1	Contig460	89.93	278	26	2	30	306	174243	174519	2e-88	327
MSTRG.36860.2	Contig254	97.87	47	1	0	1	47	146708	146662	4e-15	85.7
MSTRG.36952.1	Contig63	98.46	65	0	1	194	257	29617	29681	2e-25	119
MSTRG.36954.1	Contig2632	91.82	159	8	4	514	668	9845	9688	1e-51	206
MSTRG.36965.1	Contig41	83.21	268	28	16	177	435	337388	337129	2e-38	165
FxaC_18g19370.t1	Contig638	92.31	91	6	1	1	90	470696	470786	5e-27	123
FxaC_18g19440.t1	Contig1476	90.48	189	14	4	55	240	19658	19471	5e-58	228
MSTRG.37014.1	Contig290	87.95	249	25	4	510	756	14468	14713	2e-64	250
FxaC_18g21120.t1	Contig165	85.19	324	28	19	5	315	252506	252822	1e-62	242
MSTRG.37077.2	Contig1728	98.36	61	1	0	301	361	16860	16920	2e-23	113
MSTRG.37126.1	Contig890	88.33	240	13	13	362	588	92505	92268	3e-61	238
MSTRG.37245.2	Contig45	91.04	201	14	3	1	200	86311	86508	4e-65	252
MSTRG.37253.1	Contig45	97.56	41	1	0	209	249	189768	189808	6e-12	73.8
MSTRG.37364.1	Contig539	96.35	356	12	1	1	356	590816	591170	2e-170	601
MSTRG.37377.1	Contig865	84.35	313	26	17	2	305	35649	35947	5e-52	208
MSTRG.37377.2	Contig865	92.23	283	18	2	427	706	36068	36349	2e-104	383
MSTRG.37377.3	Contig865	84.35	313	26	17	2	305	35649	35947	4e-52	208
FxaC_18g28680.t1	Contig283	89.36	592	47	12	776	1361	97701	97120	0	658
FxaC_18g28690.t1	Contig283	89.32	590	47	12	463	1046	97699	97120	0	654
FxaC_18g28690.t2	Contig283	92.22	450	32	3	12	459	99387	98939	5e-173	611
FxaC_18g28690.t3	Contig283	92.22	450	32	3	12	459	99387	98939	3e-173	611
MSTRG.37400.1	Contig283	90.69	247	21	2	1	246	126907	126662	2e-81	305
FxaC_18g28810.t1	Contig283	91.03	223	18	2	1	222	126907	126686	9e-75	281
FxaC_18g28990.t1	Contig283	98.36	61	1	0	105	165	217528	217588	5e-24	113
MSTRG.37435.1	Contig283	90.37	218	15	6	27	241	413874	413660	1e-67	260
MSTRG.37467.1	Contig283	89.66	416	33	8	495	908	723053	723460	6e-132	474
MSTRG.37467.2	Contig283	89.66	416	33	8	494	907	723053	723460	6e-132	474
MSTRG.37468.1	Contig283	88.75	240	21	5	33	270	724381	724146	9e-59	230
MSTRG.37485.1	Contig283	90.45	178	15	2	45	221	858837	859013	4e-55	216
MSTRG.37515.1	Contig283	85.59	347	27	19	507	838	1023331	1023669	8e-70	268
FxaC_18g32340.t1	Contig300	83.26	221	16	17	1	201	779670	779451	4e-27	123
FxaC_18g34440.t1	Contig2581	97.14	70	0	2	113	181	4799	4731	2e-26	121
FxaC_18g34690.t1	Contig32	86.58	231	22	9	31	257	166392	166617	2e-50	202
MSTRG.37700.1	Contig32	89.42	520	32	13	345	852	170713	170205	5e-161	571
FxaC_18g34700.t1	Contig32	89.42	520	32	13	2	509	170713	170205	4e-161	571
FxaC_18g34830.t1	Contig32	94.02	117	7	0	25	141	204615	204731	4e-43	176
FxaC_18g35170.t1	Contig32	92.86	56	2	2	1	55	298293	298239	2e-13	77.8
MSTRG.37733.1	Contig32	90	300	10	11	554	844	512730	513018	1e-90	337
FxaC_18g35460.t1	Contig32	95.19	104	3	1	1	102	512437	512540	2e-39	165
MSTRG.37774.1	Contig32	88.7	177	11	9	463	634	1173222	1173050	3e-44	182
MSTRG.37790.1	Contig455	87.25	102	7	6	406	503	242810	242711	2e-17	93.7
MSTRG.37792.1	Contig32	88.83	367	23	13	1	363	1143374	1143726	3e-105	385
MSTRG.37792.2	Contig32	91.54	201	9	8	69	266	1143531	1143726	2e-66	256
FxaC_18g36780.t1	Contig32	79.76	1344	159	85	372	1646	1175949	1177248	8e-108	394
MSTRG.37809.1	Contig32	85.92	206	17	11	375	574	1176496	1176297	1e-39	167
FxaC_18g36850.t1	Contig32	90.43	94	8	1	1049	1141	1264601	1264694	4e-23	113
FxaC_18g36850.t2	Contig32	90.43	94	8	1	595	687	1264601	1264694	2e-23	113
MSTRG.37868.1	Contig900	85.58	208	23	5	82	287	32262	32464	5e-40	167
MSTRG.37934.2	Contig175	90.03	391	18	12	71	452	230947	231325	3e-123	444
MSTRG.37934.3	Contig175	92.46	252	10	5	169	414	231077	231325	9e-92	339
MSTRG.38115.3	Contig25	90.66	332	23	3	61	385	324434	324104	2e-111	404
FxaC_18g43391.t1	Contig25	94.68	282	15	0	1	282	186549	186268	2e-122	440
MSTRG.38361.2	Contig602	89.95	189	16	2	1086	1274	153973	153788	2e-55	220
FxaC_19g02030.t1	Contig286	86.4	272	27	7	1	264	467502	467771	6e-61	236
FxaC_19g02780.t1	Contig363	94.77	459	24	0	340	798	164239	163781	0	720
FxaC_19g02970.t1	Contig25	91.55	142	11	1	321	461	642057	642198	5e-45	184
MSTRG.38447.2	Contig25	93.51	154	5	5	453	604	642310	642460	8e-56	220
MSTRG.38447.3	Contig25	88.22	416	32	14	308	718	642057	642460	2e-115	418
MSTRG.38447.4	Contig25	88.22	416	32	14	289	699	642057	642460	2e-115	418
MSTRG.38447.5	Contig25	91.55	142	11	1	289	429	642057	642198	4e-45	184
MSTRG.38447.6	Contig25	91.55	142	11	1	261	401	642057	642198	4e-45	184
FxaC_19g03700.t1	Contig25	89.14	304	24	8	17	315	29098	29397	5e-89	331
MSTRG.38481.2	Contig25	89.14	304	24	8	17	315	29098	29397	6e-89	331
FxaC_19g03770.t1	Contig1430	91.36	81	7	0	177	257	49442	49522	2e-21	105
FxaC_19g04090.t1	Contig25	95.52	67	3	0	120	186	277896	277830	1e-22	109
FxaC_19g04280.t1	Contig25	94.55	165	4	5	7	170	391880	392040	3e-65	250
MSTRG.38603.1	Contig606	94.44	54	1	2	408	460	168178	168126	5e-14	81.8
MSTRG.38627.1	Contig442	89.01	91	6	2	259	347	375032	375120	4e-19	97.6
MSTRG.38646.1	Contig1384	87.95	83	8	2	20	101	36531	36450	4e-15	83.7
MSTRG.38675.1	Contig175	82.79	523	47	30	85	589	243777	244274	1e-73	279
MSTRG.38758.1	Contig900	97.67	43	1	0	387	429	160284	160242	8e-13	77.8
MSTRG.38758.2	Contig900	97.67	43	1	0	301	343	160284	160242	7e-13	77.8
FxaC_19g09290.t1	Contig619	98.41	63	1	0	1	63	90279	90217	7e-25	117
MSTRG.38809.1	Contig32	88.86	368	25	12	29	393	1143372	1143726	2e-106	389
FxaC_19g10080.t1	Contig32	93.22	59	4	0	47	105	1083508	1083450	9e-16	85.7
MSTRG.38866.1	Contig100	85.34	566	73	9	839	1401	123126	122568	1e-125	454
MSTRG.38869.1	Contig32	89.46	351	13	13	496	837	512730	513065	3e-103	379
FxaC_19g11000.t1	Contig32	88.61	281	8	11	86	345	512263	512540	8e-74	279
MSTRG.38876.1	Contig587	79.42	515	48	33	24	512	145696	146178	1e-26	123
MSTRG.38899.1	Contig32	90.55	328	15	10	1	317	170527	170205	3e-106	389
FxaC_19g11550.t1	Contig32	83.81	352	24	21	271	596	169862	169518	3e-53	212
MSTRG.38919.1	Contig835	85.11	282	28	14	1043	1318	152842	152569	5e-53	212
MSTRG.38919.2	Contig835	85.11	282	28	14	731	1006	152842	152569	4e-53	212
MSTRG.38919.3	Contig835	85.11	282	28	14	784	1059	152842	152569	4e-53	212
MSTRG.38964.1	Contig283	83.55	383	27	21	1050	1403	947142	946767	1e-56	224
MSTRG.38992.1	Contig283	86.3	657	67	16	725	1371	722817	723460	3e-159	565
MSTRG.38992.2	Contig283	86.3	657	67	16	647	1293	722817	723460	3e-159	565
MSTRG.38992.3	Contig283	86.3	657	67	16	941	1587	722817	723460	3e-159	565
MSTRG.38992.4	Contig283	83.16	297	35	10	440	725	722333	722625	2e-42	176
MSTRG.38992.5	Contig283	83.16	297	35	10	181	466	722333	722625	1e-42	176
MSTRG.38992.6	Contig283	83.16	297	35	10	270	555	722333	722625	1e-42	176
MSTRG.38992.7	Contig283	83.16	297	35	10	351	636	722333	722625	1e-42	176
MSTRG.39078.1	Contig507	94.23	52	1	2	254	304	397524	397574	2e-12	77.8
MSTRG.39078.2	Contig507	94.23	52	1	2	254	304	397524	397574	2e-12	77.8
MSTRG.39078.3	Contig507	94.23	52	1	2	254	304	397524	397574	1e-12	77.8
MSTRG.39078.4	Contig507	94.23	52	1	2	243	293	397524	397574	1e-12	77.8
MSTRG.39189.4	Contig45	88.52	549	37	20	498	1033	87821	88356	2e-153	545
MSTRG.39206.1	Contig323	94.12	68	2	2	133	199	59310	59376	4e-20	101
MSTRG.39272.1	Contig268	92.59	54	3	1	516	568	444131	444078	4e-11	73.8
MSTRG.39272.2	Contig268	92.59	54	3	1	516	568	444131	444078	2e-11	73.8
MSTRG.39291.1	Contig78	94.81	135	7	0	242	376	378370	378236	2e-53	212
MSTRG.39291.2	Contig78	84.94	498	39	21	159	638	378715	378236	7e-97	357
FxaC_19g22050.t1	Contig319	92.86	56	3	1	1	56	447574	447520	4e-13	77.8
MSTRG.39391.1	Contig16	88.43	553	46	15	50	585	352566	353117	2e-161	571
FxaC_19g24310.t1	Contig1476	90.7	215	13	7	43	251	19684	19471	1e-67	260
FxaC_19g24780.t1	Contig63	91.47	258	18	4	7	262	95353	95608	3e-90	333
FxaC_19g25540.t1	Contig31	89.74	78	6	2	1	77	94402	94326	3e-16	89.7
MSTRG.39512.1	Contig443	87.57	362	19	19	754	1093	378412	378055	4e-90	335
MSTRG.39512.2	Contig443	87.57	362	19	19	380	719	378412	378055	2e-90	335
MSTRG.39517.1	Contig1554	85.53	235	20	14	1003	1230	26724	26951	2e-46	190
MSTRG.39532.2	Contig93	87.05	278	18	12	719	988	477183	477450	9e-64	248
FxaC_19g27210.t1	Contig254	89.25	214	17	6	1	211	132720	132930	6e-61	236
MSTRG.39570.1	Contig475	90.7	86	5	3	12	95	61253	61337	9e-21	103
FxaC_19g28630.t1	Contig1326	88.69	389	34	9	832	1214	10202	10586	2e-113	412
MSTRG.39631.1	Contig172	93.3	194	11	2	142	334	197002	197194	1e-73	279
MSTRG.39634.1	Contig1551	87.75	204	14	10	1	196	24756	24956	4e-48	194
MSTRG.39639.1	Contig1551	92.51	347	19	7	1	341	24664	24319	3e-132	474
FxaC_19g30910.t1	Contig995	91.67	60	3	2	132	190	112974	112916	3e-13	77.8
MSTRG.39755.1	Contig163	91.79	463	19	16	6	457	140668	140214	3e-169	597
FxaC_19g34890.t1	Contig290	94.62	93	5	0	108	200	192608	192700	8e-33	145
MSTRG.39850.2	Contig290	94.62	93	5	0	108	200	192608	192700	6e-33	145
MSTRG.39877.1	Contig413	84	250	31	7	13	259	142045	142288	1e-40	168
MSTRG.40003.1	Contig328	88.57	70	6	1	2590	2657	138200	138131	9e-11	73.8
MSTRG.40143.1	Contig95	94.25	174	10	0	1197	1370	105984	106157	3e-69	266
MSTRG.40253.6	Contig95	92.35	196	13	2	65	259	697519	697713	2e-70	268
FxaC_21g03220.t1	Contig95	95.56	45	2	0	211	255	648512	648468	5e-12	73.8
MSTRG.40261.2	Contig95	85.03	314	30	15	534	835	783041	782733	2e-60	236
FxaC_21g04320.t1	Contig95	93.28	119	5	2	175	290	1347547	1347665	1e-40	168
MSTRG.40370.1	Contig114	96.67	60	2	0	276	335	159863	159922	1e-20	103
MSTRG.40392.1	Contig1039	85.75	407	23	17	9	388	34786	35184	2e-83	311
FxaC_21g07820.t1	Contig287	94.44	72	2	2	150	220	274474	274544	2e-22	109
FxaC_21g08300.t1	Contig638	90.53	338	28	4	139	473	348475	348811	2e-113	412
FxaC_21g09780.t1	Contig168	89.24	158	13	3	271	424	293315	293472	3e-42	174
FxaC_21g09800.t1	Contig95	94.23	52	0	1	267	315	1675637	1675586	3e-12	75.8
MSTRG.40587.2	Contig1039	96	50	2	0	2	51	253814	253765	1e-14	83.7
MSTRG.40587.3	Contig95	87.9	124	5	5	353	466	1675661	1675538	3e-24	117
MSTRG.40587.4	Contig95	87	100	3	5	275	364	1675637	1675538	8e-15	85.7
MSTRG.40587.5	Contig95	87.9	124	5	5	399	512	1675661	1675538	3e-24	117
MSTRG.40587.6	Contig95	87	100	3	5	321	410	1675637	1675538	6e-15	85.7
MSTRG.40628.2	Contig386	88.35	309	26	9	374	675	46957	47262	5e-85	317
MSTRG.40668.1	Contig113	86.96	115	14	1	60	174	293493	293606	1e-21	107
FxaC_21g11630.t1	Contig494	91.74	109	5	4	8	114	260213	260107	2e-32	141
MSTRG.40702.1	Contig427	88.73	71	7	1	1859	1929	109779	109710	9e-12	75.8
FxaC_21g11960.t1	Contig494	97.62	42	1	0	131	172	187524	187565	1e-12	75.8
FxaC_21g12130.t1	Contig494	93.26	89	6	0	225	313	106214	106302	1e-28	129
MSTRG.40711.2	Contig494	92.55	94	7	0	225	318	106214	106307	7e-29	131
FxaC_21g12690.t1	Contig24	87.59	137	13	4	129	263	145806	145672	7e-30	133
FxaC_21g14010.t1	Contig24	91.5	353	24	2	38	384	1031778	1032130	5e-127	456
FxaC_21g14800.t1	Contig532	90.83	109	7	2	99	204	101682	101790	5e-30	133
MSTRG.40858.1	Contig236	88.89	189	9	7	114	300	233671	233493	8e-49	196
FxaC_21g16880.t2	Contig470	92.75	262	19	0	147	408	293323	293584	3e-100	369
FxaC_21g17020.t1	Contig470	98.89	90	1	0	145	234	188602	188513	2e-41	170
MSTRG.41002.1	Contig656	92.86	84	5	1	331	413	79007	79090	7e-25	117
FxaC_21g18910.t1	Contig62	93.28	134	7	2	33	165	291491	291623	8e-48	192
MSTRG.41096.1	Contig1044	90.12	172	11	6	1644	1811	234914	234745	3e-49	200
MSTRG.41096.2	Contig1044	90.12	172	11	6	2835	3002	234914	234745	5e-49	200
MSTRG.41128.1	Contig93	97.65	85	2	0	257	341	304286	304370	1e-35	153
MSTRG.41146.1	Contig673	93.83	81	4	1	242	322	103482	103403	4e-25	119
FxaC_21g21580.t1	Contig673	93.75	80	4	1	241	320	103482	103404	1e-24	117
MSTRG.41165.1	Contig40	100	57	0	0	184	240	457361	457417	6e-24	113
FxaC_21g22960.t1	Contig186	93.64	236	15	0	532	767	159905	159670	2e-94	349
FxaC_21g23510.t1	Contig538	83.39	644	67	29	825	1441	111934	111304	4e-106	389
FxaC_21g23630.t1	Contig865	86.67	90	10	2	143	231	408205	408293	2e-14	81.8
FxaC_21g23670.t1	Contig538	89.39	245	22	4	1	243	33195	32953	6e-73	276
FxaC_21g23700.t1	Contig286	91.46	82	7	0	16	97	107772	107691	3e-22	107
MSTRG.41291.1	Contig429	100	78	0	0	8	85	157726	157649	3e-36	155
MSTRG.41294.2	Contig73	87.01	608	56	20	1070	1663	804474	803876	4e-156	555
MSTRG.41295.1	Contig73	86.26	495	54	12	1189	1673	803565	803075	6e-118	428
FxaC_21g24850.t1	Contig73	92.22	90	7	0	6	95	188574	188485	2e-26	123
MSTRG.41336.1	Contig874	100	38	0	0	1203	1240	119651	119614	7e-12	75.8
MSTRG.41337.1	Contig861	88.37	86	6	4	1100	1184	65873	65791	2e-15	87.7
MSTRG.41337.2	Contig861	88.37	86	6	4	1220	1304	65873	65791	2e-15	87.7
FxaC_21g25611.t1	Contig38	88.73	71	6	1	78	148	238836	238768	6e-12	75.8
MSTRG.41354.5	Contig34	95.08	61	0	2	53	110	134627	134687	1e-17	93.7
MSTRG.41375.1	Contig62	82.68	254	30	13	162	410	123783	123539	4e-32	141
MSTRG.41377.1	Contig952	84.57	162	20	3	242	398	48707	48546	9e-25	117
MSTRG.41389.1	Contig1118	90.06	332	26	7	122	448	237836	237507	1e-106	389
MSTRG.41452.1	Contig241	82.89	304	38	11	389	682	136947	136648	2e-43	180
MSTRG.41452.2	Contig169	83.22	286	36	9	1	276	15751	15468	7e-42	174
MSTRG.41519.1	Contig90	85.16	283	25	11	54	320	137504	137223	1e-52	210
MSTRG.41519.2	Contig90	85.16	283	25	11	54	320	137504	137223	1e-52	210
MSTRG.41519.3	Contig90	85.16	283	25	11	54	320	137504	137223	1e-52	210
MSTRG.41519.4	Contig90	85.16	283	25	11	54	320	137504	137223	1e-52	210
MSTRG.41539.2	Contig14	92.41	79	6	0	718	796	498391	498313	9e-22	109
FxaC_21g30892.t1	Contig405	100	40	0	0	105	144	218870	218831	2e-13	79.8
MSTRG.41588.1	Contig709	88.11	244	23	6	403	644	68012	68251	4e-64	248
MSTRG.41588.2	Contig709	88.11	244	23	6	451	692	68012	68251	4e-64	248
MSTRG.41597.1	Contig2	90.8	87	6	2	118	202	277463	277549	2e-21	107
FxaC_21g31850.t1	Contig2	90.8	87	6	2	118	202	277463	277549	2e-21	107
FxaC_21g32111.t1	Contig343	88.72	133	14	1	1	132	149969	149837	2e-32	143
MSTRG.41634.1	Contig40	92.73	55	4	0	1014	1068	212174	212120	1e-12	77.8
FxaC_21g32580.t1	Contig40	92.73	55	4	0	748	802	212174	212120	1e-12	77.8
MSTRG.41646.1	Contig255	95.83	48	2	0	529	576	99588	99635	4e-13	79.8
FxaC_21g33700.t1	Contig684	83.91	348	25	19	52	390	120245	120570	1e-53	214
FxaC_21g33710.t1	Contig684	89.51	162	15	2	172	332	117997	118157	6e-45	184
FxaC_21g35090.t1	Contig30	88.66	441	31	17	1	431	384320	383889	2e-127	458
FxaC_21g35110.t1	Contig30	83.81	525	56	21	1	518	317422	316920	7e-91	337
MSTRG.41791.1	Contig1500	94.03	67	3	1	333	398	14816	14750	3e-19	99.6
MSTRG.41869.1	Contig258	97.67	43	1	0	170	212	142147	142189	1e-12	77.8
FxaC_21g38440.t1	Contig704	93.83	81	5	0	5	85	67227	67147	2e-26	121
FxaC_21g38500.t1	Contig164	95.1	102	5	0	183	284	369806	369907	8e-39	163
MSTRG.41900.1	Contig599	100	40	0	0	1189	1228	92791	92830	4e-13	79.8
FxaC_21g39370.t1	Contig1261	84.15	612	54	28	991	1576	92697	93291	2e-93	347
MSTRG.41901.2	Contig1261	84.15	612	54	28	992	1577	92697	93291	2e-93	347
MSTRG.41901.3	Contig1261	84.15	612	54	28	949	1534	92697	93291	1e-93	347
MSTRG.41939.1	Contig181	89.76	166	10	6	306	466	169816	169653	2e-45	186
MSTRG.41939.2	Contig181	89.7	165	10	6	298	457	169816	169654	7e-45	184
FxaC_21g40340.t1	Contig181	89.47	152	9	6	1	147	169803	169654	1e-39	167
MSTRG.41949.1	Contig110	90.61	181	17	0	312	492	96794	96614	7e-57	224
FxaC_21g40830.t1	Contig760	94.92	374	10	6	8	373	112165	112537	2e-164	581
MSTRG.41987.1	Contig32	91.94	62	2	3	64	124	1074272	1074213	2e-13	79.8
MSTRG.41988.2	Contig110	86.51	215	13	12	43	254	114381	114582	8e-44	180
MSTRG.42029.1	Contig593	88.69	168	11	6	88	249	164524	164359	3e-42	174
MSTRG.42060.1	Contig782	93.53	170	7	3	500	669	86544	86379	2e-63	246
MSTRG.42061.1	Contig782	88.79	107	8	2	182	288	85468	85366	6e-24	113
FxaC_21g44660.t1	Contig170	92.98	57	4	0	67	123	202870	202814	2e-14	81.8
MSTRG.42125.1	Contig25	88	100	10	2	25	123	772542	772640	2e-20	101
MSTRG.42148.1	Contig558	84.98	233	20	13	15	240	68901	69125	1e-40	168
FxaC_21g46510.t1	Contig382	100	37	0	0	150	186	130368	130332	6e-12	73.8
FxaC_21g46760.t1	Contig3	83.73	750	74	30	646	1379	1783527	1784244	9e-123	444
MSTRG.42239.1	Contig125	86.89	122	10	6	641	760	27291	27174	3e-22	109
FxaC_21g49300.t1	Contig576	91.54	272	23	0	1	272	327044	327315	2e-97	357
FxaC_21g50800.t1	Contig152	92.59	108	6	2	2500	2606	120568	120674	2e-33	149
MSTRG.42346.2	Contig2187	92.59	54	2	2	513	565	1578	1526	1e-11	73.8
FxaC_21g51520.t1	Contig44	92.13	254	13	6	1	249	97525	97274	2e-91	337
MSTRG.42402.1	Contig442	91.13	124	8	3	197	319	131600	131721	2e-36	155
FxaC_21g52310.t1	Contig442	84.25	254	22	13	3	252	276532	276293	1e-40	168
FxaC_21g53290.t1	Contig10	89.1	376	18	19	17	373	772116	771745	2e-108	396
MSTRG.42485.1	Contig789	97.62	42	1	0	236	277	86361	86320	3e-12	75.8
FxaC_21g53791.t1	Contig10	91.54	130	9	2	91	218	387664	387793	4e-40	168
MSTRG.42530.2	Contig149	91.92	99	6	2	1811	1909	138681	138585	4e-28	131
MSTRG.42530.3	Contig149	91.92	99	6	2	1389	1487	138681	138585	3e-28	131
MSTRG.42531.1	Contig468	94.07	135	5	3	4724	4856	86784	86651	9e-49	200
MSTRG.42531.5	Contig468	94.07	135	5	3	4995	5127	86784	86651	1e-48	200
MSTRG.42532.2	Contig468	94.07	135	5	3	1506	1638	86784	86651	4e-49	200
FxaC_21g55310.t1	Contig302	88.54	96	5	4	188	282	477175	477265	4e-19	97.6
FxaC_21g57570.t1	Contig411	90.88	340	17	9	194	531	199691	199364	2e-114	414
MSTRG.42700.1	Contig640	87.99	333	27	9	110	435	152360	152034	2e-88	329
FxaC_21g58640.t1	Contig308	93.47	199	11	2	1	198	12165	12362	3e-77	289
FxaC_21g59250.t1	Contig308	88.3	171	16	4	37	205	361184	361352	5e-43	176
FxaC_21g59620.t1	Contig128	93.88	147	9	0	1	147	169889	170035	2e-56	220
MSTRG.42795.2	Contig128	92.13	127	8	2	374	499	443742	443617	9e-41	170
MSTRG.42820.1	Contig1710	81.61	310	29	19	529	821	5288	4990	8e-30	135
FxaC_21g61740.t1	Contig59	95.7	93	4	0	1	93	683428	683520	5e-36	153
FxaC_21g62230.t1	Contig59	90.98	122	9	2	171	292	420050	419931	1e-35	153
FxaC_21g62450.t1	Contig55	95.74	47	1	1	1135	1180	98544	98498	8e-12	75.8
MSTRG.42882.2	Contig55	95.74	47	1	1	915	960	98544	98498	7e-12	75.8
FxaC_21g64610.t1	Contig382	95.5	111	5	0	175	285	221909	221799	3e-44	180
FxaC_21g67540.t1	Contig50	88.24	153	6	11	30	178	487536	487392	8e-35	149
MSTRG.43147.1	Contig727	89.23	195	17	4	444	636	42943	42751	2e-54	216
FxaC_21g67940.t1	Contig50	90	190	17	2	7	195	577419	577607	2e-57	224
FxaC_21g68290.t1	Contig50	90	190	17	2	7	195	577419	577607	2e-57	224
FxaC_21g68740.t1	Contig50	85.15	101	15	0	30	130	953042	952942	2e-14	81.8
MSTRG.43235.2	Contig50	88.59	184	17	4	446	627	1227750	1227569	7e-49	198
MSTRG.43235.3	Contig50	88.59	184	17	4	457	638	1227750	1227569	5e-49	198
MSTRG.43249.1	Contig1351	83.17	315	28	18	307	607	185460	185157	3e-43	178
FxaC_21g69920.t1	Contig528	93.25	237	8	3	455	684	481187	480952	5e-90	335
FxaC_21g70660.t1	Contig199	85.71	140	16	4	46	183	7129	7266	1e-24	115
MSTRG.43332.19	Contig48	88.54	96	6	5	863	955	54401	54308	2e-18	97.6
FxaC_21g70810.t1	Contig528	93.26	178	7	5	247	423	28186	28359	2e-65	252
MSTRG.43334.2	Contig528	94.14	256	9	6	247	500	28186	28437	1e-104	383
MSTRG.43343.1	Contig1351	90.35	114	5	6	178	289	24996	25105	7e-30	133
FxaC_21g71440.t1	Contig95	91.18	102	9	0	118	219	1548802	1548701	8e-29	131
FxaC_21g71540.t1	Contig50	88.79	232	22	4	66	295	1227798	1227569	7e-67	258
FxaC_23g02280.t1	Contig646	90.24	164	13	2	5	168	13799	13639	2e-48	194
MSTRG.43518.1	Contig140	90.77	325	18	4	70	391	198753	199068	2e-108	394
FxaC_23g03710.t1	Contig73	93.98	415	25	0	94	508	44309	44723	2e-177	624
FxaC_23g04070.t1	Contig20	100	38	0	0	319	356	591328	591365	2e-12	75.8
FxaC_23g04120.t1	Contig38	88.73	71	6	1	115	185	238836	238768	4e-12	75.8
MSTRG.43575.2	Contig460	86.47	473	36	21	486	949	232523	232070	2e-89	333
MSTRG.43581.1	Contig38	97.67	43	1	0	614	656	92893	92851	1e-12	77.8
MSTRG.43583.1	Contig38	85.71	203	15	11	99	291	50608	50806	5e-37	159
MSTRG.43624.1	Contig1118	88.52	392	29	14	149	533	237836	237454	2e-111	404
FxaC_23g07330.t1	Contig707	96.67	60	2	0	111	170	227073	227014	4e-21	103
MSTRG.43784.1	Contig56	89.38	160	15	2	454	612	249976	250134	7e-44	180
MSTRG.43785.1	Contig51	83.24	179	19	10	77	249	23513	23340	1e-21	105
MSTRG.43790.1	Contig657	84.42	385	37	19	265	636	24957	25331	6e-69	264
MSTRG.43797.1	Contig143	83.41	458	50	24	29	471	191837	191391	5e-63	244
FxaC_23g10020.t1	Contig489	89.08	119	6	7	147	260	185335	185451	2e-27	125
MSTRG.43819.2	Contig179	89.29	140	11	4	57	193	168541	168679	2e-36	155
MSTRG.43949.2	Contig182	89.32	103	2	4	106	199	34316	34418	1e-21	107
MSTRG.43949.3	Contig182	89.22	102	2	4	89	181	34316	34417	4e-21	105
MSTRG.43969.1	Contig1233	91.1	281	18	7	13	290	8792	8516	2e-95	351
MSTRG.44017.1	Contig835	92.75	69	5	0	340	408	32386	32454	8e-19	97.6
MSTRG.44019.1	Contig1500	96.15	52	2	0	585	636	14816	14765	2e-15	87.7
MSTRG.44019.2	Contig1500	96.15	52	2	0	198	249	14816	14765	1e-15	87.7
MSTRG.44019.3	Contig1500	96.15	52	2	0	196	247	14816	14765	1e-15	87.7
MSTRG.44019.4	Contig1500	96.15	52	2	0	184	235	14816	14765	1e-15	87.7
FxaC_23g18100.t1	Contig1261	86.39	360	36	8	431	787	92120	92469	7e-83	311
MSTRG.44097.2	Contig1261	87.7	252	13	15	1	235	89851	90101	1e-60	236
MSTRG.44115.1	Contig41	89.57	470	24	15	145	609	82667	82218	3e-145	517
FxaC_23g19001.t1	Contig110	98.02	101	2	0	1	101	110508	110608	2e-45	184
MSTRG.44163.1	Contig593	94.5	109	6	0	147	255	164524	164416	3e-40	168
MSTRG.44186.1	Contig782	93.06	173	6	5	559	730	86544	86377	3e-62	242
MSTRG.44222.1	Contig597	90.66	396	25	10	7	398	150199	149812	2e-133	480
FxaC_23g22030.t1	Contig553	93.62	47	3	0	13	59	62606	62560	6e-11	69.9
FxaC_23g22151.t1	Contig311	95.65	46	2	0	1	46	150084	150039	8e-12	75.8
FxaC_23g23580.t1	Contig498	93.98	83	5	0	100	182	312483	312401	3e-27	125
MSTRG.44297.2	Contig498	94.81	77	4	0	327	403	312477	312401	5e-26	121
MSTRG.44314.1	Contig727	95.24	84	3	1	362	444	65248	65331	2e-29	133
MSTRG.44314.2	Contig727	95.24	84	3	1	194	276	65248	65331	2e-29	133
MSTRG.44327.2	Contig125	87.88	132	12	4	508	638	27291	27163	6e-29	131
MSTRG.44347.1	Contig29	86.96	161	19	2	665	824	2970860	2971019	3e-34	151
MSTRG.44347.2	Contig29	86.96	161	19	2	645	804	2970860	2971019	2e-34	151
MSTRG.44347.3	Contig29	86.96	161	19	2	746	905	2970860	2971019	3e-34	151
MSTRG.44347.5	Contig29	86.96	161	19	2	665	824	2970860	2971019	2e-34	151
MSTRG.44348.1	Contig389	88.72	266	24	5	8	270	171481	171743	3e-75	283
FxaC_23g25810.t1	Contig576	90.84	273	23	2	1	272	327044	327315	1e-92	341
MSTRG.44371.1	Contig113	85.11	94	14	0	928	1021	261432	261525	6e-12	75.8
FxaC_23g25920.t1	Contig451	97.5	40	1	0	682	721	40815	40854	7e-11	71.9
FxaC_23g28290.t1	Contig44	91.3	253	17	4	1	249	97525	97274	1e-86	321
MSTRG.44496.1	Contig17	94.92	59	2	1	2330	2388	276340	276283	3e-16	91.7
MSTRG.44496.2	Contig1556	100	38	0	0	581	618	93650	93687	5e-12	75.8
FxaC_23g28570.t1	Contig1556	100	38	0	0	107	144	93650	93687	1e-12	75.8
MSTRG.44511.1	Contig1037	95.59	68	1	2	24	90	73641	73707	5e-22	109
FxaC_23g29210.t1	Contig297	86.08	158	13	7	1	151	178931	179086	6e-29	129
FxaC_23g29890.t1	Contig10	96.3	54	2	0	219	272	886267	886214	2e-17	91.7
FxaC_23g30240.t1	Contig10	87.11	380	22	21	37	397	772116	771745	1e-90	337
MSTRG.44688.1	Contig640	81.99	694	39	47	797	1447	151661	151011	3e-79	299
MSTRG.44692.1	Contig640	94.96	139	7	0	253	391	115844	115706	8e-56	220
MSTRG.44743.2	Contig128	86.91	573	36	19	1963	2517	311060	311611	7e-140	502
MSTRG.44837.1	Contig59	93.21	162	11	0	137	298	166382	166543	3e-60	234
MSTRG.45029.1	Contig382	96.23	159	3	3	1	158	222833	222677	3e-69	264
FxaC_23g40840.t1	Contig50	93.94	66	2	2	167	231	153576	153640	3e-19	97.6
FxaC_23g41170.t1	Contig50	88.3	171	6	13	8	175	487551	487392	3e-40	167
MSTRG.45122.1	Contig608	95.65	46	2	0	1856	1901	146602	146647	1e-11	75.8
MSTRG.45131.1	Contig1351	83.89	360	23	26	269	609	185460	185117	3e-55	218
FxaC_23g42430.t1	Contig1351	83.89	360	23	26	74	414	185460	185117	2e-55	218
MSTRG.45158.1	Contig528	83.02	265	32	9	268	525	233814	234072	5e-36	155
FxaC_23g43190.t1	Contig34	98.04	51	1	0	361	411	611316	611266	1e-17	93.7
MSTRG.45212.1	Contig14	89.74	117	12	0	631	747	515405	515289	3e-30	137
FxaC_23g44150.t1	Contig95	84.7	268	27	4	14	267	186493	186226	8e-48	192
MSTRG.45280.1	Contig95	88.71	319	21	9	31	338	368812	369126	2e-89	331
FxaC_23g45010.t1	Contig95	93.18	88	6	0	80	167	844656	844569	4e-28	127
MSTRG.45336.1	Contig95	86.36	242	22	8	606	843	862450	862684	2e-51	206
FxaC_23g46940.t1	Contig95	91.51	106	6	2	175	277	1347547	1347652	2e-30	135
MSTRG.45420.1	Contig114	96.67	60	2	0	239	298	159922	159863	1e-20	103
MSTRG.45469.1	Contig638	94.5	727	31	8	14	734	376312	377035	0	1114
MSTRG.45469.2	Contig638	92.19	448	27	7	135	577	376591	377035	1e-170	603
MSTRG.45473.1	Contig24	88.67	256	14	13	1010	1261	795833	796077	5e-68	262
MSTRG.45497.1	Contig1371	91.09	247	10	11	867	1106	30784	30543	2e-80	303
MSTRG.45520.1	Contig143	88.06	444	30	15	644	1084	223496	223919	3e-120	436
FxaC_23g50370.t1	Contig283	91.03	78	7	0	697	774	864748	864671	3e-19	99.6
MSTRG.45564.1	Contig275	87	100	10	3	442	540	42175	42272	4e-17	91.7
FxaC_23g50690.t1	Contig275	90.28	72	7	0	131	202	42057	42128	2e-16	87.7
FxaC_23g50800.t1	Contig638	88.14	430	30	10	31	442	348385	348811	1e-117	426
FxaC_23g50870.t1	Contig1427	92.67	150	7	4	224	371	40657	40510	1e-51	206
MSTRG.45579.1	Contig638	83.82	346	29	16	763	1084	428043	427701	1e-53	214
FxaC_23g51080.t1	Contig638	83.82	346	29	16	669	990	428043	427701	1e-53	214
FxaC_23g51521.t1	Contig168	89.63	270	19	8	1	267	615638	615375	3e-81	303
FxaC_23g52370.t1	Contig168	89.24	158	13	3	290	443	293315	293472	3e-42	174
MSTRG.45670.1	Contig265	93.4	106	7	0	1	106	39036	38931	3e-36	155
MSTRG.45671.1	Contig265	83.04	336	33	15	15	344	42787	43104	5e-47	190
FxaC_23g54360.t1	Contig597	90	70	5	2	1	69	83732	83664	2e-14	81.8
MSTRG.45765.1	Contig494	93.68	95	6	0	164	258	106214	106308	5e-32	141
FxaC_23g54780.t1	Contig494	94.81	77	4	0	120	196	106232	106308	2e-26	121
MSTRG.45767.2	Contig494	87.96	357	29	11	661	1006	65277	64924	1e-95	353
MSTRG.45767.3	Contig494	87.96	357	29	11	661	1006	65277	64924	1e-95	353
MSTRG.45781.1	Contig24	89.8	451	27	15	92	530	71798	72241	2e-142	509
FxaC_23g55840.t1	Contig24	80.9	288	40	11	1	282	645696	645974	1e-25	119
FxaC_23g56480.t1	Contig24	88.17	558	46	12	29	577	1031769	1032315	4e-159	563
MSTRG.45879.1	Contig236	91.67	72	4	2	306	376	429296	429226	9e-18	93.7
FxaC_23g57460.t1	Contig314	92.21	154	10	2	1	153	212245	212397	2e-52	208
MSTRG.45976.1	Contig513	90.65	139	9	4	68	204	71064	71200	5e-40	168
MSTRG.46065.2	Contig447	90.68	483	37	5	1	476	164834	165315	8e-168	593
MSTRG.46067.2	Contig447	87.72	171	12	5	570	740	164583	164744	2e-38	163
MSTRG.46067.3	Contig447	87.72	171	12	5	439	609	164583	164744	2e-38	163
FxaC_22g00020.t1	Contig638	91.82	220	16	2	151	368	348592	348811	4e-77	291
MSTRG.46078.1	Contig494	84.71	170	19	5	193	360	430094	429930	2e-26	123
MSTRG.46164.5	Contig95	93.6	125	6	2	1037	1161	450927	451049	3e-44	182
MSTRG.46164.6	Contig830	100	42	0	0	1286	1327	52676	52717	3e-14	83.7
MSTRG.46349.1	Contig1371	87.46	351	17	14	341	684	30784	30454	2e-85	319
FxaC_22g05080.t1	Contig143	92.34	470	30	5	1	466	162129	161662	0	640
FxaC_22g05450.t1	Contig143	90.31	196	13	4	1	196	420765	420954	7e-60	232
FxaC_22g05730.t1	Contig638	91.57	83	4	3	7	87	39322	39403	9e-22	105
FxaC_22g06540.t1	Contig638	94.64	112	6	0	128	239	349061	349172	2e-42	174
FxaC_22g06730.t1	Contig638	83.57	347	26	17	842	1161	428043	427701	1e-50	204
MSTRG.46443.2	Contig638	83.57	347	26	17	776	1095	428043	427701	1e-50	204
MSTRG.46443.3	Contig638	83.57	347	26	17	643	962	428043	427701	1e-50	204
MSTRG.46443.4	Contig638	84.94	425	26	27	823	1218	429087	428672	1e-78	297
FxaC_22g10080.t1	Contig494	88.46	234	27	0	31	264	107501	107734	4e-65	250
MSTRG.46594.1	Contig494	93.81	113	5	1	1172	1282	116001	116113	2e-39	167
MSTRG.46616.1	Contig24	83.55	310	34	12	127	426	163150	162848	2e-47	192
MSTRG.46635.4	Contig24	94.05	84	5	0	570	653	356811	356728	1e-27	127
MSTRG.46643.1	Contig1188	89.5	200	8	7	34	231	68536	68348	2e-44	180
MSTRG.46656.1	Contig24	91.84	294	22	2	991	1283	559293	559585	9e-107	390
MSTRG.46678.1	Contig24	86.63	374	30	20	771	1138	795828	796187	6e-87	325
FxaC_22g12000.t1	Contig24	90.44	366	27	4	26	384	1031766	1032130	3e-122	440
MSTRG.46754.1	Contig236	86.36	330	33	11	70	395	134109	134430	2e-75	285
MSTRG.46773.1	Contig1049	89.23	362	22	14	66	418	341166	340813	8e-107	390
MSTRG.46949.1	Contig292	92.86	56	1	3	197	250	353815	353869	5e-12	75.8
MSTRG.46949.2	Contig292	92.86	56	1	3	197	250	353815	353869	3e-12	75.8
MSTRG.46985.1	Contig77	94.74	323	15	2	137	457	110091	109769	3e-141	503
MSTRG.47047.1	Contig93	90.65	321	15	11	260	568	180208	179891	9e-105	383
MSTRG.47047.2	Contig93	93.88	147	5	4	260	404	180208	180064	9e-55	216
MSTRG.47160.3	Contig952	85.64	181	19	6	581	757	239148	239325	6e-33	145
MSTRG.47185.1	Contig1118	88.89	333	28	9	242	568	237836	237507	6e-97	357
FxaC_22g24180.t1	Contig7	89.5	181	15	4	21	199	138307	138129	2e-51	204
MSTRG.47242.1	Contig7	84.67	535	53	24	1075	1592	50457	49935	1e-103	381
MSTRG.47242.2	Contig7	84.67	535	53	24	1166	1683	50457	49935	1e-103	381
MSTRG.47242.3	Contig7	84	625	59	30	1183	1789	50536	49935	9e-111	404
MSTRG.47242.5	Contig7	84.67	535	53	24	1151	1668	50457	49935	1e-103	381
FxaC_22g26020.t1	Contig115	85.34	682	46	42	1	661	192074	191426	1e-141	505
MSTRG.47358.1	Contig657	85.64	369	31	13	208	567	24957	25312	1e-76	289
MSTRG.47366.2	Contig657	96.15	52	2	0	1186	1237	206166	206217	6e-15	87.7
FxaC_22g27500.t1	Contig343	82.7	526	45	25	197	703	236763	236265	2e-72	276
MSTRG.47446.1	Contig140	94.12	102	6	0	1	102	674619	674518	1e-37	159
MSTRG.47485.1	Contig110	94.83	58	2	1	426	482	387503	387560	2e-16	89.7
MSTRG.47520.1	Contig1551	89.22	510	35	18	1	496	24411	24914	9e-157	555
FxaC_22g32570.t1	Contig186	94.65	355	17	1	1	353	31219	31573	1e-155	551
FxaC_22g32810.t1	Contig835	92.75	69	5	0	413	481	32386	32454	8e-19	97.6
MSTRG.47614.1	Contig13	91.3	92	5	3	450	539	611790	611700	4e-24	115
MSTRG.47693.2	Contig175	97.83	92	2	0	1290	1381	182756	182665	4e-39	167
FxaC_22g35460.t2	Contig140	95.89	73	3	0	357	429	953131	953059	2e-25	121
MSTRG.47720.1	Contig1261	84.96	379	30	22	452	821	92120	92480	1e-58	230
MSTRG.47720.2	Contig1261	84.96	379	30	22	403	772	92120	92480	1e-58	230
MSTRG.47720.3	Contig1261	84.86	416	32	26	1990	2396	92087	92480	1e-64	252
FxaC_22g36290.t1	Contig1261	84.96	379	30	22	168	537	92120	92480	9e-59	230
MSTRG.47735.1	Contig1165	90.41	73	7	0	78	150	1963	1891	7e-17	89.7
MSTRG.47750.1	Contig110	96.97	165	5	0	1	165	110444	110608	4e-76	287
FxaC_22g37480.t1	Contig1261	85.67	321	24	17	152	464	92120	92426	2e-52	208
MSTRG.47772.2	Contig1261	89.53	191	7	10	26	205	89913	90101	1e-51	206
MSTRG.47772.3	Contig1261	89.53	191	7	10	26	205	89913	90101	1e-51	206
FxaC_22g37750.t1	Contig2186	86.85	213	22	5	1	213	14139	14345	2e-48	194
MSTRG.47778.1	Contig164	97.67	86	2	0	370	455	576298	576383	3e-36	155
FxaC_22g37950.t1	Contig1239	85.03	354	34	10	1	339	4583	4932	1e-68	262
MSTRG.47803.1	Contig15	84.83	290	26	18	171	451	498368	498648	2e-52	208
FxaC_22g38500.t1	Contig15	92.86	112	8	0	93	204	498368	498479	3e-37	159
FxaC_22g41100.t1	Contig15	90	140	14	0	93	232	498368	498507	8e-40	167
MSTRG.47963.2	Contig311	88.97	136	15	0	340	475	265468	265603	1e-34	151
MSTRG.47986.1	Contig1223	91.82	330	15	6	348	665	148816	148487	2e-118	428
MSTRG.48004.1	Contig183	82.95	129	20	2	1144	1271	288462	288589	4e-13	79.8
MSTRG.48004.2	Contig183	86.75	83	11	0	559	641	288462	288544	8e-13	77.8
FxaC_22g44630.t1	Contig176	90.73	151	11	3	99	248	110667	110815	2e-44	184
MSTRG.48018.1	Contig602	93.06	72	2	3	575	646	232382	232314	5e-19	99.6
MSTRG.48061.1	Contig176	96.88	64	2	0	443	506	110667	110730	2e-22	111
FxaC_22g45830.t1	Contig176	90.73	151	11	3	93	242	110667	110815	2e-44	184
MSTRG.48068.1	Contig575	86.03	494	43	19	591	1074	262716	263193	1e-111	406
FxaC_22g45940.t1	Contig575	86.03	494	43	19	1565	2048	262716	263193	2e-111	406
FxaC_22g47980.t1	Contig1300	88.89	135	7	8	591	720	31995	31864	7e-32	141
MSTRG.48181.1	Contig442	85.06	395	28	25	1	383	131723	131348	4e-75	283
MSTRG.48181.2	Contig442	85.06	395	28	25	1	383	131723	131348	4e-75	283
MSTRG.48182.1	Contig442	84.18	373	28	25	1	361	131354	131707	5e-62	240
MSTRG.48182.2	Contig442	83.49	315	25	21	2	305	131377	131675	2e-45	184
FxaC_22g49020.t1	Contig1000	91.67	108	4	3	1	103	11736	11843	3e-31	137
MSTRG.48200.1	Contig1000	84.56	395	45	15	129	515	87292	87678	5e-75	283
FxaC_22g49350.t1	Contig1300	88.89	135	7	8	637	766	31995	31864	8e-32	141
FxaC_22g50860.t1	Contig576	92.28	272	21	0	1	272	327044	327315	4e-102	373
MSTRG.48275.1	Contig61	93.33	105	5	2	283	386	543700	543597	7e-35	151
FxaC_22g53150.t1	Contig44	92.09	253	15	4	1	249	97525	97274	2e-91	337
FxaC_22g53640.t1	Contig2071	93.06	288	18	2	88	375	16180	16465	5e-113	410
FxaC_22g53960.t1	Contig442	94.38	89	3	2	3	90	276532	276445	1e-30	135
FxaC_22g54080.t5	Contig1655	92.08	202	16	0	84	285	5288	5087	1e-71	274
FxaC_22g54741.t1	Contig10	92.04	226	14	2	624	849	896795	897016	5e-80	301
FxaC_22g55020.t1	Contig10	85.9	553	32	33	2	519	772286	771745	2e-119	432
MSTRG.48456.1	Contig10	87.97	241	21	4	529	767	387935	387701	2e-54	216
MSTRG.48479.1	Contig302	89.35	216	18	4	710	923	244069	244281	2e-61	240
MSTRG.48529.6	Contig473	95.65	69	2	1	649	716	91401	91469	9e-23	111
MSTRG.48589.1	Contig640	82.47	696	40	44	148	806	151011	151661	9e-89	331
MSTRG.48598.1	Contig640	82.9	345	27	19	77	414	370942	371261	7e-45	184
MSTRG.48719.2	Contig51	91.36	81	4	3	123	202	23699	23777	4e-20	101
FxaC_22g62190.t1	Contig170	89.97	299	26	4	1	297	524303	524007	2e-95	351
FxaC_22g63140.t1	Contig604	84.35	147	9	11	1	138	541826	541685	9e-19	95.6
MSTRG.48870.1	Contig382	89.58	96	8	2	542	636	523580	523486	7e-22	109
MSTRG.48966.2	Contig1125	93.33	150	7	3	77	225	162810	162957	4e-54	214
FxaC_22g66690.t1	Contig50	91.67	120	3	7	14	132	487546	487433	2e-35	151
MSTRG.49038.1	Contig50	85.54	408	35	12	33	421	341849	341447	4e-85	317
FxaC_22g67750.t1	Contig50	85.14	276	22	8	41	299	341720	341447	1e-50	202
MSTRG.49069.1	Contig382	97.44	39	1	0	4	42	389495	389457	8e-11	69.9
MSTRG.49075.1	Contig382	93.94	99	6	0	339	437	434888	434986	3e-34	149
FxaC_22g70400.t1	Contig50	93.62	47	3	0	197	243	345362	345316	7e-11	69.9
FxaC_22g70440.t1	Contig50	93.62	47	3	0	197	243	345362	345316	7e-11	69.9
MSTRG.49174.2	Contig50	84.88	516	47	17	175	667	1029077	1029584	4e-104	381
MSTRG.49178.1	Contig1351	84.31	376	26	24	155	512	185460	185100	5e-63	244
MSTRG.49237.1	Contig528	85.58	208	21	7	40	241	467442	467238	2e-39	165
MSTRG.49250.1	Contig1010	87.4	127	11	5	468	591	130340	130216	3e-25	119
MSTRG.49260.1	Contig640	82.32	345	29	19	487	824	371261	370942	4e-40	168
FxaC_22g72440.t1	Contig640	93.92	329	13	7	8	332	302490	302815	5e-136	486
MSTRG.49274.1	Contig640	87.69	333	28	9	96	421	152360	152034	8e-86	321
MSTRG.49310.1	Contig143	88.31	462	27	19	633	1088	223919	223479	1e-127	460
FxaC_24g00500.t1	Contig143	100	35	0	0	95	129	40857	40823	6e-11	69.9
[truncated: 1,761 more rows]
