# Supplementary material for: Transcriptome Profiling of Transposon-Derived Long Non-coding RNAs Response to Hormone in Strawberry Fruit Development
Source: Front Plant Sci. 2022 Jun 16;13:915569. doi: 10.3389/fpls.2022.915569 (PMC9244616; doi:10.3389/fpls.2022.915569)
Supplement: Supplementary Table 9 — qRT-PCR primers. [file Table_9.XLSX]

## Sheet: Output
LncRNAs	Product size	Sense Primer	Length	Tm	GC%	Anti-sense Primer	Length	Tm	GC%
MSTRG.476.1	146	GGTCAACTTCCTTCTACA	18	57.2	44.4	TCTATGAGTATTCTTCTAACAAG	23	56.9	30.4
MSTRG.3164.1	98	TTCTCTTCGTCTTGTAGT	18	56.1	38.9	GATTCTTCATCAACCTCAA	19	56.3	36.8
MSTRG.4825.1	135	TCTCCTTCCTCTGTTATC	18	55.9	44.4	CAACTGACTGTATCTGAATA	20	55.8	35
MSTRG.7305.1	98	TGTGGATTATGTGTCAGTATGC	22	62.3	40.9	GTAGATTAACTCAGGTCAGTAAGC	24	62.5	41.7
MSTRG.8377.1	162	GTTCATAATAATCTCAGTCA	20	53.7	30	CCTCTTCCTACAATACAT	18	53.8	38.9
MSTRG.14350.1	128	TAGCCTCTCAAGTCTCAAC	19	60	47.4	TTACGACGATTAGGACAGAT	20	59.7	40
MSTRG.22845.1	78	CGAACTCCTGATGTATGAAT	20	58.8	40	GTTACCGTTACCGATGATAT	20	58.6	40
MSTRG.24135.1	75	TGAAGTTGGTGAAGATGTC	19	58.9	42.1	AACCTCAAGCCTAGAAGT	18	58.9	44.4
FxaC_9g50890.t1	75	CCGAAGAGAGGTCAAGTG	18	60.8	55.6	CTGAGGAGTGAAGATGGAA	19	60	47.4
MSTRG.31321.2	75	ACGATTCTACTAAGGCTCCAA	21	62.5	42.9	AGTGTTGCTTCTCTGTGTATG	21	62.1	42.9
MSTRG.48536.1	100	TTGCTCTTCGTCTTGTAG	18	58.1	44.4	AGATTCTTCATCAACCTCAA	20	58.2	35
MSTRG.54250.1	137	TATGAATCAGCACACCTC	18	57.8	44.4	GGAACAAAGAAGTAGATAAGC	21	58.1	38.1
